# Supplementary material for: The influence of bulk stoichiometry on near-ambient pressure reactivity of bare and Pt-loaded rutile TiO2(110)
Source: Nanoscale. 2024 Aug 29;16(38):17825–37. doi: 10.1039/d4nr01702a (PMC11381967; doi:10.1039/d4nr01702a)
Supplement: NR-016-D4NR01702A-s002 [file NR-016-D4NR01702A-s002.zip]

Archive with 33 entries (31 files):
- LEED/2023-05-31_a_6kV_70eV.png
- LEED/2023-05-31_a_6kV_70eV_ff.png
- LEED/2023-05-31_a_df.png
- LEED/2023-05-31_b_6kV_70eV.png
- LEED/2023-05-31_b_6kV_70eV_ff.png
- LEED/2023-05-31_b_df.png
- LEIS_NAP-XPS/HR-TiO2/
- LEIS_NAP-XPS/HR-TiO2/1000K-annealed_LEIS.xy
- LEIS_NAP-XPS/HR-TiO2/1000K-annealed_Pt4f_Ti3s.xy
- LEIS_NAP-XPS/HR-TiO2/as-deposited_LEIS.xy
- LEIS_NAP-XPS/HR-TiO2/as-deposited_Pt4f_Ti3s.xy
- LEIS_NAP-XPS/LR-TiO2/
- LEIS_NAP-XPS/LR-TiO2/1000K-annealed_LEIS.xy
- LEIS_NAP-XPS/LR-TiO2/1000K-annealed_O1s.xy
- LEIS_NAP-XPS/LR-TiO2/1000K-annealed_Pt4f_Ti3s.xy
- LEIS_NAP-XPS/LR-TiO2/1000K-annealed_Ti2p.xy
- LEIS_NAP-XPS/LR-TiO2/600K-0.1mbar_H2_O1s.xy
- LEIS_NAP-XPS/LR-TiO2/600K-0.1mbar_H2_Pt4f-Ti3s.xy
- LEIS_NAP-XPS/LR-TiO2/600K-0.1mbar_H2_Ti2p.xy
- LEIS_NAP-XPS/LR-TiO2/after-H2_LEIS.xy
- LEIS_NAP-XPS/LR-TiO2/after-H2_O1s.xy
- LEIS_NAP-XPS/LR-TiO2/after-H2_Pt4f_Ti3s.xy
- LEIS_NAP-XPS/LR-TiO2/after-H2_Ti2p.xy
- LEIS_NAP-XPS/LR-TiO2/as-deposited_LEIS.xy
- LEIS_NAP-XPS/LR-TiO2/as-deposited_Pt4f_Ti3s.xy
- TPD_XPS/HR-TiO2_TPD_blank.lvm
- TPD_XPS/HR-TiO2_TPD_Pt-NP_1000K.lvm
- TPD_XPS/HR-TiO2_XPS.vms
- TPD_XPS/LR-TiO2_TPD_blank.lvm
- TPD_XPS/LR-TiO2_TPD_Pt-NP_1000K.lvm
- TPD_XPS/LR-TiO2_TPD_Pt-NP_1100K.lvm
- TPD_XPS/LR-TiO2_XPS.vms
- TPD_XPS/Pt111_TPD.lvm
