# Supplementary material for: The influence of bulk stoichiometry on near-ambient pressure reactivity of bare and Pt-loaded rutile TiO2(110)
Source: Nanoscale. 2024 Aug 29;16(38):17825–37. doi: 10.1039/d4nr01702a (PMC11381967; doi:10.1039/d4nr01702a)
Supplement: NR-016-D4NR01702A-s002 [file NR-016-D4NR01702A-s002.zip › LEIS_NAP-XPS/HR-TiO2/1000K-annealed_LEIS.xy]

# Created by:        SpecsLab Prodigy, Version 4.114.1-r119326 
#
# XY-Serializer Export Settings:
#   Comment Prefix:           #
#   Output Meta Data:         yes
#   Energy Axis:              Kinetic Energy
#   Count Rate:               Counts per Second
#   Separate Scan Data:       no
#   Separate Channel Data:    no
#   External Channel Data:    yes
#   Transmission Function:    no
#   Error Bar:                no
#   Operation Results:        yes
#   Time Zone Format:         UTC
#
# Group:                        1025eV
#
# Region:                       Spectrum
# Spectrum ID:                  8
# Acquisition Date:             07/09/24 13:59:06 UTC
# Analysis Method:              ISS
# Analyzer Lens:                LargeArea:1.5kV
# Analyzer Slit:                5:7x20c\C:mesh
# Scan Mode:                    FixedAnalyzerTransmission
# Scan Variable:                Kinetic Energy
# Curves/Scan:                  1
# Values/Curve:                 401
# Dwell Time:                   0.1
# Excitation Energy:            1025
# Kinetic Energy:               200
# Pass Energy:                  90
# Bias Voltage:                 0
# Detector Voltage:             1650
# Eff. Workfunction:            4.425
# Source:                       Low Energy Scannable Ion Source
# Comment:                      near handle edge, move z; x=-0.528, y=2.613, z=9.398 to 10.223

# Cycle: 0
#
# Number of Scans: 2

# Cycle: 0, Curve: 0
#
# Acquisition Date:             07/09/24 13:59:06 UTC
# ColumnLabels:                 energy counts/s
#
200  35.34316
202  29.27505
204  12.114927
206  21.810113
208  21.020292
210  21.628298
212  7.731685
214  23.963414
216  15.540968
218  36.731555
220  35.84006
222  38.404562
224  35.418336
226  37.708427
228  23.444462
230  23.169042
232  39.524283
234  38.805115
236  29.377176
238  16.117265
240  41.716515
242  51.79442
244  44.53849
246  45.142269
248  44.941131
250  55.63636
252  42.409685
254  43.880012
256  11.09489
258  42.358107
260  31.187566
262  28.610653
264  48.14663
266  45.719834
268  53.305463
270  43.147027
272  46.116351
274  39.558391
276  31.99011
278  40.983801
280  49.217973
282  32.947368
284  54.148561
286  45.875615
288  57.651963
290  57.96298
292  48.668015
294  47.60506
296  34.821815
298  24.681053
300  40.337053
302  31.059322
304  46.433463
306  55.104522
308  53.222761
310  64.04828
312  53.603051
314  64.903099
316  49.852515
318  26.734045
320  45.16766
322  81.074431
324  65.912674
326  42.488182
328  51.796596
330  46.153531
332  67.013681
334  55.258855
336  60.659027
338  95.563067
340  82.846116
342  70.233776
344  86.799599
346  74.601617
348  103.64289
350  51.330483
352  86.299117
354  76.635905
356  98.5864
358  94.961042
360  119.10785
362  145.33852
364  168.07918
366  185.12077
368  224.10995
370  242.59274
372  259.36421
374  302.97364
376  315.10726
378  314.24444
380  310.86705
382  442.89082
384  397.07715
386  376.76625
388  394.50684
390  380.13109
392  382.75829
394  306.48465
396  267.82139
398  248.82569
400  234.76169
402  253.46193
404  230.07773
406  183.34051
408  205.31957
410  154.65557
412  136.98894
414  136.85611
416  171.69845
418  171.40893
420  122.12909
422  154.16825
424  165.89399
426  127.88239
428  114.76529
430  166.85786
432  196.23932
434  125.24641
436  162.29673
438  140.99528
440  168.55231
442  170.62794
444  155.21028
446  160.91924
448  134.90767
450  125.61799
452  120.12833
454  82.514205
456  102.38758
458  135.68605
460  111.91343
462  140.85195
464  102.7404
466  63.60635
468  75.47543
470  69.986425
472  115.42175
474  112.02905
476  90.46059
478  127.86849
480  100.67603
482  110.51769
484  93.245066
486  79.475632
488  71.60122
490  109.5623
492  111.87324
494  81.968111
496  126.26259
498  110.39603
500  147.19972
502  128.55379
504  92.133975
506  104.53658
508  111.12248
510  99.977627
512  130.16714
514  140.45171
516  103.22791
518  108.86129
520  93.224929
522  93.427601
524  97.453159
526  122.90897
528  106.17434
530  92.90496
532  121.71897
534  131.72113
536  168.62057
538  163.51089
540  117.5761
542  129.35523
544  127.46002
546  126.41509
548  106.61748
550  137.11089
552  108.70121
554  127.27591
556  121.23051
558  142.15844
560  113.91588
562  147.9623
564  206.73914
566  159.66246
568  93.383198
570  107.97482
572  140.89742
574  144.88226
576  108.91674
578  135.74314
580  107.22476
582  115.04402
584  115.09973
586  136.09126
588  102.60015
590  177.88894
592  156.93738
594  176.36701
596  154.14064
598  141.31572
600  145.75685
602  102.60144
604  113.83239
606  154.19201
608  172.46109
610  136.81427
612  147.00891
614  148.61463
616  157.78532
618  152.48616
620  155.58722
622  192.36676
624  154.62005
626  166.99476
628  188.86423
630  188.17735
632  237.32617
634  219.10623
636  208.72304
638  199.49948
640  193.28469
642  187.45105
644  182.6286
646  225.66338
648  187.80622
650  189.5168
652  218.31701
654  188.89361
656  188.21379
658  257.34092
660  234.77453
662  253.00993
664  269.26726
666  257.48876
668  281.79507
670  242.10553
672  213.7389
674  242.17864
676  226.49345
678  270.00807
680  295.91798
682  345.83009
684  388.40887
686  406.25715
688  387.27279
690  464.46601
692  442.15359
694  448.42979
696  445.58972
698  467.06159
700  464.5973
702  542.11484
704  620.06421
706  668.2051
708  701.21222
710  614.5366
712  732.32186
714  768.70057
716  786.98465
718  590.17991
720  653.68219
722  652.44631
724  602.53645
726  580.09811
728  643.62531
730  530.32512
732  554.5877
734  513.31804
736  322.95288
738  248.07217
740  300.88744
742  343.92125
744  296.50793
746  235.64955
748  227.68369
750  208.20736
752  203.72507
754  180.30303
756  236.66654
758  218.29144
760  181.94388
762  154.82056
764  218.51982
766  185.72054
768  169.76508
770  174.07986
772  155.28246
774  158.29859
776  109.04275
778  134.64187
780  121.47607
782  134.62203
784  160.08858
786  188.5381
788  152.9332
790  145.86981
792  115.39265
794  122.63504
796  121.88923
798  148.67562
800  132.63915
802  104.79636
804  118.63188
806  127.17525
808  177.1567
810  154.43324
812  125.79526
814  120.78298
816  157.52895
818  171.03748
820  136.35236
822  137.10969
824  178.11927
826  168.47675
828  147.42893
830  147.85623
832  193.28471
834  155.30894
836  105.19781
838  121.85873
840  190.40878
842  165.72785
844  204.71534
846  195.0166
848  234.75921
850  155.34546
852  160.50385
854  150.03896
856  119.35145
858  108.81421
860  154.64302
862  147.96723
864  149.1274
866  195.34225
868  175.0087
870  168.20077
872  186.84856
874  174.9178
876  211.32847
878  241.90611
880  227.01713
882  203.70923
884  190.53231
886  198.21364
888  163.70848
890  168.72809
892  230.94304
894  223.22912
896  280.32286
898  266.15506
900  263.82662
902  298.6145
904  353.7651
906  325.81238
908  371.8151
910  429.76143
912  462.99357
914  498.41073
916  535.74637
918  639.65553
920  757.03322
922  810.81908
924  874.06614
926  957.58702
928  938.12168
930  668.57547
932  527.37203
934  396.50164
936  320.7308
938  188.09586
940  135.92782
942  87.203662
944  31.387828
946  38.68674
948  24.877977
950  13.643808
952  5.5968275
954  4.840515
956  3.4653225
958  4.76261
960  7.1903875
962  7.8096125
964  13.4463
966  8.02798
968  8.624485
970  0.138625
972  3.62723
974  10.019023
976  9.78254
978  10.257333
980  1.313874
982  0
984  4.1044528
986  0.89554725
988  0
990  0
992  0
994  1.1362875
996  9.9809775
998  3.882735
1000  0
