# Supplementary material for: The influence of bulk stoichiometry on near-ambient pressure reactivity of bare and Pt-loaded rutile TiO2(110)
Source: Nanoscale. 2024 Aug 29;16(38):17825–37. doi: 10.1039/d4nr01702a (PMC11381967; doi:10.1039/d4nr01702a)
Supplement: NR-016-D4NR01702A-s002 [file NR-016-D4NR01702A-s002.zip › LEIS_NAP-XPS/HR-TiO2/1000K-annealed_Pt4f_Ti3s.xy]

# Created by:        SpecsLab Prodigy, Version 4.114.1-r119326 
#
# XY-Serializer Export Settings:
#   Comment Prefix:           #
#   Output Meta Data:         yes
#   Energy Axis:              Binding Energy
#   Count Rate:               Counts per Second
#   Separate Scan Data:       no
#   Separate Channel Data:    no
#   External Channel Data:    yes
#   Transmission Function:    no
#   Error Bar:                no
#   Operation Results:        no
#   Time Zone Format:         UTC
#
# Group:                        from NAP-STM via vacuum suitcase, 7ML Pt, annealed 1000K 30min
#
# Region:                       Pt4f_Ti3s
# Spectrum ID:                  6
# Acquisition Date:             07/09/24 13:50:20 UTC
# Analysis Method:              XPS
# Analyzer Lens:                LargeArea:1.5kV
# Analyzer Slit:                5:7x20c\C:mesh
# Scan Mode:                    FixedAnalyzerTransmission
# Scan Variable:                Binding Energy
# Curves/Scan:                  1
# Values/Curve:                 341
# Dwell Time:                   0.1
# Excitation Energy:            1486.71
# Binding Energy:               84
# Pass Energy:                  30
# Bias Voltage:                 100
# Detector Voltage:             1650
# Eff. Workfunction:            4.425
# Source:                       XR 50 MF (UXC1000)
# Comment:                      

# Cycle: 0
#
# Number of Scans: 5

# Cycle: 0, Curve: 0
#
# Acquisition Date:             07/09/24 13:50:20 UTC
# ColumnLabels:                 energy counts/s
#
84  1269.9179
83.9  1239.0077
83.8  1331.0967
83.7  1412.4161
83.6  1337.8953
83.5  1267.8182
83.4  1191.988
83.3  1217.6617
83.2  1336.1534
83.1  1242.1217
83  1201.7344
82.9  1324.6018
82.8  1343.1828
82.7  1389.3558
82.6  1309.3029
82.5  1322.6473
82.4  1356.9094
82.3  1336.0044
82.2  1320.6771
82.1  1316.0195
82  1273.187
81.9  1370.4494
81.8  1387.5316
81.7  1344.745
81.6  1362.3923
81.5  1365.5445
81.4  1346.5716
81.3  1334.5648
81.2  1374.6006
81.1  1371.5886
81  1366.7426
80.9  1392.5941
80.8  1401.0928
80.7  1393.5365
80.6  1340.6863
80.5  1331.6445
80.4  1312.0107
80.3  1338.4898
80.2  1347.4922
80.1  1325.0512
80  1328.748
79.9  1439.7695
79.8  1406.9362
79.7  1331.1479
79.6  1390.9616
79.5  1456.3161
79.4  1434.097
79.3  1499.3951
79.2  1364.7291
79.1  1430.2237
79  1502.3043
78.9  1474.6561
78.8  1450.507
78.7  1451.3009
78.6  1457.7327
78.5  1485.3607
78.4  1516.4129
78.3  1523.8324
78.2  1505.4865
78.1  1560.7386
78  1542.8287
77.9  1461.1223
77.8  1629.5649
77.7  1555.6439
77.6  1544.7876
77.5  1593.6771
77.4  1709.9298
77.3  1626.3736
77.2  1684.1562
77.1  1776.6472
77  1875.9818
76.9  1837.4418
76.8  1895.6335
76.7  2034.5557
76.6  2046.2855
76.5  2131.627
76.4  2294.7667
76.3  2339.1418
76.2  2603.5999
76.1  2827.3493
76  3188.9444
75.9  3490.5393
75.8  3647.101
75.7  4223.0371
75.6  4572.8319
75.5  4944.6094
75.4  5366.8906
75.3  5654.6308
75.2  6027.0875
75.1  5972.0177
75  6017.2962
74.9  5644.7195
74.8  5102.9309
74.7  4447.8093
74.6  4022.9336
74.5  3445.8924
74.4  2988.6127
74.3  2568.6705
74.2  2215.6524
74.1  2025.8874
74  1874.2829
73.9  1804.2328
73.8  1785.1043
73.7  1804.4834
73.6  1753.4069
73.5  1743.8542
73.4  1871.9157
73.3  1919.5107
73.2  2002.7778
73.1  2128.1433
73  2298.8526
72.9  2503.861
72.8  2641.354
72.7  2936.8269
72.6  3394.5183
72.5  3755.2957
72.4  4217.8361
72.3  4878.7642
72.2  5444.2406
72.1  6068.5011
72  6378.4538
71.9  6868.0287
71.8  7007.0565
71.7  7082.5319
71.6  6563.2616
71.5  6248.5377
71.4  5535.1769
71.3  4654.8629
71.2  3754.9513
71.1  2897.0469
71  2284.1875
70.9  1824.933
70.8  1598.9621
70.7  1323.8873
70.6  1171.5848
70.5  1063.2427
70.4  1001.0491
70.3  971.90315
70.2  907.03417
70.1  857.44122
70  808.31156
69.9  852.46351
69.8  854.31252
69.7  785.27158
69.6  771.5908
69.5  761.95544
69.4  743.95784
69.3  741.09387
69.2  823.98096
69.1  765.85992
69  756.28014
68.9  746.66991
68.8  739.47717
68.7  734.97492
68.6  771.03398
68.5  730.2599
68.4  692.2904
68.3  746.21721
68.2  699.99795
68.1  708.86986
68  738.42159
67.9  721.63182
67.8  711.81561
67.7  727.98904
67.6  723.83691
67.5  734.35477
67.4  744.6767
67.3  710.80243
67.2  698.13096
67.1  664.31809
67  716.18421
66.9  737.26085
66.8  716.01031
66.7  715.71073
66.6  741.13986
66.5  791.18791
66.4  764.03935
66.3  731.48804
66.2  804.88855
66.1  754.06858
66  740.75168
65.9  762.0876
65.8  821.55863
65.7  803.46407
65.6  731.63271
65.5  788.08503
65.4  781.99658
65.3  830.90158
65.2  808.90848
65.1  822.3352
65  885.83611
64.9  916.1034
64.8  883.87961
64.7  925.00476
64.6  945.33649
64.5  984.17738
64.4  1016.1011
64.3  1012.6928
64.2  988.74541
64.1  1067.6066
64  1115.7791
63.9  1109.3744
63.8  1166.6392
63.7  1161.5128
63.6  1235.9909
63.5  1324.7608
63.4  1361.2653
63.3  1343.6233
63.2  1348.1266
63.1  1277.7377
63  1341.2128
62.9  1386.0767
62.8  1334.2678
62.7  1330.5783
62.6  1272.6481
62.5  1281.1136
62.4  1252.4361
62.3  1146.95
62.2  1168.4281
62.1  1141.219
62  1051.6001
61.9  1069.3415
61.8  1039.573
61.7  1044.9672
61.6  1012.7295
61.5  955.5743
61.4  895.3798
61.3  898.22173
61.2  840.7079
61.1  858.58081
61  845.48809
60.9  825.83575
60.8  868.55417
60.7  791.4463
60.6  793.35866
60.5  776.62972
60.4  756.50596
60.3  739.80405
60.2  716.68377
60.1  684.31447
60  754.10007
59.9  716.9489
59.8  682.26881
59.7  697.78425
59.6  652.88099
59.5  674.06619
59.4  631.93882
59.3  601.43186
59.2  594.03165
59.1  633.2831
59  578.67255
58.9  606.23996
58.8  595.18943
58.7  609.06412
58.6  616.34411
58.5  587.68761
58.4  587.1807
58.3  551.01653
58.2  565.54451
58.1  613.39355
58  552.3543
57.9  612.69757
57.8  558.30785
57.7  556.05405
57.6  581.75896
57.5  558.03283
57.4  602.15054
57.3  648.83154
57.2  640.9092
57.1  602.82897
57  519.99971
56.9  553.30754
56.8  582.02418
56.7  611.12979
56.6  582.8345
56.5  574.27965
56.4  608.32562
56.3  628.61499
56.2  592.82716
56.1  635.19128
56  629.43889
55.9  612.26012
55.8  630.8906
55.7  635.70634
55.6  632.19445
55.5  617.15212
55.4  648.67574
55.3  668.79908
55.2  697.17186
55.1  636.97003
55  633.33246
54.9  690.2382
54.8  666.09207
54.7  696.90307
54.6  712.34473
54.5  735.27089
54.4  693.73244
54.3  653.52878
54.2  685.23285
54.1  727.47464
54  739.38499
53.9  761.19278
53.8  736.8
53.7  761.54199
53.6  790.96333
53.5  793.56252
53.4  823.50039
53.3  793.55379
53.2  840.24987
53.1  816.27888
53  899.62818
52.9  903.16701
52.8  849.64229
52.7  848.4876
52.6  866.00233
52.5  870.6565
52.4  857.16791
52.3  888.72083
52.2  848.38563
52.1  848.28569
52  877.96555
51.9  883.25071
51.8  897.39028
51.7  822.03146
51.6  847.47106
51.5  839.45409
51.4  834.95044
51.3  805.60803
51.2  836.3096
51.1  759.24744
51  836.63679
50.9  794.40731
50.8  817.34207
50.7  777.12958
50.6  751.38809
50.5  751.95032
50.4  728.84902
50.3  662.67692
50.2  635.2416
50.1  617.13645
50  681.2954
