# Supplementary material for: The influence of bulk stoichiometry on near-ambient pressure reactivity of bare and Pt-loaded rutile TiO2(110)
Source: Nanoscale. 2024 Aug 29;16(38):17825–37. doi: 10.1039/d4nr01702a (PMC11381967; doi:10.1039/d4nr01702a)
Supplement: NR-016-D4NR01702A-s002 [file NR-016-D4NR01702A-s002.zip › LEIS_NAP-XPS/HR-TiO2/as-deposited_LEIS.xy]

# Created by:        SpecsLab Prodigy, Version 4.114.1-r119326 
#
# XY-Serializer Export Settings:
#   Comment Prefix:           #
#   Output Meta Data:         yes
#   Energy Axis:              Kinetic Energy
#   Count Rate:               Counts per Second
#   Separate Scan Data:       no
#   Separate Channel Data:    no
#   External Channel Data:    yes
#   Transmission Function:    no
#   Error Bar:                no
#   Operation Results:        yes
#   Time Zone Format:         UTC
#
# Group:                        1025eV, optimize position
#
# Region:                       Spectrum
# Spectrum ID:                  31
# Acquisition Date:             07/08/24 14:51:10 UTC
# Analysis Method:              ISS
# Analyzer Lens:                LargeArea:1.5kV
# Analyzer Slit:                5:7x20c\C:mesh
# Scan Mode:                    FixedAnalyzerTransmission
# Scan Variable:                Kinetic Energy
# Curves/Scan:                  1
# Values/Curve:                 401
# Dwell Time:                   0.1
# Excitation Energy:            1025
# Kinetic Energy:               200
# Pass Energy:                  90
# Bias Voltage:                 0
# Detector Voltage:             1650
# Eff. Workfunction:            4.425
# Source:                       Low Energy Scannable Ion Source
# Comment:                      near TC edge, move z; x=1.443, y=2.612, z=9.463 to 9.762

# Cycle: 0
#
# Number of Scans: 2

# Cycle: 0, Curve: 0
#
# Acquisition Date:             07/08/24 14:51:10 UTC
# ColumnLabels:                 energy counts/s
#
200  11.471535
202  8.2080025
204  10.600157
206  29.719398
208  21.755512
210  23.185589
212  21.017631
214  26.990413
216  23.308621
218  31.991018
220  30.219913
222  25.556922
224  22.150528
226  13.544158
228  16.278265
230  29.301962
232  20.694699
234  15.760214
236  41.316671
238  24.898842
240  49.686175
242  51.828523
244  31.551865
246  28.628176
248  43.566516
250  35.553609
252  18.326661
254  25.023283
256  36.891692
258  33.364734
260  22.627738
262  6.7322075
264  29.985215
266  39.86049
268  43.745914
270  37.268326
272  19.180845
274  20.222648
276  37.469177
278  27.58787
280  38.629628
282  31.593022
284  40.795872
286  33.72448
288  25.197208
290  32.814757
292  58.325741
294  35.674755
296  44.522824
298  24.438773
300  34.225872
302  32.371941
304  37.487595
306  32.291586
308  34.741148
310  34.679546
312  25.04079
314  54.789554
316  67.565486
318  64.922378
320  64.919675
322  48.658592
324  27.729848
326  38.808144
328  62.052668
330  59.644816
332  66.692369
334  63.047326
336  47.959327
338  28.730278
340  76.401803
342  63.800854
344  58.382808
346  45.040804
348  72.774916
350  82.686648
352  71.158026
354  94.743588
356  91.834333
358  100.15341
360  73.247844
362  104.66814
364  137.61477
366  138.36388
368  199.28942
370  258.25899
372  258.88089
374  296.61052
376  292.42093
378  274.98614
380  328.41068
382  346.90279
384  404.2828
386  328.4047
388  274.48631
390  279.59126
392  266.67154
394  324.89579
396  326.31533
398  251.21932
400  205.94963
402  157.18424
404  131.1771
406  162.28761
408  101.25266
410  107.18794
412  108.42814
414  119.64456
416  114.99936
418  117.76726
420  96.470975
422  117.61332
424  88.860315
426  84.805197
428  140.75883
430  97.34005
432  83.336528
434  101.84868
436  125.54248
438  100.5929
440  96.312993
442  143.63484
444  97.180655
446  82.211839
448  96.357672
450  87.623838
452  58.443528
454  70.024253
456  103.66708
458  66.671466
460  74.439659
462  80.086474
464  87.504804
466  93.189511
468  114.19093
470  117.32841
472  121.69142
474  87.484238
476  69.660538
478  76.315696
480  70.302093
482  97.944838
484  79.223225
486  65.956876
488  85.357568
490  78.309461
492  103.25219
494  81.739644
496  79.055262
498  80.129498
500  76.42089
502  104.92868
504  112.47913
506  77.890287
508  107.4749
510  82.780024
512  90.406565
514  87.123926
516  55.976229
518  63.525652
520  88.409822
522  80.979518
524  98.644435
526  116.45252
528  88.904487
530  69.617278
532  64.026555
534  87.010965
536  68.346612
538  110.54704
540  95.246456
542  57.353225
544  71.056493
546  69.481131
548  88.96946
550  83.344752
552  77.268309
554  91.675139
556  128.73607
558  103.45588
560  98.169366
562  95.353888
564  57.092604
566  95.379345
568  81.830966
570  102.01894
572  108.74163
574  82.806007
576  107.4958
578  103.30797
580  118.58216
582  85.478126
584  134.64876
586  140.39966
588  116.92179
590  107.19499
592  92.986892
594  142.57646
596  145.27727
598  109.9966
600  96.808607
602  139.77029
604  122.37039
606  130.90938
608  100.8204
610  138.60578
612  124.43965
614  125.16828
616  160.57394
618  153.34903
620  170.00213
622  142.00856
624  170.68321
626  167.42016
628  110.59443
630  84.241596
632  94.097432
634  84.473923
636  119.63481
638  116.42932
640  144.66801
642  113.15156
644  153.19803
646  207.73021
648  197.3867
650  151.78808
652  121.8932
654  157.24683
656  153.2564
658  167.28822
660  161.61167
662  188.37695
664  189.27252
666  178.65209
668  187.84771
670  185.91484
672  188.52481
674  173.59104
676  194.69585
678  194.35118
680  243.57562
682  279.51546
684  256.29919
686  306.46393
688  339.90278
690  339.87841
692  328.9072
694  388.13788
696  338.09013
698  307.55775
700  405.42874
702  453.38113
704  494.54031
706  531.40326
708  502.95724
710  517.39435
712  458.44535
714  515.87684
716  500.25067
718  519.20361
720  466.17997
722  506.64974
724  460.49922
726  414.84621
728  407.54977
730  321.65697
732  281.17242
734  258.42579
736  252.05805
738  145.17212
740  116.01063
742  111.86927
744  82.207647
746  49.059698
748  54.285383
750  49.622481
752  73.822889
754  50.438263
756  69.163349
758  39.501944
760  55.817669
762  55.534548
764  27.030026
766  54.68799
768  70.338037
770  56.610107
772  35.794973
774  37.373153
776  49.877068
778  34.324324
780  39.461486
782  25.477196
784  46.519944
786  64.879423
788  43.662288
790  45.516787
792  32.012232
794  39.505216
796  57.507274
798  34.858912
800  43.136782
802  67.282454
804  44.104468
806  57.875187
808  71.886503
810  34.942007
812  53.265993
814  53.024585
816  35.341975
818  45.716999
820  35.573906
822  54.707642
824  45.81245
826  51.258335
828  63.985162
830  54.52005
832  62.454406
834  66.12958
836  44.659587
838  54.0903
840  88.08718
842  41.509598
844  81.087411
846  103.65858
848  98.893729
850  96.864661
852  80.675726
854  74.984637
856  119.14489
858  130.12667
860  118.89228
862  106.44355
864  171.4809
866  129.75078
868  131.42204
870  172.92834
872  169.09151
874  212.92742
876  218.75162
878  250.99587
880  263.96051
882  332.38762
884  336.64145
886  380.00532
888  428.70687
890  420.2307
892  506.95803
894  438.67202
896  483.23015
898  635.11002
900  731.56082
902  775.12085
904  834.0789
906  1047.2697
908  1201.9639
910  1310.012
912  1422.3397
914  1742.9734
916  1819.7478
918  2086.5869
920  2449.3503
922  2637.5221
924  2756.7918
926  2959.4718
928  2859.7956
930  2143.8132
932  1632.7107
934  927.36058
936  650.65847
938  456.48664
940  297.08975
942  184.18551
944  137.74459
946  82.262271
948  54.69367
950  35.462501
952  22.143484
954  6.334725
956  9.74175
958  3.5840175
960  4.4439625
962  5.5560375
964  0
966  0
968  0
970  0
972  1.1163575
974  3.8836425
976  0
978  0
980  0
982  2.80959
984  2.19041
986  0.698015
988  4.301985
990  0
992  0
994  0
996  0
998  0
1000  0
