# Supplementary material for: The influence of bulk stoichiometry on near-ambient pressure reactivity of bare and Pt-loaded rutile TiO2(110)
Source: Nanoscale. 2024 Aug 29;16(38):17825–37. doi: 10.1039/d4nr01702a (PMC11381967; doi:10.1039/d4nr01702a)
Supplement: NR-016-D4NR01702A-s002 [file NR-016-D4NR01702A-s002.zip › LEIS_NAP-XPS/HR-TiO2/as-deposited_Pt4f_Ti3s.xy]

# Created by:        SpecsLab Prodigy, Version 4.114.1-r119326 
#
# XY-Serializer Export Settings:
#   Comment Prefix:           #
#   Output Meta Data:         yes
#   Energy Axis:              Binding Energy
#   Count Rate:               Counts per Second
#   Separate Scan Data:       no
#   Separate Channel Data:    no
#   External Channel Data:    yes
#   Transmission Function:    no
#   Error Bar:                no
#   Operation Results:        no
#   Time Zone Format:         UTC
#
# Group:                        from NAP-STM via vacuum suitcase, 7ML Pt as deposited
#
# Region:                       Pt4f_Ti3s
# Spectrum ID:                  28
# Acquisition Date:             07/08/24 14:30:04 UTC
# Analysis Method:              XPS
# Analyzer Lens:                LargeArea:1.5kV
# Analyzer Slit:                5:7x20c\C:mesh
# Scan Mode:                    FixedAnalyzerTransmission
# Scan Variable:                Binding Energy
# Curves/Scan:                  1
# Values/Curve:                 341
# Dwell Time:                   0.1
# Excitation Energy:            1486.71
# Binding Energy:               84
# Pass Energy:                  30
# Bias Voltage:                 100
# Detector Voltage:             1650
# Eff. Workfunction:            4.425
# Source:                       XR 50 MF (UXC1000)
# Comment:                      

# Cycle: 0
#
# Number of Scans: 5

# Cycle: 0, Curve: 0
#
# Acquisition Date:             07/08/24 14:30:04 UTC
# ColumnLabels:                 energy counts/s
#
84  2597.3719
83.9  2728.4319
83.8  2781.4106
83.7  2565.8593
83.6  2605.388
83.5  2706.3751
83.4  2716.9628
83.3  2811.579
83.2  2724.2232
83.1  2710.4091
83  2720.7722
82.9  2820.4277
82.8  2798.7554
82.7  2763.809
82.6  2820.1187
82.5  2831.1452
82.4  2909.7228
82.3  2898.3773
82.2  2868.4581
82.1  2881.9363
82  3029.8429
81.9  2988.043
81.8  3000.652
81.7  2972.6656
81.6  2877.6677
81.5  2903.0552
81.4  3020.7235
81.3  3095.7226
81.2  3035.3543
81.1  3193.1748
81  3023.4368
80.9  3299.815
80.8  3110.8148
80.7  3139.1668
80.6  3202.4596
80.5  3233.6964
80.4  3373.127
80.3  3444.6876
80.2  3271.5162
80.1  3315.0919
80  3241.6494
79.9  3400.2156
79.8  3314.0685
79.7  3445.398
79.6  3523.0124
79.5  3468.4406
79.4  3501.409
79.3  3494.3363
79.2  3588.7657
79.1  3636.6503
79  3647.7433
78.9  3683.8864
78.8  3711.3624
78.7  3709.866
78.6  3878.6966
78.5  3719.6227
78.4  3877.2447
78.3  3926.2653
78.2  3842.3412
78.1  3912.1939
78  4007.047
77.9  4040.7051
77.8  4119.7616
77.7  4122.023
77.6  4248.8651
77.5  4204.5231
77.4  4236.2517
77.3  4451.8233
77.2  4645.3645
77.1  4595.5551
77  4708.9951
76.9  4890.2067
76.8  4995.5072
76.7  5073.5951
76.6  5280.9273
76.5  5542.4467
76.4  5686.5715
76.3  5891.4644
76.2  6146.2495
76.1  6552.3109
76  6996.0274
75.9  7513.1127
75.8  7801.7008
75.7  8429.751
75.6  9211.8666
75.5  9835.5122
75.4  10588.686
75.3  11248.826
75.2  12416.792
75.1  13376.511
75  14337.253
74.9  14931.594
74.8  15473.686
74.7  15778.483
74.6  15514.103
74.5  14674.799
74.4  13902.194
74.3  12660.695
74.2  11367.436
74.1  10013.59
74  8758.5206
73.9  7550.7691
73.8  6724.841
73.7  5959.1843
73.6  5522.6706
73.5  5342.5513
73.4  5194.4294
73.3  5040.9523
73.2  5202.9673
73.1  5505.5016
73  5572.5835
72.9  5730.443
72.8  6113.0878
72.7  6440.9907
72.6  6786.3355
72.5  7572.3951
72.4  8257.868
72.3  8975.0889
72.2  9883.8582
72.1  10934.394
72  12031.047
71.9  13037.201
71.8  14217.059
71.7  15566.337
71.6  16493.659
71.5  17356.576
71.4  17842.807
71.3  17576.418
71.2  16656.763
71.1  15571.589
71  14303.899
70.9  12251.064
70.8  10115.545
70.7  8260.5167
70.6  6690.2795
70.5  5196.4915
70.4  4148.7361
70.3  3224.1106
70.2  2642.5559
70.1  2263.7323
70  1864.1917
69.9  1740.8059
69.8  1647.9264
69.7  1469.9928
69.6  1418.102
69.5  1372.4516
69.4  1355.1587
69.3  1343.4331
69.2  1316.1579
69.1  1257.8078
69  1185.8312
68.9  1153.8562
68.8  1162.2176
68.7  1114.734
68.6  1109.2637
68.5  1024.8148
68.4  1072.6562
68.3  1065.2515
68.2  1150.4159
68.1  1096.7213
68  1140.7273
67.9  1132.3962
67.8  1086.7308
67.7  1014.2643
67.6  1099.0175
67.5  1096.503
67.4  1099.5609
67.3  1078.6032
67.2  969.58962
67.1  969.28878
67  1011.5573
66.9  1032.4187
66.8  1068.6724
66.7  1007.216
66.6  1016.7922
66.5  1074.9851
66.4  1028.9729
66.3  1084.0618
66.2  1017.3991
66.1  1051.3793
66  1033.5572
65.9  1014.79
65.8  1019.5876
65.7  1034.7829
65.6  1044.5854
65.5  957.78229
65.4  992.08279
65.3  1026.8879
65.2  1038.3658
65.1  1004.8668
65  981.21591
64.9  1071.0217
64.8  1076.9219
64.7  1016.605
64.6  1029.5346
64.5  1073.7455
64.4  1148.5054
64.3  1098.4392
64.2  1085.7403
64.1  1156.8421
64  1134.3812
63.9  1228.1665
63.8  1220.5322
63.7  1292.0081
63.6  1299.5253
63.5  1348.3537
63.4  1295.6371
63.3  1371.1371
63.2  1505.0724
63.1  1445.2903
63  1472.2288
62.9  1561.0195
62.8  1495.4565
62.7  1480.5875
62.6  1495.4037
62.5  1377.4298
62.4  1361.9121
62.3  1406.2177
62.2  1351.0407
62.1  1329.3133
62  1223.3683
61.9  1206.8274
61.8  1168.6948
61.7  1146.3879
61.6  1108.4542
61.5  1059.5369
61.4  1034.7966
61.3  1032.1868
61.2  1056.2744
61.1  1060.7051
61  993.77302
60.9  934.89777
60.8  937.81033
60.7  961.61584
60.6  956.66175
60.5  905.05056
60.4  906.18011
60.3  902.97251
60.2  850.59404
60.1  842.99824
60  856.08669
59.9  793.9279
59.8  734.47975
59.7  808.48592
59.6  866.84005
59.5  800.86153
59.4  805.95199
59.3  806.19889
59.2  793.18387
59.1  768.75212
59  709.86471
58.9  799.62722
58.8  814.30268
58.7  786.73026
58.6  749.51656
58.5  789.6033
58.4  800.65596
58.3  830.11159
58.2  782.2708
58.1  727.65832
58  773.43503
57.9  738.65855
57.8  763.71789
57.7  713.79173
57.6  736.50637
57.5  729.61106
57.4  753.53995
57.3  846.29573
57.2  763.20774
57.1  739.34549
57  762.01512
56.9  780.12677
56.8  754.81123
56.7  822.29002
56.6  779.52096
56.5  833.58522
56.4  847.11365
56.3  856.5027
56.2  869.78529
56.1  849.39858
56  859.10594
55.9  808.94674
55.8  831.1235
55.7  841.51491
55.6  876.50773
55.5  849.85183
55.4  879.80552
55.3  884.01078
55.2  858.62851
55.1  849.70093
55  932.07922
54.9  870.01983
54.8  867.92922
54.7  946.86975
54.6  973.3558
54.5  1039.8558
54.4  1054.8227
54.3  993.67095
54.2  1028.818
54.1  1074.0568
54  1080.0658
53.9  1070.7089
53.8  1107.5273
53.7  1123.2703
53.6  1158.8725
53.5  1120.2584
53.4  1100.9712
53.3  1164.1716
53.2  1205.912
53.1  1238.276
53  1249.8734
52.9  1228.7989
52.8  1233.9882
52.7  1349.3789
52.6  1335.3973
52.5  1241.6816
52.4  1314.4883
52.3  1360.4213
52.2  1342.0225
52.1  1406.5372
52  1338.0327
51.9  1340.0888
51.8  1381.4052
51.7  1380.38
51.6  1391.2763
51.5  1344.2859
51.4  1332.3711
51.3  1388.5343
51.2  1341.4851
51.1  1353.3455
51  1290.5694
50.9  1284.4781
50.8  1225.7892
50.7  1208.246
50.6  1156.7566
50.5  1101.8213
50.4  1090.5671
50.3  1082.4744
50.2  1033.8503
50.1  1024.3391
50  995.80826
