# Supplementary material for: The influence of bulk stoichiometry on near-ambient pressure reactivity of bare and Pt-loaded rutile TiO2(110)
Source: Nanoscale. 2024 Aug 29;16(38):17825–37. doi: 10.1039/d4nr01702a (PMC11381967; doi:10.1039/d4nr01702a)
Supplement: NR-016-D4NR01702A-s002 [file NR-016-D4NR01702A-s002.zip › LEIS_NAP-XPS/LR-TiO2/1000K-annealed_LEIS.xy]

# Created by:        SpecsLab Prodigy, Version 4.114.1-r119326 
#
# XY-Serializer Export Settings:
#   Comment Prefix:           #
#   Output Meta Data:         yes
#   Energy Axis:              Kinetic Energy
#   Count Rate:               Counts per Second
#   Separate Scan Data:       no
#   Separate Channel Data:    no
#   External Channel Data:    yes
#   Transmission Function:    no
#   Error Bar:                no
#   Operation Results:        yes
#   Time Zone Format:         UTC
#
# Group:                        1025eV, optimize position
#
# Region:                       Spectrum
# Spectrum ID:                  8
# Acquisition Date:             07/09/24 16:15:16 UTC
# Analysis Method:              ISS
# Analyzer Lens:                LargeArea:1.5kV
# Analyzer Slit:                5:7x20c\C:mesh
# Scan Mode:                    FixedAnalyzerTransmission
# Scan Variable:                Kinetic Energy
# Curves/Scan:                  1
# Values/Curve:                 401
# Dwell Time:                   0.1
# Excitation Energy:            1025
# Kinetic Energy:               200
# Pass Energy:                  90
# Bias Voltage:                 0
# Detector Voltage:             1650
# Eff. Workfunction:            4.425
# Source:                       Low Energy Scannable Ion Source
# Comment:                      near handle edge, move z; x=-0.527, y=2.613, z=9.716 to 11.122

# Cycle: 0
#
# Number of Scans: 2

# Cycle: 0, Curve: 0
#
# Acquisition Date:             07/09/24 16:15:16 UTC
# ColumnLabels:                 energy counts/s
#
200  44.519479
202  40.777708
204  17.406055
206  29.88282
208  46.975695
210  29.697
212  30.898875
214  37.388866
216  25.993384
218  16.897445
220  45.675647
222  38.349973
224  57.170525
226  43.564065
228  37.785384
230  22.394051
232  32.664852
234  32.29677
236  49.63999
238  22.94361
240  27.396442
242  55.697446
244  37.010067
246  51.814372
248  59.385057
250  53.960077
252  38.928325
254  61.010932
256  33.127628
258  39.042859
260  63.318578
262  82.902613
264  58.426325
266  62.628428
268  65.279061
270  60.020797
272  46.347709
274  33.728403
276  65.765417
278  101.94907
280  51.588996
282  37.429653
284  47.7498
286  60.995195
288  60.665171
290  74.355689
292  54.723335
294  70.441008
296  72.943079
298  67.398595
300  74.276522
302  69.0845
304  59.80161
306  53.243873
308  68.211331
310  66.370986
312  63.227849
314  47.089846
316  60.099668
318  57.636329
320  86.252483
322  74.240707
324  71.977183
326  90.402319
328  114.99427
330  50.590694
332  56.796865
334  62.492173
336  80.41802
338  72.648046
340  72.039082
342  109.9145
344  79.964702
346  87.985353
348  99.664802
350  106.61619
352  131.67242
354  157.24214
356  157.44834
358  167.9654
360  148.38588
362  207.58865
364  244.53353
366  227.3965
368  270.97859
370  296.59312
372  357.77091
374  461.59883
376  360.22366
378  401.93076
380  431.0798
382  458.93991
384  456.00993
386  418.44516
388  547.42664
390  466.54764
392  447.08819
394  454.33021
396  420.7961
398  388.48807
400  357.8287
402  354.47875
404  347.44747
406  331.87569
408  290.39873
410  260.18591
412  255.79259
414  258.98261
416  216.63282
418  269.84628
420  236.69087
422  242.82926
424  253.07984
426  225.55133
428  230.89817
430  192.5756
432  225.58152
434  246.39631
436  246.92785
438  220.31681
440  208.79766
442  286.62071
444  218.68701
446  204.5234
448  217.32961
450  236.05256
452  209.24286
454  195.75557
456  188.34608
458  215.22133
460  202.44876
462  235.72681
464  227.06254
466  163.62827
468  102.39612
470  167.54239
472  219.51915
474  192.13113
476  190.93019
478  147.77073
480  144.63113
482  132.23823
484  141.55426
486  158.60728
488  140.16811
490  86.975455
492  135.59956
494  169.90735
496  172.69277
498  142.20174
500  157.13853
502  164.19686
504  145.33758
506  149.45434
508  174.3689
510  137.95011
512  128.64045
514  140.9869
516  159.91922
518  145.51474
520  134.67771
522  119.21703
524  117.43509
526  123.97406
528  163.32027
530  165.42412
532  169.43906
534  146.09628
536  129.21693
538  115.6189
540  146.33468
542  162.15811
544  150.4782
546  159.32228
548  157.10418
550  129.3661
552  150.12045
554  157.19473
556  194.68466
558  148.654
560  138.68737
562  136.47547
564  207.90362
566  187.5996
568  189.42989
570  193.08036
572  181.25717
574  199.02319
576  166.45033
578  140.58771
580  155.73501
582  203.66195
584  187.79352
586  198.61822
588  171.79192
590  210.36932
592  221.32646
594  164.23812
596  196.68905
598  213.33122
600  160.50697
602  218.56228
604  198.14845
606  168.12268
608  161.17402
610  132.8763
612  149.18168
614  174.64052
616  196.81591
618  166.87856
620  180.23326
622  204.51642
624  179.12538
626  180.15753
628  196.8773
630  215.99732
632  192.24778
634  212.3152
636  226.78559
638  189.19003
640  224.42557
642  243.34835
644  273.21315
646  244.70575
648  220.36973
650  244.95499
652  185.10315
654  190.67861
656  253.66496
658  246.46423
660  242.80426
662  264.73626
664  288.93454
666  313.85809
668  250.66938
670  236.91187
672  254.68565
674  232.44437
676  278.62215
678  356.66321
680  359.49364
682  281.6436
684  373.66665
686  358.3222
688  439.46155
690  466.07343
692  525.88697
694  433.57531
696  419.31101
698  495.68758
700  540.25088
702  679.1129
704  544.25956
706  692.1162
708  726.14536
710  723.05467
712  682.54205
714  578.66984
716  678.28621
718  796.99865
720  691.79571
722  711.90116
724  676.32095
726  688.02216
728  573.45991
730  559.95306
732  488.2974
734  455.39552
736  512.58452
738  415.64075
740  340.00083
742  273.21254
744  287.26805
746  283.60434
748  242.42103
750  242.6747
752  216.48594
754  185.05313
756  171.49228
758  147.44718
760  163.03227
762  165.43639
764  122.38881
766  186.17922
768  152.2868
770  105.26867
772  130.05266
774  122.08005
776  79.719408
778  95.536634
780  76.354682
782  89.084527
784  63.600582
786  67.952511
788  67.187663
790  74.126789
792  63.719895
794  71.739248
796  86.292998
798  64.242179
800  61.971099
802  73.38683
804  69.005631
806  82.928938
808  62.347493
810  75.143492
812  72.866045
814  78.246039
816  69.166695
818  98.052195
820  84.553156
822  76.817733
824  96.794794
826  83.363781
828  96.775749
830  101.5144
832  92.764851
834  77.331498
836  98.188926
838  99.190309
840  159.82059
842  113.26264
844  95.118072
846  105.75717
848  115.20129
850  103.52413
852  159.17189
854  128.16567
856  123.47917
858  131.38489
860  142.58218
862  146.69961
864  161.71348
866  186.64402
868  195.52763
870  189.3075
872  234.43437
874  236.53374
876  347.07972
878  328.16195
880  378.60798
882  390.53442
884  416.56315
886  425.8659
888  606.99095
890  572.26375
892  682.01811
894  665.4352
896  683.96433
898  734.82916
900  769.24915
902  815.08634
904  974.4064
906  1039.2345
908  1091.3102
910  1261.2774
912  1460.5946
914  1631.6019
916  1769.7106
918  2097.731
920  2567.9293
922  2851.6116
924  3122.186
926  3276.1299
928  3114.6561
930  2939.947
932  2299.2134
934  1609.219
936  1063.8449
938  710.19205
940  472.43245
942  281.488
944  170.48159
946  97.743718
948  58.659502
950  34.815395
952  34.008419
954  24.157256
956  8.9848525
958  15.975288
960  7.4701028
962  5.1576497
964  2.8494703
966  2.1505297
968  6.5555375
970  3.4444625
972  3.2279325
974  3.7450175
976  7.529895
978  2.868495
980  2.62866
982  0
984  0
986  0
988  0
990  0.79771
992  4.20229
994  0
996  0
998  0
1000  1.25589
