# Supplementary material for: The influence of bulk stoichiometry on near-ambient pressure reactivity of bare and Pt-loaded rutile TiO2(110)
Source: Nanoscale. 2024 Aug 29;16(38):17825–37. doi: 10.1039/d4nr01702a (PMC11381967; doi:10.1039/d4nr01702a)
Supplement: NR-016-D4NR01702A-s002 [file NR-016-D4NR01702A-s002.zip › LEIS_NAP-XPS/LR-TiO2/1000K-annealed_O1s.xy]

# Created by:        SpecsLab Prodigy, Version 4.114.1-r119326 
#
# XY-Serializer Export Settings:
#   Comment Prefix:           #
#   Output Meta Data:         yes
#   Energy Axis:              Binding Energy
#   Count Rate:               Counts per Second
#   Separate Scan Data:       no
#   Separate Channel Data:    no
#   External Channel Data:    yes
#   Transmission Function:    no
#   Error Bar:                no
#   Operation Results:        no
#   Time Zone Format:         UTC
#
# Group:                        from NAP-STM via vacuum suitcase, 7ML Pt, annealed 1000K 30min
#
# Region:                       O1s
# Spectrum ID:                  2
# Acquisition Date:             07/09/24 16:04:30 UTC
# Analysis Method:              XPS
# Analyzer Lens:                LargeArea:1.5kV
# Analyzer Slit:                5:7x20c\C:mesh
# Scan Mode:                    FixedAnalyzerTransmission
# Scan Variable:                Binding Energy
# Curves/Scan:                  1
# Values/Curve:                 96
# Dwell Time:                   0.1
# Excitation Energy:            1486.71
# Binding Energy:               537
# Pass Energy:                  30
# Bias Voltage:                 100
# Detector Voltage:             1650
# Eff. Workfunction:            4.425
# Source:                       XR 50 MF (UXC1000)
# Comment:                      

# Cycle: 0
#
# Number of Scans: 5

# Cycle: 0, Curve: 0
#
# Acquisition Date:             07/09/24 16:04:30 UTC
# ColumnLabels:                 energy counts/s
#
537  4092.5119
536.9  4094.0067
536.8  3931.9987
536.7  4083.5806
536.6  4126.9027
536.5  4053.2646
536.4  4101.1336
536.3  4123.0199
536.2  4063.589
536.1  4069.9112
536  3963.6205
535.9  3957.4909
535.8  4006.1537
535.7  3968.7868
535.6  3964.5814
535.5  4012.3721
535.4  4008.7208
535.3  3730.6023
535.2  3705.4848
535.1  3695.8362
535  3859.0281
534.9  3803.4883
534.8  3759.9156
534.7  3680.3068
534.6  3694.0379
534.5  3765.1181
534.4  3684.6256
534.3  3590.439
534.2  3537.1431
534.1  3499.6243
534  3430.9879
533.9  3469.5504
533.8  3564.1874
533.7  3672.9522
533.6  3704.9516
533.5  3704.6704
533.4  3928.1422
533.3  3756.3194
533.2  3827.1423
533.1  3857.7923
533  3859.5515
532.9  3864.6018
532.8  4026.1836
532.7  4078.6272
532.6  4145.4386
532.5  4428.8306
532.4  4622.2232
532.3  5044.8258
532.2  5456.2098
532.1  5801.8256
532  6684.9608
531.9  7372.9731
531.8  8600.5405
531.7  10230.632
531.6  12007.173
531.5  13899.642
531.4  15849.433
531.3  17911.139
531.2  20400.26
531.1  22366.451
531  24415.062
530.9  25748.098
530.8  26189.985
530.7  26205.155
530.6  25776.63
530.5  24482.806
530.4  22001.992
530.3  19548.778
530.2  16910.816
530.1  14297.015
530  11907.151
529.9  9797.9164
529.8  8050.2222
529.7  6790.8244
529.6  5964.5232
529.5  5079.003
529.4  4603.8614
529.3  4196.3199
529.2  4065.8831
529.1  3806.9069
529  3656.3008
528.9  3504.5638
528.8  3452.6994
528.7  3451.1377
528.6  3454.2704
528.5  3592.6116
528.4  3605.0604
528.3  3424.1479
528.2  3413.0442
528.1  3449.1194
528  3391.1921
527.9  3334.0405
527.8  3334.9414
527.7  3417.0368
527.6  3417.7189
527.5  3428.7064
