# Supplementary material for: The influence of bulk stoichiometry on near-ambient pressure reactivity of bare and Pt-loaded rutile TiO2(110)
Source: Nanoscale. 2024 Aug 29;16(38):17825–37. doi: 10.1039/d4nr01702a (PMC11381967; doi:10.1039/d4nr01702a)
Supplement: NR-016-D4NR01702A-s002 [file NR-016-D4NR01702A-s002.zip › LEIS_NAP-XPS/LR-TiO2/1000K-annealed_Pt4f_Ti3s.xy]

# Created by:        SpecsLab Prodigy, Version 4.114.1-r119326 
#
# XY-Serializer Export Settings:
#   Comment Prefix:           #
#   Output Meta Data:         yes
#   Energy Axis:              Binding Energy
#   Count Rate:               Counts per Second
#   Separate Scan Data:       no
#   Separate Channel Data:    no
#   External Channel Data:    yes
#   Transmission Function:    no
#   Error Bar:                no
#   Operation Results:        no
#   Time Zone Format:         UTC
#
# Group:                        from NAP-STM via vacuum suitcase, 7ML Pt, annealed 1000K 30min
#
# Region:                       Pt4f_Ti3s
# Spectrum ID:                  6
# Acquisition Date:             07/09/24 16:05:44 UTC
# Analysis Method:              XPS
# Analyzer Lens:                LargeArea:1.5kV
# Analyzer Slit:                5:7x20c\C:mesh
# Scan Mode:                    FixedAnalyzerTransmission
# Scan Variable:                Binding Energy
# Curves/Scan:                  1
# Values/Curve:                 341
# Dwell Time:                   0.1
# Excitation Energy:            1486.71
# Binding Energy:               84
# Pass Energy:                  30
# Bias Voltage:                 100
# Detector Voltage:             1650
# Eff. Workfunction:            4.425
# Source:                       XR 50 MF (UXC1000)
# Comment:                      

# Cycle: 0
#
# Number of Scans: 5

# Cycle: 0, Curve: 0
#
# Acquisition Date:             07/09/24 16:05:44 UTC
# ColumnLabels:                 energy counts/s
#
84  1201.2952
83.9  1229.9508
83.8  1143.3035
83.7  1196.3196
83.6  1252.9888
83.5  1211.5621
83.4  1225.0692
83.3  1221.4066
83.2  1195.3884
83.1  1217.8342
83  1308.5959
82.9  1242.0859
82.8  1199.3557
82.7  1193.4968
82.6  1253.8725
82.5  1187.8272
82.4  1202.7772
82.3  1274.7229
82.2  1200.8537
82.1  1253.5226
82  1236.129
81.9  1349.7739
81.8  1267.8154
81.7  1237.168
81.6  1271.7052
81.5  1288.8912
81.4  1231.5005
81.3  1286.4428
81.2  1352.0483
81.1  1261.9892
81  1257.2201
80.9  1305.1089
80.8  1285.3654
80.7  1367.595
80.6  1310.7321
80.5  1265.4002
80.4  1329.6133
80.3  1393.5892
80.2  1411.7864
80.1  1352.7391
80  1394.9246
79.9  1342.0674
79.8  1380.1085
79.7  1340.8115
79.6  1424.6398
79.5  1502.3063
79.4  1450.6304
79.3  1382.2312
79.2  1334.0977
79.1  1381.5944
79  1454.4931
78.9  1461.0155
78.8  1427.7016
78.7  1465.5066
78.6  1450.694
78.5  1551.043
78.4  1520.9296
78.3  1483.2783
78.2  1505.1245
78.1  1582.2164
78  1506.4534
77.9  1510.7051
77.8  1564.9911
77.7  1619.878
77.6  1606.704
77.5  1605.7855
77.4  1690.1936
77.3  1674.73
77.2  1830.4329
77.1  1841.9951
77  1835.4684
76.9  1858.9646
76.8  1861.9129
76.7  1933.7841
76.6  2079.8654
76.5  2157.974
76.4  2330.6127
76.3  2306.6059
76.2  2482.4917
76.1  2523.7932
76  2768.8489
75.9  2989.3179
75.8  3278.7268
75.7  3401.5448
75.6  3696.5818
75.5  3986.0681
75.4  4422.751
75.3  4634.7613
75.2  5006.6947
75.1  5230.0155
75  5132.0697
74.9  5312.7085
74.8  5114.6453
74.7  4889.9877
74.6  4472.5334
74.5  4072.3667
74.4  3753.9788
74.3  3299.5886
74.2  2753.2536
74.1  2463.9903
74  2225.7303
73.9  1962.2694
73.8  1912.7347
73.7  1883.2541
73.6  1872.0141
73.5  1874.0593
73.4  1831.4759
73.3  1882.7593
73.2  1800.5005
73.1  2035.1487
73  2122.5127
72.9  2328.4085
72.8  2473.0139
72.7  2704.2575
72.6  2931.7856
72.5  3188.532
72.4  3438.0652
72.3  3875.727
72.2  4263.1319
72.1  4576.0923
72  5024.8115
71.9  5449.5616
71.8  5689.0563
71.7  5871.7655
71.6  5983.3718
71.5  5737.0983
71.4  5703.1373
71.3  5093.8509
71.2  4531.1724
71.1  4004.3125
71  3310.2177
70.9  2606.35
70.8  2157.5351
70.7  1895.9639
70.6  1561.1991
70.5  1251.9729
70.4  1116.0819
70.3  946.97705
70.2  934.95354
70.1  823.75458
70  815.13167
69.9  720.78474
69.8  757.63286
69.7  731.23192
69.6  720.93854
69.5  768.052
69.4  710.81848
69.3  757.25583
69.2  694.82496
69.1  665.43116
69  666.31254
68.9  634.52682
68.8  672.02604
68.7  634.83757
68.6  639.72163
68.5  664.74355
68.4  657.42063
68.3  674.96866
68.2  634.40774
68.1  631.69609
68  637.62463
67.9  605.14862
67.8  615.58597
67.7  635.64625
67.6  677.54881
67.5  653.86509
67.4  633.65261
67.3  699.04234
67.2  659.27042
67.1  643.96614
67  687.7644
66.9  673.08683
66.8  644.7428
66.7  681.25576
66.6  698.43063
66.5  679.39557
66.4  650.73638
66.3  703.80112
66.2  656.11761
66.1  659.29356
66  655.91873
65.9  641.01973
65.8  683.76506
65.7  727.23699
65.6  737.09162
65.5  741.57302
65.4  676.11006
65.3  751.61216
65.2  789.13353
65.1  662.09718
65  728.40011
64.9  785.81184
64.8  771.70576
64.7  739.63549
64.6  756.412
64.5  766.58018
64.4  821.71874
64.3  846.89477
64.2  798.52696
64.1  859.56188
64  965.8016
63.9  973.8838
63.8  979.19851
63.7  978.4689
63.6  1015.432
63.5  1128.7058
63.4  1156.0808
63.3  1242.7896
63.2  1187.3734
63.1  1258.7718
63  1312.7799
62.9  1272.1559
62.8  1255.5403
62.7  1178.6961
62.6  1201.1999
62.5  1213.9867
62.4  1227.9638
62.3  1143.7443
62.2  1048.304
62.1  1109.0489
62  1049.1373
61.9  942.92543
61.8  950.00559
61.7  988.76401
61.6  878.11488
61.5  889.18568
61.4  791.66626
61.3  840.98088
61.2  762.05242
61.1  755.71866
61  715.17085
60.9  688.94518
60.8  652.04062
60.7  647.22703
60.6  656.38647
60.5  670.85421
60.4  665.09591
60.3  657.36692
60.2  619.92372
60.1  581.4219
60  659.47251
59.9  598.22482
59.8  551.18038
59.7  588.03375
59.6  548.39884
59.5  582.0364
59.4  570.34259
59.3  596.59767
59.2  583.87377
59.1  604.95036
59  522.73403
58.9  514.61037
58.8  529.9104
58.7  537.96341
58.6  486.58868
58.5  531.19804
58.4  523.15201
58.3  493.38477
58.2  525.46172
58.1  561.00008
58  562.66468
57.9  556.15984
57.8  523.09993
57.7  515.85891
57.6  510.94122
57.5  585.43412
57.4  598.25352
57.3  484.81533
57.2  523.476
57.1  507.53048
57  518.14359
56.9  534.98315
56.8  563.78619
56.7  518.95366
56.6  495.18891
56.5  533.99616
56.4  517.69174
56.3  540.93516
56.2  524.39974
56.1  535.27002
56  550.88446
55.9  529.39651
55.8  472.21847
55.7  549.89366
55.6  538.06061
55.5  550.66893
55.4  526.87868
55.3  529.84477
55.2  522.20827
55.1  545.28808
55  573.76856
54.9  583.02913
54.8  646.68578
54.7  618.49452
54.6  575.0655
54.5  576.16418
54.4  680.29404
54.3  666.24129
54.2  647.5443
54.1  648.13777
54  655.55728
53.9  619.88977
53.8  649.81233
53.7  664.53989
53.6  635.18894
53.5  706.91959
53.4  709.90559
53.3  745.66399
53.2  725.80837
53.1  712.58269
53  691.68433
52.9  787.48852
52.8  779.25773
52.7  755.43053
52.6  762.74145
52.5  753.38727
52.4  769.1566
52.3  762.16372
52.2  751.21354
52.1  763.98248
52  743.59417
51.9  774.33838
51.8  815.05009
51.7  814.38446
51.6  847.91723
51.5  806.29166
51.4  791.56564
51.3  767.05825
51.2  815.53643
51.1  844.92779
51  745.22447
50.9  716.54887
50.8  718.6266
50.7  727.61401
50.6  716.8296
50.5  708.76824
50.4  676.21209
50.3  652.60529
50.2  655.89727
50.1  692.75849
50  661.9455
