# Supplementary material for: The influence of bulk stoichiometry on near-ambient pressure reactivity of bare and Pt-loaded rutile TiO2(110)
Source: Nanoscale. 2024 Aug 29;16(38):17825–37. doi: 10.1039/d4nr01702a (PMC11381967; doi:10.1039/d4nr01702a)
Supplement: NR-016-D4NR01702A-s002 [file NR-016-D4NR01702A-s002.zip › LEIS_NAP-XPS/LR-TiO2/1000K-annealed_Ti2p.xy]

# Created by:        SpecsLab Prodigy, Version 4.114.1-r119326 
#
# XY-Serializer Export Settings:
#   Comment Prefix:           #
#   Output Meta Data:         yes
#   Energy Axis:              Binding Energy
#   Count Rate:               Counts per Second
#   Separate Scan Data:       no
#   Separate Channel Data:    no
#   External Channel Data:    yes
#   Transmission Function:    no
#   Error Bar:                no
#   Operation Results:        no
#   Time Zone Format:         UTC
#
# Group:                        from NAP-STM via vacuum suitcase, 7ML Pt, annealed 1000K 30min
#
# Region:                       Ti2p
# Spectrum ID:                  3
# Acquisition Date:             07/09/24 16:04:58 UTC
# Analysis Method:              XPS
# Analyzer Lens:                LargeArea:1.5kV
# Analyzer Slit:                5:7x20c\C:mesh
# Scan Mode:                    FixedAnalyzerTransmission
# Scan Variable:                Binding Energy
# Curves/Scan:                  1
# Values/Curve:                 201
# Dwell Time:                   0.1
# Excitation Energy:            1486.71
# Binding Energy:               473
# Pass Energy:                  30
# Bias Voltage:                 100
# Detector Voltage:             1650
# Eff. Workfunction:            4.425
# Source:                       XR 50 MF (UXC1000)
# Comment:                      

# Cycle: 0
#
# Number of Scans: 5

# Cycle: 0, Curve: 0
#
# Acquisition Date:             07/09/24 16:04:58 UTC
# ColumnLabels:                 energy counts/s
#
473  4263.9752
472.9  4234.897
472.8  4250.6669
472.7  4090.744
472.6  4270.2781
472.5  4135.4602
472.4  4234.9131
472.3  4130.4819
472.2  4146.6604
472.1  3935.1533
472  3857.4936
471.9  3821.944
471.8  3708.2347
471.7  3622.8856
471.6  3554.3098
471.5  3411.6746
471.4  3413.2435
471.3  3379.7908
471.2  3287.5235
471.1  3223.4848
471  3238.3191
470.9  3116.4679
470.8  3105.1467
470.7  3076.1759
470.6  3037.4983
470.5  3088.0965
470.4  3014.6233
470.3  2834.3004
470.2  2879.918
470.1  2845.9933
470  2881.6749
469.9  2836.7696
469.8  2872.8034
469.7  2864.3747
469.6  2899.9879
469.5  2757.6123
469.4  2740.8954
469.3  2665.2299
469.2  2746.5273
469.1  2693.4389
469  2646.5626
468.9  2513.5612
468.8  2553.2569
468.7  2745.0224
468.6  2724.549
468.5  2676.0823
468.4  2700.6038
468.3  2720.1679
468.2  2702.7564
468.1  2754.2826
468  2778.1928
467.9  2693.1933
467.8  2792.752
467.7  2866.2218
467.6  2896.6703
467.5  2909.6556
467.4  3131.4801
467.3  3198.8594
467.2  3200.4188
467.1  3291.6984
467  3337.361
466.9  3493.4855
466.8  3679.8899
466.7  3910.004
466.6  4111.6807
466.5  4474.5576
466.4  4520.9157
466.3  4953.2474
466.2  5602.9113
466.1  5862.0524
466  6087.3643
465.9  6394.0691
465.8  6775.8016
465.7  7210.5652
465.6  7268.9173
465.5  7640.2498
465.4  7967.4397
465.3  8003.207
465.2  7785.1299
465.1  7784.0989
465  7641.189
464.9  7511.2756
464.8  7251.1398
464.7  6868.9241
464.6  6556.7981
464.5  6156.3901
464.4  5643.1908
464.3  5371.3737
464.2  4919.0235
464.1  4626.7357
464  4422.0916
463.9  4072.9068
463.8  3850.9227
463.7  3564.4332
463.6  3347.2483
463.5  3331.9748
463.4  3083.7671
463.3  2941.0486
463.2  2968.4147
463.1  2877.3165
463  2895.2267
462.9  2929.2018
462.8  2854.6262
462.7  2844.2991
462.6  2764.9635
462.5  2716.1509
462.4  2715.448
462.3  2644.8565
462.2  2677.5369
462.1  2718.784
462  2740.9961
461.9  2717.029
461.8  2742.3978
461.7  2803.3528
461.6  2632.4489
461.5  2813.5348
461.4  2843.67
461.3  2855.0569
461.2  2912.8424
461.1  3028.7836
461  3176.1569
460.9  3327.5233
460.8  3536.4729
460.7  3938.8273
460.6  4539.4046
460.5  5161.6729
460.4  6303.9985
460.3  7627.4602
460.2  9121.6251
460.1  10816.796
460  12653.124
459.9  14272.756
459.8  16094.553
459.7  18057.929
459.6  19326.368
459.5  19660.359
459.4  19634.849
459.3  19008.155
459.2  17519.687
459.1  15525.598
459  13063.922
458.9  11000.572
458.8  8802.2758
458.7  6917.4324
458.6  5475.03
458.5  4271.2936
458.4  3526.5179
458.3  2891.7675
458.2  2447.5705
458.1  2053.3722
458  1758.5726
457.9  1682.4293
457.8  1581.0367
457.7  1400.8776
457.6  1304.6959
457.5  1175.9499
457.4  1229.5443
457.3  1199.2993
457.2  1124.3686
457.1  1034.2642
457  1068.8751
456.9  991.03998
456.8  993.85331
456.7  991.12596
456.6  999.34001
456.5  913.20059
456.4  847.9899
456.3  800.45358
456.2  886.67358
456.1  901.66336
456  777.30634
455.9  761.30481
455.8  775.65333
455.7  802.26596
455.6  762.8783
455.5  771.37353
455.4  800.31094
455.3  717.09747
455.2  732.78086
455.1  703.34561
455  735.90779
454.9  710.33338
454.8  712.84216
454.7  766.78955
454.6  747.45886
454.5  757.1979
454.4  744.97976
454.3  704.93028
454.2  703.04991
454.1  688.88265
454  725.63376
453.9  737.56969
453.8  759.84451
453.7  727.93142
453.6  665.18877
453.5  672.90955
453.4  757.79589
453.3  808.08924
453.2  707.73629
453.1  689.2795
453  714.12376
