# Supplementary material for: The influence of bulk stoichiometry on near-ambient pressure reactivity of bare and Pt-loaded rutile TiO2(110)
Source: Nanoscale. 2024 Aug 29;16(38):17825–37. doi: 10.1039/d4nr01702a (PMC11381967; doi:10.1039/d4nr01702a)
Supplement: NR-016-D4NR01702A-s002 [file NR-016-D4NR01702A-s002.zip › LEIS_NAP-XPS/LR-TiO2/600K-0.1mbar_H2_O1s.xy]

# Created by:        SpecsLab Prodigy, Version 4.114.1-r119326 
#
# XY-Serializer Export Settings:
#   Comment Prefix:           #
#   Output Meta Data:         yes
#   Energy Axis:              Binding Energy
#   Count Rate:               Counts per Second
#   Separate Scan Data:       no
#   Separate Channel Data:    no
#   External Channel Data:    yes
#   Transmission Function:    no
#   Error Bar:                no
#   Operation Results:        no
#   Time Zone Format:         UTC
#
# Group:                        at 600K in 0.1mbar H2
#
# Region:                       O1s
# Spectrum ID:                  31
# Acquisition Date:             07/10/24 08:51:08 UTC
# Analysis Method:              XPS
# Analyzer Lens:                LargeArea:1.5kV
# Analyzer Slit:                5:7x20c\C:mesh
# Scan Mode:                    FixedAnalyzerTransmission
# Scan Variable:                Binding Energy
# Curves/Scan:                  1
# Values/Curve:                 96
# Dwell Time:                   0.1
# Excitation Energy:            1486.71
# Binding Energy:               537
# Pass Energy:                  30
# Bias Voltage:                 100
# Detector Voltage:             1650
# Eff. Workfunction:            4.425
# Source:                       XR 50 MF (UXC1000)
# Comment:                      

# Cycle: 0
#
# Parameter: "Loop" = 1
#
# Number of Scans: 1

# Cycle: 0, Curve: 0
#
# Acquisition Date:             07/10/24 08:31:10 UTC
# ColumnLabels:                 energy counts/s
#
537  3426.3977
536.9  3747.8708
536.8  3732.8073
536.7  3511.0242
536.6  3455.7446
536.5  3395.9259
536.4  3330.6949
536.3  3529.9326
536.2  3506.8951
536.1  3502.0605
536  3440.1114
535.9  3580.4321
535.8  3202.6233
535.7  3589.6017
535.6  3792.2693
535.5  3527.0621
535.4  3476.2219
535.3  3387.5446
535.2  3296.8774
535.1  3242.2006
535  3206.3647
534.9  3329.1168
534.8  3227.8976
534.7  3187.897
534.6  3071.0455
534.5  3358.4875
534.4  3063.9743
534.3  3285.2713
534.2  3256.7123
534.1  2907.8812
534  3005.5701
533.9  3179.9484
533.8  3328.1418
533.7  3376.4264
533.6  3242.3703
533.5  3339.9478
533.4  3484.4861
533.3  3109.5718
533.2  3409.22
533.1  3648.7021
533  3397.8387
532.9  3280.2673
532.8  3556.51
532.7  3506.4224
532.6  3697.041
532.5  3859.4766
532.4  4085.4721
532.3  4680.4587
532.2  4963.6508
532.1  5431.1078
532  5929.0601
531.9  6987.561
531.8  7527.4091
531.7  8623.0414
531.6  10134.437
531.5  11604.071
531.4  13278.887
531.3  14079.573
531.2  15958.844
531.1  16244.327
531  17296.564
530.9  18480.702
530.8  19038.094
530.7  19147.426
530.6  18134.049
530.5  17270.631
530.4  16500.144
530.3  14763.82
530.2  13256.81
530.1  11605.005
530  10398.553
529.9  8616.9092
529.8  7315.9412
529.7  6494.8474
529.6  5663.7103
529.5  4669.9066
529.4  4152.4707
529.3  3864.3884
529.2  3486.3901
529.1  3572.8012
529  3383.8931
528.9  3501.9501
528.8  3194.4849
528.7  3430.1633
528.6  3238.4436
528.5  2991.2204
528.4  3133.9835
528.3  3103.4796
528.2  3145.3723
528.1  3190.7632
528  3097.3569
527.9  3103.9886
527.8  2922.7988
527.7  2994.7586
527.6  2957.1255
527.5  3064.0112

# Cycle: 1
#
# Parameter: "Loop" = 2
#
# Number of Scans: 1

# Cycle: 1, Curve: 0
#
# Acquisition Date:             07/10/24 08:33:40 UTC
# ColumnLabels:                 energy counts/s
#
537  3412.9236
536.9  3386.1655
536.8  3328.8254
536.7  3420.1526
536.6  3236.7792
536.5  3360.2701
536.4  3480.3244
536.3  3642.8442
536.2  3353.2251
536.1  3546.7194
536  3647.1017
535.9  3352.5525
535.8  3647.7191
535.7  3676.5936
535.6  3124.4327
535.5  3496.7368
535.4  3562.149
535.3  3317.0615
535.2  3357.5885
535.1  3164.7931
535  3189.1235
534.9  3470.7211
534.8  3651.8448
534.7  3119.8593
534.6  3193.5834
534.5  3298.5733
534.4  3287.5262
534.3  3274.6906
534.2  3105.2603
534.1  3024.8804
534  2933.8095
533.9  2898.4006
533.8  3010.3952
533.7  2891.3559
533.6  3229.0414
533.5  3164.1824
533.4  3086.5036
533.3  3267.4951
533.2  3273.3554
533.1  3097.4771
533  3353.2477
532.9  3255.545
532.8  3390.444
532.7  3791.4999
532.6  3598.4283
532.5  3689.3973
532.4  4138.0936
532.3  4617.3056
532.2  4704.2621
532.1  5269.3304
532  5769.9835
531.9  6620.7928
531.8  8044.7174
531.7  8598.5089
531.6  9415.708
531.5  10966.689
531.4  13054.213
531.3  14504.856
531.2  15761.747
531.1  17264.972
531  17037.776
530.9  18142.582
530.8  18091.222
530.7  18543.423
530.6  18251.523
530.5  17829.115
530.4  16130.425
530.3  14382.218
530.2  13574.766
530.1  11432.136
530  10002.437
529.9  8562.2089
529.8  7272.4597
529.7  6566.394
529.6  5784.6753
529.5  4883.8904
529.4  4295.6674
529.3  4060.8307
529.2  3670.6564
529.1  3633.1802
529  3553.9301
528.9  3457.0737
528.8  3143.7018
528.7  3407.9269
528.6  3289.3225
528.5  3056.398
528.4  3219.1782
528.3  2969.7913
528.2  3015.5167
528.1  3035.5008
528  3283.5724
527.9  3248.6044
527.8  2993.2578
527.7  3338.6005
527.6  3162.868
527.5  3205.7489

# Cycle: 2
#
# Parameter: "Loop" = 3
#
# Number of Scans: 1

# Cycle: 2, Curve: 0
#
# Acquisition Date:             07/10/24 08:36:10 UTC
# ColumnLabels:                 energy counts/s
#
537  3065.3119
536.9  3537.0346
536.8  3697.1439
536.7  3784.8029
536.6  3728.8226
536.5  3598.389
536.4  3486.0828
536.3  3196.5726
536.2  3432.6901
536.1  3366.1597
536  3239.3716
535.9  3460.2829
535.8  3510.9149
535.7  3314.4376
535.6  3064.9243
535.5  3296.9009
535.4  3308.801
535.3  3153.916
535.2  3339.66
535.1  3436.3031
535  3229.8141
534.9  3049.2419
534.8  3088.1302
534.7  2956.3367
534.6  2807.9108
534.5  2972.9163
534.4  3066.3232
534.3  3123.2394
534.2  3112.6953
534.1  3067.3419
534  3058.067
533.9  3148.569
533.8  3293.9755
533.7  3143.7012
533.6  3179.6167
533.5  3185.1767
533.4  3178.9255
533.3  3099.0823
533.2  3255.6094
533.1  3290.5591
533  3317.6059
532.9  3456.1594
532.8  3510.755
532.7  3398.0862
532.6  3953.6737
532.5  3877.937
532.4  4065.441
532.3  4597.5043
532.2  4943.3246
532.1  5602.3615
532  6020.7422
531.9  6704.7595
531.8  7859.693
531.7  8765.5542
531.6  9856.8774
531.5  11626.37
531.4  12867.772
531.3  14099.624
531.2  15256.063
531.1  17030.786
531  18238.345
530.9  18715.45
530.8  18514.235
530.7  18160.57
530.6  17341.055
530.5  17212.153
530.4  15791.523
530.3  14946.818
530.2  13430.044
530.1  11553.561
530  9644.989
529.9  8808.1128
529.8  7660.9137
529.7  6461.7206
529.6  5597.8137
529.5  5006.3788
529.4  4606.5112
529.3  4124.6133
529.2  3701.467
529.1  3416.6
529  3430.3073
528.9  3426.0178
528.8  3111.1261
528.7  2935.1169
528.6  3240.6683
528.5  3165.6381
528.4  2887.0914
528.3  3195.5557
528.2  3254.6411
528.1  3195.8386
528  3297.9611
527.9  2895.7288
527.8  2976.8472
527.7  3046.9598
527.6  3034.3961
527.5  2949.8773

# Cycle: 3
#
# Parameter: "Loop" = 4
#
# Number of Scans: 1

# Cycle: 3, Curve: 0
#
# Acquisition Date:             07/10/24 08:38:40 UTC
# ColumnLabels:                 energy counts/s
#
537  3467.5461
536.9  3642.5681
536.8  3611.5811
536.7  3285.7248
536.6  3633.4061
536.5  3676.2888
536.4  3569.2114
536.3  3368.9374
536.2  3440.0851
536.1  3548.0975
536  3288.9801
535.9  3281.6592
535.8  3609.631
535.7  3319.3521
535.6  3443.6581
535.5  3332.0776
535.4  3257.3166
535.3  3209.6048
535.2  3272.5937
535.1  3475.4559
535  3265.9262
534.9  3273.9594
534.8  3129.3985
534.7  3317.1332
534.6  3195.4953
534.5  2896.3696
534.4  3211.4609
534.3  3495.8759
534.2  3105.0021
534.1  3168.9041
534  3386.759
533.9  3346.1472
533.8  3076.2558
533.7  3104.9005
533.6  3315.4602
533.5  3482.6291
533.4  3317.5293
533.3  3222.6654
533.2  3238.2846
533.1  3464.0637
533  3322.0377
532.9  3228.4476
532.8  3308.2416
532.7  3526.8073
532.6  3625.6311
532.5  4101.0001
532.4  4338.1192
532.3  4007.749
532.2  5208.3807
532.1  5444.3073
532  6017.4615
531.9  6697.8381
531.8  7527.5201
531.7  8770.7111
531.6  10102.915
531.5  11477.742
531.4  12955.974
531.3  14558.199
531.2  15779.854
531.1  16763.987
531  17286.283
530.9  17644.06
530.8  18518.151
530.7  18806.268
530.6  18095.005
530.5  17072.059
530.4  15753.484
530.3  15011.378
530.2  13166.144
530.1  11385.327
530  10177.048
529.9  8455.3479
529.8  7008.2709
529.7  6432.688
529.6  5938.8696
529.5  4819.5267
529.4  4591.6873
529.3  4137.2116
529.2  3872.771
529.1  3588.4439
529  3447.8232
528.9  3310.1752
528.8  3093.1003
528.7  3353.4702
528.6  3235.3207
528.5  3118.67
528.4  3100.6573
528.3  3185.9424
528.2  3259.5764
528.1  3149.3079
528  2924.5139
527.9  3134.7781
527.8  3047.3978
527.7  3166.4291
527.6  3225.2728
527.5  3140.7544

# Cycle: 4
#
# Parameter: "Loop" = 5
#
# Number of Scans: 1

# Cycle: 4, Curve: 0
#
# Acquisition Date:             07/10/24 08:41:09 UTC
# ColumnLabels:                 energy counts/s
#
537  3741.1981
536.9  3539.0234
536.8  3511.0483
536.7  3406.6153
536.6  3252.4411
536.5  3352.4518
536.4  3421.4801
536.3  3505.513
536.2  3458.692
536.1  3422.5534
536  3378.0933
535.9  3295.2573
535.8  3408.761
535.7  3308.3179
535.6  3278.3652
535.5  3197.7963
535.4  3427.15
535.3  3377.9706
535.2  3289.0475
535.1  3372.2311
535  3160.6631
534.9  3050.1492
534.8  3223.2968
534.7  2786.0489
534.6  2943.0893
534.5  3176.9772
534.4  3192.2269
534.3  3261.785
534.2  3051.7346
534.1  3059.4424
534  3053.1396
533.9  3136.6336
533.8  2880.8582
533.7  2920.3235
533.6  3083.858
533.5  3121.8573
533.4  3068.183
533.3  3060.0992
533.2  3339.1766
533.1  3490.686
533  3427.3486
532.9  3385.2551
532.8  3685.0467
532.7  3706.4142
532.6  3607.8656
532.5  4055.9732
532.4  4388.9334
532.3  4279.2569
532.2  4806.0864
532.1  5239.4836
532  6082.8467
531.9  6818.4808
531.8  7994.4507
531.7  8896.8665
531.6  10015.361
531.5  11478.63
531.4  12603.423
531.3  14533.413
531.2  15897.3
531.1  17090.244
531  17629.492
530.9  18591.72
530.8  19007.524
530.7  18747.026
530.6  18093.033
530.5  17527.201
530.4  15746.367
530.3  14711.951
530.2  12917.255
530.1  11844.066
530  9875.7892
529.9  8668.1744
529.8  7732.7118
529.7  6426.4716
529.6  5761.673
529.5  4856.2958
529.4  4161.4072
529.3  3705.4471
529.2  3265.2902
529.1  3698.6084
529  3461.2021
528.9  3596.42
528.8  3230.6122
528.7  3019.5071
528.6  3304.9112
528.5  3102.2171
528.4  3131.2387
528.3  3088.2922
528.2  3233.8538
528.1  2888.9612
528  2891.0736
527.9  3000.3064
527.8  3144.4174
527.7  3055.6091
527.6  2951.7999
527.5  3027.4863

# Cycle: 5
#
# Parameter: "Loop" = 6
#
# Number of Scans: 1

# Cycle: 5, Curve: 0
#
# Acquisition Date:             07/10/24 08:43:39 UTC
# ColumnLabels:                 energy counts/s
#
537  3348.5391
536.9  3281.297
536.8  3495.5096
536.7  3354.0958
536.6  3185.0189
536.5  3372.1356
536.4  3494.4809
536.3  3698.5147
536.2  3695.2203
536.1  3259.1833
536  3332.561
535.9  3406.7136
535.8  3245.1349
535.7  3118.0234
535.6  3279.0967
535.5  3285.9818
535.4  3447.0233
535.3  3253.0667
535.2  3424.1568
535.1  3166.9119
535  3160.0052
534.9  3056.5186
534.8  3232.9364
534.7  3202.8104
534.6  3451.2268
534.5  3216.6669
534.4  3226.5378
534.3  3121.2064
534.2  3127.7881
534.1  3081.8069
534  3071.4749
533.9  3314.4046
533.8  2983.042
533.7  3281.6238
533.6  3170.6436
533.5  3262.3178
533.4  3247.3663
533.3  3409.4052
533.2  3276.7902
533.1  3248.9975
533  3080.726
532.9  3141.9897
532.8  3396.8604
532.7  3395.7867
532.6  3636.5979
532.5  3993.9926
532.4  4114.3243
532.3  4241.9
532.2  5035.6931
532.1  5463.6096
532  6042.8552
531.9  6677.3029
531.8  7804.2462
531.7  8633.797
531.6  10366.246
531.5  11798.917
531.4  12897.815
531.3  14338.716
531.2  15058.944
531.1  16400.032
531  17483.82
530.9  18657.004
530.8  18929.583
530.7  18989.644
530.6  18653.933
530.5  17031.776
530.4  16159.865
530.3  14577.533
530.2  12657.053
530.1  11388.057
530  9703.5052
529.9  8261.9946
529.8  7718.0566
529.7  6115.1111
529.6  5430.423
529.5  4949.6716
529.4  4314.0253
529.3  3785.5475
529.2  3971.9464
529.1  3554.0799
529  3326.1465
528.9  3432.3001
528.8  3182.3172
528.7  3107.8781
528.6  3394.9936
528.5  3219.2661
528.4  3232.9361
528.3  3001.3004
528.2  3084.7379
528.1  3202.1115
528  3075.8713
527.9  3054.8349
527.8  3116.5582
527.7  3325.4163
527.6  3071.7123
527.5  2876.7303

# Cycle: 6
#
# Parameter: "Loop" = 7
#
# Number of Scans: 1

# Cycle: 6, Curve: 0
#
# Acquisition Date:             07/10/24 08:46:09 UTC
# ColumnLabels:                 energy counts/s
#
537  3118.7198
536.9  3496.6516
536.8  3699.7864
536.7  3242.6981
536.6  3296.8015
536.5  3534.9313
536.4  3582.3752
536.3  3238.1473
536.2  3323.8913
536.1  3438.4698
536  3573.1705
535.9  3426.3702
535.8  3250.8228
535.7  3391.5781
535.6  3307.6419
535.5  3218.6209
535.4  3214.9637
535.3  3151.0303
535.2  3325.6268
535.1  3080.5634
535  3050.7315
534.9  3428.7289
534.8  3368.7057
534.7  3258.6685
534.6  3076.5723
534.5  3126.5845
534.4  3263.9691
534.3  3123.5358
534.2  2859.5166
534.1  2962.345
534  2938.53
533.9  3029.4446
533.8  3068.1525
533.7  3246.7413
533.6  3189.6335
533.5  3143.0881
533.4  2922.438
533.3  2903.5199
533.2  2901.3602
533.1  2858.8684
533  3041.8814
532.9  3395.7162
532.8  3426.8396
532.7  3409.2743
532.6  3606.6022
532.5  3748.4076
532.4  4217.7298
532.3  4941.1649
532.2  4933.4103
532.1  5458.8623
532  6070.2734
531.9  6580.5591
531.8  7608.1433
531.7  8990.5829
531.6  10027.238
531.5  11126.281
531.4  12961.956
531.3  14152.628
531.2  16077.677
531.1  16518.918
531  17543.247
530.9  18764.464
530.8  18968.224
530.7  18584.227
530.6  18265.332
530.5  16896.506
530.4  16251.039
530.3  14734.731
530.2  12520.298
530.1  10881.244
530  9819.8285
529.9  8443.2666
529.8  7168.479
529.7  6372.2064
529.6  5448.7958
529.5  4707.9843
529.4  4176.1032
529.3  3888.9352
529.2  3630.0107
529.1  3468.8953
529  3504.1977
528.9  3611.5353
528.8  3152.0816
528.7  3257.3331
528.6  3071.2051
528.5  3225.8441
528.4  3103.2022
528.3  2964.1858
528.2  2931.7542
528.1  3235.0415
528  3183.0789
527.9  3243.7085
527.8  3216.2787
527.7  3200.8304
527.6  3145.9048
527.5  2942.0837

# Cycle: 7
#
# Parameter: "Loop" = 8
#
# Number of Scans: 1

# Cycle: 7, Curve: 0
#
# Acquisition Date:             07/10/24 08:48:38 UTC
# ColumnLabels:                 energy counts/s
#
537  3455.4459
536.9  3402.1057
536.8  3064.1815
536.7  3179.2227
536.6  3574.3683
536.5  3268.833
536.4  3211.7792
536.3  3514.8712
536.2  3611.77
536.1  3792.6846
536  3080.4044
535.9  3173.9651
535.8  3539.5621
535.7  3390.0363
535.6  3449.7269
535.5  3460.4678
535.4  3317.2241
535.3  3303.4656
535.2  3353.0481
535.1  3503.8153
535  3076.2189
534.9  3019.8358
534.8  3271.3046
534.7  3209.2477
534.6  3125.5685
534.5  3155.0418
534.4  3177.0581
534.3  3178.7454
534.2  3117.1829
534.1  2949.0555
534  3195.4028
533.9  3210.6152
533.8  3272.2131
533.7  3382.7121
533.6  3444.7208
533.5  3263.898
533.4  3141.8573
533.3  2852.7249
533.2  2997.3785
533.1  3154.1977
533  3445.7889
532.9  3459.8392
532.8  3571.7535
532.7  3346.0349
532.6  3960.7483
532.5  4027.8
532.4  3909.563
532.3  4335.6088
532.2  5226.0327
532.1  5566.9067
532  6119.3774
531.9  6784.2419
531.8  7953.5638
531.7  9095.2673
531.6  10308.947
531.5  11729.663
531.4  12792.704
531.3  14797.168
531.2  15718.696
531.1  17182.539
531  17855.394
530.9  18266.561
530.8  19131.891
530.7  19196.818
530.6  18062.068
530.5  17362.151
530.4  15817.723
530.3  14490.254
530.2  12358.555
530.1  11795.966
530  10010.161
529.9  8668.103
529.8  7470.957
529.7  6258.2404
529.6  5504.5752
529.5  4713.4772
529.4  4012.8418
529.3  3919.8245
529.2  3831.5036
529.1  3431.377
529  3087.7762
528.9  3249.6344
528.8  3359.4144
528.7  3198.3521
528.6  3211.8097
528.5  3030.455
528.4  2857.6462
528.3  3032.3846
528.2  3271.0077
528.1  2757.9041
528  2861.7978
527.9  2908.6261
527.8  3038.2544
527.7  2968.0316
527.6  3032.2781
527.5  3054.3774

# Cycle: 8
#
# Parameter: "Loop" = 9
#
# Number of Scans: 1

# Cycle: 8, Curve: 0
#
# Acquisition Date:             07/10/24 08:51:08 UTC
# ColumnLabels:                 energy counts/s
#
537  3567.0636
536.9  3739.5059
536.8  3809.9417
536.7  3429.8547
536.6  3450.0916
536.5  3416.0199
536.4  3365.1639
536.3  3310.325
536.2  3350.1175
536.1  3280.2197
536  3519.6793
535.9  3372.0175
535.8  3126.9214
535.7  3591.3541
535.6  3347.2815
535.5  3309.7009
535.4  3458.1183
535.3  3116.3135
535.2  3422.7591
535.1  3411.9565
535  3389.4113
534.9  3359.0967
534.8  3387.3721
534.7  3335.7077
534.6  3348.4952
534.5  3183.8846
534.4  3244.5682
534.3  3194.216
534.2  3175.3976
534.1  3234.4128
534  3178.721
533.9  3191.0492
533.8  2831.3965
533.7  3184.8621
533.6  3303.7219
533.5  3207.8809
533.4  3360.3137
533.3  3283.2831
533.2  3401.138
533.1  3077.608
533  3280.9473
532.9  3207.3993
532.8  3279.5297
532.7  3431.3089
532.6  3699.4305
532.5  4153.7405
532.4  4385.6757
532.3  4607.6697
532.2  4980.5893
532.1  5557.0569
532  6443.7805
531.9  7378.3917
531.8  8145.3748
531.7  9153.0945
531.6  10118.041
531.5  11244.746
531.4  12573.011
531.3  14252.64
531.2  15708.689
531.1  16703.583
531  17470.686
530.9  18713.378
530.8  18864.036
530.7  18892.548
530.6  18085.923
530.5  16650.52
530.4  15857.034
530.3  14262.195
530.2  12864.67
530.1  11632.172
530  10084.924
529.9  9230.2173
529.8  7381.4075
529.7  6337.2784
529.6  5476.6315
529.5  4930.3604
529.4  4252.6944
529.3  3889.9619
529.2  3509.2664
529.1  3393.504
529  3305.2341
528.9  3291.6669
528.8  3364.278
528.7  3443.3826
528.6  3262.0135
528.5  2906.2955
528.4  2965.2853
528.3  2984.7226
528.2  2972.0895
528.1  3313.6682
528  3090.9802
527.9  2987.7911
527.8  2956.4279
527.7  3105.9518
527.6  3117.3148
527.5  2910.3748

# Cycle: 9
#
# Parameter: "Loop" = 10
#
# Number of Scans: 1

# Cycle: 9, Curve: 0
#
# Acquisition Date:             07/10/24 08:53:38 UTC
# ColumnLabels:                 energy counts/s
#
537  3380.8676
536.9  3077.2296
536.8  3648.313
536.7  3559.0378
536.6  3623.5501
536.5  3521.04
536.4  3226.778
536.3  3452.5021
536.2  3268.6893
536.1  3541.0281
536  3435.6763
535.9  3430.0006
535.8  3479.9619
535.7  3408.8147
535.6  3511.1154
535.5  3481.9296
535.4  3374.6823
535.3  3338.8977
535.2  3556.4581
535.1  3190.7495
535  3071.1731
534.9  3142.4515
534.8  3277.3364
534.7  3160.6967
534.6  3351.2646
534.5  3133.1033
534.4  3194.4943
534.3  3151.9147
534.2  3006.2085
534.1  3329.108
534  3084.1779
533.9  3027.4707
533.8  3188.1876
533.7  3178.873
533.6  3135.5646
533.5  3171.8332
533.4  2865.6213
533.3  3379.9869
533.2  3354.4522
533.1  3401.9327
533  3462.504
532.9  3213.8669
532.8  3214.9893
532.7  3348.8403
532.6  3761.9833
532.5  4043.6514
532.4  3881.7413
532.3  4315.2701
532.2  5002.5009
532.1  5484.3152
532  6353.6371
531.9  6653.9697
531.8  7596.3232
531.7  8840.387
531.6  9898.5217
531.5  11597.228
531.4  12554.211
531.3  14140.43
531.2  15680.184
531.1  16182.325
531  17299.512
530.9  18005.685
530.8  18621.794
530.7  18739.91
530.6  18062.251
530.5  17487.65
530.4  16424.506
530.3  14789.12
530.2  12963.662
530.1  11111.742
530  10259.834
529.9  8905.9167
529.8  7319.6863
529.7  6170.166
529.6  5628.3649
529.5  4930.8768
529.4  4494.393
529.3  4213.7073
529.2  4040.2426
529.1  3571.6177
529  3155.3595
528.9  3431.3531
528.8  3292.5955
528.7  3221.459
528.6  3326.3544
528.5  3323.9447
528.4  3190.9015
528.3  3008.4702
528.2  3058.5602
528.1  3047.4017
528  3091.0779
527.9  2876.9867
527.8  2827.6245
527.7  3114.628
527.6  3045.9668
527.5  2934.6118

# Cycle: 10
#
# Parameter: "Loop" = 11
#
# Number of Scans: 1

# Cycle: 10, Curve: 0
#
# Acquisition Date:             07/10/24 08:56:08 UTC
# ColumnLabels:                 energy counts/s
#
537  3662.8589
536.9  3593.7637
536.8  3164.8599
536.7  3277.4707
536.6  3069.6762
536.5  3368.0649
536.4  3377.6862
536.3  3346.597
536.2  3163.8568
536.1  3342.1573
536  3721.0605
535.9  3546.7581
535.8  3420.6046
535.7  3263.7692
535.6  3209.3649
535.5  3326.8295
535.4  3329.3051
535.3  3237.7771
535.2  3403.5989
535.1  3480.8185
535  3441.3913
534.9  3378.5916
534.8  3479.2813
534.7  3403.97
534.6  3442.9605
534.5  3151.0001
534.4  3196.2381
534.3  3055.9952
534.2  3139.4211
534.1  2963.6438
534  3178.5562
533.9  2983.4131
533.8  2972.4167
533.7  3148.8684
533.6  2967.5412
533.5  3226.3217
533.4  3349.6103
533.3  3238.4698
533.2  3045.6668
533.1  3448.0591
533  3394.6088
532.9  3315.8554
532.8  3234.4565
532.7  3426.756
532.6  3638.9081
532.5  3931.3345
532.4  3923.4427
532.3  4432.4091
532.2  4968.2227
532.1  5417.6251
532  6090.7013
531.9  6474.801
531.8  7295.7196
531.7  9087.4945
531.6  10063.491
531.5  11636.726
531.4  12706.322
531.3  14770.299
531.2  15877.712
531.1  16687.477
531  17591.301
530.9  18406.241
530.8  18505.133
530.7  18600.01
530.6  17913.712
530.5  17124.045
530.4  15686.448
530.3  14626.066
530.2  13340.259
530.1  11435.483
530  9599.8254
529.9  8288.7787
529.8  7292.691
529.7  6041.8042
529.6  5491.1713
529.5  4645.4477
529.4  4237.392
529.3  3997.7701
529.2  3482.4402
529.1  3571.0733
529  3347.5839
528.9  3270.4221
528.8  3483.2831
528.7  3260.314
528.6  3333.1381
528.5  3133.0051
528.4  3036.8781
528.3  3186.3687
528.2  3144.473
528.1  3082.0859
528  3188.3459
527.9  2811.0535
527.8  2880.6042
527.7  2931.0309
527.6  3214.2267
527.5  2912.0483
