# Supplementary material for: The influence of bulk stoichiometry on near-ambient pressure reactivity of bare and Pt-loaded rutile TiO2(110)
Source: Nanoscale. 2024 Aug 29;16(38):17825–37. doi: 10.1039/d4nr01702a (PMC11381967; doi:10.1039/d4nr01702a)
Supplement: NR-016-D4NR01702A-s002 [file NR-016-D4NR01702A-s002.zip › LEIS_NAP-XPS/LR-TiO2/600K-0.1mbar_H2_Pt4f-Ti3s.xy]

# Created by:        SpecsLab Prodigy, Version 4.114.1-r119326 
#
# XY-Serializer Export Settings:
#   Comment Prefix:           #
#   Output Meta Data:         yes
#   Energy Axis:              Binding Energy
#   Count Rate:               Counts per Second
#   Separate Scan Data:       no
#   Separate Channel Data:    no
#   External Channel Data:    yes
#   Transmission Function:    no
#   Error Bar:                no
#   Operation Results:        no
#   Time Zone Format:         UTC
#
# Group:                        at 600K in 0.1mbar H2
#
# Region:                       Pt4f_Ti3s
# Spectrum ID:                  37
# Acquisition Date:             07/10/24 08:52:47 UTC
# Analysis Method:              XPS
# Analyzer Lens:                LargeArea:1.5kV
# Analyzer Slit:                5:7x20c\C:mesh
# Scan Mode:                    FixedAnalyzerTransmission
# Scan Variable:                Binding Energy
# Curves/Scan:                  1
# Values/Curve:                 341
# Dwell Time:                   0.1
# Excitation Energy:            1486.71
# Binding Energy:               84
# Pass Energy:                  30
# Bias Voltage:                 100
# Detector Voltage:             1650
# Eff. Workfunction:            4.425
# Source:                       XR 50 MF (UXC1000)
# Comment:                      

# Cycle: 0
#
# Parameter: "Loop" = 1
#
# Number of Scans: 1

# Cycle: 0, Curve: 0
#
# Acquisition Date:             07/10/24 08:32:49 UTC
# ColumnLabels:                 energy counts/s
#
84  1219.949
83.9  1341.9809
83.8  1393.9822
83.7  1440.7108
83.6  1569.7171
83.5  1526.933
83.4  1315.1453
83.3  1380.0685
83.2  1238.6933
83.1  1472.3991
83  1554.9875
82.9  1359.5877
82.8  1457.9715
82.7  1229.3257
82.6  1397.6077
82.5  1306.7485
82.4  1279.6136
82.3  1265.6763
82.2  1360.6174
82.1  1352.4123
82  1355.9163
81.9  1433.9172
81.8  1415.3163
81.7  1531.5511
81.6  1479.9841
81.5  1477.2452
81.4  1372.8629
81.3  1491.747
81.2  1506.3943
81.1  1584.0247
81  1555.0194
80.9  1639.5161
80.8  1650.5383
80.7  1534.0996
80.6  1716.8597
80.5  1900.014
80.4  1568.3873
80.3  1576.2427
80.2  1649.3237
80.1  1420.0357
80  1555.761
79.9  1640.8702
79.8  1692.8967
79.7  1663.0846
79.6  1625.4608
79.5  1504.3005
79.4  1502.6917
79.3  1784.9921
79.2  1660.321
79.1  1693.6241
79  1696.1319
78.9  1728.4256
78.8  1607.7214
78.7  1791.8991
78.6  1613.9429
78.5  1767.1317
78.4  1660.9721
78.3  1822.9662
78.2  1825.5574
78.1  2016.3126
78  2010.923
77.9  2006.1708
77.8  2178.5178
77.7  1826.6644
77.6  2058.7903
77.5  1928.5686
77.4  1910.8472
77.3  1883.035
77.2  2024.3646
77.1  2182.5159
77  2285.8702
76.9  2173.0446
76.8  2323.3362
76.7  2309.5032
76.6  2399.4249
76.5  2502.8461
76.4  2480.2733
76.3  2696.3708
76.2  2729.7314
76.1  2985.6848
76  2909.7369
75.9  3218.9917
75.8  3628.5706
75.7  4206.9974
75.6  4296.8747
75.5  4685.1636
75.4  5116.2033
75.3  5615.5383
75.2  6018.2416
75.1  6267.5281
75  6834.1345
74.9  7137.6477
74.8  7069.0149
74.7  7013.4998
74.6  6725.8545
74.5  6029.3958
74.4  5433.3813
74.3  5006.8826
74.2  4342.7344
74.1  3964.6979
74  3291.3571
73.9  2948.6389
73.8  2772.4295
73.7  2456.7583
73.6  2292.5363
73.5  2187.1187
73.4  2289.76
73.3  2349.903
73.2  2452.0587
73.1  2458.4605
73  2690.123
72.9  2733.1879
72.8  3092.2412
72.7  3138.2498
72.6  3469.8254
72.5  3638.3881
72.4  3920.3961
72.3  4508.0374
72.2  4975.9225
72.1  5485.2106
72  6072.276
71.9  6370.4639
71.8  7135.4626
71.7  7959.5117
71.6  8388.847
71.5  8346.8268
71.4  7919.5392
71.3  7538.2635
71.2  6982.3419
71.1  6356.3562
71  5439.7559
70.9  4257.5626
70.8  3473.0939
70.7  2920.1736
70.6  2447.005
70.5  2035.7402
70.4  1755.0633
70.3  1299.2331
70.2  1158.1984
70.1  1038.786
70  1000.3825
69.9  923.02269
69.8  901.4373
69.7  836.59515
69.6  796.9899
69.5  636.46828
69.4  575.92663
69.3  669.46472
69.2  697.34589
69.1  693.85544
69  708.53676
68.9  670.19951
68.8  721.91193
68.7  553.24284
68.6  639.41406
68.5  636.3353
68.4  620.65868
68.3  832.48886
68.2  710.28572
68.1  743.52348
68  682.91183
67.9  605.2486
67.8  562.96272
67.7  563.298
67.6  511.92116
67.5  678.35258
67.4  737.49214
67.3  735.15045
67.2  660.75333
67.1  728.53157
67  566.66008
66.9  545.7111
66.8  564.907
66.7  663.57544
66.6  598.8776
66.5  604.48795
66.4  625.37067
66.3  640.08842
66.2  583.23807
66.1  616.40888
66  568.35632
65.9  670.7682
65.8  615.64369
65.7  636.94843
65.6  637.98496
65.5  659.9884
65.4  565.01377
65.3  549.45354
65.2  642.67738
65.1  684.37675
65  578.09669
64.9  702.53059
64.8  809.34921
64.7  618.372
64.6  722.3806
64.5  547.63542
64.4  614.45385
64.3  721.05888
64.2  787.67227
64.1  716.74606
64  693.19839
63.9  784.49081
63.8  815.95093
63.7  776.62148
63.6  933.4317
63.5  896.52946
63.4  846.80817
63.3  1037.8619
63.2  963.05115
63.1  1075.005
63  989.73946
62.9  890.29716
62.8  946.343
62.7  1003.3318
62.6  1124.0528
62.5  1028.6324
62.4  1063.3812
62.3  992.8965
62.2  862.08183
62.1  947.81227
62  839.37859
61.9  754.34723
61.8  814.15154
61.7  829.03893
61.6  822.85103
61.5  793.32893
61.4  754.49829
61.3  698.74809
61.2  766.28517
61.1  754.65179
61  652.85065
60.9  611.908
60.8  623.58128
60.7  655.36591
60.6  513.62564
60.5  629.46301
60.4  601.35792
60.3  702.21382
60.2  598.59043
60.1  550.57861
60  652.61238
59.9  622.16034
59.8  629.44706
59.7  454.21349
59.6  461.83479
59.5  419.70428
59.4  520.24326
59.3  493.02269
59.2  502.29565
59.1  469.62517
59  440.91221
58.9  505.02796
58.8  467.90005
58.7  448.2719
58.6  414.8243
58.5  411.71249
58.4  451.74191
58.3  541.89602
58.2  396.46023
58.1  381.91891
58  495.87959
57.9  518.45257
57.8  534.00463
57.7  534.97662
57.6  584.33914
57.5  490.42435
57.4  511.2812
57.3  519.62288
57.2  519.92542
57.1  481.57085
57  420.69218
56.9  456.39881
56.8  428.71784
56.7  461.01818
56.6  574.80827
56.5  534.39629
56.4  555.11177
56.3  504.70234
56.2  402.05051
56.1  574.93179
56  639.28001
55.9  456.01601
55.8  587.06696
55.7  603.21831
55.6  664.88167
55.5  478.7027
55.4  435.23933
55.3  608.67401
55.2  582.40044
55.1  637.79972
55  526.16707
54.9  586.96411
54.8  604.46777
54.7  620.42229
54.6  571.17176
54.5  574.77715
54.4  666.67953
54.3  596.74995
54.2  599.70078
54.1  540.5154
54  605.16609
53.9  567.34375
53.8  506.31306
53.7  613.48312
53.6  694.67773
53.5  672.1254
53.4  588.70228
53.3  667.45705
53.2  821.87363
53.1  761.73447
53  746.23749
52.9  809.51118
52.8  740.14877
52.7  789.00818
52.6  686.59172
52.5  589.46636
52.4  621.39168
52.3  766.60294
52.2  656.0585
52.1  738.69247
52  832.42905
51.9  646.19225
51.8  752.75055
51.7  779.97444
51.6  751.37543
51.5  767.69371
51.4  843.86765
51.3  801.83533
51.2  761.60309
51.1  705.6311
51  670.89539
50.9  791.5303
50.8  750.96764
50.7  631.9857
50.6  661.73698
50.5  690.3331
50.4  614.74476
50.3  565.9708
50.2  616.90502
50.1  580.32207
50  576.9585

# Cycle: 1
#
# Parameter: "Loop" = 2
#
# Number of Scans: 1

# Cycle: 1, Curve: 0
#
# Acquisition Date:             07/10/24 08:35:19 UTC
# ColumnLabels:                 energy counts/s
#
84  1308.3354
83.9  1280.3696
83.8  1246.1176
83.7  1292.9686
83.6  1357.5378
83.5  1254.2242
83.4  1258.1247
83.3  1237.9594
83.2  1307.377
83.1  1235.9775
83  1416.7377
82.9  1413.6707
82.8  1379.5015
82.7  1302.2408
82.6  1443.6807
82.5  1338.3043
82.4  1558.8847
82.3  1548.9438
82.2  1402.7431
82.1  1339.4046
82  1357.5412
81.9  1501.0997
81.8  1476.6481
81.7  1500.8722
81.6  1404.9028
81.5  1524.7073
81.4  1466.8811
81.3  1575.7135
81.2  1556.4262
81.1  1833.5985
81  1630.7007
80.9  1513.5933
80.8  1482.9816
80.7  1630.1334
80.6  1655.0018
80.5  1451.8736
80.4  1432.1947
80.3  1489.3922
80.2  1590.9387
80.1  1800.1268
80  1716.8808
79.9  1659.3535
79.8  1687.5267
79.7  1748.1905
79.6  1670.2144
79.5  1624.0694
79.4  1580.1357
79.3  1663.407
79.2  1707.5177
79.1  1859.7336
79  1759.7673
78.9  1698.1953
78.8  1763.8184
78.7  1711.5276
78.6  1795.6204
78.5  1898.0124
78.4  1745.5185
78.3  1745.2963
78.2  1768.9871
78.1  1773.3046
78  1744.0063
77.9  1781.0057
77.8  1930.1373
77.7  1888.9551
77.6  2316.5427
77.5  1835.7758
77.4  2192.3387
77.3  1960.302
77.2  2070.4303
77.1  1899.3279
77  2041.2799
76.9  2106.2126
76.8  2164.9257
76.7  2485.7524
76.6  2272.9285
76.5  2690.6842
76.4  2558.5271
76.3  2886.4832
76.2  2762.6154
76.1  2966.5912
76  3426.9119
75.9  3579.595
75.8  4127.4451
75.7  4420.7019
75.6  4598.4885
75.5  4633.3896
75.4  5262.1515
75.3  5388.335
75.2  6292.9602
75.1  6928.2184
75  6985.4321
74.9  7031.2756
74.8  6863.681
74.7  6658.8062
74.6  6796.5271
74.5  5885.5499
74.4  5575.6104
74.3  4851.4713
74.2  4232.3978
74.1  3666.4828
74  3305.5225
73.9  2923.1848
73.8  2667.905
73.7  2672.6801
73.6  2292.8723
73.5  2351.6302
73.4  2338.9175
73.3  2378.5788
73.2  2630.5414
73.1  2422.5664
73  2384.4577
72.9  2554.9628
72.8  2599.9466
72.7  2916.792
72.6  3412.5555
72.5  3338.399
72.4  3753.5098
72.3  4264.2041
72.2  4799.9612
72.1  5267.2198
72  5958.9172
71.9  6646.7273
71.8  7061.0968
71.7  7810.7745
71.6  7738.4229
71.5  7743.9471
71.4  8185.4572
71.3  7609.7058
71.2  6618.8525
71.1  6065.4895
71  5069.7885
70.9  4876.6678
70.8  3828.9529
70.7  2920.9869
70.6  2530.9468
70.5  1904.9425
70.4  1411.8465
70.3  1274.724
70.2  1188.7019
70.1  884.88586
70  975.83649
69.9  780.53055
69.8  793.66425
69.7  664.06082
69.6  734.33311
69.5  744.60526
69.4  723.16887
69.3  828.29681
69.2  700.32036
69.1  644.74831
69  680.23361
68.9  616.48296
68.8  543.28846
68.7  572.84332
68.6  685.81253
68.5  662.62581
68.4  655.09964
68.3  660.33508
68.2  586.74133
68.1  707.97295
68  709.01253
67.9  662.8511
67.8  682.55013
67.7  658.7883
67.6  621.86638
67.5  661.52718
67.4  687.40463
67.3  645.01244
67.2  625.09247
67.1  587.02721
67  627.99843
66.9  541.2738
66.8  545.29961
66.7  623.18584
66.6  644.47037
66.5  540.28984
66.4  510.04715
66.3  680.1281
66.2  656.16364
66.1  657.07481
66  531.85017
65.9  510.96577
65.8  571.37753
65.7  586.55605
65.6  637.92282
65.5  620.95657
65.4  657.57095
65.3  632.87678
65.2  578.88531
65.1  670.56946
65  688.91953
64.9  638.5508
64.8  723.68401
64.7  956.84425
64.6  735.07759
64.5  611.79367
64.4  693.95081
64.3  806.4225
64.2  951.08292
64.1  914.34151
64  902.81395
63.9  862.30598
63.8  805.96214
63.7  920.05264
63.6  822.2538
63.5  862.39304
63.4  968.29437
63.3  882.48955
63.2  812.38907
63.1  882.97043
63  1022.9385
62.9  1036.5343
62.8  923.89214
62.7  1047.3946
62.6  949.35242
62.5  1092.3824
62.4  1098.9476
62.3  1010.6321
62.2  842.71416
62.1  914.99496
62  834.62608
61.9  882.70859
61.8  1046.3853
61.7  969.86061
61.6  752.19566
61.5  632.10506
61.4  640.17014
61.3  850.2285
61.2  716.65154
61.1  728.77441
61  701.44859
60.9  657.05086
60.8  557.55943
60.7  653.28629
60.6  638.2634
60.5  585.64342
60.4  643.66951
60.3  610.57743
60.2  485.48832
60.1  505.03635
60  458.38951
59.9  489.13269
59.8  587.23404
59.7  514.5435
59.6  705.20386
59.5  604.04068
59.4  533.26218
59.3  478.05569
59.2  476.88007
59.1  418.9299
59  503.38001
58.9  639.16996
58.8  603.63354
58.7  532.63874
58.6  446.90891
58.5  514.26472
58.4  457.27646
58.3  482.85236
58.2  568.92254
58.1  486.69308
58  412.6841
57.9  392.78061
57.8  437.75734
57.7  520.45628
57.6  558.05824
57.5  547.5288
57.4  572.43443
57.3  435.13424
57.2  423.74775
57.1  445.74409
57  407.62878
56.9  443.86047
56.8  509.80453
56.7  628.56361
56.6  475.68844
56.5  543.6393
56.4  473.40252
56.3  450.96802
56.2  445.91972
56.1  497.09133
56  730.17441
55.9  637.86461
55.8  540.87807
55.7  575.98034
55.6  508.08414
55.5  574.37366
55.4  627.68463
55.3  475.17971
55.2  549.91791
55.1  585.23998
55  673.31253
54.9  543.46981
54.8  513.05462
54.7  640.68848
54.6  674.11263
54.5  652.80807
54.4  606.70006
54.3  505.95127
54.2  535.9774
54.1  607.7655
54  603.97434
53.9  593.61671
53.8  676.78795
53.7  767.27737
53.6  673.08434
53.5  700.71869
53.4  725.89165
53.3  694.91508
53.2  643.405
53.1  733.02994
53  800.65483
52.9  646.408
52.8  634.35745
52.7  731.23238
52.6  768.03909
52.5  786.24535
52.4  795.34622
52.3  731.52466
52.2  810.36697
52.1  843.00888
52  799.84108
51.9  794.67491
51.8  821.37146
51.7  848.40965
51.6  723.90221
51.5  713.44971
51.4  741.38748
51.3  701.75163
51.2  717.30545
51.1  706.67862
51  804.076
50.9  769.66667
50.8  777.51434
50.7  697.54021
50.6  668.20885
50.5  682.57507
50.4  579.07658
50.3  671.5905
50.2  533.35358
50.1  532.59872
50  530.8498

# Cycle: 2
#
# Parameter: "Loop" = 3
#
# Number of Scans: 1

# Cycle: 2, Curve: 0
#
# Acquisition Date:             07/10/24 08:37:49 UTC
# ColumnLabels:                 energy counts/s
#
84  1304.0054
83.9  1356.9321
83.8  1323.1929
83.7  1134.7616
83.6  1377.3033
83.5  1341.4995
83.4  1419.5921
83.3  1350.4541
83.2  1320.5481
83.1  1358.1685
83  1389.2244
82.9  1380.2792
82.8  1415.0154
82.7  1398.4436
82.6  1380.2275
82.5  1582.552
82.4  1526.9411
82.3  1405.6577
82.2  1466.0622
82.1  1383.9882
82  1563.3107
81.9  1453.7976
81.8  1490.0314
81.7  1340.8092
81.6  1414.3129
81.5  1538.8918
81.4  1635.8429
81.3  1443.8078
81.2  1473.9566
81.1  1588.3501
81  1735.0151
80.9  1550.7704
80.8  1376.0898
80.7  1629.6082
80.6  1817.7773
80.5  1556.7883
80.4  1425.2525
80.3  1496.9325
80.2  1523.2634
80.1  1734.9667
80  1811.7351
79.9  1819.0631
79.8  1602.7141
79.7  1720.1129
79.6  1629.6408
79.5  1387.3187
79.4  1456.1255
79.3  1699.3813
79.2  1687.3756
79.1  1540.1283
79  1617.7417
78.9  1636.2434
78.8  1806.2189
78.7  1849.8575
78.6  1868.3025
78.5  2057.6855
78.4  1975.5997
78.3  1768.2452
78.2  1801.9563
78.1  1818.3693
78  1898.8985
77.9  1949.6049
77.8  1927.3502
77.7  1927.8036
77.6  1970.795
77.5  1966.6182
77.4  1831.6016
77.3  2104.9133
77.2  1988.2222
77.1  1876.5903
77  2091.7232
76.9  2298.7646
76.8  2223.3313
76.7  2209.695
76.6  2361.5167
76.5  2536.4435
76.4  2716.4807
76.3  2819.0347
76.2  2759.8642
76.1  3039.2526
76  3340.7092
75.9  3283.7946
75.8  3736.6901
75.7  3884.3066
75.6  4015.5161
75.5  4372.2299
75.4  5002.4649
75.3  5206.2238
75.2  5930.4291
75.1  6626.5424
75  6918.9746
74.9  6774.9829
74.8  6913.2208
74.7  6562.3096
74.6  6419.4464
74.5  6310.9619
74.4  5562.3254
74.3  4843.7256
74.2  4179.6524
74.1  3426.8594
74  3272.2952
73.9  3025.6778
73.8  2872.5375
73.7  2587.9306
73.6  2491.4676
73.5  2244.9049
73.4  2278.5165
73.3  2151.7302
73.2  2342.7548
73.1  2455.5611
73  2642.7475
72.9  2666.373
72.8  2907.9691
72.7  3093.7344
72.6  3269.6091
72.5  3493.0872
72.4  3928.8589
72.3  4249.6948
72.2  4972.283
72.1  5568.6597
72  5835.2637
71.9  6275.5896
71.8  7152.3938
71.7  7523.0573
71.6  7417.0056
71.5  7827.5378
71.4  8199.613
71.3  7610.7031
71.2  6933.2599
71.1  6510.6189
71  5435.05
70.9  4405.1123
70.8  3754.263
70.7  3150.4449
70.6  2580.1068
70.5  2202.6706
70.4  1565.0333
70.3  1378.407
70.2  1328.8678
70.1  1135.4348
70  887.47215
69.9  835.45753
69.8  852.4334
69.7  847.32048
69.6  721.2645
69.5  763.00072
69.4  652.80418
69.3  686.34674
69.2  782.88147
69.1  698.33572
69  725.94734
68.9  708.52684
68.8  633.69064
68.7  596.99368
68.6  836.71227
68.5  655.10666
68.4  628.75786
68.3  639.92294
68.2  672.53754
68.1  719.32922
68  637.99129
67.9  675.37422
67.8  719.73587
67.7  667.74971
67.6  686.84357
67.5  626.44932
67.4  579.53548
67.3  503.09624
67.2  653.4008
67.1  649.79103
67  585.46902
66.9  581.30234
66.8  600.92964
66.7  527.73041
66.6  556.18412
66.5  596.97372
66.4  488.21861
66.3  459.39743
66.2  564.45431
66.1  564.5763
66  746.15944
65.9  697.46651
65.8  479.08367
65.7  537.30278
65.6  611.33396
65.5  752.46635
65.4  748.18146
65.3  594.10072
65.2  611.21197
65.1  599.43001
65  573.21213
64.9  569.3932
64.8  707.52197
64.7  812.24518
64.6  787.47002
64.5  793.20229
64.4  639.11457
64.3  712.64252
64.2  774.36493
64.1  617.40871
64  663.16498
63.9  830.54169
63.8  987.05421
63.7  851.44005
63.6  994.84184
63.5  910.07561
63.4  953.96568
63.3  912.94365
63.2  1055.9303
63.1  974.15039
63  1131.9068
62.9  1194.2089
62.8  1207.1406
62.7  1058.5061
62.6  1052.5661
62.5  1046.2948
62.4  865.69969
62.3  941.00555
62.2  983.15208
62.1  859.63768
62  843.93112
61.9  746.4344
61.8  905.25902
61.7  797.52991
61.6  814.53926
61.5  723.31558
61.4  774.60564
61.3  857.44507
61.2  723.30444
61.1  686.95953
61  635.02975
60.9  688.00102
60.8  681.61201
60.7  508.24993
60.6  542.42081
60.5  546.4286
60.4  629.50279
60.3  591.96415
60.2  551.16581
60.1  522.537
60  502.58762
59.9  451.59233
59.8  554.5031
59.7  531.84185
59.6  483.95096
59.5  530.1263
59.4  529.82975
59.3  464.10435
59.2  574.88194
59.1  580.05318
59  582.46159
58.9  499.04308
58.8  434.9107
58.7  524.18224
58.6  525.6234
58.5  541.94645
58.4  527.51152
58.3  497.60376
58.2  570.95665
58.1  465.63038
58  481.03817
57.9  560.08064
57.8  483.15613
57.7  437.6519
57.6  408.17802
57.5  414.24023
57.4  417.05807
57.3  586.96106
57.2  544.74449
57.1  573.83965
57  481.72462
56.9  526.06663
56.8  494.48288
56.7  492.15744
56.6  469.29493
56.5  435.82512
56.4  525.9856
56.3  504.3166
56.2  508.78464
56.1  579.49871
56  549.66137
55.9  465.0259
55.8  477.43149
55.7  489.09042
55.6  567.24762
55.5  634.66312
55.4  523.34835
55.3  565.31311
55.2  653.84735
55.1  683.29178
55  603.3931
54.9  666.14632
54.8  645.44983
54.7  596.92005
54.6  609.02336
54.5  630.9182
54.4  679.41971
54.3  628.18817
54.2  561.63258
54.1  611.60763
54  617.48474
53.9  636.34796
53.8  738.3828
53.7  721.08276
53.6  828.53462
53.5  652.36946
53.4  748.32321
53.3  633.58017
53.2  752.80624
53.1  790.95665
53  696.7868
52.9  586.78043
52.8  644.79874
52.7  691.20529
52.6  725.80467
52.5  808.72963
52.4  709.9308
52.3  766.98593
52.2  707.05299
52.1  787.72179
52  849.972
51.9  707.27547
51.8  777.73674
51.7  858.47252
51.6  872.87773
51.5  779.44336
51.4  795.46829
51.3  631.2973
51.2  791.78085
51.1  794.42627
51  865.53299
50.9  745.36743
50.8  758.31528
50.7  732.92099
50.6  655.47272
50.5  587.20108
50.4  712.33765
50.3  687.05055
50.2  747.86758
50.1  656.62102
50  508.01495

# Cycle: 3
#
# Parameter: "Loop" = 4
#
# Number of Scans: 1

# Cycle: 3, Curve: 0
#
# Acquisition Date:             07/10/24 08:40:18 UTC
# ColumnLabels:                 energy counts/s
#
84  1343.2211
83.9  1294.3355
83.8  1425.7651
83.7  1300.9911
83.6  1190.8685
83.5  1296.2141
83.4  1302.1529
83.3  1399.3317
83.2  1463.261
83.1  1357.5241
83  1265.4318
82.9  1378.3517
82.8  1430.2357
82.7  1641.8878
82.6  1334.846
82.5  1333.5555
82.4  1186.0206
82.3  1351.1993
82.2  1507.646
82.1  1428.8272
82  1394.167
81.9  1536.1555
81.8  1429.5259
81.7  1435.766
81.6  1494.3044
81.5  1512.2325
81.4  1451.2013
81.3  1479.8196
81.2  1513.4468
81.1  1431.1415
81  1583.7395
80.9  1368.1458
80.8  1699.4626
80.7  1584.0814
80.6  1771.1746
80.5  1661.4487
80.4  1513.5358
80.3  1585.2335
80.2  1757.7927
80.1  1670.3688
80  1773.1261
79.9  1593.5275
79.8  1649.2157
79.7  1755.6377
79.6  1469.3341
79.5  1478.7639
79.4  1608.0818
79.3  1644.5993
79.2  1774.3384
79.1  1659.5285
79  1785.0917
78.9  1684.4044
78.8  1696.6515
78.7  1772.2754
78.6  1716.7964
78.5  1675.8101
78.4  1799.1014
78.3  1680.5096
78.2  1734.8297
78.1  1748.1914
78  1729.6404
77.9  1763.2329
77.8  1975.5638
77.7  2133.1821
77.6  2046.8655
77.5  2030.8066
77.4  2054.5966
77.3  2252.9474
77.2  2155.7922
77.1  2066.4775
77  2300.7233
76.9  2348.4731
76.8  2225.7542
76.7  2287.7795
76.6  2282.8891
76.5  2482.397
76.4  2618.3575
76.3  2658.2434
76.2  2901.3147
76.1  3014.6771
76  3255.5695
75.9  3433.9291
75.8  3645.1584
75.7  4002.0346
75.6  4526.7102
75.5  4529.4855
75.4  5125.4376
75.3  5856.0938
75.2  6504.7198
75.1  6565.3638
75  6588.1171
74.9  6660.8405
74.8  7052.7203
74.7  6817.135
74.6  6613.1097
74.5  6087.2302
74.4  5710.0543
74.3  5002.2244
74.2  4510.6537
74.1  3769.3555
74  3331.4062
73.9  2939.5657
73.8  2474.9767
73.7  2294.5212
73.6  2383.8162
73.5  2149.6716
73.4  2248.2356
73.3  2385.4688
73.2  2673.2858
73.1  2377.2502
73  2510.804
72.9  2589.6249
72.8  2744.3375
72.7  3002.0895
72.6  3065.4257
72.5  3699.6295
72.4  4084.2596
72.3  4446.0178
72.2  4991.5475
72.1  5180.119
72  5951.5283
71.9  6827.7509
71.8  7057.7557
71.7  7458.2867
71.6  7666.8195
71.5  8064.9457
71.4  7939.7711
71.3  7934.8987
71.2  7188.3038
71.1  6457.03
71  5317.4646
70.9  4584.1589
70.8  3925.5429
70.7  3071.4172
70.6  2363.215
70.5  1788.0997
70.4  1467.0363
70.3  1338.4464
70.2  1100.0926
70.1  993.2756
70  845.13458
69.9  852.2625
69.8  861.59058
69.7  738.0545
69.6  748.601
69.5  770.02335
69.4  756.58714
69.3  802.67326
69.2  778.49571
69.1  507.90634
69  587.23186
68.9  653.43025
68.8  581.11774
68.7  554.60552
68.6  606.17939
68.5  613.70605
68.4  650.9919
68.3  604.71287
68.2  776.28929
68.1  612.22958
68  672.61543
67.9  675.42755
67.8  657.7903
67.7  618.41751
67.6  564.78428
67.5  491.53839
67.4  586.61427
67.3  663.04047
67.2  585.47218
67.1  576.94317
67  607.33097
66.9  625.83286
66.8  615.96333
66.7  641.2323
66.6  529.64954
66.5  592.10289
66.4  604.74422
66.3  653.86024
66.2  590.80925
66.1  555.25734
66  603.96782
65.9  655.28702
65.8  666.73279
65.7  586.9257
65.6  640.05119
65.5  752.34428
65.4  777.99004
65.3  702.56638
65.2  728.11348
65.1  729.98711
65  685.95451
64.9  597.9388
64.8  669.50821
64.7  668.04733
64.6  703.10318
64.5  730.97343
64.4  628.82725
64.3  830.06065
64.2  828.03963
64.1  774.33426
64  791.89026
63.9  869.72847
63.8  890.81184
63.7  871.21262
63.6  953.49838
63.5  952.60818
63.4  1027.2662
63.3  1116.3384
63.2  1098.5146
63.1  1113.5854
63  1059.0685
62.9  1129.5001
62.8  1142.7769
62.7  1009.2652
62.6  1127.4933
62.5  1107.9433
62.4  954.18922
62.3  970.33554
62.2  826.1779
62.1  751.09428
62  752.13966
61.9  874.42543
61.8  821.65314
61.7  776.89117
61.6  849.76738
61.5  678.08113
61.4  782.49237
61.3  739.80606
61.2  659.2997
61.1  695.29327
61  671.63521
60.9  583.45322
60.8  516.61221
60.7  532.67246
60.6  608.02666
60.5  704.70367
60.4  591.13483
60.3  517.39689
60.2  535.32341
60.1  578.72025
60  533.409
59.9  518.06362
59.8  460.69965
59.7  514.12117
59.6  348.15296
59.5  503.01331
59.4  652.45399
59.3  535.19062
59.2  502.66178
59.1  584.69475
59  618.66585
58.9  514.06357
58.8  454.00356
58.7  427.38113
58.6  477.43637
58.5  413.82
58.4  500.21107
58.3  460.76042
58.2  474.36588
58.1  409.19479
58  451.6151
57.9  505.33218
57.8  441.09215
57.7  387.19193
57.6  484.41326
57.5  507.73937
57.4  511.59069
57.3  464.22359
57.2  447.88425
57.1  450.15007
57  458.30811
56.9  474.01573
56.8  385.56156
56.7  494.97776
56.6  426.42525
56.5  448.02639
56.4  495.83103
56.3  500.28339
56.2  518.48354
56.1  534.51996
56  491.647
55.9  517.68818
55.8  545.00912
55.7  574.95331
55.6  498.55835
55.5  479.08783
55.4  546.55022
55.3  551.62308
55.2  496.13945
55.1  530.74505
55  483.2375
54.9  422.54787
54.8  501.48441
54.7  537.09942
54.6  568.10162
54.5  650.42839
54.4  598.92281
54.3  485.74093
54.2  590.12665
54.1  543.00922
54  739.00261
53.9  655.58243
53.8  616.36047
53.7  578.60325
53.6  570.82878
53.5  676.85852
53.4  664.35585
53.3  703.2328
53.2  742.43774
53.1  784.07562
53  695.35797
52.9  633.46382
52.8  723.96194
52.7  586.66344
52.6  708.41377
52.5  704.87244
52.4  841.4563
52.3  698.78227
52.2  720.71434
52.1  684.75235
52  767.40013
51.9  826.63887
51.8  912.42043
51.7  695.89676
51.6  781.73645
51.5  710.93887
51.4  706.89102
51.3  792.46338
51.2  831.63841
51.1  573.75587
51  619.92653
50.9  784.6534
50.8  668.3213
50.7  593.26183
50.6  707.575
50.5  718.02742
50.4  821.1834
50.3  614.86549
50.2  562.47425
50.1  661.43845
50  599.78642

# Cycle: 4
#
# Parameter: "Loop" = 5
#
# Number of Scans: 1

# Cycle: 4, Curve: 0
#
# Acquisition Date:             07/10/24 08:42:48 UTC
# ColumnLabels:                 energy counts/s
#
84  1197.502
83.9  1295.3983
83.8  1311.4076
83.7  1303.6995
83.6  1223.1763
83.5  1363.1456
83.4  1446.0304
83.3  1383.0779
83.2  1334.3227
83.1  1490.0336
83  1324.9394
82.9  1363.5782
82.8  1342.9883
82.7  1340.229
82.6  1487.9922
82.5  1376.0478
82.4  1217.37
82.3  1589.782
82.2  1398.7318
82.1  1569.3025
82  1582.307
81.9  1315.8919
81.8  1414.0672
81.7  1526.5575
81.6  1339.8253
81.5  1438.6987
81.4  1384.8784
81.3  1459.2599
81.2  1332.1164
81.1  1448.9859
81  1679.769
80.9  1497.4603
80.8  1547.1019
80.7  1359.3799
80.6  1415.1906
80.5  1694.3417
80.4  1608.0501
80.3  1406.6269
80.2  1385.8313
80.1  1507.6967
80  1582.3186
79.9  1503.994
79.8  1642.473
79.7  1675.3566
79.6  1625.3854
79.5  1601.499
79.4  1509.0872
79.3  1596.3989
79.2  1818.8257
79.1  1656.8692
79  1752.7599
78.9  1755.1025
78.8  1996.4726
78.7  1950.0159
78.6  1882.9985
78.5  1712.3177
78.4  1835.3625
78.3  1989.9295
78.2  2085.7695
78.1  1820.997
78  1797.0473
77.9  1852.2083
77.8  2010.3629
77.7  2065.4251
77.6  1998.8931
77.5  2000.0606
77.4  1920.7161
77.3  2142.4989
77.2  2125.321
77.1  2298.4534
77  2287.0946
76.9  2111.0501
76.8  2273.5231
76.7  2376.2456
76.6  2377.7525
76.5  2380.6325
76.4  2323.9638
76.3  2517.5089
76.2  2903.3588
76.1  3017.4255
76  3152.6068
75.9  3578.4274
75.8  3764.2081
75.7  3571.04
75.6  4036.2085
75.5  4903.4213
75.4  5298.457
75.3  5387.4127
75.2  6093.2953
75.1  6399.502
75  7028.0334
74.9  7023.8641
74.8  6938.5187
74.7  7163.5858
74.6  6705.3253
74.5  5901.51
74.4  5418.4137
74.3  4714.776
74.2  4241.666
74.1  3900.5344
74  3670.177
73.9  2992.5253
73.8  2667.6663
73.7  2404.9599
73.6  2483.9511
73.5  2416.154
73.4  2309.7673
73.3  2159.9695
73.2  2408.4557
73.1  2474.5174
73  2649.2242
72.9  2539.8775
72.8  2938.8879
72.7  2979.3665
72.6  3417.6547
72.5  3690.3778
72.4  3945.303
72.3  4397.1857
72.2  5013.9594
72.1  5687.2015
72  5758.927
71.9  6547.0197
71.8  7049.0729
71.7  7549.848
71.6  7809.953
71.5  7869.621
71.4  7974.4324
71.3  7943.7384
71.2  7454.7632
71.1  6129.0668
71  5253.3057
70.9  4434.6838
70.8  3872.0062
70.7  3158.988
70.6  2359.8065
70.5  1842.2099
70.4  1779.557
70.3  1273.2996
70.2  1127.0747
70.1  1117.2443
70  1076.5429
69.9  900.1989
69.8  866.18912
69.7  761.49399
69.6  814.27414
69.5  634.48463
69.4  680.09605
69.3  667.05322
69.2  608.33313
69.1  657.74399
69  739.19815
68.9  674.91005
68.8  729.9633
68.7  617.12345
68.6  658.25455
68.5  657.75055
68.4  536.48964
68.3  628.57159
68.2  649.23035
68.1  658.38608
68  638.66463
67.9  550.45216
67.8  708.85239
67.7  623.85708
67.6  533.61656
67.5  725.55695
67.4  691.10321
67.3  691.93169
67.2  642.45789
67.1  524.47632
67  611.59458
66.9  567.66319
66.8  694.44504
66.7  655.67749
66.6  748.00552
66.5  768.7722
66.4  681.87981
66.3  599.04106
66.2  752.37709
66.1  509.38839
66  508.75553
65.9  662.38197
65.8  780.38223
65.7  691.73706
65.6  649.09821
65.5  645.73929
65.4  584.7411
65.3  647.79861
65.2  619.8315
65.1  605.52353
65  689.07082
64.9  629.73679
64.8  536.12995
64.7  606.96392
64.6  687.72598
64.5  745.06905
64.4  667.16164
64.3  684.90211
64.2  723.21785
64.1  795.32501
64  742.80525
63.9  768.39348
63.8  879.60526
63.7  866.61255
63.6  893.67371
63.5  951.92024
63.4  853.03474
63.3  971.40381
63.2  1022.2945
63.1  869.80888
63  815.47829
62.9  981.59286
62.8  960.44334
62.7  1042.8158
62.6  1083.3891
62.5  982.81464
62.4  967.73659
62.3  814.14047
62.2  896.92284
62.1  883.06519
62  825.11269
61.9  928.61191
61.8  891.0453
61.7  916.85089
61.6  885.88638
61.5  893.13766
61.4  793.1897
61.3  712.65259
61.2  679.87076
61.1  614.23901
61  682.53105
60.9  508.53497
60.8  645.20203
60.7  647.70638
60.6  552.94193
60.5  582.88021
60.4  605.32501
60.3  576.44527
60.2  543.54431
60.1  558.81031
60  616.52248
59.9  532.88048
59.8  496.15479
59.7  542.104
59.6  563.49716
59.5  516.65672
59.4  682.08656
59.3  553.76343
59.2  503.19893
59.1  572.509
59  503.17402
58.9  417.07993
58.8  501.67946
58.7  565.50835
58.6  498.21774
58.5  489.66343
58.4  396.35422
58.3  301.75388
58.2  541.72493
58.1  531.2315
58  591.22246
57.9  471.77284
57.8  395.99998
57.7  426.80687
57.6  476.76575
57.5  533.46195
57.4  577.78175
57.3  474.27364
57.2  590.03059
57.1  422.36938
57  492.01679
56.9  557.64786
56.8  506.97021
56.7  495.60249
56.6  496.76517
56.5  574.81304
56.4  480.82951
56.3  433.71868
56.2  448.42915
56.1  532.13261
56  638.63655
55.9  409.37813
55.8  579.31629
55.7  516.81431
55.6  462.11552
55.5  528.58379
55.4  524.95068
55.3  567.14916
55.2  570.24063
55.1  556.4473
55  495.45139
54.9  470.67532
54.8  571.94889
54.7  625.75397
54.6  661.1084
54.5  637.95361
54.4  597.73876
54.3  642.51335
54.2  679.14696
54.1  696.24832
54  622.8405
53.9  599.24995
53.8  562.21436
53.7  535.01148
53.6  675.57899
53.5  674.27917
53.4  675.7692
53.3  679.93149
53.2  671.85158
53.1  653.28239
53  592.28176
52.9  611.16787
52.8  740.99213
52.7  755.62302
52.6  694.74007
52.5  774.83955
52.4  841.66832
52.3  719.54117
52.2  767.98698
52.1  779.20929
52  773.04794
51.9  770.75729
51.8  769.92348
51.7  705.72609
51.6  789.77348
51.5  895.14946
51.4  672.13051
51.3  796.85966
51.2  697.67456
51.1  679.9968
51  857.4987
50.9  796.12175
50.8  724.92943
50.7  648.13042
50.6  765.76714
50.5  701.44119
50.4  734.70665
50.3  675.59891
50.2  714.92981
50.1  519.3856
50  735.92194

# Cycle: 5
#
# Parameter: "Loop" = 6
#
# Number of Scans: 1

# Cycle: 5, Curve: 0
#
# Acquisition Date:             07/10/24 08:45:18 UTC
# ColumnLabels:                 energy counts/s
#
84  1262.8904
83.9  1342.5795
83.8  1420.8395
83.7  1280.8766
83.6  1272.0982
83.5  1295.7779
83.4  1369.2587
83.3  1593.7563
83.2  1551.3542
83.1  1316.889
83  1220.6484
82.9  1211.559
82.8  1145.8927
82.7  1434.9016
82.6  1593.8565
82.5  1455.3865
82.4  1463.8217
82.3  1490.1819
82.2  1455.3917
82.1  1511.2399
82  1429.4899
81.9  1526.0347
81.8  1368.5205
81.7  1337.216
81.6  1502.592
81.5  1637.3689
81.4  1418.0658
81.3  1467.7393
81.2  1536.1359
81.1  1565.5363
81  1698.2054
80.9  1481.6867
80.8  1672.2034
80.7  1524.686
80.6  1454.904
80.5  1667.1907
80.4  1628.4218
80.3  1554.7937
80.2  1658.9079
80.1  1632.8128
80  1524.7084
79.9  1874.4032
79.8  1787.8802
79.7  1684.314
79.6  1642.5783
79.5  1658.3163
79.4  1710.8644
79.3  1707.766
79.2  1767.2182
79.1  1760.8487
79  1756.588
78.9  1712.5768
78.8  1562.9855
78.7  1538.613
78.6  2068.8634
78.5  1749.9362
78.4  1640.9898
78.3  1703.299
78.2  2026.9829
78.1  1982.8133
78  1902.5465
77.9  1742.5826
77.8  2054.3604
77.7  2041.7305
77.6  1897.4648
77.5  2189.6246
77.4  2144.8764
77.3  2229.3828
77.2  2138.786
77.1  2256.489
77  2200.15
76.9  2272.4199
76.8  2297.7563
76.7  2260.0389
76.6  2307.9901
76.5  2537.1861
76.4  2444.6046
76.3  2921.377
76.2  2943.6981
76.1  2847.3367
76  3024.5026
75.9  3244.3304
75.8  3664.4012
75.7  4050.6525
75.6  4285.0601
75.5  4827.0203
75.4  5414.7345
75.3  5555.8282
75.2  5806.8988
75.1  6653.3807
75  6871.6162
74.9  6852.6062
74.8  6808.811
74.7  7192.8217
74.6  6841.6663
74.5  5823.0151
74.4  5203.4161
74.3  4586.983
74.2  4319.4376
74.1  3726.9742
74  3405.9753
73.9  3073.1027
73.8  2618.6496
73.7  2379.1647
73.6  2229.3829
73.5  2425.47
73.4  2469.3646
73.3  2149.5929
73.2  2240.43
73.1  2401.7039
73  2540.6616
72.9  2600.965
72.8  2826.0135
72.7  2876.412
72.6  3333.4619
72.5  3473.8638
72.4  3720.119
72.3  4229.2175
72.2  4799.7415
72.1  5477.6874
72  6353.8727
71.9  6243.4186
71.8  7093.9038
71.7  7468.7048
71.6  7830.8142
71.5  7971.6382
71.4  7461.8463
71.3  7290.3259
71.2  6757.9663
71.1  5811.7346
71  5273.299
70.9  4483.114
70.8  3627.0724
70.7  3034.342
70.6  2410.0507
70.5  1626.7007
70.4  1666.0957
70.3  1309.9249
70.2  1162.8332
70.1  882.0826
70  793.1675
69.9  838.13446
69.8  835.25642
69.7  825.00641
69.6  771.76262
69.5  743.62572
69.4  656.71265
69.3  588.38009
69.2  532.53578
69.1  561.85844
69  725.1136
68.9  690.11421
68.8  803.04375
68.7  684.45503
68.6  744.63943
68.5  599.27677
68.4  653.50349
68.3  563.19691
68.2  645.4557
68.1  579.3652
68  577.34505
67.9  667.85004
67.8  655.30518
67.7  650.89195
67.6  605.63778
67.5  698.84506
67.4  581.46912
67.3  650.80574
67.2  655.2845
67.1  656.47331
67  609.14402
66.9  595.81524
66.8  601.38706
66.7  552.65678
66.6  539.40521
66.5  566.22246
66.4  656.25175
66.3  580.89436
66.2  624.52473
66.1  593.88069
66  606.42452
65.9  607.01504
65.8  628.88374
65.7  597.63969
65.6  507.80396
65.5  743.75359
65.4  711.44234
65.3  601.61396
65.2  686.96022
65.1  670.54558
65  637.6495
64.9  639.137
64.8  656.59546
64.7  632.55524
64.6  625.23258
64.5  561.06876
64.4  648.60832
64.3  636.73824
64.2  738.33519
64.1  710.57404
64  833.37532
63.9  871.59889
63.8  942.19292
63.7  873.70316
63.6  842.07382
63.5  935.96542
63.4  927.95654
63.3  790.00603
63.2  963.17581
63.1  1020.3758
63  1029.3517
62.9  906.21262
62.8  911.74583
62.7  867.24518
62.6  931.11931
62.5  902.71606
62.4  835.94139
62.3  937.11967
62.2  865.12985
62.1  951.17882
62  919.78531
61.9  1085.4111
61.8  907.83134
61.7  718.66531
61.6  866.6404
61.5  757.31514
61.4  812.62344
61.3  724.34212
61.2  636.45191
61.1  648.87703
61  574.4902
60.9  687.09587
60.8  703.08807
60.7  669.20662
60.6  609.42268
60.5  624.20166
60.4  672.57065
60.3  651.4814
60.2  532.50671
60.1  481.88412
60  620.82588
59.9  513.22285
59.8  401.67084
59.7  476.74091
59.6  440.89127
59.5  379.69131
59.4  487.58339
59.3  540.35736
59.2  559.24797
59.1  489.85291
59  402.92122
58.9  464.34914
58.8  508.27087
58.7  409.94343
58.6  433.16528
58.5  485.42694
58.4  540.97614
58.3  406.09047
58.2  442.85202
58.1  536.45988
58  486.70464
57.9  625.19966
57.8  579.91344
57.7  502.7161
57.6  527.94079
57.5  557.81834
57.4  446.00586
57.3  420.44739
57.2  553.41694
57.1  521.20106
57  509.20101
56.9  467.78767
56.8  476.05442
56.7  496.23245
56.6  490.12104
56.5  474.54906
56.4  409.47983
56.3  409.10427
56.2  458.89717
56.1  512.62115
56  475.34573
55.9  529.39339
55.8  468.70201
55.7  470.02922
55.6  507.30164
55.5  478.97778
55.4  514.28867
55.3  525.07793
55.2  527.13608
55.1  617.92229
55  623.96446
54.9  582.0351
54.8  418.56365
54.7  505.96275
54.6  608.32535
54.5  524.28898
54.4  619.96178
54.3  508.69179
54.2  519.56009
54.1  579.80804
54  580.87059
53.9  569.30706
53.8  625.23758
53.7  457.90482
53.6  626.23196
53.5  672.68105
53.4  617.92622
53.3  809.34784
53.2  751.45203
53.1  735.87509
53  739.4545
52.9  693.573
52.8  577.12723
52.7  676.42044
52.6  742.29218
52.5  706.18927
52.4  759.63951
52.3  685.20935
52.2  757.60536
52.1  910.32829
52  838.92761
51.9  808.0542
51.8  822.25807
51.7  748.68118
51.6  805.73761
51.5  745.47417
51.4  805.57602
51.3  839.2791
51.2  739.18251
51.1  694.56474
51  674.81407
50.9  711.18782
50.8  708.94119
50.7  762.53853
50.6  686.08955
50.5  639.67194
50.4  704.5784
50.3  622.3325
50.2  585.74223
50.1  638.7574
50  627.27108

# Cycle: 6
#
# Parameter: "Loop" = 7
#
# Number of Scans: 1

# Cycle: 6, Curve: 0
#
# Acquisition Date:             07/10/24 08:47:47 UTC
# ColumnLabels:                 energy counts/s
#
84  1327.307
83.9  1223.5088
83.8  1376.4056
83.7  1250.0836
83.6  1206.2357
83.5  1306.9835
83.4  1304.6024
83.3  1358.5641
83.2  1472.4986
83.1  1419.9431
83  1261.5883
82.9  1451.0265
82.8  1244.3381
82.7  1299.6027
82.6  1358.9439
82.5  1256.7212
82.4  1432.5784
82.3  1358.9987
82.2  1427.6831
82.1  1444.52
82  1456.8076
81.9  1495.5293
81.8  1357.5064
81.7  1479.4234
81.6  1474.5822
81.5  1309.0723
81.4  1397.4442
81.3  1553.0243
81.2  1419.0347
81.1  1496.702
81  1487.6607
80.9  1565.1501
80.8  1620.4375
80.7  1680.1878
80.6  1514.4223
80.5  1564.4046
80.4  1552.1413
80.3  1402.3969
80.2  1553.3524
80.1  1561.8024
80  1458.7827
79.9  1523.7288
79.8  1375.385
79.7  1482.5014
79.6  1586.4639
79.5  1814.2609
79.4  1702.066
79.3  1520.2483
79.2  1759.9518
79.1  1640.3622
79  1665.6628
78.9  1865.0916
78.8  1816.6765
78.7  1910.7013
78.6  1855.1215
78.5  1804.5154
78.4  1499.2685
78.3  1562.6997
78.2  1652.4249
78.1  1790.6656
78  1821.9617
77.9  1810.482
77.8  1725.0084
77.7  1761.4749
77.6  1795.3067
77.5  1680.7329
77.4  1789.924
77.3  2060.2345
77.2  2240.5472
77.1  2183.9519
77  2258.2997
76.9  2284.6352
76.8  2201.1926
76.7  2023.2922
76.6  2263.1622
76.5  2385.0578
76.4  2460.123
76.3  2511.8811
76.2  2867.0978
76.1  2873.8525
76  3079.0073
75.9  3620.7352
75.8  3728.1894
75.7  4179.2206
75.6  4427.6224
75.5  4888.847
75.4  5263.2977
75.3  5762.1948
75.2  5822.2742
75.1  6468.0804
75  6653.3716
74.9  6698.0109
74.8  7008.645
74.7  6845.3986
74.6  6705.4974
74.5  5966.7279
74.4  5319.9866
74.3  5057.1942
74.2  4427.446
74.1  3893.5437
74  3142.8668
73.9  2776.8539
73.8  2596.304
73.7  2368.351
73.6  2442.776
73.5  2437.3819
73.4  2219.4661
73.3  2217.6428
73.2  2314.0898
73.1  2382.8004
73  2305.7115
72.9  2620.2148
72.8  2855.8707
72.7  3182.8928
72.6  3299.5859
72.5  3675.9329
72.4  4124.8996
72.3  4449.6286
72.2  5062.9767
72.1  5643.2648
72  6044.5947
71.9  6483.4235
71.8  6839.1705
71.7  7576.0358
71.6  7757.3175
71.5  7693.6017
71.4  8260.0684
71.3  7877.663
71.2  6800.9058
71.1  6270.5243
71  5081.7123
70.9  4374.8114
70.8  3740.2386
70.7  3185.7358
70.6  2509.0218
70.5  1954.5364
70.4  1435.1237
70.3  1297.5998
70.2  1005.3956
70.1  966.21086
70  943.81065
69.9  947.83401
69.8  752.03072
69.7  729.66492
69.6  622.90028
69.5  744.41109
69.4  658.95943
69.3  698.47809
69.2  719.8217
69.1  719.43764
69  633.80852
68.9  632.54295
68.8  603.47317
68.7  564.04869
68.6  614.03366
68.5  688.12378
68.4  765.57114
68.3  642.87804
68.2  684.87274
68.1  607.58461
68  613.43285
67.9  743.29834
67.8  656.39267
67.7  705.91866
67.6  624.83253
67.5  713.82927
67.4  580.79308
67.3  672.33185
67.2  656.98143
67.1  598.22655
67  692.95212
66.9  660.39474
66.8  650.96107
66.7  729.29573
66.6  674.66568
66.5  666.66031
66.4  605.58739
66.3  571.73111
66.2  560.61932
66.1  653.12904
66  651.17905
65.9  515.60162
65.8  611.41548
65.7  598.6237
65.6  601.07109
65.5  573.94306
65.4  520.509
65.3  582.61459
65.2  666.25748
65.1  707.63351
65  777.63634
64.9  723.18535
64.8  608.72597
64.7  696.18797
64.6  564.12579
64.5  694.29214
64.4  698.63579
64.3  761.22223
64.2  869.20639
64.1  971.63208
64  864.04358
63.9  744.78889
63.8  863.60909
63.7  869.21318
63.6  828.12454
63.5  876.65489
63.4  914.50333
63.3  905.26962
63.2  1016.5251
63.1  903.56056
63  980.33234
62.9  882.26753
62.8  853.81973
62.7  941.29929
62.6  1030.3683
62.5  926.34613
62.4  933.395
62.3  832.0488
62.2  906.40434
62.1  971.55792
62  993.21785
61.9  907.84325
61.8  904.58145
61.7  739.55742
61.6  730.25581
61.5  814.82185
61.4  838.74245
61.3  717.87933
61.2  654.87923
61.1  592.68101
61  581.70101
60.9  641.72897
60.8  654.94362
60.7  610.29301
60.6  569.4175
60.5  588.24631
60.4  692.16324
60.3  488.54099
60.2  519.83719
60.1  460.49068
60  583.10467
59.9  489.87831
59.8  497.56783
59.7  453.72253
59.6  542.20104
59.5  453.18531
59.4  437.1476
59.3  421.57047
59.2  499.57623
59.1  518.94337
59  566.38721
58.9  461.3546
58.8  429.35326
58.7  462.9565
58.6  492.49477
58.5  479.93042
58.4  421.85066
58.3  563.59383
58.2  441.59485
58.1  486.72031
58  451.13892
57.9  489.61838
57.8  432.18369
57.7  332.31544
57.6  429.59724
57.5  412.15656
57.4  448.20484
57.3  483.66119
57.2  513.23486
57.1  512.59941
57  467.54726
56.9  460.67509
56.8  433.66634
56.7  430.93464
56.6  479.496
56.5  470.50396
56.4  439.96365
56.3  442.35947
56.2  446.65176
56.1  437.78332
56  465.74474
55.9  593.90854
55.8  558.98754
55.7  519.30012
55.6  638.9584
55.5  474.32137
55.4  545.10513
55.3  594.51698
55.2  561.76006
55.1  637.52167
55  596.48056
54.9  547.14153
54.8  478.42579
54.7  568.34435
54.6  601.88698
54.5  527.62768
54.4  526.83582
54.3  562.14474
54.2  638.61572
54.1  574.66785
54  544.5179
53.9  495.57449
53.8  603.55972
53.7  611.34274
53.6  780.76012
53.5  649.08546
53.4  619.1235
53.3  594.5739
53.2  722.78656
53.1  727.5502
53  756.5667
52.9  753.26729
52.8  813.48564
52.7  737.64183
52.6  776.18729
52.5  816.53831
52.4  727.31461
52.3  714.8246
52.2  774.88617
52.1  738.25127
52  586.50864
51.9  784.32068
51.8  756.75087
51.7  724.84108
51.6  842.57668
51.5  733.10219
51.4  799.56795
51.3  616.49113
51.2  645.56679
51.1  736.85204
51  866.81061
50.9  796.61491
50.8  705.61821
50.7  756.11969
50.6  716.96068
50.5  632.37106
50.4  586.48098
50.3  585.83466
50.2  526.33438
50.1  555.45586
50  584.46239

# Cycle: 7
#
# Parameter: "Loop" = 8
#
# Number of Scans: 1

# Cycle: 7, Curve: 0
#
# Acquisition Date:             07/10/24 08:50:17 UTC
# ColumnLabels:                 energy counts/s
#
84  1447.6279
83.9  1406.7462
83.8  1289.1269
83.7  1288.1299
83.6  1282.8558
83.5  1441.0121
83.4  1344.545
83.3  1310.4643
83.2  1322.1558
83.1  1352.3976
83  1350.8714
82.9  1174.3832
82.8  1245.1375
82.7  1307.1434
82.6  1258.3299
82.5  1307.8421
82.4  1352.6865
82.3  1133.1413
82.2  1267.6173
82.1  1410.8719
82  1489.119
81.9  1326.0582
81.8  1478.6452
81.7  1524.4974
81.6  1346.5282
81.5  1483.3516
81.4  1456.1699
81.3  1364.8213
81.2  1426.6615
81.1  1550.7961
81  1286.2292
80.9  1408.429
80.8  1579.9571
80.7  1472.9239
80.6  1501.5244
80.5  1632.0718
80.4  1630.6541
80.3  1441.2857
80.2  1479.8926
80.1  1509.1116
80  1622.804
79.9  1580.7933
79.8  1526.335
79.7  1674.2892
79.6  1670.0293
79.5  1601.8999
79.4  1490.0146
79.3  1657.6721
79.2  1806.4178
79.1  1792.1924
79  1644.5367
78.9  1801.0051
78.8  1833.3937
78.7  1808.2828
78.6  1860.3581
78.5  1747.664
78.4  1612.4149
78.3  1791.7598
78.2  1684.8331
78.1  1843.528
78  1841.747
77.9  1744.1844
77.8  2045.5441
77.7  1880.0288
77.6  1780.9177
77.5  2085.9825
77.4  1819.9947
77.3  1907.2429
77.2  2027.6035
77.1  2012.298
77  2095.0145
76.9  2325.0018
76.8  2340.2972
76.7  2515.332
76.6  2671.2958
76.5  2564.79
76.4  2463.2967
76.3  2676.1111
76.2  2884.4278
76.1  2812.2372
76  2785.8237
75.9  3354.0692
75.8  3811.0745
75.7  4154.5566
75.6  4200.2216
75.5  4944.386
75.4  5232.0575
75.3  5504.4513
75.2  5740.9155
75.1  6099.2865
75  7001.3641
74.9  6942.3297
74.8  7086.1133
74.7  7076.9019
74.6  6449.7656
74.5  5461.8286
74.4  5599.6362
74.3  5010.7739
74.2  4051.8921
74.1  3525.9894
74  3363.7775
73.9  2816.3113
73.8  2649.7028
73.7  2450.8258
73.6  2372.328
73.5  2338.7546
73.4  2275.0285
73.3  2184.6851
73.2  2482.2028
73.1  2388.4291
73  2391.4375
72.9  2506.5822
72.8  2717.0526
72.7  2909.6564
72.6  3297.3981
72.5  3796.7908
72.4  3913.7589
72.3  4396.6769
72.2  4635.7123
72.1  5024.6591
72  5847.9016
71.9  6550.3131
71.8  7012.6263
71.7  7694.4336
71.6  7509.6667
71.5  8007.8833
71.4  7610.9741
71.3  7384.5288
71.2  6753.8477
71.1  6316.7621
71  5199.1479
70.9  4189.5224
70.8  3466.1133
70.7  3120.708
70.6  2431.6772
70.5  1913.8161
70.4  1586.4075
70.3  1214.6001
70.2  1007.4809
70.1  928.02505
70  933.96553
69.9  750.33432
69.8  888.57094
69.7  879.62563
69.6  721.19598
69.5  668.52051
69.4  727.56248
69.3  595.03735
69.2  633.99025
69.1  584.92756
69  699.71786
68.9  655.90271
68.8  615.17315
68.7  704.95773
68.6  764.14551
68.5  565.36968
68.4  706.35246
68.3  634.04667
68.2  585.2774
68.1  578.80875
68  739.99115
67.9  705.15167
67.8  663.18916
67.7  622.0697
67.6  644.7879
67.5  693.65868
67.4  663.11119
67.3  626.60297
67.2  824.06296
67.1  704.52118
67  678.39371
66.9  659.54819
66.8  595.32921
66.7  625.0573
66.6  677.64084
66.5  596.36379
66.4  629.43329
66.3  595.45605
66.2  662.81914
66.1  631.89083
66  631.37257
65.9  628.11192
65.8  611.11282
65.7  547.26364
65.6  572.33902
65.5  640.30121
65.4  538.66928
65.3  602.99488
65.2  732.29843
65.1  668.89427
65  619.67766
64.9  658.67889
64.8  602.30946
64.7  709.70764
64.6  812.69676
64.5  716.97456
64.4  823.89984
64.3  643.42934
64.2  666.39977
64.1  801.91284
64  846.19888
63.9  872.61719
63.8  940.24002
63.7  859.66583
63.6  763.44254
63.5  942.05688
63.4  948.89877
63.3  967.70119
63.2  912.57164
63.1  1002.3993
63  1145.5063
62.9  1127.6279
62.8  1194.1942
62.7  1009.3206
62.6  1131.4959
62.5  1065.2869
62.4  829.40071
62.3  1004.1131
62.2  1010.5536
62.1  1029.7561
62  821.13503
61.9  825.57762
61.8  880.8342
61.7  761.13983
61.6  685.51598
61.5  745.90317
61.4  692.13531
61.3  671.84364
61.2  677.85179
61.1  665.20279
61  648.95851
60.9  697.81616
60.8  841.71112
60.7  632.5349
60.6  584.40208
60.5  727.9084
60.4  602.87342
60.3  501.13445
60.2  500.60429
60.1  551.81976
60  466.36894
59.9  420.0769
59.8  497.10011
59.7  550.61054
59.6  519.01836
59.5  585.62969
59.4  567.8558
59.3  580.00458
59.2  449.88266
59.1  404.87759
59  447.87693
58.9  446.50143
58.8  420.80093
58.7  435.45441
58.6  382.97962
58.5  380.57358
58.4  455.00286
58.3  540.59544
58.2  471.59016
58.1  509.84921
58  623.223
57.9  475.60539
57.8  530.96069
57.7  444.66953
57.6  476.39297
57.5  471.13365
57.4  491.64753
57.3  458.78078
57.2  591.9799
57.1  412.006
57  459.80438
56.9  484.45454
56.8  565.04196
56.7  420.9679
56.6  537.13676
56.5  489.58839
56.4  382.79099
56.3  383.99071
56.2  447.20112
56.1  567.78667
56  548.57189
55.9  558.23467
55.8  514.37717
55.7  438.2872
55.6  413.03101
55.5  444.67789
55.4  511.87576
55.3  492.48249
55.2  578.53882
55.1  593.1044
55  580.22377
54.9  499.01955
54.8  578.60462
54.7  518.1076
54.6  580.41019
54.5  589.09294
54.4  472.27955
54.3  511.38733
54.2  554.82018
54.1  575.73322
54  598.46279
53.9  636.96785
53.8  690.79758
53.7  588.16788
53.6  594.19502
53.5  663.69019
53.4  744.21516
53.3  708.08655
53.2  620.59917
53.1  804.15024
53  710.35393
52.9  733.1472
52.8  779.47601
52.7  713.67912
52.6  653.75481
52.5  657.2261
52.4  783.21686
52.3  808.93097
52.2  712.25006
52.1  846.91666
52  821.36368
51.9  947.12906
51.8  817.74132
51.7  787.38503
51.6  823.47481
51.5  844.20975
51.4  709.76021
51.3  713.05984
51.2  701.74118
51.1  811.1554
51  745.1265
50.9  740.09331
50.8  822.91733
50.7  694.86015
50.6  798.39752
50.5  621.66111
50.4  642.24129
50.3  588.45749
50.2  607.7256
50.1  495.67188
50  489.58176

# Cycle: 8
#
# Parameter: "Loop" = 9
#
# Number of Scans: 1

# Cycle: 8, Curve: 0
#
# Acquisition Date:             07/10/24 08:52:47 UTC
# ColumnLabels:                 energy counts/s
#
84  1285.8189
83.9  1238.2849
83.8  1195.5281
83.7  1189.2213
83.6  1263.8515
83.5  1387.1786
83.4  1291.8562
83.3  1446.5782
83.2  1279.1492
83.1  1310.5576
83  1261.323
82.9  1328.5139
82.8  1385.3041
82.7  1346.8251
82.6  1423.3803
82.5  1430.1889
82.4  1467.3732
82.3  1401.8146
82.2  1387.39
82.1  1383.1923
82  1349.8288
81.9  1362.8529
81.8  1320.5441
81.7  1339.2531
81.6  1298.0666
81.5  1476.6539
81.4  1355.6429
81.3  1452.0795
81.2  1527.8654
81.1  1528.9038
81  1429.3365
80.9  1741.3278
80.8  1627.1909
80.7  1476.1916
80.6  1421.5041
80.5  1515.3227
80.4  1527.6143
80.3  1381.3483
80.2  1624.912
80.1  1532.4721
80  1438.4344
79.9  1583.6111
79.8  1556.0358
79.7  1521.4801
79.6  1459.834
79.5  1518.4976
79.4  1614.6063
79.3  1437.5682
79.2  1451.6556
79.1  1809.4075
79  1876.2318
78.9  1601.6248
78.8  1763.7703
78.7  1800.134
78.6  1713.6523
78.5  1845.6694
78.4  1628.6214
78.3  1753.7976
78.2  1967.8407
78.1  1985.0125
78  2093.1453
77.9  1898.6296
77.8  1839.0721
77.7  1971.1787
77.6  1952.5887
77.5  2083.802
77.4  1945.3091
77.3  2024.1542
77.2  2201.7542
77.1  2388.4
77  2073.7601
76.9  2104.7183
76.8  2290.8954
76.7  2446.9769
76.6  2223.3075
76.5  2631.0788
76.4  2394.4907
76.3  2614.4153
76.2  2750.6329
76.1  2877.7145
76  3085.7047
75.9  3455.6885
75.8  3558.9551
75.7  3986.8103
75.6  4488.1693
75.5  4644.6674
75.4  5314.7375
75.3  5422.3822
75.2  6150.2979
75.1  6570.741
75  6518.2367
74.9  6679.74
74.8  6778.5809
74.7  6948.3746
74.6  6574.6637
74.5  5773.6993
74.4  5272.7667
74.3  5020.3271
74.2  4390.0732
74.1  3882.1768
74  3194.917
73.9  2769.0436
73.8  2668.9548
73.7  2407.7203
73.6  2069.6307
73.5  2242.0979
73.4  2254.1917
73.3  2079.2815
73.2  2175.2933
73.1  2356.7387
73  2357.5832
72.9  2730.4047
72.8  2926.8887
72.7  2930.466
72.6  3131.3541
72.5  3551.5891
72.4  3816.3565
72.3  4138.5541
72.2  5005.2173
72.1  5601.5668
72  6171.2518
71.9  5978.1519
71.8  7031.5411
71.7  7475.4462
71.6  7564.8615
71.5  7988.1305
71.4  8017.7301
71.3  7488.7292
71.2  7080.9106
71.1  6452.4353
71  5239.0985
70.9  4378.5471
70.8  3502.5128
70.7  3050.3647
70.6  2291.5015
70.5  1863.0698
70.4  1573.6684
70.3  1216.8217
70.2  934.57787
70.1  1007.7273
70  880.32143
69.9  832.00493
69.8  788.87711
69.7  849.33235
69.6  791.66573
69.5  580.6625
69.4  632.12673
69.3  733.01132
69.2  735.56908
69.1  748.62007
69  750.1857
68.9  728.10555
68.8  743.52753
68.7  580.32574
68.6  744.96422
68.5  660.44357
68.4  671.58218
68.3  589.20231
68.2  644.41559
68.1  608.45715
68  531.13045
67.9  609.50909
67.8  705.15297
67.7  723.48282
67.6  657.88208
67.5  646.31958
67.4  555.67257
67.3  651.88881
67.2  460.97992
67.1  607.80746
67  577.30988
66.9  550.22427
66.8  661.79047
66.7  567.66834
66.6  635.79441
66.5  558.64082
66.4  597.08191
66.3  681.04919
66.2  775.08278
66.1  582.89619
66  618.56014
65.9  679.92622
65.8  610.35858
65.7  637.17613
65.6  532.74597
65.5  540.29823
65.4  643.26126
65.3  605.77763
65.2  642.00211
65.1  558.15296
65  516.7197
64.9  615.40745
64.8  635.13866
64.7  629.81926
64.6  646.86089
64.5  666.52138
64.4  677.48596
64.3  631.54469
64.2  655.09163
64.1  735.28816
64  725.47905
63.9  957.79037
63.8  854.53041
63.7  969.67949
63.6  862.92725
63.5  807.92038
63.4  998.58749
63.3  995.59975
63.2  959.94087
63.1  903.30482
63  981.92879
62.9  940.45975
62.8  950.69611
62.7  1204.8776
62.6  1102.8307
62.5  1078.6826
62.4  871.11336
62.3  820.83626
62.2  888.56544
62.1  828.94272
62  898.04291
61.9  903.97743
61.8  809.71031
61.7  926.27579
61.6  873.4256
61.5  792.87819
61.4  710.45029
61.3  508.94707
61.2  544.70207
61.1  775.79353
61  618.68362
60.9  570.88596
60.8  591.56185
60.7  608.83274
60.6  629.46991
60.5  613.0003
60.4  625.91869
60.3  699.422
60.2  607.01382
60.1  546.00048
60  506.39912
59.9  556.66088
59.8  521.8346
59.7  406.47774
59.6  415.39028
59.5  519.39411
59.4  599.54815
59.3  467.98107
59.2  543.57262
59.1  505.06554
59  460.2887
58.9  497.88849
58.8  461.32282
58.7  532.42035
58.6  469.71924
58.5  484.42238
58.4  377.50916
58.3  372.89276
58.2  378.29098
58.1  469.38255
58  468.08029
57.9  389.78016
57.8  493.41732
57.7  572.12326
57.6  460.13939
57.5  473.19733
57.4  549.38107
57.3  428.71777
57.2  488.69896
57.1  414.12514
57  375.39028
56.9  370.33772
56.8  493.43693
56.7  432.99473
56.6  387.48653
56.5  518.46516
56.4  539.13456
56.3  530.14606
56.2  520.44415
56.1  483.9325
56  424.37851
55.9  428.9677
55.8  416.7651
55.7  424.97814
55.6  530.74543
55.5  524.25568
55.4  460.69168
55.3  510.797
55.2  690.84915
55.1  623.44337
55  528.07487
54.9  638.62835
54.8  557.66544
54.7  569.68399
54.6  642.21756
54.5  556.13316
54.4  698.64883
54.3  625.84713
54.2  687.22061
54.1  601.14895
54  532.88692
53.9  559.76067
53.8  761.00098
53.7  579.12018
53.6  621.87908
53.5  593.99727
53.4  672.32964
53.3  804.58923
53.2  641.64795
53.1  600.32524
53  500.57384
52.9  664.17404
52.8  759.77654
52.7  772.51816
52.6  705.84518
52.5  869.34212
52.4  760.80215
52.3  829.14406
52.2  856.07849
52.1  705.62263
52  764.82994
51.9  935.03548
51.8  915.01656
51.7  807.67624
51.6  762.06718
51.5  805.23613
51.4  765.0853
51.3  695.65536
51.2  667.54333
51.1  782.01744
51  738.8604
50.9  812.41241
50.8  763.88542
50.7  689.94476
50.6  679.63135
50.5  618.17822
50.4  648.43391
50.3  641.81099
50.2  583.53802
50.1  459.74503
50  484.64626

# Cycle: 9
#
# Parameter: "Loop" = 10
#
# Number of Scans: 1

# Cycle: 9, Curve: 0
#
# Acquisition Date:             07/10/24 08:55:17 UTC
# ColumnLabels:                 energy counts/s
#
84  1429.341
83.9  1409.4908
83.8  1351.7897
83.7  1265.6512
83.6  1187.8307
83.5  1257.8947
83.4  1242.6883
83.3  1246.4137
83.2  1386.557
83.1  1500.9532
83  1399.3677
82.9  1393.4808
82.8  1391.5561
82.7  1482.3871
82.6  1398.6382
82.5  1557.2289
82.4  1303.4958
82.3  1431.4592
82.2  1517.1323
82.1  1389.3257
82  1378.8553
81.9  1153.7857
81.8  1458.1912
81.7  1444.8409
81.6  1439.3712
81.5  1433.2167
81.4  1385.0732
81.3  1484.2821
81.2  1454.7769
81.1  1424.922
81  1494.3797
80.9  1507.7812
80.8  1645.4617
80.7  1528.2649
80.6  1481.4293
80.5  1515.4274
80.4  1690.5051
80.3  1784.5801
80.2  1393.1662
80.1  1563.8202
80  1671.3397
79.9  1760.7152
79.8  1702.4567
79.7  1703.0479
79.6  1842.5717
79.5  1609.9831
79.4  1701.9122
79.3  1786.0951
79.2  1727.3572
79.1  1709.4934
79  1756.7088
78.9  1765.2339
78.8  1747.6605
78.7  1709.2447
78.6  1754.5137
78.5  1914.285
78.4  1788.1207
78.3  1915.4472
78.2  1965.8423
78.1  1733.6333
78  1883.9296
77.9  2017.6952
77.8  1693.7083
77.7  1946.3213
77.6  2070.8492
77.5  2124.539
77.4  1875.1923
77.3  2062.1001
77.2  2297.5824
77.1  2013.9954
77  2205.5687
76.9  2277.1519
76.8  2179.1954
76.7  2260.8862
76.6  2244.8376
76.5  2205.7114
76.4  2664.1693
76.3  2617.9437
76.2  2887.8027
76.1  3141.8488
76  3286.6492
75.9  3463.2776
75.8  3609.5337
75.7  3970.7806
75.6  4450.2399
75.5  4803.62
75.4  5218.4448
75.3  5587.3511
75.2  6082.3334
75.1  6072.9504
75  6531.6681
74.9  7098.8599
74.8  6957.7332
74.7  6940.2014
74.6  6310.3815
74.5  5777.8979
74.4  5554.2773
74.3  4791.2872
74.2  4248.8766
74.1  3612.3199
74  3187.0825
73.9  3046.9211
73.8  2730.8282
73.7  2608.7259
73.6  1995.9325
73.5  2121.2602
73.4  2148.5356
73.3  2131.813
73.2  2351.4262
73.1  2330.3337
73  2260.4118
72.9  2430.0923
72.8  2740.0446
72.7  2949.1968
72.6  3486.6449
72.5  3410.2744
72.4  3900.3461
72.3  4224.0637
72.2  4497.8607
72.1  5044.8315
72  6201.8103
71.9  6419.5312
71.8  6963.5474
71.7  7570.462
71.6  7684.3866
71.5  7556.4233
71.4  7824.8889
71.3  7541.178
71.2  6810.6555
71.1  6206.723
71  5018.4726
70.9  4299.8834
70.8  3672.0709
70.7  3026.0876
70.6  2489.6941
70.5  1909.4962
70.4  1400.2763
70.3  1275.999
70.2  1231.4259
70.1  1091.8055
70  1034.13
69.9  756.20872
69.8  807.13539
69.7  661.98654
69.6  651.33446
69.5  662.6123
69.4  719.15321
69.3  676.22849
69.2  661.98448
69.1  714.83711
69  646.64322
68.9  653.32489
68.8  730.52437
68.7  645.51109
68.6  706.88164
68.5  599.05029
68.4  671.82022
68.3  638.92212
68.2  610.94997
68.1  586.02749
68  685.79231
67.9  699.35677
67.8  731.20926
67.7  553.32325
67.6  630.18299
67.5  613.67111
67.4  632.66003
67.3  665.9433
67.2  534.54937
67.1  635.40276
67  794.63287
66.9  556.19629
66.8  538.21495
66.7  622.73674
66.6  555.23247
66.5  625.23533
66.4  651.567
66.3  707.81998
66.2  627.60757
66.1  653.04276
66  608.50147
65.9  648.8179
65.8  546.61106
65.7  742.46262
65.6  579.83551
65.5  773.38104
65.4  765.72708
65.3  595.13493
65.2  565.65765
65.1  593.90369
65  613.45474
64.9  549.73461
64.8  605.34641
64.7  639.16912
64.6  508.28255
64.5  620.00168
64.4  732.16629
64.3  669.45702
64.2  654.74442
64.1  718.87566
64  715.6945
63.9  827.30431
63.8  879.26575
63.7  798.98033
63.6  962.47261
63.5  1025.2051
63.4  933.18497
63.3  971.04362
63.2  990.28175
63.1  1006.1108
63  971.79855
62.9  950.07713
62.8  1019.9524
62.7  1018.347
62.6  942.83539
62.5  951.80161
62.4  942.18109
62.3  1021.542
62.2  915.44487
62.1  839.62715
62  861.12816
61.9  834.5002
61.8  724.27879
61.7  921.53763
61.6  796.56235
61.5  812.66396
61.4  802.94327
61.3  695.3344
61.2  626.85863
61.1  695.31715
61  575.51277
60.9  533.12477
60.8  609.21715
60.7  699.68094
60.6  503.88004
60.5  520.32612
60.4  544.52721
60.3  535.3788
60.2  533.63716
60.1  528.64948
60  478.86074
59.9  533.1731
59.8  519.7776
59.7  555.97038
59.6  647.39586
59.5  500.50579
59.4  552.30644
59.3  564.28333
59.2  413.57674
59.1  523.24631
59  614.63448
58.9  606.02501
58.8  472.63126
58.7  407.89803
58.6  398.87295
58.5  391.78772
58.4  393.12622
58.3  420.03784
58.2  477.75738
58.1  454.98791
58  503.28739
57.9  407.08206
57.8  505.59013
57.7  484.76154
57.6  452.76108
57.5  476.59912
57.4  524.55215
57.3  461.07758
57.2  548.99612
57.1  430.91919
57  429.82563
56.9  447.48608
56.8  475.31212
56.7  500.86411
56.6  406.58195
56.5  425.69923
56.4  429.50806
56.3  484.3166
56.2  465.02407
56.1  411.23768
56  476.24443
55.9  488.95409
55.8  502.64442
55.7  441.11839
55.6  490.93555
55.5  498.69877
55.4  592.25216
55.3  560.79094
55.2  534.67438
55.1  537.45636
55  536.63628
54.9  546.67145
54.8  469.92805
54.7  552.61547
54.6  538.31657
54.5  528.59531
54.4  545.39101
54.3  635.14584
54.2  684.70207
54.1  652.84065
54  486.42735
53.9  582.8936
53.8  673.68042
53.7  628.10436
53.6  663.45985
53.5  673.43666
53.4  689.87816
53.3  589.47762
53.2  755.80345
53.1  647.02606
53  604.1161
52.9  693.52066
52.8  701.05225
52.7  699.15504
52.6  732.6004
52.5  808.89748
52.4  836.52077
52.3  879.65668
52.2  694.20403
52.1  695.02426
52  734.75487
51.9  819.86084
51.8  814.35516
51.7  816.828
51.6  720.0885
51.5  788.47633
51.4  716.47827
51.3  713.09158
51.2  853.96263
51.1  816.16493
51  758.07961
50.9  685.93086
50.8  670.28908
50.7  663.71284
50.6  590.67699
50.5  644.422
50.4  619.61365
50.3  627.41623
50.2  697.50214
50.1  703.52272
50  645.8876

# Cycle: 10
#
# Parameter: "Loop" = 11
#
# Number of Scans: 1

# Cycle: 10, Curve: 0
#
# Acquisition Date:             07/10/24 08:57:46 UTC
# ColumnLabels:                 energy counts/s
#
84  1257.1977
83.9  1296.8378
83.8  1262.8934
83.7  1353.5965
83.6  1211.6257
83.5  1245.0535
83.4  1358.215
83.3  1238.2228
83.2  1298.8066
83.1  1396.7958
83  1408.2336
82.9  1247.5456
82.8  1467.0627
82.7  1501.1163
82.6  1445.9203
82.5  1529.6771
82.4  1361.6983
82.3  1447.8551
82.2  1434.9425
82.1  1497.3354
82  1484.5599
81.9  1402.1121
81.8  1509.3666
81.7  1500.596
81.6  1524.2236
81.5  1530.5057
81.4  1431.0069
81.3  1466.9769
81.2  1501.667
81.1  1602.0444
81  1582.5386
80.9  1473.548
80.8  1524.8224
80.7  1415.0677
80.6  1496.8585
80.5  1539.8322
80.4  1540.0952
80.3  1685.8913
80.2  1614.0625
80.1  1527.1684
80  1535.0301
79.9  1420.8315
79.8  1683.3488
79.7  1615.1607
79.6  1601.7856
79.5  1572.8822
79.4  1535.9496
79.3  1659.4589
79.2  1755.6624
79.1  1757.7451
79  1889.2033
78.9  1884.1866
78.8  1931.7798
78.7  1790.8667
78.6  1813.3005
78.5  1824.5625
78.4  1799.4379
78.3  1936.2219
78.2  1766.2349
78.1  1778.5161
78  2155.197
77.9  1996.0034
77.8  1614.0102
77.7  1857.0792
77.6  1894.2464
77.5  2116.7325
77.4  2008.549
77.3  1854.1933
77.2  2090.6348
77.1  2033.7279
77  2058.9066
76.9  2134.028
76.8  2290.9167
76.7  2585.5902
76.6  2674.7281
76.5  2417.8227
76.4  2665.6314
76.3  2757.5101
76.2  2592.8888
76.1  3079.8221
76  3188.288
75.9  3303.1772
75.8  3889.5639
75.7  4182.3135
75.6  4447.1191
75.5  4636.9568
75.4  5360.8887
75.3  5565.8087
75.2  6097.1356
75.1  6684.0479
75  6637.3816
74.9  6804.5197
74.8  6866.6382
74.7  7350.2942
74.6  6633.0884
74.5  6401.2067
74.4  5635.0195
74.3  4960.5594
74.2  3910.0909
74.1  3686.4368
74  3004.0466
73.9  2764.1937
73.8  2642.2083
73.7  2226.6855
73.6  2221.6858
73.5  2116.9551
73.4  2278.5426
73.3  2256.6634
73.2  2141.1244
73.1  2334.3687
73  2465.1726
72.9  2849.0054
72.8  2914.8199
72.7  3185.7846
72.6  3350.9976
72.5  3434.9539
72.4  3608.9948
72.3  4351.3895
72.2  4654.4028
72.1  5244.458
72  5617.9913
71.9  6631.2805
71.8  6740.8667
71.7  7221.3489
71.6  7569.3213
71.5  7743.6414
71.4  7688.1494
71.3  6864.201
71.2  6598.1262
71.1  6087.3535
71  4939.368
70.9  4576.0074
70.8  3485.9134
70.7  2750.9149
70.6  2266.5503
70.5  1802.5919
70.4  1435.5113
70.3  1353.2294
70.2  1100.3132
70.1  993.06648
70  938.10493
69.9  785.09087
69.8  847.86217
69.7  893.70209
69.6  847.43401
69.5  780.97275
69.4  629.21013
69.3  739.85886
69.2  762.85255
69.1  662.94075
69  647.35123
68.9  699.75716
68.8  739.19754
68.7  708.93387
68.6  680.49187
68.5  757.47208
68.4  634.83555
68.3  723.57063
68.2  835.13535
68.1  524.44515
68  583.91575
67.9  685.16426
67.8  664.50043
67.7  510.06287
67.6  562.83127
67.5  612.42531
67.4  683.45688
67.3  615.64999
67.2  602.61654
67.1  545.30861
67  596.55128
66.9  582.16717
66.8  523.40187
66.7  591.70616
66.6  623.52165
66.5  590.48347
66.4  596.2162
66.3  568.89011
66.2  733.58047
66.1  621.24023
66  516.53038
65.9  485.67497
65.8  536.14815
65.7  733.63663
65.6  563.42213
65.5  563.75805
65.4  655.9642
65.3  682.68372
65.2  668.54813
65.1  648.41171
65  680.18158
64.9  759.36562
64.8  720.46036
64.7  653.498
64.6  665.49683
64.5  718.96515
64.4  736.66183
64.3  743.20419
64.2  679.95125
64.1  799.9968
64  889.02748
63.9  808.16406
63.8  772.82776
63.7  838.90549
63.6  856.04713
63.5  912.77008
63.4  772.5956
63.3  962.13455
63.2  1101.0011
63.1  1094.3131
63  1041.773
62.9  904.24492
62.8  923.36349
62.7  1034.4374
62.6  1010.8257
62.5  913.65158
62.4  944.72565
62.3  997.13058
62.2  899.92554
62.1  1092.22
62  1048.9302
61.9  945.21988
61.8  795.71739
61.7  708.32207
61.6  841.8454
61.5  752.02896
61.4  788.2933
61.3  650.89348
61.2  689.53217
61.1  593.84846
61  594.84146
60.9  547.61101
60.8  494.49665
60.7  590.43789
60.6  661.60294
60.5  690.64644
60.4  711.94534
60.3  676.8885
60.2  523.40569
60.1  571.43173
60  595.67944
59.9  442.67757
59.8  532.41241
59.7  405.45967
59.6  451.62754
59.5  479.49081
59.4  463.38356
59.3  553.08472
59.2  458.83308
59.1  534.52702
59  412.11605
58.9  461.70876
58.8  482.3317
58.7  490.88181
58.6  498.71956
58.5  496.22398
58.4  454.97597
58.3  541.11019
58.2  489.7604
58.1  441.14708
58  371.42879
57.9  488.57948
57.8  379.73949
57.7  415.25673
57.6  348.08357
57.5  496.82274
57.4  503.321
57.3  583.93581
57.2  540.90023
57.1  563.4264
57  454.83936
56.9  583.19286
56.8  562.96009
56.7  479.04736
56.6  467.07935
56.5  430.07648
56.4  619.40514
56.3  535.55382
56.2  417.35195
56.1  455.20332
56  479.37828
55.9  535.32948
55.8  532.17213
55.7  505.78922
55.6  475.77763
55.5  495.52017
55.4  571.13487
55.3  557.09988
55.2  577.49748
55.1  569.20986
55  555.47665
54.9  579.61391
54.8  599.46274
54.7  538.61286
54.6  590.20241
54.5  627.85767
54.4  608.99326
54.3  563.03665
54.2  522.60708
54.1  549.76479
54  596.86726
53.9  695.03944
53.8  636.22208
53.7  743.33885
53.6  630.6646
53.5  660.73502
53.4  561.13934
53.3  615.20317
53.2  703.16917
53.1  772.33879
53  584.06143
52.9  745.86304
52.8  782.73613
52.7  744.38202
52.6  793.88077
52.5  829.33289
52.4  727.51373
52.3  778.29926
52.2  741.92474
52.1  664.03687
52  681.94077
51.9  615.14027
51.8  736.408
51.7  811.77818
51.6  764.86969
51.5  737.99652
51.4  909.3438
51.3  793.73489
51.2  702.44377
51.1  697.92229
51  605.35786
50.9  666.39214
50.8  729.99084
50.7  699.50745
50.6  616.33858
50.5  597.05585
50.4  686.62445
50.3  637.73232
50.2  621.06556
50.1  637.27097
50  636.04847
