# Supplementary material for: The influence of bulk stoichiometry on near-ambient pressure reactivity of bare and Pt-loaded rutile TiO2(110)
Source: Nanoscale. 2024 Aug 29;16(38):17825–37. doi: 10.1039/d4nr01702a (PMC11381967; doi:10.1039/d4nr01702a)
Supplement: NR-016-D4NR01702A-s002 [file NR-016-D4NR01702A-s002.zip › LEIS_NAP-XPS/LR-TiO2/600K-0.1mbar_H2_Ti2p.xy]

# Created by:        SpecsLab Prodigy, Version 4.114.1-r119326 
#
# XY-Serializer Export Settings:
#   Comment Prefix:           #
#   Output Meta Data:         yes
#   Energy Axis:              Binding Energy
#   Count Rate:               Counts per Second
#   Separate Scan Data:       no
#   Separate Channel Data:    no
#   External Channel Data:    yes
#   Transmission Function:    no
#   Error Bar:                no
#   Operation Results:        no
#   Time Zone Format:         UTC
#
# Group:                        at 600K in 0.1mbar H2
#
# Region:                       Ti2p
# Spectrum ID:                  33
# Acquisition Date:             07/10/24 08:51:37 UTC
# Analysis Method:              XPS
# Analyzer Lens:                LargeArea:1.5kV
# Analyzer Slit:                5:7x20c\C:mesh
# Scan Mode:                    FixedAnalyzerTransmission
# Scan Variable:                Binding Energy
# Curves/Scan:                  1
# Values/Curve:                 201
# Dwell Time:                   0.1
# Excitation Energy:            1486.71
# Binding Energy:               473
# Pass Energy:                  30
# Bias Voltage:                 100
# Detector Voltage:             1650
# Eff. Workfunction:            4.425
# Source:                       XR 50 MF (UXC1000)
# Comment:                      

# Cycle: 0
#
# Parameter: "Loop" = 1
#
# Number of Scans: 1

# Cycle: 0, Curve: 0
#
# Acquisition Date:             07/10/24 08:31:39 UTC
# ColumnLabels:                 energy counts/s
#
473  3389.6756
472.9  3516.4297
472.8  3179.9658
472.7  3183.3792
472.6  3564.8276
472.5  3565.6177
472.4  3547.5476
472.3  3418.5568
472.2  3143.1219
472.1  3140.4025
472  2999.6457
471.9  3085.6647
471.8  3268.6383
471.7  3239.2496
471.6  2984.5102
471.5  2866.1951
471.4  3122.6773
471.3  3033.4937
471.2  2757.663
471.1  2791.5927
471  2982.5464
470.9  2946.0135
470.8  2528.8911
470.7  2867.131
470.6  2712.0712
470.5  2465.1122
470.4  2483.6916
470.3  2400.2142
470.2  2437.7649
470.1  2382.2348
470  2543.2562
469.9  2281.8393
469.8  2528.0824
469.7  2562.3111
469.6  2595.2142
469.5  2502.2241
469.4  2344.1479
469.3  2257.3497
469.2  2206.0367
469.1  2301.9321
469  2382.8944
468.9  2470.1578
468.8  2433.3702
468.7  2390.1604
468.6  2342.6489
468.5  2189.577
468.4  2251.3081
468.3  2204.9402
468.2  2498.4079
468.1  2533.8531
468  2391.4066
467.9  2193.3018
467.8  2287.8036
467.7  2424.8024
467.6  2481.5585
467.5  2635.9439
467.4  2902.4066
467.3  2595.9
467.2  2405.8287
467.1  3001.7725
467  3004.0637
466.9  3026.0861
466.8  3120.188
466.7  3241.7856
466.6  3324.2273
466.5  3454.4849
466.4  3743.2025
466.3  3768.9325
466.2  4071.0736
466.1  4462.8912
466  4557.9779
465.9  4833.537
465.8  5079.1348
465.7  5497.2321
465.6  5643.5065
465.5  5905.3735
465.4  5847.9956
465.3  6197.1747
465.2  6266.9202
465.1  5941.792
465  5588.7335
464.9  6019.1779
464.8  5844.6667
464.7  5558.349
464.6  5420.9375
464.5  5190.7611
464.4  4922.2528
464.3  4457.1429
464.2  4406.4874
464.1  3757.8586
464  3720.0183
463.9  3656.4316
463.8  3489.2102
463.7  3569.3884
463.6  3099.6921
463.5  3134.7043
463.4  2728.0237
463.3  2710.1587
463.2  2814.3274
463.1  2550.594
463  2394.4858
462.9  2489.6039
462.8  2596.9904
462.7  2364.6335
462.6  2254.8366
462.5  2255.4448
462.4  2379.1176
462.3  2441.1755
462.2  2395.2475
462.1  2362.5351
462  2512.6468
461.9  2666.026
461.8  2539.3109
461.7  2437.3466
461.6  2241.6684
461.5  2002.3775
461.4  2266.6592
461.3  2513.5295
461.2  2554.2944
461.1  2699.1888
461  2839.4882
460.9  2789.5444
460.8  3236.8585
460.7  3406.709
460.6  3652.8668
460.5  4322.0364
460.4  4758.739
460.3  5460.5817
460.2  6741.8024
460.1  7593.3649
460  8896.806
459.9  10280.189
459.8  11156.863
459.7  11909.166
459.6  12912.865
459.5  13417.572
459.4  13728.352
459.3  13441.359
459.2  13744.161
459.1  12561.963
459  11106.478
458.9  9696.0687
458.8  8645.6586
458.7  7326.2842
458.6  5737.608
458.5  4656.7615
458.4  4247.8925
458.3  3167.2275
458.2  2821.3046
458.1  2654.8862
458  2378.7486
457.9  1849.8624
457.8  1817.1118
457.7  1549.6159
457.6  1415.538
457.5  1375.7332
457.4  1417.0566
457.3  1381.8562
457.2  1409.5862
457.1  1295.2928
457  1162.1056
456.9  1137.7981
456.8  1146.3972
456.7  947.83295
456.6  882.52693
456.5  978.06335
456.4  879.12819
456.3  957.16255
456.2  941.76331
456.1  975.11467
456  921.94046
455.9  733.35403
455.8  793.87512
455.7  880.32272
455.6  774.70634
455.5  728.03093
455.4  782.10594
455.3  753.38318
455.2  685.60722
455.1  770.6176
455  750.34569
454.9  812.02614
454.8  797.18109
454.7  777.72118
454.6  876.1026
454.5  764.14047
454.4  851.33812
454.3  817.80472
454.2  742.00874
454.1  722.49786
454  650.42923
453.9  701.91048
453.8  834.75082
453.7  827.35786
453.6  792.24533
453.5  733.1115
453.4  698.88092
453.3  773.44116
453.2  816.27762
453.1  788.58566
453  712.17201

# Cycle: 1
#
# Parameter: "Loop" = 2
#
# Number of Scans: 1

# Cycle: 1, Curve: 0
#
# Acquisition Date:             07/10/24 08:34:09 UTC
# ColumnLabels:                 energy counts/s
#
473  3564.9231
472.9  3448.1879
472.8  3327.6947
472.7  3577.3871
472.6  3091.6666
472.5  3380.3027
472.4  3415.3644
472.3  3408.1232
472.2  3410.9048
472.1  3176.6367
472  3077.3679
471.9  3341.6885
471.8  3270.5859
471.7  3285.7129
471.6  3200.4959
471.5  2898.7625
471.4  2973.6154
471.3  3083.7512
471.2  2924.5187
471.1  3013.2053
471  2965.5212
470.9  2882.7371
470.8  2821.3086
470.7  2803.5388
470.6  2773.0975
470.5  2559.5079
470.4  2523.1021
470.3  2821.329
470.2  2941.9299
470.1  2804.187
470  2496.4201
469.9  2509.3771
469.8  2521.3721
469.7  2307.8998
469.6  2299.8602
469.5  2276.1583
469.4  2432.1245
469.3  2366.1716
469.2  2173.4378
469.1  2262.411
469  2168.8235
468.9  2275.5385
468.8  2472.4788
468.7  2397.1622
468.6  2095.2722
468.5  2301.6119
468.4  2451.9061
468.3  2384.7934
468.2  2360.8919
468.1  2533.3539
468  2598.7537
467.9  2548.672
467.8  2484.4398
467.7  2529.8827
467.6  2345.5583
467.5  2577.8528
467.4  2692.9037
467.3  2409.9725
467.2  2677.7246
467.1  2778.5779
467  2876.9531
466.9  3161.3254
466.8  2967.995
466.7  3277.1002
466.6  3471.0172
466.5  3495.368
466.4  3689.9152
466.3  4053.3322
466.2  4126.2228
466.1  4427.998
466  4967.4808
465.9  4868.0814
465.8  5259.3243
465.7  5171.958
465.6  5315.9149
465.5  5587.8815
465.4  5702.7466
465.3  5794.1876
465.2  5975.1202
465.1  6076.6632
465  6023.6505
464.9  6007.8284
464.8  5813.7439
464.7  5595.9143
464.6  5302.2687
464.5  4676.4734
464.4  4697.9346
464.3  4443.0835
464.2  4112.6523
464.1  3969.3814
464  3837.9498
463.9  3646.9547
463.8  3259.7418
463.7  3194.78
463.6  2998.1
463.5  2929.5062
463.4  3059.1122
463.3  2769.8819
463.2  2633.5309
463.1  2612.0462
463  2504.7656
462.9  2314.095
462.8  2639.9673
462.7  2475.573
462.6  2521.1705
462.5  2430.1433
462.4  2261.5274
462.3  2164.4829
462.2  2277.4547
462.1  2238.6368
462  2271.5295
461.9  2200.5908
461.8  2337.1304
461.7  2403.8211
461.6  2432.3929
461.5  2293.21
461.4  2544.0158
461.3  2648.2211
461.2  2574.7787
461.1  2286.3092
461  2560.7166
460.9  3151.2402
460.8  3098.3746
460.7  3182.7841
460.6  3601.6956
460.5  4258.1992
460.4  4855.8276
460.3  5518.3813
460.2  6332.9047
460.1  7608.1567
460  8724.92
459.9  10499.053
459.8  11222.422
459.7  12114.081
459.6  13357.185
459.5  13773.469
459.4  13858.834
459.3  14030.924
459.2  13308.333
459.1  12214.799
459  11046.552
458.9  9732.5482
458.8  8581.676
458.7  7266.2561
458.6  5967.2791
458.5  4622.7213
458.4  3733.5464
458.3  3170.3024
458.2  2765.8893
458.1  2780.9103
458  2037.7432
457.9  1770.408
457.8  1471.8542
457.7  1600.5977
457.6  1511.0054
457.5  1445.3752
457.4  1151.0521
457.3  1138.8218
457.2  1097.8286
457.1  1065.705
457  1050.4612
456.9  1145.988
456.8  1276.5822
456.7  1176.5443
456.6  941.32904
456.5  866.39824
456.4  959.37477
456.3  912.14752
456.2  893.72398
456.1  881.15112
456  959.60938
455.9  857.01027
455.8  950.70763
455.7  864.42253
455.6  825.71312
455.5  785.84793
455.4  888.22296
455.3  855.74951
455.2  891.35818
455.1  872.72896
455  792.42126
454.9  756.45615
454.8  774.86961
454.7  726.92978
454.6  740.87334
454.5  879.70001
454.4  686.12587
454.3  561.49738
454.2  756.04156
454.1  788.43178
454  798.1562
453.9  850.30106
453.8  872.8862
453.7  752.57637
453.6  691.32919
453.5  731.19781
453.4  844.38911
453.3  844.68239
453.2  802.64038
453.1  783.1282
453  728.27469

# Cycle: 2
#
# Parameter: "Loop" = 3
#
# Number of Scans: 1

# Cycle: 2, Curve: 0
#
# Acquisition Date:             07/10/24 08:36:38 UTC
# ColumnLabels:                 energy counts/s
#
473  3317.0981
472.9  3246.7752
472.8  3312.1204
472.7  3373.1738
472.6  3690.6473
472.5  3582.8528
472.4  3284.2749
472.3  3407.5452
472.2  3462.9318
472.1  3085.1501
472  3286.2665
471.9  3189.3414
471.8  3170.144
471.7  3103.9493
471.6  3077.3297
471.5  3195.2435
471.4  3048.5406
471.3  3112.421
471.2  3139.736
471.1  2714.3127
471  2963.6954
470.9  2684.2822
470.8  2683.6026
470.7  2621.2222
470.6  2702.6437
470.5  2801.4218
470.4  2457.4577
470.3  2502.4992
470.2  2756.1063
470.1  2647.084
470  2625.1035
469.9  2479.115
469.8  2650.7288
469.7  2623.8861
469.6  2348.997
469.5  2459.6738
469.4  2582.9575
469.3  2229.8486
469.2  2248.044
469.1  2478.2109
469  2581.7136
468.9  2418.3389
468.8  2398.6784
468.7  2234.0422
468.6  2319.9994
468.5  2358.918
468.4  2454.0997
468.3  2460.0368
468.2  2411.9492
468.1  2391.5306
468  2306.9243
467.9  2289.8689
467.8  2477.1735
467.7  2492.404
467.6  2335.43
467.5  2729.2099
467.4  2600.9122
467.3  2854.5181
467.2  2900.8939
467.1  2753.721
467  2930.2768
466.9  2819.7067
466.8  3117.6053
466.7  3179.9463
466.6  3412.0374
466.5  3584.5102
466.4  3913.4192
466.3  4350.5936
466.2  4404.4464
466.1  4568.8861
466  4677.3886
465.9  5320.2997
465.8  4986.9016
465.7  5311.3605
465.6  5228.1329
465.5  5352.7039
465.4  5873.9758
465.3  5797.7863
465.2  6070.899
465.1  6266.6669
465  6049.2712
464.9  6132.7264
464.8  5527.9407
464.7  5741.1139
464.6  5353.891
464.5  5173.3557
464.4  4889.874
464.3  4506.9922
464.2  4473.7488
464.1  4149.8331
464  3868.4644
463.9  3873.1494
463.8  3450.4117
463.7  3340.231
463.6  3324.9069
463.5  2967.1313
463.4  2808.4381
463.3  2818.3658
463.2  2542.35
463.1  2697.1466
463  2448.2266
462.9  2486.3698
462.8  2290.8006
462.7  2477.1465
462.6  2418.4665
462.5  2427.439
462.4  2467.6419
462.3  2185.2478
462.2  2042.1553
462.1  2260.1979
462  2357.2675
461.9  2347.8017
461.8  2283.8875
461.7  2499.9429
461.6  2501.955
461.5  2458.5164
461.4  2247.1605
461.3  2217.5531
461.2  2341.478
461.1  2568.204
461  2835.1068
460.9  2983.7506
460.8  3225.7654
460.7  3459.6872
460.6  3754.7165
460.5  4236.4212
460.4  4806.4163
460.3  5545.224
460.2  6713.8959
460.1  7594.6606
460  8761.6803
459.9  9907.3651
459.8  11303.452
459.7  12586.578
459.6  13738.203
459.5  13914.569
459.4  13726.792
459.3  13763.936
459.2  13708.054
459.1  12814.882
459  11155.36
458.9  9840.6488
458.8  8241.0541
458.7  7063.1006
458.6  5730.2069
458.5  4753.4586
458.4  4380.5188
458.3  3300.4428
458.2  2631.8137
458.1  2518.3832
458  2003.3443
457.9  1905.8766
457.8  1696.1176
457.7  1710.571
457.6  1333.4166
457.5  1284.472
457.4  1269.5522
457.3  1244.3763
457.2  1260.1952
457.1  1385.246
457  1296.8491
456.9  1226.3039
456.8  1138.1072
456.7  979.65424
456.6  1066.5978
456.5  1058.5863
456.4  906.58112
456.3  1029.996
456.2  903.81447
456.1  824.76959
456  1047.6521
455.9  847.67395
455.8  767.1862
455.7  911.61766
455.6  846.75728
455.5  735.55153
455.4  821.09283
455.3  747.03934
455.2  814.01924
455.1  887.78893
455  846.62079
454.9  790.67871
454.8  630.92121
454.7  844.28787
454.6  748.14812
454.5  746.44753
454.4  771.69586
454.3  894.97826
454.2  754.83437
454.1  744.04976
454  772.77489
453.9  840.28816
453.8  805.84564
453.7  785.94063
453.6  804.3737
453.5  676.62956
453.4  685.41908
453.3  697.82082
453.2  738.35098
453.1  887.88643
453  729.38866

# Cycle: 3
#
# Parameter: "Loop" = 4
#
# Number of Scans: 1

# Cycle: 3, Curve: 0
#
# Acquisition Date:             07/10/24 08:39:08 UTC
# ColumnLabels:                 energy counts/s
#
473  3313.3517
472.9  3195.2618
472.8  3517.6965
472.7  3545.4068
472.6  3426.8808
472.5  3420.2847
472.4  3280.8704
472.3  3218.0295
472.2  3329.6484
472.1  3396.8045
472  3140.2222
471.9  3217.1249
471.8  3035.6668
471.7  2969.939
471.6  3066.0516
471.5  3039.9182
471.4  2985.9467
471.3  3152.9645
471.2  3033.4329
471.1  2952.793
471  2651.3016
470.9  2698.9252
470.8  2672.2934
470.7  2700.3647
470.6  2733.8791
470.5  2667.1732
470.4  2613.5596
470.3  2642.3373
470.2  2733.157
470.1  2420.8891
470  2570.4327
469.9  2450.3497
469.8  2386.4377
469.7  2225.5998
469.6  2292.2574
469.5  2554.9397
469.4  2485.0449
469.3  2555.5281
469.2  2274.9266
469.1  2317.9182
469  2289.3468
468.9  2316.4001
468.8  2424.1374
468.7  2497.112
468.6  2721.2531
468.5  2394.3553
468.4  2513.611
468.3  2356.0413
468.2  2389.1
468.1  2287.3297
468  2081.0204
467.9  2426.2112
467.8  2517.0763
467.7  2411.1966
467.6  2273.1978
467.5  2483.526
467.4  2499.6333
467.3  2736.3724
467.2  2792.5647
467.1  2899.6582
467  3166.0175
466.9  3284.1727
466.8  3338.58
466.7  3357.0248
466.6  3547.3547
466.5  3744.4974
466.4  3749.9146
466.3  3896.6751
466.2  4147.9868
466.1  4348.9429
466  4633.5059
465.9  5102.5897
465.8  5478.8776
465.7  5420.3467
465.6  5725.0403
465.5  5889.6082
465.4  6062.3175
465.3  6209.2529
465.2  6258.6493
465.1  6241.5546
465  5738.949
464.9  5900.5505
464.8  6036.485
464.7  5798.2916
464.6  5247.5873
464.5  4943.0228
464.4  4760.0708
464.3  4528.4369
464.2  4158.8962
464.1  3920.8957
464  3872.8775
463.9  3538.7878
463.8  3720.4648
463.7  3563.3026
463.6  3148.7906
463.5  2839.2719
463.4  2802.594
463.3  2643.674
463.2  2708.7415
463.1  2761.0583
463  2718.7457
462.9  2700.5237
462.8  2425.7637
462.7  2270.7655
462.6  2241.7992
462.5  2269.3675
462.4  2421.2219
462.3  2385.6157
462.2  2511.0075
462.1  2434.9524
462  2422.6051
461.9  2331.2474
461.8  2109.3272
461.7  2077.6477
461.6  2280.359
461.5  2457.2034
461.4  2313.7598
461.3  2391.9737
461.2  2392.2801
461.1  2591.7206
461  2677.9971
460.9  2801.1063
460.8  3153.2904
460.7  3292.8339
460.6  3905.0928
460.5  4153.8
460.4  4906.1304
460.3  5899.2371
460.2  5960.1453
460.1  7510.6091
460  8907.6062
459.9  10065.925
459.8  11133.945
459.7  12353.51
459.6  12730.541
459.5  13278.926
459.4  14062.233
459.3  14125.773
459.2  13007.605
459.1  11871.98
459  11286.212
458.9  9802.8894
458.8  8019.4458
458.7  7305.5249
458.6  6081.7255
458.5  4715.5682
458.4  3674.2801
458.3  3324.4217
458.2  2966.3248
458.1  2674.5856
458  1967.4931
457.9  1965.4335
457.8  1833.3722
457.7  1517.462
457.6  1345.8501
457.5  1359.6713
457.4  1321.557
457.3  1248.8197
457.2  1258.6526
457.1  1303.2083
457  1118.5477
456.9  1131.5285
456.8  1125.3904
456.7  1007.0868
456.6  956.8354
456.5  1038.2801
456.4  953.8385
456.3  897.95044
456.2  807.87231
456.1  978.73734
456  844.2141
455.9  832.90787
455.8  745.55267
455.7  761.70792
455.6  841.78398
455.5  778.02528
455.4  821.41663
455.3  824.1098
455.2  747.02431
455.1  833.30437
455  656.58661
454.9  839.17458
454.8  803.6779
454.7  714.75952
454.6  706.01631
454.5  702.71584
454.4  895.1693
454.3  788.64586
454.2  789.72359
454.1  824.06799
454  796.68114
453.9  753.21754
453.8  828.6348
453.7  730.59952
453.6  747.75833
453.5  817.26257
453.4  782.19757
453.3  961.72287
453.2  749.59465
453.1  727.79457
453  808.23822

# Cycle: 4
#
# Parameter: "Loop" = 5
#
# Number of Scans: 1

# Cycle: 4, Curve: 0
#
# Acquisition Date:             07/10/24 08:41:38 UTC
# ColumnLabels:                 energy counts/s
#
473  3303.1613
472.9  3383.9532
472.8  3543.6163
472.7  3339.0097
472.6  3744.1937
472.5  3321.5018
472.4  3482.6001
472.3  3179.6664
472.2  3307.1637
472.1  3206.6873
472  3256.1871
471.9  3510.5914
471.8  3289.1833
471.7  3001.442
471.6  3045.5917
471.5  3101.0233
471.4  3113.0838
471.3  3075.4602
471.2  3291.7755
471.1  2917.2998
471  2784.679
470.9  2811.012
470.8  2808.5272
470.7  2781.0767
470.6  2530.8797
470.5  2600.206
470.4  2408.9935
470.3  2459.3626
470.2  2460.7455
470.1  2505.5594
470  2609.3518
469.9  2373.6986
469.8  2238.7396
469.7  2481.823
469.6  2447.986
469.5  2552.2084
469.4  2701.3846
469.3  2646.7831
469.2  2492.1011
469.1  2474.7658
469  2556.8227
468.9  2618.3475
468.8  2478.7071
468.7  2539.5686
468.6  2418.8446
468.5  2172.1074
468.4  2387.31
468.3  2443.3455
468.2  2459.2714
468.1  2512.2783
468  2307.917
467.9  2381.1299
467.8  2442.7635
467.7  2309.9416
467.6  2513.4433
467.5  2434.5677
467.4  2493.9746
467.3  2619.2807
467.2  2549.2197
467.1  2617.3218
467  2906.5561
466.9  3020.3009
466.8  3001.749
466.7  3279.8389
466.6  3277.5641
466.5  3440.0845
466.4  3684.9033
466.3  4181.0718
466.2  4082.0499
466.1  4259.1122
466  4583.5001
465.9  4774.8697
465.8  5149.4049
465.7  5209.2059
465.6  5820.4376
465.5  5678.4491
465.4  5947.3737
465.3  6189.4928
465.2  6573.5388
465.1  6224.2743
465  6111.7194
464.9  6069.8816
464.8  5660.9119
464.7  5404.6204
464.6  5194.0747
464.5  5014.6915
464.4  4730.7568
464.3  4368.7277
464.2  4134.1544
464.1  4119.758
464  3944.8209
463.9  3608.6508
463.8  3208.8501
463.7  3324.7012
463.6  3106.7184
463.5  2970.6332
463.4  2886.875
463.3  2511.0992
463.2  2538.7885
463.1  2480.8522
463  2506.5527
462.9  2484.0735
462.8  2353.6053
462.7  2147.2902
462.6  2320.5457
462.5  2183.9763
462.4  2248.8054
462.3  2356.7343
462.2  2395.9831
462.1  2287.1898
462  2261.1945
461.9  2385.6476
461.8  2188.4325
461.7  2635.5042
461.6  2443.2504
461.5  2446.1281
461.4  2625.7159
461.3  2396.2839
461.2  2390.9326
461.1  2507.57
461  2700.4175
460.9  2896.9632
460.8  3181.2622
460.7  3431.1118
460.6  3824.9359
460.5  4062.4344
460.4  4831.8066
460.3  5522.511
460.2  6584.7266
460.1  7462.5635
460  8767.4579
459.9  9963.4534
459.8  10762.561
459.7  11958.195
459.6  12812.67
459.5  13690.61
459.4  13836.494
459.3  13769.792
459.2  13459.128
459.1  12732.042
459  11306.582
458.9  10137.324
458.8  8149.2297
458.7  6712.1167
458.6  5482.6636
458.5  4610.4419
458.4  4031.2204
458.3  3595.7544
458.2  2820.834
458.1  2594.8657
458  1989.7481
457.9  1692.8789
457.8  1559.7198
457.7  1422.5552
457.6  1560.5952
457.5  1275.2392
457.4  1297.8891
457.3  1176.1279
457.2  1239.1941
457.1  1170.08
457  1170.1115
456.9  1069.188
456.8  1002.9798
456.7  1105.9218
456.6  1020.3958
456.5  1094.39
456.4  911.55334
456.3  949.46304
456.2  919.57787
456.1  899.05251
456  979.02634
455.9  895.64308
455.8  830.9996
455.7  908.53256
455.6  728.68629
455.5  857.51785
455.4  886.07872
455.3  788.90854
455.2  844.52866
455.1  671.29829
455  662.80403
454.9  668.11981
454.8  648.9991
454.7  671.68495
454.6  669.72977
454.5  767.16995
454.4  797.67967
454.3  766.72707
454.2  837.95105
454.1  744.56116
454  743.07487
453.9  683.33466
453.8  781.62247
453.7  750.77721
453.6  719.97902
453.5  696.28326
453.4  899.70428
453.3  775.60471
453.2  763.8446
453.1  684.87671
453  642.49344

# Cycle: 5
#
# Parameter: "Loop" = 6
#
# Number of Scans: 1

# Cycle: 5, Curve: 0
#
# Acquisition Date:             07/10/24 08:44:07 UTC
# ColumnLabels:                 energy counts/s
#
473  3486.5506
472.9  3499.6457
472.8  3438.7192
472.7  3561.8851
472.6  3709.6014
472.5  3241.3193
472.4  3240.1434
472.3  3244.4403
472.2  3086.8744
472.1  3651.8677
472  3252.233
471.9  3189.8657
471.8  3217.4606
471.7  3195.4437
471.6  3104.1708
471.5  2835.47
471.4  2802.9367
471.3  2719.1702
471.2  3148.4174
471.1  2762.7823
471  3014.5685
470.9  2914.5483
470.8  2668.4329
470.7  2495.3886
470.6  2525.5516
470.5  2611.2411
470.4  2642.8726
470.3  2684.2914
470.2  2662.9022
470.1  2451.427
470  2130.2975
469.9  2390.4868
469.8  2660.4129
469.7  2648.5498
469.6  2512.5008
469.5  2300.6291
469.4  2446.7706
469.3  2510.565
469.2  2398.9888
469.1  2575.9958
469  2455.2298
468.9  2307.9485
468.8  2288.1337
468.7  2127.7057
468.6  2225.6464
468.5  2096.7189
468.4  2499.9292
468.3  2453.9822
468.2  2183.6461
468.1  2303.3556
468  2358.0945
467.9  2105.2762
467.8  2248.9578
467.7  2610.4837
467.6  2450.2577
467.5  2548.1064
467.4  2683.7186
467.3  2605.0479
467.2  2654.2722
467.1  2758.3029
467  2973.0484
466.9  2759.5218
466.8  3069.0219
466.7  3120.9265
466.6  3330.5521
466.5  3455.325
466.4  3868.4244
466.3  3880.5905
466.2  4371.1148
466.1  4788.2474
466  4791.6208
465.9  4843.3517
465.8  4929.9722
465.7  5331.5503
465.6  5555.835
465.5  5464.6906
465.4  5748.8171
465.3  5986.2372
465.2  6298.5736
465.1  5969.3207
465  6154.1864
464.9  5658.1451
464.8  5474.5892
464.7  5689.9744
464.6  5475.4437
464.5  4982.9337
464.4  4602.2211
464.3  4556.7221
464.2  4540.4749
464.1  3850.3287
464  3618.0981
463.9  3906.5262
463.8  3485.9842
463.7  3374.7061
463.6  3174.4351
463.5  3162.6999
463.4  2897.7393
463.3  2523.5849
463.2  2512.547
463.1  2657.6248
463  2572.8925
462.9  2501.6446
462.8  2366.8552
462.7  2413.3354
462.6  2464.9773
462.5  2502.6567
462.4  2577.2217
462.3  2562.2427
462.2  2440.1997
462.1  2304.0579
462  2348.0293
461.9  2206.5262
461.8  2123.8078
461.7  2466.0826
461.6  2468.8068
461.5  2439.5946
461.4  2374.3459
461.3  2494.3512
461.2  2641.4194
461.1  2477.5632
461  2702.8513
460.9  3044.4275
460.8  3390.524
460.7  3636.5228
460.6  3838.4073
460.5  4403.1628
460.4  4841.9461
460.3  5641.568
460.2  7008.4662
460.1  7666.2158
460  8305.0568
459.9  10330.446
459.8  11034.724
459.7  11991.794
459.6  12755.33
459.5  13774.517
459.4  14180.905
459.3  14034.033
459.2  13038.147
459.1  12057.731
459  10552.898
458.9  9453.7482
458.8  8022.7283
458.7  6663.3368
458.6  5563.313
458.5  4671.5115
458.4  3995.0427
458.3  3114.0231
458.2  2637.8833
458.1  2485.0957
458  1893.9867
457.9  1799.5773
457.8  1526.534
457.7  1259.1557
457.6  1291.5604
457.5  1542.5685
457.4  1324.5995
457.3  1366.7918
457.2  1291.8413
457.1  1167.7529
457  1167.2616
456.9  1140.9483
456.8  1132.0161
456.7  1141.0048
456.6  947.22229
456.5  922.27013
456.4  970.03563
456.3  1017.1784
456.2  985.68329
456.1  905.52826
456  878.93356
455.9  905.4068
455.8  915.23354
455.7  890.10475
455.6  831.42319
455.5  825.26138
455.4  785.41275
455.3  940.30701
455.2  782.69333
455.1  658.00346
455  602.39193
454.9  755.01472
454.8  749.55048
454.7  698.85574
454.6  708.45078
454.5  724.72679
454.4  696.3298
454.3  743.85155
454.2  843.46306
454.1  724.56474
454  752.87766
453.9  778.25798
453.8  893.48534
453.7  829.38843
453.6  614.99893
453.5  692.87155
453.4  661.32202
453.3  725.32234
453.2  726.81778
453.1  725.5175
453  727.95052

# Cycle: 6
#
# Parameter: "Loop" = 7
#
# Number of Scans: 1

# Cycle: 6, Curve: 0
#
# Acquisition Date:             07/10/24 08:46:37 UTC
# ColumnLabels:                 energy counts/s
#
473  3690.3516
472.9  3579.4128
472.8  3472.8192
472.7  3817.8201
472.6  3537.6785
472.5  3480.751
472.4  3617.3495
472.3  3690.5609
472.2  3630.845
472.1  3004.9725
472  2923.9621
471.9  3480.2103
471.8  3080.6195
471.7  3370.0574
471.6  3274.3143
471.5  2871.7657
471.4  2922.2589
471.3  3050.6885
471.2  2955.2737
471.1  2976.3263
471  3125.5975
470.9  2950.1501
470.8  2585.6635
470.7  2822.3221
470.6  2719.8526
470.5  2604.0369
470.4  2409.4128
470.3  2668.3038
470.2  2546.0251
470.1  2670.8902
470  2615.6894
469.9  2523.8438
469.8  2462.2433
469.7  2541.3542
469.6  2355.9154
469.5  2485.8493
469.4  2355.4179
469.3  2392.5319
469.2  2509.9516
469.1  2408.0006
469  2114.0387
468.9  2272.6268
468.8  2227.9434
468.7  2242.3807
468.6  2348.0728
468.5  2294.5872
468.4  2451.4743
468.3  2271.0475
468.2  2379.597
468.1  2372.5099
468  2519.8647
467.9  2457.0436
467.8  2400.3056
467.7  2547.9462
467.6  2371.6603
467.5  2486.5636
467.4  2455.8122
467.3  2478.1601
467.2  2681.0272
467.1  2850.4138
467  2627.8796
466.9  2821.767
466.8  3225.6876
466.7  3585.2084
466.6  3386.8243
466.5  3446.7264
466.4  3519.0543
466.3  3960.6299
466.2  4174.8737
466.1  4538.439
466  4703.8351
465.9  5154.5581
465.8  5131.4062
465.7  5254.8492
465.6  5403.1036
465.5  5819.9005
465.4  5878.1854
465.3  6081.676
465.2  6205.4962
465.1  5982.7216
465  6256.9543
464.9  5992.359
464.8  5426.225
464.7  5439.7626
464.6  5369.5764
464.5  4832.8809
464.4  4607.9404
464.3  4679.4125
464.2  4497.1436
464.1  3968.1265
464  3544.133
463.9  3568.3124
463.8  3801.572
463.7  3461.4853
463.6  3264.9454
463.5  2903.8019
463.4  2604.9506
463.3  2793.3334
463.2  2658.8141
463.1  2523.6893
463  2405.7295
462.9  2734.7787
462.8  2369.1949
462.7  2269.2471
462.6  2238.781
462.5  2054.0878
462.4  2259.5372
462.3  2358.8455
462.2  2417.8534
462.1  2541.2976
462  2423.5219
461.9  2203.8649
461.8  2450.8475
461.7  2375.3462
461.6  2366.8744
461.5  2427.9668
461.4  2493.5138
461.3  2360.5934
461.2  2468.3673
461.1  2694.1498
461  2745.9958
460.9  3059.2398
460.8  3213.5953
460.7  3120.0446
460.6  3776.3403
460.5  4191.2466
460.4  4874.6869
460.3  5572.3773
460.2  6405.2795
460.1  7501.391
460  8631.3135
459.9  10281.379
459.8  11061.36
459.7  12517.677
459.6  13825.713
459.5  13870.939
459.4  13960.541
459.3  13739.833
459.2  13090.759
459.1  11918.767
459  10733.862
458.9  9440.2069
458.8  8165.1166
458.7  6846.684
458.6  5595.528
458.5  4851.8283
458.4  3882.5354
458.3  3331.965
458.2  2974.4937
458.1  2402.061
458  2129.8904
457.9  1839.4707
457.8  1630.1865
457.7  1483.618
457.6  1190.4421
457.5  1253.3296
457.4  1253.7785
457.3  1243.4784
457.2  1145.6181
457.1  1227.9505
457  1175.8782
456.9  1079.4453
456.8  1152.2934
456.7  1102.7141
456.6  1103.453
456.5  909.53011
456.4  793.43658
456.3  884.25613
456.2  912.60338
456.1  862.17941
456  998.24196
455.9  850.88783
455.8  878.05023
455.7  831.98624
455.6  1027.1251
455.5  890.5085
455.4  776.66855
455.3  690.59303
455.2  661.4901
455.1  782.06261
455  746.84608
454.9  833.86429
454.8  752.72659
454.7  659.9984
454.6  674.24408
454.5  732.89871
454.4  774.49799
454.3  812.60597
454.2  815.96886
454.1  797.47826
454  838.23959
453.9  818.92906
453.8  737.10274
453.7  746.81641
453.6  749.41338
453.5  846.88393
453.4  736.18996
453.3  757.04605
453.2  674.35959
453.1  732.18719
453  769.53636

# Cycle: 7
#
# Parameter: "Loop" = 8
#
# Number of Scans: 1

# Cycle: 7, Curve: 0
#
# Acquisition Date:             07/10/24 08:49:07 UTC
# ColumnLabels:                 energy counts/s
#
473  3415.8701
472.9  3495.9232
472.8  3368.3398
472.7  3360.387
472.6  3480.6369
472.5  3628.569
472.4  3536.9312
472.3  3568.7396
472.2  3363.309
472.1  3182.2025
472  3241.6959
471.9  2984.119
471.8  3331.9302
471.7  3315.8615
471.6  3099.7018
471.5  2861.1465
471.4  2914.7382
471.3  2981.0013
471.2  2870.2963
471.1  2914.0826
471  3030.9473
470.9  2908.7436
470.8  2770.5716
470.7  2698.8324
470.6  2407.9549
470.5  2604.6017
470.4  2402.6546
470.3  2550.7544
470.2  2429.92
470.1  2591.138
470  2971.4185
469.9  2742.6575
469.8  2321.9867
469.7  2436.6336
469.6  2296.1331
469.5  2532.8218
469.4  2423.8696
469.3  2569.5087
469.2  2389.7112
469.1  2289.2482
469  2111.909
468.9  2192.8056
468.8  2180.5182
468.7  2341.9789
468.6  2291.7003
468.5  2312.6375
468.4  2346.413
468.3  2191.9687
468.2  2311.0051
468.1  2347.3923
468  2340.782
467.9  2344.0787
467.8  2213.302
467.7  2301.9667
467.6  2697.4005
467.5  2398.9909
467.4  2574.7693
467.3  2546.0751
467.2  2824.9844
467.1  2614.4931
467  2902.8546
466.9  2905.3183
466.8  3317.0474
466.7  3259.7525
466.6  3341.3788
466.5  3699.5566
466.4  3788.0936
466.3  4033.7759
466.2  4045.2499
466.1  4208.8434
466  4539.0097
465.9  5243.576
465.8  5119.8337
465.7  5334.4611
465.6  5483.2721
465.5  5549.4019
465.4  5521.8597
465.3  5893.0475
465.2  6097.1985
465.1  6267.132
465  5739.0582
464.9  5587.4487
464.8  5514.8083
464.7  5617.3517
464.6  5592.215
464.5  5060.2533
464.4  4905.5646
464.3  4232.1768
464.2  4061.72
464.1  4157.2589
464  3858.8449
463.9  3500.9253
463.8  3328.4756
463.7  2978.1815
463.6  3089.4028
463.5  2952.4014
463.4  3092.9666
463.3  2995.3674
463.2  2674.4095
463.1  2369.3692
463  2289.7913
462.9  2310.2501
462.8  2288.0692
462.7  2360.6262
462.6  2284.4232
462.5  2231.1633
462.4  2379.3063
462.3  2341.9235
462.2  2673.8083
462.1  2373.6806
462  2429.66
461.9  2265.0449
461.8  2314.6892
461.7  2257.3358
461.6  2355.508
461.5  2273.4628
461.4  2335.7912
461.3  2342.5603
461.2  2303.8344
461.1  2399.3941
461  2586.8176
460.9  2813.2791
460.8  3232.4631
460.7  3519.1312
460.6  3847.9547
460.5  4343.6212
460.4  5013.5779
460.3  5597.76
460.2  6891.6779
460.1  7795.9021
460  8716.3165
459.9  9804.7839
459.8  11501.907
459.7  12449.412
459.6  12811.597
459.5  14310.802
459.4  14292.522
459.3  13508.441
459.2  13251.462
459.1  12723.318
459  11495.701
458.9  9781.2799
458.8  8078.8861
458.7  6763.7701
458.6  5916.2744
458.5  4591.8857
458.4  3848.6023
458.3  3321.9754
458.2  2912.1472
458.1  2331.3972
458  2147.6569
457.9  1898.9148
457.8  1765.8595
457.7  1714.2517
457.6  1640.592
457.5  1379.187
457.4  1374.7734
457.3  1125.607
457.2  1069.9856
457.1  1290.4582
457  1170.9494
456.9  1095.3754
456.8  1040.1749
456.7  1114.5641
456.6  920.73418
456.5  821.19156
456.4  1072.4854
456.3  922.30721
456.2  929.4397
456.1  977.79388
456  845.9655
455.9  911.325
455.8  808.10005
455.7  875.42717
455.6  700.55801
455.5  735.21873
455.4  807.87682
455.3  712.52151
455.2  818.8044
455.1  895.53963
455  768.50342
454.9  775.37178
454.8  742.47314
454.7  742.46933
454.6  622.75871
454.5  800.13351
454.4  712.99034
454.3  769.09233
454.2  743.4996
454.1  764.5237
454  724.01192
453.9  811.60202
453.8  791.58707
453.7  795.61089
453.6  746.69586
453.5  842.57607
453.4  814.44542
453.3  811.44508
453.2  851.04576
453.1  790.77995
453  887.78862

# Cycle: 8
#
# Parameter: "Loop" = 9
#
# Number of Scans: 1

# Cycle: 8, Curve: 0
#
# Acquisition Date:             07/10/24 08:51:37 UTC
# ColumnLabels:                 energy counts/s
#
473  3443.963
472.9  3522.377
472.8  3412.5858
472.7  3197.9678
472.6  3110.2563
472.5  3167.7023
472.4  3232.066
472.3  3297.9916
472.2  3284.675
472.1  3376.319
472  3202.3904
471.9  3117.9315
471.8  2937.8983
471.7  2966.1108
471.6  2930.9943
471.5  2797.1838
471.4  2828.7073
471.3  3116.7426
471.2  2899.5297
471.1  2926.0971
471  2804.7015
470.9  2792.265
470.8  2824.83
470.7  2881.8658
470.6  2779.0512
470.5  2551.2364
470.4  2449.8589
470.3  2606.5485
470.2  2530.7785
470.1  2385.2689
470  2406.2672
469.9  2450.3235
469.8  2570.3189
469.7  2489.2476
469.6  2453.8554
469.5  2334.5026
469.4  2626.2219
469.3  2573.9386
469.2  2677.5104
469.1  2410.4866
469  2528.739
468.9  2377.3967
468.8  2297.1098
468.7  2146.4238
468.6  2111.9653
468.5  2346.8576
468.4  2621.6229
468.3  2535.5013
468.2  2467.5087
468.1  2302.6097
468  2441.3437
467.9  2473.893
467.8  2359.6873
467.7  2456.2209
467.6  2273.8887
467.5  2446.1084
467.4  2740.5203
467.3  2725.0903
467.2  2784.5059
467.1  2675.7205
467  3019.9466
466.9  3159.5746
466.8  3397.9855
466.7  3287.5906
466.6  3228.7909
466.5  3266.413
466.4  3572.2278
466.3  3906.4096
466.2  4176.4404
466.1  4296.0184
466  4904.1208
465.9  5018.2416
465.8  4985.8475
465.7  5371.6711
465.6  5493.4106
465.5  5542.7997
465.4  5876.1902
465.3  6057.8204
465.2  5916.9904
465.1  6070.6714
465  5928.8806
464.9  5806.6553
464.8  5880.9418
464.7  5370.3876
464.6  5211.3654
464.5  4788.1934
464.4  4725.1746
464.3  4249.8807
464.2  4182.9285
464.1  4008.0856
464  3887.6157
463.9  3512.8024
463.8  3476.6129
463.7  3206.1725
463.6  2968.6551
463.5  3112.1194
463.4  3034.8727
463.3  2775.7922
463.2  2921.7096
463.1  2672.2046
463  2535.7457
462.9  2549.8776
462.8  2452.0929
462.7  2211.071
462.6  2192.195
462.5  2249.4038
462.4  2391.8637
462.3  2281.9893
462.2  2204.2947
462.1  2143.6502
462  2430.2808
461.9  2256.5341
461.8  2249.4945
461.7  2384.7472
461.6  2160.9633
461.5  2469.4182
461.4  2386.8242
461.3  2761.8323
461.2  2631.3013
461.1  2526.4268
461  2542.0071
460.9  2633.5141
460.8  2941.8048
460.7  3299.6964
460.6  3761.1636
460.5  4096.5442
460.4  4753.1644
460.3  5732.4847
460.2  6777.6581
460.1  7783.4943
460  8598.4821
459.9  10280.558
459.8  11128.269
459.7  12234.287
459.6  13148.749
459.5  13435.09
459.4  13567.466
459.3  13613.582
459.2  12658.556
459.1  11989.57
459  11202.136
458.9  9705.5212
458.8  8034.9445
458.7  6580.4211
458.6  5755.3992
458.5  4615.8224
458.4  4098.6411
458.3  3132.2031
458.2  2718.6722
458.1  2568.5803
458  2088.1586
457.9  1587.4788
457.8  1612.0218
457.7  1557.1086
457.6  1562.6237
457.5  1328.3122
457.4  1195.9467
457.3  1230.0145
457.2  1234.2709
457.1  1177.3317
457  1152.9119
456.9  1126.6034
456.8  1083.8209
456.7  1095.507
456.6  1085.1749
456.5  1070.7423
456.4  999.03633
456.3  996.30157
456.2  889.64493
456.1  999.34464
456  914.049
455.9  955.91125
455.8  965.32341
455.7  900.43716
455.6  827.26738
455.5  766.11237
455.4  787.12906
455.3  788.62076
455.2  747.44438
455.1  733.39005
455  870.94681
454.9  857.86774
454.8  629.99695
454.7  699.20677
454.6  809.71931
454.5  905.61432
454.4  845.224
454.3  803.19244
454.2  734.40262
454.1  677.09869
454  853.54401
453.9  766.82289
453.8  883.88069
453.7  763.49968
453.6  767.43111
453.5  718.9315
453.4  730.44693
453.3  702.98622
453.2  802.62779
453.1  775.41283
453  749.65439

# Cycle: 9
#
# Parameter: "Loop" = 10
#
# Number of Scans: 1

# Cycle: 9, Curve: 0
#
# Acquisition Date:             07/10/24 08:54:06 UTC
# ColumnLabels:                 energy counts/s
#
473  3590.0934
472.9  3576.7999
472.8  3447.0096
472.7  3221.0092
472.6  3302.7554
472.5  3406.6751
472.4  3283.3853
472.3  3353.6304
472.2  2981.7725
472.1  3351.0532
472  3301.7581
471.9  3288.6816
471.8  3105.4102
471.7  3162.308
471.6  3144.4324
471.5  3231.5271
471.4  2954.8309
471.3  2961.2735
471.2  2906.6974
471.1  3068.111
471  2837.2556
470.9  2837.0944
470.8  2827.0779
470.7  2890.5804
470.6  2511.1668
470.5  2480.6349
470.4  2583.385
470.3  2520.5447
470.2  2439.5937
470.1  2606.6873
470  2528.9873
469.9  2478.0196
469.8  2450.3712
469.7  2581.431
469.6  2514.2152
469.5  2287.6108
469.4  2502.6749
469.3  2476.248
469.2  2319.9442
469.1  2321.5109
469  2223.6568
468.9  2349.2941
468.8  2177.2049
468.7  2345.1637
468.6  2458.3646
468.5  2395.8148
468.4  2153.1915
468.3  2199.7188
468.2  2391.8291
468.1  2425.3586
468  2232.8806
467.9  2532.2366
467.8  2501.5727
467.7  2366.8094
467.6  2397.9832
467.5  2725.2579
467.4  2646.1139
467.3  2502.0531
467.2  2654.6619
467.1  2786.9879
467  2751.0522
466.9  2854.5941
466.8  3193.5803
466.7  3128.2822
466.6  3220.6454
466.5  3546.8323
466.4  3869.1809
466.3  4197.5201
466.2  4302.4734
466.1  4497.384
466  4431.4087
465.9  5086.7514
465.8  5162.7985
465.7  5759.6851
465.6  5681.6553
465.5  5738.0658
465.4  6093.2947
465.3  5873.6963
465.2  6167.135
465.1  6129.8279
465  5727.4091
464.9  5908.9099
464.8  5765.6744
464.7  5383.1146
464.6  5579.4421
464.5  5354.8309
464.4  4784.8755
464.3  4368.4564
464.2  3972.5598
464.1  3698.4845
464  3747.0969
463.9  3365.3094
463.8  3525.5841
463.7  3485.5777
463.6  3116.3226
463.5  2847.0343
463.4  2886.3669
463.3  2795.4385
463.2  2724.064
463.1  2707.9465
463  2515.847
462.9  2446.3461
462.8  2581.5247
462.7  2698.335
462.6  2420.6023
462.5  2353.8016
462.4  2258.4729
462.3  2461.9504
462.2  2278.8589
462.1  2225.9969
462  2321.701
461.9  2251.98
461.8  2213.7202
461.7  2354.4733
461.6  2336.5913
461.5  2378.3176
461.4  2553.5773
461.3  2490.217
461.2  2459.5352
461.1  2608.4155
461  2674.1928
460.9  2692.702
460.8  3053.6337
460.7  3259.3207
460.6  3694.512
460.5  3985.0269
460.4  5065.1443
460.3  5819.4122
460.2  6702.132
460.1  8015.9741
460  8646.4673
459.9  10155.139
459.8  11166.656
459.7  12237.09
459.6  13731.094
459.5  14582.736
459.4  14293.064
459.3  14218.91
459.2  13542.587
459.1  12182.639
459  10451.475
458.9  9190.1392
458.8  8041.3055
458.7  6701.4301
458.6  5475.9943
458.5  4493.5095
458.4  3930.7693
458.3  3383.0371
458.2  2675.621
458.1  2479.6149
458  2184.7829
457.9  1979.7202
457.8  1626.4003
457.7  1568.2913
457.6  1512.926
457.5  1205.1378
457.4  1225.6543
457.3  1334.1818
457.2  1303.6017
457.1  1193.7943
457  968.11752
456.9  1128.47
456.8  1142.8664
456.7  1084.1898
456.6  1106.8856
456.5  1085.3437
456.4  912.89261
456.3  1005.0239
456.2  1098.1012
456.1  895.27252
456  875.76828
455.9  817.10785
455.8  983.40424
455.7  906.42075
455.6  898.08296
455.5  969.27498
455.4  876.22551
455.3  720.68031
455.2  698.67355
455.1  731.25694
455  789.12834
454.9  809.19617
454.8  805.09384
454.7  738.27354
454.6  757.29156
454.5  746.11931
454.4  841.11412
454.3  750.41786
454.2  715.51758
454.1  939.25888
454  785.25185
453.9  758.63457
453.8  731.70624
453.7  750.67802
453.6  716.02036
453.5  718.3149
453.4  707.07993
453.3  717.10327
453.2  804.6949
453.1  684.31648
453  731.27769

# Cycle: 10
#
# Parameter: "Loop" = 11
#
# Number of Scans: 1

# Cycle: 10, Curve: 0
#
# Acquisition Date:             07/10/24 08:56:36 UTC
# ColumnLabels:                 energy counts/s
#
473  3320.686
472.9  3429.2554
472.8  3569.9765
472.7  3381.1905
472.6  3159.2926
472.5  3136.3834
472.4  3388.5724
472.3  3524.5483
472.2  3461.1407
472.1  3232.3917
472  3334.9734
471.9  3229.408
471.8  3085.5557
471.7  3227.012
471.6  3053.2007
471.5  3092.5156
471.4  3064.9188
471.3  2895.7758
471.2  2824.9149
471.1  2846.203
471  2665.3778
470.9  2585.0165
470.8  2550.7085
470.7  2552.3714
470.6  2677.338
470.5  2920.0369
470.4  2670.0244
470.3  2583.1891
470.2  2691.8103
470.1  2442.8918
470  2404.7356
469.9  2212.682
469.8  2392.0189
469.7  2323.0109
469.6  2380.6052
469.5  2457.077
469.4  2509.4273
469.3  2441.1723
469.2  2331.3971
469.1  2365.356
469  2333.6342
468.9  2337.3145
468.8  2599.2926
468.7  2302.6526
468.6  2342.6942
468.5  2376.1469
468.4  2253.5347
468.3  2389.6902
468.2  2246.6528
468.1  2282.7463
468  2301.0289
467.9  2464.8912
467.8  2374.904
467.7  2633.728
467.6  2313.3926
467.5  2540.5457
467.4  2451.9333
467.3  2734.4098
467.2  2480.1863
467.1  2825.0122
467  2672.3398
466.9  2777.1262
466.8  3099.1171
466.7  3353.7109
466.6  3279.798
466.5  3520.9775
466.4  3633.2416
466.3  3887.9117
466.2  4226.4792
466.1  4148.8644
466  4618.1943
465.9  4628.631
465.8  4975.6522
465.7  5458.9551
465.6  5496.4258
465.5  5515.9918
465.4  5847.6666
465.3  6281.1548
465.2  6276.9629
465.1  6063.219
465  5805.4865
464.9  5657.7142
464.8  5724.2004
464.7  5319.6631
464.6  5097.225
464.5  5119.0961
464.4  4521.4163
464.3  4349.6649
464.2  4087.4203
464.1  3897.5497
464  3809.6664
463.9  3736.3513
463.8  3410.2094
463.7  3175.6491
463.6  2811.5079
463.5  2988.2736
463.4  2967.76
463.3  2590.1169
463.2  2376.6441
463.1  2519.2416
463  2165.6851
462.9  2531.2463
462.8  2522.491
462.7  2735.1416
462.6  2776.0284
462.5  2484.3889
462.4  2534.9023
462.3  2489.5883
462.2  2424.2244
462.1  2279.6884
462  2565.9763
461.9  2417.5404
461.8  2199.091
461.7  2468.7604
461.6  2287.7742
461.5  2274.3512
461.4  2268.2951
461.3  2699.2938
461.2  2679.0604
461.1  2580.4449
461  2822.3749
460.9  3084.4507
460.8  3215.1151
460.7  3418.4882
460.6  3887.4866
460.5  4254.2062
460.4  4965.9775
460.3  5489.5978
460.2  6192.8119
460.1  7628.7988
460  8463.1738
459.9  10058.53
459.8  11416.793
459.7  12626.033
459.6  13633.629
459.5  14200.19
459.4  13489.336
459.3  13090.991
459.2  12704.141
459.1  11789.968
459  11083.903
458.9  9470.9723
458.8  8152.8394
458.7  6914.2059
458.6  5885.9222
458.5  4849.1733
458.4  3962.753
458.3  3582.7866
458.2  2792.0004
458.1  2179.4398
458  1964.7406
457.9  1846.8646
457.8  1752.3517
457.7  1631.7413
457.6  1424.2709
457.5  1266.9547
457.4  1527.9353
457.3  1364.3851
457.2  1272.6582
457.1  1200.5904
457  1158.5593
456.9  1094.8215
456.8  1156.6174
456.7  1045.6278
456.6  1121.9161
456.5  969.6627
456.4  926.39549
456.3  1055.0326
456.2  1199.6002
456.1  866.06773
456  869.04472
455.9  745.95406
455.8  786.04996
455.7  769.98032
455.6  791.14288
455.5  744.52003
455.4  802.87544
455.3  862.17796
455.2  814.89792
455.1  907.15897
455  832.92259
454.9  679.04816
454.8  779.31107
454.7  933.76671
454.6  837.45071
454.5  604.68235
454.4  700.17456
454.3  654.17732
454.2  818.28888
454.1  824.72229
454  901.99867
453.9  882.25998
453.8  833.84178
453.7  796.83083
453.6  763.06351
453.5  800.06187
453.4  790.13252
453.3  709.49417
453.2  853.42461
453.1  818.40073
453  710.01022
