# Supplementary material for: The influence of bulk stoichiometry on near-ambient pressure reactivity of bare and Pt-loaded rutile TiO2(110)
Source: Nanoscale. 2024 Aug 29;16(38):17825–37. doi: 10.1039/d4nr01702a (PMC11381967; doi:10.1039/d4nr01702a)
Supplement: NR-016-D4NR01702A-s002 [file NR-016-D4NR01702A-s002.zip › LEIS_NAP-XPS/LR-TiO2/after-H2_LEIS.xy]

# Created by:        SpecsLab Prodigy, Version 4.114.1-r119326 
#
# XY-Serializer Export Settings:
#   Comment Prefix:           #
#   Output Meta Data:         yes
#   Energy Axis:              Kinetic Energy
#   Count Rate:               Counts per Second
#   Separate Scan Data:       no
#   Separate Channel Data:    no
#   External Channel Data:    yes
#   Transmission Function:    no
#   Error Bar:                no
#   Operation Results:        yes
#   Time Zone Format:         UTC
#
# Group:                        1025eV, new position
#
# Region:                       Spectrum
# Spectrum ID:                  28
# Acquisition Date:             07/10/24 10:26:23 UTC
# Analysis Method:              ISS
# Analyzer Lens:                LargeArea:1.5kV
# Analyzer Slit:                5:7x20c\C:mesh
# Scan Mode:                    FixedAnalyzerTransmission
# Scan Variable:                Kinetic Energy
# Curves/Scan:                  1
# Values/Curve:                 401
# Dwell Time:                   0.1
# Excitation Energy:            1025
# Kinetic Energy:               200
# Pass Energy:                  90
# Bias Voltage:                 0
# Detector Voltage:             1650
# Eff. Workfunction:            4.425
# Source:                       Low Energy Scannable Ion Source
# Comment:                      near TC edge, move z; x=1.202, y=2.612, z=9.838 to 10.621

# Cycle: 0
#
# Number of Scans: 2

# Cycle: 0, Curve: 0
#
# Acquisition Date:             07/10/24 10:26:23 UTC
# ColumnLabels:                 energy counts/s
#
200  46.751212
202  13.699983
204  14.305337
206  25.87743
208  24.02562
210  50.063165
212  45.675617
214  52.888468
216  35.455458
218  26.83188
220  35.423467
222  61.9549
224  54.91321
226  15.574475
228  39.707035
230  32.490985
232  52.248356
234  23.662861
236  18.64623
238  29.025642
240  39.122537
242  30.975276
244  14.900328
246  39.863204
248  37.848555
250  42.111593
252  28.802407
254  37.153876
256  37.768804
258  54.963804
260  42.327748
262  37.168992
264  44.723635
266  46.474883
268  37.388841
270  51.496615
272  56.434442
274  62.790259
276  50.215925
278  45.158268
280  56.59873
282  62.408816
284  67.591536
286  58.784864
288  74.741428
290  73.881247
292  61.476088
294  45.014442
296  54.707954
298  73.465678
300  62.82766
302  96.359529
304  77.266814
306  71.973814
308  65.414668
310  45.09725
312  41.869961
314  81.168711
316  67.737293
318  43.32912
320  69.74268
322  47.6081
324  95.886918
326  105.45272
328  47.381198
330  52.677049
332  71.31538
334  104.22558
336  69.502206
338  110.75457
340  54.319145
342  81.921042
344  128.80393
346  101.91314
348  82.186141
350  117.71601
352  96.031382
354  90.95719
356  126.76125
358  146.52897
360  138.11344
362  147.41401
364  204.80734
366  227.71503
368  280.60348
370  308.02177
372  350.98733
374  365.75121
376  389.08364
378  392.03334
380  525.5037
382  478.94141
384  435.79771
386  418.77917
388  418.35057
390  377.96418
392  413.90597
394  377.19427
396  314.72071
398  349.81704
400  311.68764
402  307.42118
404  292.58425
406  251.69056
408  218.74971
410  212.39893
412  194.21738
414  170.99157
416  147.56338
418  124.86318
420  140.47906
422  159.80643
424  199.92608
426  184.59211
428  172.47108
430  147.48901
432  137.50939
434  173.1473
436  149.48477
438  165.10427
440  164.05174
442  156.1642
444  138.53827
446  178.49257
448  138.36016
450  145.66028
452  156.01883
454  176.35347
456  155.21955
458  151.97265
460  159.45931
462  154.91847
464  141.45675
466  143.40218
468  143.26777
470  137.98962
472  133.06752
474  154.36488
476  161.39479
478  105.32216
480  97.117342
482  89.422829
484  91.430733
486  104.77052
488  140.14008
490  144.53914
492  88.316634
494  89.61166
496  160.28639
498  129.61425
500  116.96715
502  106.40121
504  142.78508
506  104.60166
508  98.779662
510  105.2711
512  149.01893
514  132.05084
516  119.30346
518  116.32953
520  95.878387
522  113.58431
524  104.13173
526  106.75986
528  116.84714
530  153.42781
532  155.91526
534  163.58519
536  128.93493
538  118.31009
540  130.60294
542  160.77837
544  143.06544
546  147.71168
548  162.88754
550  133.06238
552  140.69795
554  120.61717
556  113.98115
558  135.20176
560  105.1614
562  149.73986
564  110.75112
566  106.8797
568  138.48372
570  111.69171
572  114.86136
574  137.27282
576  128.70701
578  127.06716
580  119.52432
582  161.73435
584  111.27366
586  122.92587
588  132.74021
590  183.76215
592  147.38377
594  143.45227
596  152.25177
598  149.25998
600  154.06009
602  142.40989
604  145.05117
606  147.75792
608  139.10864
610  162.03096
612  136.09939
614  185.66373
616  184.93042
618  179.27063
620  203.76465
622  186.1728
624  160.11253
626  155.12243
628  106.24373
630  109.4865
632  160.31154
634  145.18714
636  149.40657
638  133.62568
640  138.62449
642  183.13585
644  154.63718
646  183.19089
648  156.60397
650  152.93597
652  190.52164
654  193.60797
656  204.83717
658  167.80436
660  156.9282
662  170.54553
664  226.74228
666  203.52413
668  235.55427
670  203.12487
672  234.23205
674  245.54236
676  316.34637
678  290.30262
680  258.29168
682  272.76825
684  314.93782
686  338.23698
688  308.84433
690  362.08344
692  411.08024
694  397.84975
696  458.01658
698  485.79708
700  430.69314
702  486.10615
704  499.68467
706  562.0071
708  518.80044
710  595.29931
712  569.12362
714  719.04291
716  577.98344
718  524.39075
720  607.62931
722  690.97253
724  610.44362
726  534.99437
728  498.55564
730  473.18562
732  352.03892
734  365.34982
736  311.90361
738  230.91288
740  329.99448
742  223.88656
744  149.49893
746  169.93877
748  151.11576
750  124.37558
752  128.2104
754  132.50943
756  81.483184
758  89.248577
760  70.313468
762  77.955265
764  96.824846
766  70.740327
768  75.117463
770  77.271022
772  40.315658
774  64.005385
776  56.174637
778  76.698055
780  51.42653
782  54.922971
784  51.293966
786  53.724153
788  53.052204
790  74.305279
792  67.083123
794  49.669042
796  61.988588
798  55.353356
800  37.233618
802  35.795279
804  59.746926
806  55.774423
808  65.659112
810  39.99388
812  46.736467
814  49.202268
816  47.613335
818  63.982988
820  62.3082
822  39.88187
824  54.720657
826  68.530012
828  52.304807
830  49.58261
832  31.372748
834  52.594508
836  68.227993
838  72.85034
840  66.848505
842  58.365664
844  55.902198
846  75.811867
848  48.403686
850  61.222101
852  87.790281
854  93.169059
856  91.569662
858  90.464887
860  107.21064
862  108.36199
864  106.46347
866  113.19798
868  100.0248
870  115.29991
872  139.04892
874  125.05004
876  128.09725
878  137.2051
880  117.45388
882  149.26841
884  153.70037
886  149.42857
888  198.67347
890  230.41833
892  247.99275
894  250.51912
896  217.02237
898  254.87996
900  325.07479
902  311.19084
904  371.64636
906  424.78337
908  435.45749
910  492.1386
912  590.7558
914  640.81057
916  724.15301
918  786.29953
920  818.51177
922  941.54497
924  880.35846
926  836.65682
928  842.45611
930  796.38481
932  561.76817
934  458.45134
936  344.73973
938  231.47395
940  97.587932
942  58.051247
944  66.81107
946  28.400637
948  30.858115
950  19.060313
952  0.55604582
954  2.8694025
956  4.1434075
958  10.37939
960  2.6078
962  2.4112
964  7.78966
966  13.4463
968  5.8955675
970  0.4572725
972  4.861375
974  0.138625
976  0
978  0
980  0
982  0
984  0
986  0.299625
988  4.700375
990  0
992  2.510895
994  2.489105
996  0
998  0
1000  0
