# Supplementary material for: The influence of bulk stoichiometry on near-ambient pressure reactivity of bare and Pt-loaded rutile TiO2(110)
Source: Nanoscale. 2024 Aug 29;16(38):17825–37. doi: 10.1039/d4nr01702a (PMC11381967; doi:10.1039/d4nr01702a)
Supplement: NR-016-D4NR01702A-s002 [file NR-016-D4NR01702A-s002.zip › LEIS_NAP-XPS/LR-TiO2/after-H2_O1s.xy]

# Created by:        SpecsLab Prodigy, Version 4.114.1-r119326 
#
# XY-Serializer Export Settings:
#   Comment Prefix:           #
#   Output Meta Data:         yes
#   Energy Axis:              Binding Energy
#   Count Rate:               Counts per Second
#   Separate Scan Data:       no
#   Separate Channel Data:    no
#   External Channel Data:    yes
#   Transmission Function:    no
#   Error Bar:                no
#   Operation Results:        no
#   Time Zone Format:         UTC
#
# Group:                        back in UHV, RT, at original spot
#
# Region:                       O1s
# Spectrum ID:                  22
# Acquisition Date:             07/10/24 09:39:27 UTC
# Analysis Method:              XPS
# Analyzer Lens:                LargeArea:1.5kV
# Analyzer Slit:                5:7x20c\C:mesh
# Scan Mode:                    FixedAnalyzerTransmission
# Scan Variable:                Binding Energy
# Curves/Scan:                  1
# Values/Curve:                 96
# Dwell Time:                   0.1
# Excitation Energy:            1486.71
# Binding Energy:               537
# Pass Energy:                  30
# Bias Voltage:                 100
# Detector Voltage:             1650
# Eff. Workfunction:            4.425
# Source:                       XR 50 MF (UXC1000)
# Comment:                      

# Cycle: 0
#
# Number of Scans: 5

# Cycle: 0, Curve: 0
#
# Acquisition Date:             07/10/24 09:39:27 UTC
# ColumnLabels:                 energy counts/s
#
537  3326.2982
536.9  3311.2643
536.8  3327.2035
536.7  3277.0491
536.6  3268.7459
536.5  3254.103
536.4  3341.3744
536.3  3250.9464
536.2  3233.1949
536.1  3312.2456
536  3266.1234
535.9  3145.9457
535.8  3150.2631
535.7  3190.6713
535.6  3276.7958
535.5  3257.3732
535.4  3279.4974
535.3  3194.8316
535.2  3120.6331
535.1  3112.0373
535  3022.6373
534.9  3092.9888
534.8  3104.3824
534.7  2869.8628
534.6  2853.7517
534.5  2852.7088
534.4  2954.2274
534.3  2931.2896
534.2  2962.6597
534.1  2953.3992
534  2946.162
533.9  2975.2341
533.8  2956.1584
533.7  2835.6269
533.6  2921.715
533.5  2897.4255
533.4  2991.0361
533.3  3063.8279
533.2  3071.8659
533.1  3120.2218
533  3108.9808
532.9  3095.0167
532.8  3097.7554
532.7  3248.1168
532.6  3470.8699
532.5  3634.8464
532.4  3807.9093
532.3  4268.3068
532.2  4691.8498
532.1  5231.9108
532  5908.1415
531.9  6697.7482
531.8  7806.3232
531.7  9064.7882
531.6  10671.172
531.5  12418.956
531.4  14121.496
531.3  16315.013
531.2  17922.876
531.1  19495.621
531  20717.041
530.9  21587.737
530.8  21796.349
530.7  21831.159
530.6  20745.638
530.5  19522.625
530.4  17427.993
530.3  15442.421
530.2  13369.304
530.1  11069.346
530  9294.4192
529.9  7635.6911
529.8  6290.9049
529.7  5400.3918
529.6  4653.613
529.5  4021.785
529.4  3660.731
529.3  3464.2354
529.2  3148.5726
529.1  3120.1706
529  3033.2251
528.9  3052.8951
528.8  2818.8138
528.7  2897.4168
528.6  2926.2587
528.5  2850.8817
528.4  2869.5149
528.3  2877.9749
528.2  2850.8006
528.1  2847.0549
528  2846.5198
527.9  2833.6893
527.8  2744.2064
527.7  2624.0405
527.6  2706.4513
527.5  2782.2543
