# Supplementary material for: The influence of bulk stoichiometry on near-ambient pressure reactivity of bare and Pt-loaded rutile TiO2(110)
Source: Nanoscale. 2024 Aug 29;16(38):17825–37. doi: 10.1039/d4nr01702a (PMC11381967; doi:10.1039/d4nr01702a)
Supplement: NR-016-D4NR01702A-s002 [file NR-016-D4NR01702A-s002.zip › LEIS_NAP-XPS/LR-TiO2/after-H2_Pt4f_Ti3s.xy]

# Created by:        SpecsLab Prodigy, Version 4.114.1-r119326 
#
# XY-Serializer Export Settings:
#   Comment Prefix:           #
#   Output Meta Data:         yes
#   Energy Axis:              Binding Energy
#   Count Rate:               Counts per Second
#   Separate Scan Data:       no
#   Separate Channel Data:    no
#   External Channel Data:    yes
#   Transmission Function:    no
#   Error Bar:                no
#   Operation Results:        no
#   Time Zone Format:         UTC
#
# Group:                        back in UHV, RT, at original spot
#
# Region:                       Pt4f_Ti3s
# Spectrum ID:                  26
# Acquisition Date:             07/10/24 09:42:06 UTC
# Analysis Method:              XPS
# Analyzer Lens:                LargeArea:1.5kV
# Analyzer Slit:                5:7x20c\C:mesh
# Scan Mode:                    FixedAnalyzerTransmission
# Scan Variable:                Binding Energy
# Curves/Scan:                  1
# Values/Curve:                 341
# Dwell Time:                   0.1
# Excitation Energy:            1486.71
# Binding Energy:               84
# Pass Energy:                  30
# Bias Voltage:                 100
# Detector Voltage:             1650
# Eff. Workfunction:            4.425
# Source:                       XR 50 MF (UXC1000)
# Comment:                      

# Cycle: 0
#
# Number of Scans: 5

# Cycle: 0, Curve: 0
#
# Acquisition Date:             07/10/24 09:42:06 UTC
# ColumnLabels:                 energy counts/s
#
84  927.70478
83.9  898.54429
83.8  885.85287
83.7  828.73382
83.6  911.86213
83.5  887.76734
83.4  903.13877
83.3  942.9671
83.2  903.82144
83.1  868.4543
83  918.09502
82.9  900.99236
82.8  946.32614
82.7  942.38217
82.6  931.05126
82.5  944.18283
82.4  947.49194
82.3  997.64595
82.2  925.16311
82.1  978.84956
82  988.97862
81.9  1026.98
81.8  925.89474
81.7  1019.9174
81.6  1007.5019
81.5  1031.6143
81.4  952.65938
81.3  1004.2288
81.2  1033.3055
81.1  1023.6144
81  986.97135
80.9  981.07568
80.8  962.37455
80.7  981.50287
80.6  1045.9764
80.5  997.48456
80.4  1015.5079
80.3  1090.7617
80.2  1033.7802
80.1  1066.6348
80  997.86324
79.9  1000.3876
79.8  1084.7526
79.7  1072.1973
79.6  989.27447
79.5  1030.7482
79.4  1066.8186
79.3  1080.3961
79.2  1085.0822
79.1  1110.279
79  1122.3059
78.9  1071.5173
78.8  1113.7008
78.7  1132.96
78.6  1225.7071
78.5  1196.5703
78.4  1176.3862
78.3  1176.2779
78.2  1163.6882
78.1  1227.033
78  1209.7954
77.9  1154.8645
77.8  1167.7455
77.7  1249.2868
77.6  1223.197
77.5  1256.0052
77.4  1240.7074
77.3  1295.2931
77.2  1307.8964
77.1  1365.0843
77  1338.9607
76.9  1404.8164
76.8  1405.5015
76.7  1527.14
76.6  1549.7487
76.5  1511.4268
76.4  1685.8681
76.3  1704.4131
76.2  1761.6203
76.1  1899.218
76  1994.6488
75.9  2123.8057
75.8  2392.9348
75.7  2492.4284
75.6  2761.0036
75.5  2999.1766
75.4  3350.8659
75.3  3504.9547
75.2  3737.2361
75.1  4011.0769
75  4028.7053
74.9  4190.6686
74.8  4019.8887
74.7  3827.0211
74.6  3504.9557
74.5  3152.3359
74.4  2846.9272
74.3  2503.9546
74.2  2179.0851
74.1  1836.9427
74  1673.3919
73.9  1517.9513
73.8  1394.3697
73.7  1424.8188
73.6  1387.3657
73.5  1315.135
73.4  1351.0537
73.3  1407.9236
73.2  1457.4508
73.1  1510.1671
73  1618.827
72.9  1706.9778
72.8  1752.8723
72.7  1946.0365
72.6  2078.8776
72.5  2301.2383
72.4  2511.4758
72.3  2807.0965
72.2  3128.6303
72.1  3450.9532
72  3715.062
71.9  4100.104
71.8  4369.258
71.7  4631.6218
71.6  4776.8197
71.5  4618.3051
71.4  4287.6478
71.3  4052.9554
71.2  3572.5671
71.1  2959.4767
71  2467.2812
70.9  2102.3968
70.8  1663.3045
70.7  1330.2791
70.6  1123.618
70.5  963.88119
70.4  826.74811
70.3  769.76966
70.2  744.70065
70.1  636.77729
70  611.81388
69.9  669.64913
69.8  626.00053
69.7  569.45661
69.6  612.37849
69.5  579.86672
69.4  603.91496
69.3  533.2193
69.2  548.39412
69.1  549.10759
69  596.17744
68.9  467.06534
68.8  487.71168
68.7  551.93792
68.6  541.44469
68.5  571.88515
68.4  570.11975
68.3  527.27466
68.2  567.65691
68.1  591.72136
68  573.20779
67.9  545.97917
67.8  531.31262
67.7  504.21641
67.6  483.59118
67.5  525.45108
67.4  539.83463
67.3  502.66209
67.2  516.6856
67.1  531.40708
67  561.2705
66.9  547.89121
66.8  566.5902
66.7  504.6754
66.6  543.60338
66.5  593.04362
66.4  469.05247
66.3  487.14386
66.2  521.60073
66.1  509.71307
66  477.36895
65.9  593.21806
65.8  547.21601
65.7  562.86466
65.6  580.82724
65.5  561.48909
65.4  565.32279
65.3  532.54263
65.2  560.5739
65.1  608.71496
65  535.71019
64.9  606.86189
64.8  604.15602
64.7  637.12939
64.6  650.30825
64.5  675.55339
64.4  655.53815
64.3  722.6565
64.2  731.01939
64.1  753.7052
64  747.12419
63.9  794.51244
63.8  828.51957
63.7  841.04008
63.6  869.28719
63.5  901.69371
63.4  924.68657
63.3  1004.9526
63.2  1003.4134
63.1  1038.9529
63  963.30124
62.9  986.92766
62.8  991.5493
62.7  1016.0173
62.6  1004.8909
62.5  1038.5536
62.4  991.55292
62.3  974.95747
62.2  938.13557
62.1  874.77063
62  841.8749
61.9  808.3629
61.8  822.3352
61.7  769.75289
61.6  741.36143
61.5  702.52629
61.4  678.18085
61.3  637.26704
61.2  610.96719
61.1  612.67979
61  597.32506
60.9  516.28281
60.8  534.87852
60.7  538.61611
60.6  515.25278
60.5  573.31623
60.4  530.11614
60.3  526.43104
60.2  500.65876
60.1  514.97268
60  458.12168
59.9  468.49685
59.8  482.90134
59.7  494.30248
59.6  426.26087
59.5  439.5774
59.4  458.03344
59.3  509.78018
59.2  481.89405
59.1  424.15595
59  436.70191
58.9  433.61541
58.8  443.93144
58.7  423.39081
58.6  407.17628
58.5  382.49709
58.4  424.66786
58.3  410.89733
58.2  434.82913
58.1  430.25424
58  483.58351
57.9  422.90259
57.8  416.995
57.7  448.10227
57.6  415.17364
57.5  399.58266
57.4  403.29942
57.3  426.19018
57.2  427.86979
57.1  422.35003
57  384.08506
56.9  385.21595
56.8  407.90859
56.7  382.06233
56.6  386.09153
56.5  404.02158
56.4  442.43423
56.3  426.92048
56.2  439.40544
56.1  423.37114
56  429.3492
55.9  430.16222
55.8  476.54755
55.7  385.10428
55.6  455.61028
55.5  422.65499
55.4  448.77825
55.3  461.59365
55.2  471.23152
55.1  455.91565
55  434.372
54.9  460.789
54.8  491.28039
54.7  501.98618
54.6  471.77573
54.5  499.17692
54.4  546.5866
54.3  484.00294
54.2  507.84456
54.1  488.65434
54  514.93067
53.9  513.04518
53.8  537.32719
53.7  522.9304
53.6  584.3224
53.5  508.80033
53.4  566.79318
53.3  538.96312
53.2  574.22515
53.1  537.69724
53  555.39061
52.9  568.00845
52.8  559.34268
52.7  561.64265
52.6  642.73531
52.5  590.99977
52.4  603.78975
52.3  619.19435
52.2  623.45497
52.1  598.33287
52  613.9265
51.9  607.61331
51.8  647.38766
51.7  634.26306
51.6  630.08856
51.5  593.55831
51.4  631.13151
51.3  617.04355
51.2  596.62239
51.1  597.8872
51  613.80623
50.9  583.2281
50.8  570.61466
50.7  527.12916
50.6  541.27943
50.5  545.20342
50.4  581.92049
50.3  550.40823
50.2  507.63965
50.1  552.86656
50  495.60302
