# Supplementary material for: The influence of bulk stoichiometry on near-ambient pressure reactivity of bare and Pt-loaded rutile TiO2(110)
Source: Nanoscale. 2024 Aug 29;16(38):17825–37. doi: 10.1039/d4nr01702a (PMC11381967; doi:10.1039/d4nr01702a)
Supplement: NR-016-D4NR01702A-s002 [file NR-016-D4NR01702A-s002.zip › LEIS_NAP-XPS/LR-TiO2/after-H2_Ti2p.xy]

# Created by:        SpecsLab Prodigy, Version 4.114.1-r119326 
#
# XY-Serializer Export Settings:
#   Comment Prefix:           #
#   Output Meta Data:         yes
#   Energy Axis:              Binding Energy
#   Count Rate:               Counts per Second
#   Separate Scan Data:       no
#   Separate Channel Data:    no
#   External Channel Data:    yes
#   Transmission Function:    no
#   Error Bar:                no
#   Operation Results:        no
#   Time Zone Format:         UTC
#
# Group:                        back in UHV, RT, at original spot
#
# Region:                       Ti2p
# Spectrum ID:                  23
# Acquisition Date:             07/10/24 09:39:56 UTC
# Analysis Method:              XPS
# Analyzer Lens:                LargeArea:1.5kV
# Analyzer Slit:                5:7x20c\C:mesh
# Scan Mode:                    FixedAnalyzerTransmission
# Scan Variable:                Binding Energy
# Curves/Scan:                  1
# Values/Curve:                 201
# Dwell Time:                   0.1
# Excitation Energy:            1486.71
# Binding Energy:               473
# Pass Energy:                  30
# Bias Voltage:                 100
# Detector Voltage:             1650
# Eff. Workfunction:            4.425
# Source:                       XR 50 MF (UXC1000)
# Comment:                      

# Cycle: 0
#
# Number of Scans: 5

# Cycle: 0, Curve: 0
#
# Acquisition Date:             07/10/24 09:39:56 UTC
# ColumnLabels:                 energy counts/s
#
473  3440.7831
472.9  3460.5602
472.8  3554.2491
472.7  3477.8245
472.6  3548.7037
472.5  3581.3648
472.4  3358.9553
472.3  3378.5458
472.2  3392.9946
472.1  3410.0237
472  3366.1593
471.9  3182.4873
471.8  3123.1192
471.7  3099.1212
471.6  2970.4975
471.5  2979.0925
471.4  2851.0453
471.3  2897.7051
471.2  2716.8555
471.1  2681.7784
471  2735.1693
470.9  2608.8085
470.8  2586.0557
470.7  2557.3722
470.6  2617.81
470.5  2504.009
470.4  2595.2123
470.3  2553.8236
470.2  2423.7366
470.1  2484.8526
470  2409.6653
469.9  2339.0489
469.8  2361.6957
469.7  2342.1409
469.6  2297.1291
469.5  2267.2247
469.4  2311.2631
469.3  2253.2264
469.2  2216.8815
469.1  2179.4698
469  2199.7956
468.9  2293.5235
468.8  2169.3496
468.7  2178.2805
468.6  2164.0208
468.5  2165.9415
468.4  2190.1823
468.3  2243.3935
468.2  2242.8295
468.1  2317.2675
468  2283.7072
467.9  2302.7967
467.8  2339.8291
467.7  2429.0075
467.6  2412.4513
467.5  2500.1544
467.4  2452.5971
467.3  2591.0641
467.2  2665.0521
467.1  2748.9178
467  2927.9323
466.9  3081.5732
466.8  3190.7463
466.7  3292.9239
466.6  3421.1272
466.5  3644.5986
466.4  3926.7465
466.3  4177.5153
466.2  4617.8565
466.1  4852.2339
466  5055.8981
465.9  5510.7764
465.8  5712.4683
465.7  5894.2282
465.6  5986.053
465.5  6257.1064
465.4  6293.0458
465.3  6373.9322
465.2  6442.2581
465.1  6403.2486
465  6304.2313
464.9  6040.5555
464.8  5921.9834
464.7  5538.5037
464.6  5378.3724
464.5  5162.2889
464.4  4719.145
464.3  4423.6125
464.2  4274.7459
464.1  3866.4377
464  3633.5702
463.9  3388.3904
463.8  3307.9728
463.7  3151.7245
463.6  2934.6709
463.5  2789.6644
463.4  2672.0002
463.3  2662.5099
463.2  2585.3281
463.1  2521.2498
463  2440.6604
462.9  2495.0987
462.8  2479.663
462.7  2375.21
462.6  2348.6103
462.5  2260.7498
462.4  2264.587
462.3  2207.2258
462.2  2244.1544
462.1  2306.4057
462  2262.9426
461.9  2189.6223
461.8  2218.3341
461.7  2240.8239
461.6  2246.9117
461.5  2378.9476
461.4  2298.9588
461.3  2324.2707
461.2  2426.5269
461.1  2468.8435
461  2622.7042
460.9  2852.6942
460.8  3111.4113
460.7  3418.6565
460.6  3915.7069
460.5  4689.3942
460.4  5353.0707
460.3  6436.5179
460.2  7850.6941
460.1  9168.5205
460  10723.789
459.9  12298.376
459.8  13546.76
459.7  14928.765
459.6  15566.611
459.5  15785.697
459.4  15634.581
459.3  15060.123
459.2  13696.105
459.1  12373.108
459  10812.066
458.9  9077.4519
458.8  7510.8887
458.7  6119.9337
458.6  4858.4546
458.5  4035.719
458.4  3259.0513
458.3  2699.8828
458.2  2316.5411
458.1  2019.4803
458  1850.8984
457.9  1584.6537
457.8  1351.6981
457.7  1242.1948
457.6  1190.3378
457.5  1134.5764
457.4  1033.4911
457.3  925.4595
457.2  898.92288
457.1  910.72425
457  943.16933
456.9  855.99532
456.8  849.82446
456.7  788.54757
456.6  764.41584
456.5  737.39733
456.4  722.10446
456.3  673.79706
456.2  677.5797
456.1  700.82551
456  699.15495
455.9  649.16179
455.8  678.93126
455.7  653.86238
455.6  617.00845
455.5  572.24405
455.4  608.75736
455.3  599.23249
455.2  567.60143
455.1  592.2389
455  638.34244
454.9  622.81352
454.8  560.87045
454.7  541.20748
454.6  564.33629
454.5  582.45679
454.4  573.77119
454.3  612.68862
454.2  582.79368
454.1  585.71544
454  576.45858
453.9  565.14652
453.8  536.17807
453.7  554.90226
453.6  559.53628
453.5  577.93003
453.4  564.99024
453.3  549.20618
453.2  499.51059
453.1  571.67588
453  546.08368
