# Supplementary material for: The influence of bulk stoichiometry on near-ambient pressure reactivity of bare and Pt-loaded rutile TiO2(110)
Source: Nanoscale. 2024 Aug 29;16(38):17825–37. doi: 10.1039/d4nr01702a (PMC11381967; doi:10.1039/d4nr01702a)
Supplement: NR-016-D4NR01702A-s002 [file NR-016-D4NR01702A-s002.zip › LEIS_NAP-XPS/LR-TiO2/as-deposited_LEIS.xy]

# Created by:        SpecsLab Prodigy, Version 4.114.1-r119326 
#
# XY-Serializer Export Settings:
#   Comment Prefix:           #
#   Output Meta Data:         yes
#   Energy Axis:              Kinetic Energy
#   Count Rate:               Counts per Second
#   Separate Scan Data:       no
#   Separate Channel Data:    no
#   External Channel Data:    yes
#   Transmission Function:    no
#   Error Bar:                no
#   Operation Results:        yes
#   Time Zone Format:         UTC
#
# Group:                        1025eV, optimize position
#
# Region:                       Spectrum
# Spectrum ID:                  8
# Acquisition Date:             07/08/24 15:30:21 UTC
# Analysis Method:              ISS
# Analyzer Lens:                LargeArea:1.5kV
# Analyzer Slit:                5:7x20c\C:mesh
# Scan Mode:                    FixedAnalyzerTransmission
# Scan Variable:                Kinetic Energy
# Curves/Scan:                  1
# Values/Curve:                 401
# Dwell Time:                   0.1
# Excitation Energy:            1025
# Kinetic Energy:               200
# Pass Energy:                  90
# Bias Voltage:                 0
# Detector Voltage:             1650
# Eff. Workfunction:            4.425
# Source:                       Low Energy Scannable Ion Source
# Comment:                      near TC edge, move z; x=1.443, y=2.612, z=9.463 to 9.833

# Cycle: 0
#
# Number of Scans: 2

# Cycle: 0, Curve: 0
#
# Acquisition Date:             07/08/24 15:30:21 UTC
# ColumnLabels:                 energy counts/s
#
200  16.830972
202  21.455843
204  32.032776
206  30.160406
208  35.34134
210  44.919287
212  55.718893
214  48.304907
216  46.873645
218  35.712778
220  41.936375
222  52.03274
224  54.061243
226  22.684825
228  25.841846
230  42.466732
232  32.43392
234  36.910339
236  45.480001
238  41.492048
240  27.828026
242  38.547514
244  50.760505
246  49.976454
248  24.915984
250  34.647579
252  37.248378
254  24.359048
256  35.841837
258  41.612531
260  30.636755
262  31.474258
264  38.145416
266  23.724187
268  26.935812
270  39.820937
272  47.171966
274  36.094005
276  40.741183
278  59.122922
280  61.511995
282  50.040468
284  27.267707
286  36.674233
288  38.665232
290  24.758348
292  40.346526
294  45.472044
296  35.697105
298  45.860823
300  50.497119
302  28.02195
304  30.323822
306  43.765884
308  49.081181
310  35.898267
312  39.519112
314  26.693243
316  46.797773
318  56.870259
320  43.387106
322  52.889346
324  45.517072
326  66.59964
328  65.429815
330  44.582565
332  42.372788
334  66.078304
336  55.574152
338  49.142854
340  46.19517
342  44.762587
344  43.302508
346  46.759786
348  74.779165
350  61.833731
352  62.429288
354  83.39499
356  84.395553
358  96.362922
360  105.3337
362  100.87892
364  122.31397
366  165.03647
368  199.59449
370  224.74968
372  193.01921
374  227.37068
376  304.01739
378  268.87699
380  333.43677
382  284.75992
384  230.6922
386  265.34502
388  243.41366
390  224.01042
392  303.97648
394  287.11978
396  206.54726
398  208.96551
400  231.98736
402  149.39162
404  122.15825
406  139.6903
408  98.698984
410  74.750597
412  128.72238
414  79.438153
416  88.984807
418  107.59313
420  85.319568
422  114.73928
424  97.231225
426  89.238797
428  72.647703
430  81.46008
432  83.245117
434  76.668458
436  68.37082
438  98.706045
440  68.162365
442  92.751922
444  61.730713
446  71.919186
448  99.137308
450  80.719812
452  87.973916
454  108.26113
456  62.402655
458  51.078313
460  47.928296
462  45.25555
464  48.690305
466  64.482059
468  77.056016
470  82.962399
472  53.788223
474  66.111154
476  48.921723
478  38.529372
480  68.647765
482  69.06308
484  70.042309
486  78.444781
488  84.229833
490  112.65103
492  101.68291
494  65.563013
496  87.410335
498  78.52142
500  65.418383
502  71.798617
504  113.73987
506  45.956612
508  82.929805
510  52.940625
512  61.306372
514  94.11866
516  78.545022
518  75.756972
520  60.258821
522  73.662261
524  61.122085
526  77.923104
528  85.025149
530  80.058898
532  94.722706
534  95.420184
536  92.226628
538  73.583043
540  68.468065
542  77.829581
544  70.217469
546  86.239301
548  100.12204
550  138.57133
552  100.90548
554  87.332322
556  92.0926
558  90.73548
560  94.447029
562  131.53549
564  105.91342
566  110.45822
568  97.409348
570  116.55611
572  105.59688
574  89.678849
576  101.73618
578  128.38315
580  93.508542
582  96.746407
584  80.74365
586  96.888324
588  83.441733
590  93.696444
592  115.2175
594  105.23738
596  132.61419
598  103.24058
600  114.25069
602  119.65195
604  95.65903
606  123.27391
608  91.184866
610  93.392574
612  124.38811
614  139.30044
616  119.5965
618  91.514118
620  111.67717
622  120.29482
624  120.78352
626  128.18383
628  113.40223
630  100.70553
632  144.15913
634  120.63762
636  157.47588
638  122.14718
640  116.93007
642  111.49444
644  125.41868
646  107.42501
648  113.31682
650  130.33094
652  119.53942
654  83.571614
656  140.78114
658  143.94624
660  171.531
662  163.83565
664  200.03234
666  167.86847
668  183.53275
670  181.80768
672  194.96015
674  191.57638
676  170.10033
678  251.72403
680  273.45187
682  272.60865
684  327.91318
686  265.3712
688  328.55935
690  340.13716
692  344.82243
694  296.36303
696  329.98856
698  344.65175
700  422.37989
702  417.16316
704  457.91595
706  414.10358
708  510.86469
710  449.95274
712  421.24324
714  400.54681
716  465.85303
718  486.22112
720  487.23436
722  471.46975
724  362.56979
726  331.18679
728  402.27793
730  259.63442
732  286.49914
734  293.67171
736  150.18232
738  155.60542
740  148.10311
742  156.07734
744  138.75957
746  77.097872
748  37.132413
750  75.661537
752  55.017462
754  59.04467
756  63.865536
758  46.568487
760  31.735493
762  51.490558
764  34.822445
766  50.822463
768  61.309064
770  59.765895
772  63.243625
774  36.452813
776  51.675761
778  32.626809
780  47.989027
782  52.509062
784  57.655327
786  52.364598
788  44.104475
790  35.277275
792  41.454005
794  39.44487
796  37.289175
798  50.795834
800  42.714205
802  62.34808
804  55.737819
806  52.630534
808  56.435014
810  60.096333
812  42.549812
814  64.04765
816  61.152345
818  47.788732
820  33.54325
822  44.287213
824  59.200439
826  31.927308
828  26.377014
830  34.842375
832  44.146152
834  65.521027
836  66.770537
838  59.900307
840  80.520423
842  69.64573
844  94.139206
846  95.540338
848  61.090646
850  49.619741
852  98.018977
854  92.546461
856  103.93173
858  154.53602
860  73.324937
862  151.26531
864  138.84465
866  134.71512
868  137.7333
870  133.10338
872  131.79725
874  157.7991
876  218.92525
878  253.55704
880  269.72235
882  323.61335
884  318.90972
886  370.17783
888  361.21368
890  393.92759
892  496.03444
894  494.31128
896  495.29152
898  587.39445
900  787.03599
902  763.39943
904  971.00402
906  1317.6625
908  1432.8558
910  1322.93
912  1779.3886
914  1983.0491
916  2005.8868
918  2390.9847
920  2794.3552
922  3047.1946
924  3255.0344
926  3148.3575
928  3089.1477
930  2731.5145
932  2271.7618
934  1722.5182
936  1042.1437
938  606.92314
940  272.67758
942  147.17657
944  131.50176
946  124.03191
948  76.006274
950  36.333811
952  12.028196
954  8.6048775
956  19.404965
958  7.269245
960  4.5599125
962  2.5722
964  12.4278
966  0
968  0
970  4.4638925
972  7.19041
974  3.3456975
976  10.341345
978  4.658655
980  0
982  7.3124395
984  2.6875605
986  1.23596
988  3.76404
990  0.7179675
992  4.2820325
994  0
996  0
998  0
1000  0
