# Supplementary material for: The influence of bulk stoichiometry on near-ambient pressure reactivity of bare and Pt-loaded rutile TiO2(110)
Source: Nanoscale. 2024 Aug 29;16(38):17825–37. doi: 10.1039/d4nr01702a (PMC11381967; doi:10.1039/d4nr01702a)
Supplement: NR-016-D4NR01702A-s002 [file NR-016-D4NR01702A-s002.zip › LEIS_NAP-XPS/LR-TiO2/as-deposited_Pt4f_Ti3s.xy]

# Created by:        SpecsLab Prodigy, Version 4.114.1-r119326 
#
# XY-Serializer Export Settings:
#   Comment Prefix:           #
#   Output Meta Data:         yes
#   Energy Axis:              Binding Energy
#   Count Rate:               Counts per Second
#   Separate Scan Data:       no
#   Separate Channel Data:    no
#   External Channel Data:    yes
#   Transmission Function:    no
#   Error Bar:                no
#   Operation Results:        no
#   Time Zone Format:         UTC
#
# Group:                        from NAP-STM via vacuum suitcase, 7ML Pt as deposited
#
# Region:                       Pt4f_Ti3s
# Spectrum ID:                  6
# Acquisition Date:             07/08/24 15:22:20 UTC
# Analysis Method:              XPS
# Analyzer Lens:                LargeArea:1.5kV
# Analyzer Slit:                5:7x20c\C:mesh
# Scan Mode:                    FixedAnalyzerTransmission
# Scan Variable:                Binding Energy
# Curves/Scan:                  1
# Values/Curve:                 341
# Dwell Time:                   0.1
# Excitation Energy:            1486.71
# Binding Energy:               84
# Pass Energy:                  30
# Bias Voltage:                 100
# Detector Voltage:             1650
# Eff. Workfunction:            4.425
# Source:                       XR 50 MF (UXC1000)
# Comment:                      

# Cycle: 0
#
# Number of Scans: 5

# Cycle: 0, Curve: 0
#
# Acquisition Date:             07/08/24 15:22:20 UTC
# ColumnLabels:                 energy counts/s
#
84  2606.1129
83.9  2577.3895
83.8  2564.8121
83.7  2596.416
83.6  2617.0673
83.5  2730.8234
83.4  2679.0218
83.3  2746.7765
83.2  2808.1679
83.1  2698.5303
83  2654.9893
82.9  2816.7626
82.8  2852.9957
82.7  2785.6378
82.6  2941.5852
82.5  2885.1326
82.4  2863.5957
82.3  2876.5489
82.2  2996.7531
82.1  2960.1888
82  2930.7377
81.9  3006.3119
81.8  2932.436
81.7  2956.7769
81.6  2990.7653
81.5  3026.9631
81.4  3190.9834
81.3  3068.0942
81.2  3135.4131
81.1  3125.9771
81  3325.6338
80.9  3148.0047
80.8  3091.557
80.7  3238.3985
80.6  3292.927
80.5  3172.6775
80.4  3205.724
80.3  3144.6625
80.2  3239.6766
80.1  3285.3752
80  3287.0913
79.9  3378.1167
79.8  3349.8629
79.7  3389.9294
79.6  3457.7189
79.5  3615.9736
79.4  3429.6127
79.3  3453.6315
79.2  3526.0488
79.1  3730.8563
79  3632.0644
78.9  3574.5736
78.8  3648.2119
78.7  3826.3476
78.6  3834.648
78.5  3886.4644
78.4  3835.4065
78.3  3961.8461
78.2  3889.8786
78.1  3988.1714
78  4024.6685
77.9  4035.5542
77.8  4124.7857
77.7  4158.9622
77.6  4323.046
77.5  4297.0121
77.4  4342.5884
77.3  4381.0755
77.2  4537.1645
77.1  4534.9085
77  4698.3515
76.9  4833.6379
76.8  4913.8308
76.7  5136.0756
76.6  5313.2358
76.5  5339.1494
76.4  5734.305
76.3  5962.6621
76.2  6117.3628
76.1  6689.4429
76  7009.8309
75.9  7432.1831
75.8  7969.2177
75.7  8437.4363
75.6  8973.9082
75.5  9806.7744
75.4  10801.603
75.3  11775.95
75.2  12657.448
75.1  13429.522
75  14286.169
74.9  14979.411
74.8  15320.983
74.7  15493.095
74.6  15386.203
74.5  14690.313
74.4  13972.531
74.3  12670.328
74.2  11294.82
74.1  10139.001
74  8616.6756
73.9  7411.8745
73.8  6661.9832
73.7  5858.7079
73.6  5566.5978
73.5  5276.8239
73.4  5109.9502
73.3  5134.2088
73.2  5283.1041
73.1  5465.6971
73  5659.1665
72.9  5778.2585
72.8  5989.128
72.7  6504.6757
72.6  6970.6226
72.5  7667.3001
72.4  8253.2402
72.3  8977.6552
72.2  9973.5106
72.1  10804.615
72  12107.172
71.9  13514.056
71.8  14598.705
71.7  15647.813
71.6  16389.419
71.5  17324.935
71.4  17623.689
71.3  17590.446
71.2  16793.458
71.1  15207.751
71  13739.954
70.9  11942.909
70.8  10074.58
70.7  8042.9441
70.6  6444.2087
70.5  5183.2867
70.4  3998.5348
70.3  3206.4245
70.2  2574.6424
70.1  2193.4384
70  1910.4214
69.9  1754.9862
69.8  1583.4108
69.7  1496.1203
69.6  1392.4668
69.5  1358.9117
69.4  1362.9221
69.3  1225.8774
69.2  1204.8914
69.1  1240.8795
69  1188.8537
68.9  1121.6566
68.8  1141.1384
68.7  1124.2767
68.6  1045.1986
68.5  1083.6076
68.4  1155.9909
68.3  1163.3457
68.2  1143.031
68.1  1112.0979
68  1087.7815
67.9  1073.0687
67.8  1064.0113
67.7  1073.7186
67.6  1067.7544
67.5  1032.2829
67.4  1055.4268
67.3  1045.8788
67.2  1077.9767
67.1  1015.4472
67  989.10919
66.9  1080.211
66.8  1073.4631
66.7  1014.7879
66.6  1001.6936
66.5  1038.8497
66.4  1051.8101
66.3  1007.2774
66.2  1001.7504
66.1  1042.7738
66  1025.45
65.9  1003.2007
65.8  977.503
65.7  1022.4394
65.6  1020.8815
65.5  1028.8208
65.4  1023.8369
65.3  985.29736
65.2  938.38155
65.1  988.14945
65  969.81061
64.9  959.47452
64.8  1002.5928
64.7  1013.1032
64.6  1114.8621
64.5  1043.7128
64.4  1096.5897
64.3  1068.6861
64.2  1095.056
64.1  1161.0419
64  1147.9948
63.9  1219.258
63.8  1270.687
63.7  1282.3347
63.6  1265.4879
63.5  1340.4945
63.4  1285.8256
63.3  1367.1966
63.2  1410.2933
63.1  1520.1657
63  1514.7319
62.9  1470.2719
62.8  1523.5145
62.7  1466.5321
62.6  1485.712
62.5  1413.5253
62.4  1414.3491
62.3  1310.1027
62.2  1333.5315
62.1  1380.5538
62  1289.5551
61.9  1270.1115
61.8  1269.498
61.7  1150.5612
61.6  1127.5191
61.5  1031.6388
61.4  1016.1237
61.3  1046.0264
61.2  986.37663
61.1  974.4543
61  991.22284
60.9  962.41143
60.8  962.90021
60.7  955.29769
60.6  968.77264
60.5  918.52719
60.4  854.67582
60.3  857.76911
60.2  814.19451
60.1  835.0101
60  862.39568
59.9  835.41085
59.8  851.91134
59.7  764.55066
59.6  771.27049
59.5  768.96605
59.4  804.53648
59.3  756.43736
59.2  763.48484
59.1  787.89648
59  749.45126
58.9  795.81561
58.8  755.74184
58.7  821.47779
58.6  812.61654
58.5  813.33669
58.4  778.54031
58.3  761.00261
58.2  763.24771
58.1  755.16432
58  775.79174
57.9  736.31407
57.8  722.43078
57.7  767.21766
57.6  788.74153
57.5  817.05658
57.4  805.30068
57.3  743.89317
57.2  788.60304
57.1  776.84663
57  776.32732
56.9  757.19757
56.8  809.92875
56.7  759.91424
56.6  781.18797
56.5  791.3392
56.4  807.33082
56.3  845.14832
56.2  893.61121
56.1  824.28208
56  831.43169
55.9  826.19597
55.8  872.18447
55.7  902.55245
55.6  873.79944
55.5  880.21446
55.4  872.45633
55.3  940.98631
55.2  878.57034
55.1  906.66854
55  854.42003
54.9  859.64317
54.8  911.47641
54.7  939.08671
54.6  968.67153
54.5  998.8404
54.4  991.76547
54.3  1046.894
54.2  1036.6215
54.1  1016.7354
54  1019.4767
53.9  1003.6054
53.8  1103.6607
53.7  1144.5061
53.6  1193.5777
53.5  1181.1531
53.4  1190.6019
53.3  1174.6063
53.2  1149.2645
53.1  1212.6984
53  1260.9238
52.9  1251.5475
52.8  1320.2161
52.7  1330.4598
52.6  1256.8329
52.5  1331.0423
52.4  1372.8398
52.3  1292.0227
52.2  1405.8917
52.1  1431.2216
52  1400.7957
51.9  1324.5329
51.8  1298.1805
51.7  1449.892
51.6  1377.6896
51.5  1376.5513
51.4  1298.9609
51.3  1349.6664
51.2  1299.0883
51.1  1270.3352
51  1226.6104
50.9  1308.9595
50.8  1295.956
50.7  1192.5006
50.6  1168.0886
50.5  1183.9746
50.4  1199.8528
50.3  1047.5228
50.2  1039.6249
50.1  993.36582
50  991.49385
