# Supplementary material for: The influence of bulk stoichiometry on near-ambient pressure reactivity of bare and Pt-loaded rutile TiO2(110)
Source: Nanoscale. 2024 Aug 29;16(38):17825–37. doi: 10.1039/d4nr01702a (PMC11381967; doi:10.1039/d4nr01702a)
Supplement: NR-016-D4NR01702A-s002 [file NR-016-D4NR01702A-s002.zip › TPD_XPS/HR-TiO2_TPD_blank.lvm]

ti_240304_001	Te__240304_001	28_240304_001	30_240304_001	44_240304_001	46_240304_001	28_Qr_240304_001	30_Qr_240304_001	44_Qr_240304_001	46_Qr_240304_001
0.000000	-73.901031	2.086514E-10	1.023367E-11	1.328711E-10	1.644217E-12	1.000000E-9	1.000000E-9	1.000000E-9	1.000000E-10
0.498189	-73.903244	2.082803E-10	1.003851E-11	1.328731E-10	1.690410E-12	1.000000E-9	1.000000E-9	1.000000E-9	1.000000E-10
1.003701	-73.901703	2.089243E-10	1.001557E-11	1.328680E-10	1.571734E-12	1.000000E-9	1.000000E-9	1.000000E-9	1.000000E-10
1.499150	-73.878731	2.094991E-10	1.023237E-11	1.327126E-10	1.579295E-12	1.000000E-9	1.000000E-9	1.000000E-9	1.000000E-10
2.000484	-73.861534	2.089241E-10	1.023170E-11	1.326253E-10	1.616878E-12	1.000000E-9	1.000000E-9	1.000000E-9	1.000000E-10
2.498498	-73.874504	2.087456E-10	1.023206E-11	1.326364E-10	1.604184E-12	1.000000E-9	1.000000E-9	1.000000E-9	1.000000E-10
3.000323	-73.848770	2.085242E-10	1.007278E-11	1.326332E-10	1.592097E-12	1.000000E-9	1.000000E-9	1.000000E-9	1.000000E-10
3.501184	-73.870636	2.088805E-10	9.985526E-12	1.326278E-10	1.592238E-12	1.000000E-9	1.000000E-9	1.000000E-9	1.000000E-10
4.000167	-73.833878	2.094953E-10	1.021149E-11	1.323901E-10	1.585161E-12	1.000000E-9	1.000000E-9	1.000000E-9	1.000000E-10
4.499850	-73.850861	2.093439E-10	1.018102E-11	1.321493E-10	1.502451E-12	1.000000E-9	1.000000E-9	1.000000E-9	1.000000E-10
4.999350	-73.873451	2.092561E-10	9.989155E-12	1.323408E-10	1.502289E-12	1.000000E-9	1.000000E-9	1.000000E-9	1.000000E-10
5.501439	-73.859192	2.096973E-10	9.987864E-12	1.324543E-10	1.502192E-12	1.000000E-9	1.000000E-9	1.000000E-9	1.000000E-10
6.008105	-73.866882	2.096469E-10	9.983900E-12	1.335984E-10	1.572779E-12	1.000000E-9	1.000000E-9	1.000000E-9	1.000000E-10
6.502112	-73.870323	2.092548E-10	9.987950E-12	1.332790E-10	1.616173E-12	1.000000E-9	1.000000E-9	1.000000E-9	1.000000E-10
7.004435	-73.875938	2.086801E-10	9.989603E-12	1.326270E-10	1.594466E-12	1.000000E-9	1.000000E-9	1.000000E-9	1.000000E-10
7.500488	-73.897720	2.080344E-10	9.990016E-12	1.327739E-10	1.600787E-12	1.000000E-9	1.000000E-9	1.000000E-9	1.000000E-10
8.000164	-73.897316	2.093226E-10	1.006996E-11	1.328708E-10	1.640938E-12	1.000000E-9	1.000000E-9	1.000000E-9	1.000000E-10
8.501293	-73.863976	2.097216E-10	1.023711E-11	1.326551E-10	1.596749E-12	1.000000E-9	1.000000E-9	1.000000E-9	1.000000E-10
9.001181	-73.887688	2.090083E-10	1.009069E-11	1.326707E-10	1.543124E-12	1.000000E-9	1.000000E-9	1.000000E-9	1.000000E-10
9.501679	-73.867355	2.089378E-10	9.988110E-12	1.328692E-10	1.597067E-12	1.000000E-9	1.000000E-9	1.000000E-9	1.000000E-10
10.001316	-73.842415	2.087672E-10	9.992583E-12	1.326638E-10	1.616059E-12	1.000000E-9	1.000000E-9	1.000000E-9	1.000000E-10
10.502210	-73.816902	2.083467E-10	1.002045E-11	1.323882E-10	1.543572E-12	1.000000E-9	1.000000E-9	1.000000E-9	1.000000E-10
11.003695	-73.820786	2.080352E-10	1.023806E-11	1.334092E-10	1.532604E-12	1.000000E-9	1.000000E-9	1.000000E-9	1.000000E-10
11.498374	-73.837463	2.082425E-10	1.013793E-11	1.338446E-10	1.502222E-12	1.000000E-9	1.000000E-9	1.000000E-9	1.000000E-10
12.006668	-73.854248	2.083157E-10	9.993373E-12	1.336010E-10	1.578143E-12	1.000000E-9	1.000000E-9	1.000000E-9	1.000000E-10
12.500428	-73.839325	2.085230E-10	9.993241E-12	1.333320E-10	1.641239E-12	1.000000E-9	1.000000E-9	1.000000E-9	1.000000E-10
13.000308	-73.826492	2.086271E-10	9.991988E-12	1.326308E-10	1.579282E-12	1.000000E-9	1.000000E-9	1.000000E-9	1.000000E-10
13.508273	-73.798645	2.087685E-10	9.988775E-12	1.326291E-10	1.562693E-12	1.000000E-9	1.000000E-9	1.000000E-9	1.000000E-10
14.001580	-73.799545	2.080907E-10	9.992259E-12	1.326278E-10	1.526725E-12	1.000000E-9	1.000000E-9	1.000000E-9	1.000000E-10
14.499602	-73.796661	2.077970E-10	9.992145E-12	1.332248E-10	1.543356E-12	1.000000E-9	1.000000E-9	1.000000E-9	1.000000E-10
14.999744	-73.777985	2.087461E-10	1.012318E-11	1.332795E-10	1.567568E-12	1.000000E-9	1.000000E-9	1.000000E-9	1.000000E-10
15.502033	-73.770203	2.088302E-10	1.023244E-11	1.326317E-10	1.540063E-12	1.000000E-9	1.000000E-9	1.000000E-9	1.000000E-10
16.000718	-73.750259	2.090174E-10	1.003866E-11	1.325383E-10	1.526675E-12	1.000000E-9	1.000000E-9	1.000000E-9	1.000000E-10
16.499757	-73.730652	2.088824E-10	9.992469E-12	1.323888E-10	1.612396E-12	1.000000E-9	1.000000E-9	1.000000E-9	1.000000E-10
17.000460	-73.712326	2.087690E-10	9.991254E-12	1.328619E-10	1.599490E-12	1.000000E-9	1.000000E-9	1.000000E-9	1.000000E-10
17.499545	-73.688255	2.089671E-10	1.008411E-11	1.331131E-10	1.543605E-12	1.000000E-9	1.000000E-9	1.000000E-9	1.000000E-10
18.000497	-73.683151	2.088972E-10	1.023618E-11	1.331101E-10	1.543611E-12	1.000000E-9	1.000000E-9	1.000000E-9	1.000000E-10
18.498991	-73.649414	2.075512E-10	1.008151E-11	1.331173E-10	1.544097E-12	1.000000E-9	1.000000E-9	1.000000E-9	1.000000E-10
19.000437	-73.628868	2.080719E-10	9.995301E-12	1.331170E-10	1.562726E-12	1.000000E-9	1.000000E-9	1.000000E-9	1.000000E-10
19.497620	-73.605438	2.090129E-10	9.993881E-12	1.328811E-10	1.566501E-12	1.000000E-9	1.000000E-9	1.000000E-9	1.000000E-10
20.005757	-73.597130	2.085427E-10	9.993137E-12	1.326281E-10	1.527061E-12	1.000000E-9	1.000000E-9	1.000000E-9	1.000000E-10
20.506697	-73.587296	2.082809E-10	9.997946E-12	1.330046E-10	1.540383E-12	1.000000E-9	1.000000E-9	1.000000E-9	1.000000E-10
21.000017	-73.555077	2.087183E-10	9.994484E-12	1.330868E-10	1.567990E-12	1.000000E-9	1.000000E-9	1.000000E-9	1.000000E-10
21.499264	-73.525558	2.086197E-10	9.993374E-12	1.323876E-10	1.582843E-12	1.000000E-9	1.000000E-9	1.000000E-9	1.000000E-10
22.000315	-73.516296	2.080315E-10	1.018224E-11	1.326302E-10	1.592247E-12	1.000000E-9	1.000000E-9	1.000000E-9	1.000000E-10
22.499578	-73.476051	2.082676E-10	1.022735E-11	1.331084E-10	1.700810E-12	1.000000E-9	1.000000E-9	1.000000E-9	1.000000E-10
23.007862	-73.471710	2.085274E-10	9.992695E-12	1.329626E-10	1.697503E-12	1.000000E-9	1.000000E-9	1.000000E-9	1.000000E-10
23.499152	-73.449883	2.090646E-10	1.006736E-11	1.328730E-10	1.616855E-12	1.000000E-9	1.000000E-9	1.000000E-9	1.000000E-10
23.999393	-73.405037	2.092608E-10	1.023580E-11	1.328703E-10	1.627956E-12	1.000000E-9	1.000000E-9	1.000000E-9	1.000000E-10
24.498067	-73.397331	2.094963E-10	1.009593E-11	1.328325E-10	1.641020E-12	1.000000E-9	1.000000E-9	1.000000E-9	1.000000E-10
24.999596	-73.383636	2.094290E-10	1.000009E-11	1.326280E-10	1.557073E-12	1.000000E-9	1.000000E-9	1.000000E-9	1.000000E-10
25.500168	-73.361893	2.092572E-10	9.995987E-12	1.327322E-10	1.526721E-12	1.000000E-9	1.000000E-9	1.000000E-9	1.000000E-10
26.002101	-73.322525	2.096822E-10	9.995642E-12	1.328724E-10	1.542938E-12	1.000000E-9	1.000000E-9	1.000000E-9	1.000000E-10
26.503048	-73.285866	2.099874E-10	9.994133E-12	1.327011E-10	1.557056E-12	1.000000E-9	1.000000E-9	1.000000E-9	1.000000E-10
26.999515	-73.232590	2.078969E-10	1.009705E-11	1.326331E-10	1.591867E-12	1.000000E-9	1.000000E-9	1.000000E-9	1.000000E-10
27.499611	-73.187035	2.077062E-10	1.024154E-11	1.328773E-10	1.592143E-12	1.000000E-9	1.000000E-9	1.000000E-9	1.000000E-10
28.000049	-73.161560	2.087711E-10	1.006681E-11	1.328768E-10	1.591726E-12	1.000000E-9	1.000000E-9	1.000000E-9	1.000000E-10
28.500911	-73.133034	2.085752E-10	9.992419E-12	1.328773E-10	1.653400E-12	1.000000E-9	1.000000E-9	1.000000E-9	1.000000E-10
29.002596	-73.108833	2.082860E-10	9.994161E-12	1.327429E-10	1.662301E-12	1.000000E-9	1.000000E-9	1.000000E-9	1.000000E-10
29.499136	-73.086288	2.082854E-10	9.991714E-12	1.326326E-10	1.641153E-12	1.000000E-9	1.000000E-9	1.000000E-9	1.000000E-10
30.000338	-73.076248	2.082859E-10	9.994166E-12	1.332297E-10	1.612335E-12	1.000000E-9	1.000000E-9	1.000000E-9	1.000000E-10
30.499433	-73.034607	2.089820E-10	9.994648E-12	1.333120E-10	1.567840E-12	1.000000E-9	1.000000E-9	1.000000E-9	1.000000E-10
31.001390	-72.975693	2.090692E-10	9.996547E-12	1.328795E-10	1.567866E-12	1.000000E-9	1.000000E-9	1.000000E-9	1.000000E-10
31.499083	-72.947159	2.092545E-10	1.019265E-11	1.329715E-10	1.568309E-12	1.000000E-9	1.000000E-9	1.000000E-9	1.000000E-10
31.999752	-72.916183	2.091300E-10	1.023391E-11	1.331171E-10	1.544741E-12	1.000000E-9	1.000000E-9	1.000000E-9	1.000000E-10
32.500441	-72.878212	2.090127E-10	1.023528E-11	1.328001E-10	1.534611E-12	1.000000E-9	1.000000E-9	1.000000E-9	1.000000E-10
33.007311	-72.838776	2.088228E-10	1.023552E-11	1.326348E-10	1.503196E-12	1.000000E-9	1.000000E-9	1.000000E-9	1.000000E-10
33.499721	-72.778725	2.088566E-10	1.023375E-11	1.326322E-10	1.534959E-12	1.000000E-9	1.000000E-9	1.000000E-9	1.000000E-10
34.019696	-72.721107	2.099858E-10	1.023441E-11	1.327312E-10	1.568317E-12	1.000000E-9	1.000000E-9	1.000000E-9	1.000000E-10
34.499903	-72.689186	2.091958E-10	1.023221E-11	1.331193E-10	1.568157E-12	1.000000E-9	1.000000E-9	1.000000E-9	1.000000E-10
35.012328	-72.642143	2.077916E-10	1.023227E-11	1.328717E-10	1.565723E-12	1.000000E-9	1.000000E-9	1.000000E-9	1.000000E-10
35.498059	-72.604858	2.084116E-10	1.022998E-11	1.326347E-10	1.542771E-12	1.000000E-9	1.000000E-9	1.000000E-9	1.000000E-10
36.009300	-72.536980	2.087685E-10	1.023274E-11	1.326375E-10	1.521018E-12	1.000000E-9	1.000000E-9	1.000000E-9	1.000000E-10
36.509007	-72.486908	2.087675E-10	1.011217E-11	1.326287E-10	1.478075E-12	1.000000E-9	1.000000E-9	1.000000E-9	1.000000E-10
37.013947	-72.450905	2.088107E-10	9.986527E-12	1.323934E-10	1.517536E-12	1.000000E-9	1.000000E-9	1.000000E-9	1.000000E-10
37.506629	-72.399979	2.090115E-10	9.990270E-12	1.323126E-10	1.543368E-12	1.000000E-9	1.000000E-9	1.000000E-9	1.000000E-10
38.000313	-72.340553	2.090132E-10	9.993540E-12	1.321489E-10	1.528995E-12	1.000000E-9	1.000000E-9	1.000000E-9	1.000000E-10
38.503965	-72.311676	2.090137E-10	1.023286E-11	1.325862E-10	1.533942E-12	1.000000E-9	1.000000E-9	1.000000E-9	1.000000E-10
38.998696	-72.240707	2.088370E-10	1.030859E-11	1.328746E-10	1.567542E-12	1.000000E-9	1.000000E-9	1.000000E-9	1.000000E-10
39.508010	-72.173477	2.087660E-10	1.047672E-11	1.322416E-10	1.549614E-12	1.000000E-9	1.000000E-9	1.000000E-9	1.000000E-10
40.006311	-72.119331	2.085249E-10	1.032962E-11	1.322125E-10	1.526926E-12	1.000000E-9	1.000000E-9	1.000000E-9	1.000000E-10
40.502099	-72.042618	2.084482E-10	1.022904E-11	1.326274E-10	1.539257E-12	1.000000E-9	1.000000E-9	1.000000E-9	1.000000E-10
41.008317	-71.986633	2.082789E-10	1.001644E-11	1.324256E-10	1.543588E-12	1.000000E-9	1.000000E-9	1.000000E-9	1.000000E-10
41.507115	-71.930748	2.088511E-10	9.990227E-12	1.321470E-10	1.527253E-12	1.000000E-9	1.000000E-9	1.000000E-9	1.000000E-10
42.003075	-71.864403	2.092544E-10	9.990705E-12	1.321460E-10	1.538696E-12	1.000000E-9	1.000000E-9	1.000000E-9	1.000000E-10
42.503396	-71.825348	2.088327E-10	1.009677E-11	1.321447E-10	1.567666E-12	1.000000E-9	1.000000E-9	1.000000E-9	1.000000E-10
43.012215	-71.766449	2.087967E-10	1.023662E-11	1.323840E-10	1.567421E-12	1.000000E-9	1.000000E-9	1.000000E-9	1.000000E-10
43.497931	-71.683975	2.090096E-10	1.023393E-11	1.325198E-10	1.567826E-12	1.000000E-9	1.000000E-9	1.000000E-9	1.000000E-10
44.001528	-71.646858	2.090081E-10	1.023322E-11	1.328760E-10	1.512143E-12	1.000000E-9	1.000000E-9	1.000000E-9	1.000000E-10
44.501697	-71.574013	2.090101E-10	1.047722E-11	1.328708E-10	1.510869E-12	1.000000E-9	1.000000E-9	1.000000E-9	1.000000E-10
45.000259	-71.518753	2.093468E-10	1.048256E-11	1.328748E-10	1.567457E-12	1.000000E-9	1.000000E-9	1.000000E-9	1.000000E-10
45.498894	-71.455009	2.094967E-10	1.047862E-11	1.326698E-10	1.551424E-12	1.000000E-9	1.000000E-9	1.000000E-9	1.000000E-10
46.006266	-71.372292	2.087923E-10	1.034843E-11	1.326052E-10	1.526768E-12	1.000000E-9	1.000000E-9	1.000000E-9	1.000000E-10
46.498960	-71.301941	2.089961E-10	1.023810E-11	1.323871E-10	1.554429E-12	1.000000E-9	1.000000E-9	1.000000E-9	1.000000E-10
47.000075	-71.192429	2.097410E-10	1.043363E-11	1.325681E-10	1.567361E-12	1.000000E-9	1.000000E-9	1.000000E-9	1.000000E-10
47.502755	-71.114998	2.094870E-10	1.048003E-11	1.328690E-10	1.544159E-12	1.000000E-9	1.000000E-9	1.000000E-9	1.000000E-10
48.001493	-71.019424	2.092530E-10	1.047769E-11	1.323917E-10	1.539592E-12	1.000000E-9	1.000000E-9	1.000000E-9	1.000000E-10
48.499473	-70.991188	2.096402E-10	1.038819E-11	1.321444E-10	1.527246E-12	1.000000E-9	1.000000E-9	1.000000E-9	1.000000E-10
49.005619	-70.928818	2.096267E-10	1.023544E-11	1.326012E-10	1.547542E-12	1.000000E-9	1.000000E-9	1.000000E-9	1.000000E-10
49.499393	-70.826485	2.082813E-10	1.039015E-11	1.325764E-10	1.567580E-12	1.000000E-9	1.000000E-9	1.000000E-9	1.000000E-10
50.001683	-70.762459	2.082859E-10	1.047709E-11	1.323911E-10	1.567764E-12	1.000000E-9	1.000000E-9	1.000000E-9	1.000000E-10
50.497920	-70.683777	2.082838E-10	1.047690E-11	1.323892E-10	1.564909E-12	1.000000E-9	1.000000E-9	1.000000E-9	1.000000E-10
51.000645	-70.606270	2.087438E-10	1.052221E-11	1.323863E-10	1.527047E-12	1.000000E-9	1.000000E-9	1.000000E-9	1.000000E-10
51.498863	-70.488518	2.090105E-10	1.071850E-11	1.327624E-10	1.526753E-12	1.000000E-9	1.000000E-9	1.000000E-9	1.000000E-10
51.999629	-70.421043	2.092289E-10	1.060665E-11	1.328628E-10	1.526956E-12	1.000000E-9	1.000000E-9	1.000000E-9	1.000000E-10
52.501557	-70.335999	2.091150E-10	1.048003E-11	1.326307E-10	1.527095E-12	1.000000E-9	1.000000E-9	1.000000E-9	1.000000E-10
53.001441	-70.273697	2.085197E-10	1.048045E-11	1.323222E-10	1.526884E-12	1.000000E-9	1.000000E-9	1.000000E-9	1.000000E-10
53.498390	-70.183243	2.086354E-10	1.047992E-11	1.316574E-10	1.585805E-12	1.000000E-9	1.000000E-9	1.000000E-9	1.000000E-10
54.008610	-70.088402	2.087673E-10	1.048109E-11	1.325347E-10	1.591825E-12	1.000000E-9	1.000000E-9	1.000000E-9	1.000000E-10
54.498153	-69.987267	2.089435E-10	1.055416E-11	1.331103E-10	1.592160E-12	1.000000E-9	1.000000E-9	1.000000E-9	1.000000E-10
55.000614	-69.911400	2.090060E-10	1.072547E-11	1.326949E-10	1.563578E-12	1.000000E-9	1.000000E-9	1.000000E-9	1.000000E-10
55.500377	-69.808281	2.087696E-10	1.058815E-11	1.324900E-10	1.526894E-12	1.000000E-9	1.000000E-9	1.000000E-9	1.000000E-10
55.999742	-69.707275	2.089066E-10	1.048080E-11	1.316551E-10	1.555825E-12	1.000000E-9	1.000000E-9	1.000000E-9	1.000000E-10
56.497004	-69.646568	2.092571E-10	1.047803E-11	1.318593E-10	1.567082E-12	1.000000E-9	1.000000E-9	1.000000E-9	1.000000E-10
57.000673	-69.523537	2.091155E-10	1.047882E-11	1.321413E-10	1.526926E-12	1.000000E-9	1.000000E-9	1.000000E-9	1.000000E-10
57.499505	-69.419640	2.090104E-10	1.048000E-11	1.324882E-10	1.538697E-12	1.000000E-9	1.000000E-9	1.000000E-9	1.000000E-10
58.000450	-69.311729	2.096288E-10	1.048170E-11	1.326309E-10	1.567865E-12	1.000000E-9	1.000000E-9	1.000000E-9	1.000000E-10
58.498989	-69.208069	2.096455E-10	1.047775E-11	1.333524E-10	1.554269E-12	1.000000E-9	1.000000E-9	1.000000E-9	1.000000E-10
59.003163	-69.091049	2.090056E-10	1.047807E-11	1.331049E-10	1.543696E-12	1.000000E-9	1.000000E-9	1.000000E-9	1.000000E-10
59.497731	-69.022591	2.090077E-10	1.047533E-11	1.323873E-10	1.564288E-12	1.000000E-9	1.000000E-9	1.000000E-9	1.000000E-10
59.998365	-68.906792	2.090104E-10	1.047596E-11	1.325234E-10	1.563716E-12	1.000000E-9	1.000000E-9	1.000000E-9	1.000000E-10
60.501143	-68.791298	2.090129E-10	1.053993E-11	1.326352E-10	1.527573E-12	1.000000E-9	1.000000E-9	1.000000E-9	1.000000E-10
60.999188	-68.698013	2.090114E-10	1.072214E-11	1.326288E-10	1.553212E-12	1.000000E-9	1.000000E-9	1.000000E-9	1.000000E-10
61.498168	-68.603165	2.099554E-10	1.072208E-11	1.326327E-10	1.592970E-12	1.000000E-9	1.000000E-9	1.000000E-9	1.000000E-10
62.004618	-68.524986	2.097563E-10	1.072203E-11	1.326276E-10	1.548729E-12	1.000000E-9	1.000000E-9	1.000000E-9	1.000000E-10
62.500165	-68.408913	2.090111E-10	1.052368E-11	1.326298E-10	1.527794E-12	1.000000E-9	1.000000E-9	1.000000E-9	1.000000E-10
63.000370	-68.300354	2.088848E-10	1.050181E-11	1.326330E-10	1.504570E-12	1.000000E-9	1.000000E-9	1.000000E-9	1.000000E-10
63.498580	-68.181038	2.087668E-10	1.071965E-11	1.321475E-10	1.534873E-12	1.000000E-9	1.000000E-9	1.000000E-9	1.000000E-10
63.999401	-68.072220	2.091558E-10	1.072330E-11	1.318986E-10	1.641284E-12	1.000000E-9	1.000000E-9	1.000000E-9	1.000000E-10
64.497987	-67.954445	2.091581E-10	1.072230E-11	1.323588E-10	1.603487E-12	1.000000E-9	1.000000E-9	1.000000E-9	1.000000E-10
65.000110	-67.823509	2.080340E-10	1.071861E-11	1.322825E-10	1.568027E-12	1.000000E-9	1.000000E-9	1.000000E-9	1.000000E-10
65.498885	-67.716400	2.083029E-10	1.072013E-11	1.318998E-10	1.548863E-12	1.000000E-9	1.000000E-9	1.000000E-9	1.000000E-10
66.001953	-67.568268	2.087693E-10	1.049551E-11	1.322579E-10	1.542697E-12	1.000000E-9	1.000000E-9	1.000000E-9	1.000000E-10
66.499294	-67.464424	2.087710E-10	1.047663E-11	1.326239E-10	1.543034E-12	1.000000E-9	1.000000E-9	1.000000E-9	1.000000E-10
67.000661	-67.320496	2.087723E-10	1.047490E-11	1.324400E-10	1.537721E-12	1.000000E-9	1.000000E-9	1.000000E-9	1.000000E-10
67.509379	-67.223068	2.094288E-10	1.058821E-11	1.323642E-10	1.526765E-12	1.000000E-9	1.000000E-9	1.000000E-9	1.000000E-10
68.002677	-67.090607	2.092443E-10	1.072232E-11	1.321396E-10	1.552697E-12	1.000000E-9	1.000000E-9	1.000000E-9	1.000000E-10
68.501812	-66.994347	2.082755E-10	1.071900E-11	1.322204E-10	1.567597E-12	1.000000E-9	1.000000E-9	1.000000E-9	1.000000E-10
69.000653	-66.862587	2.086307E-10	1.071339E-11	1.323827E-10	1.567651E-12	1.000000E-9	1.000000E-9	1.000000E-9	1.000000E-10
69.497925	-66.711021	2.090121E-10	1.047310E-11	1.323819E-10	1.572820E-12	1.000000E-9	1.000000E-9	1.000000E-9	1.000000E-10
70.003747	-66.581520	2.090121E-10	1.047137E-11	1.323812E-10	1.592832E-12	1.000000E-9	1.000000E-9	1.000000E-9	1.000000E-10
70.498728	-66.480614	2.090099E-10	1.047642E-11	1.321652E-10	1.592708E-12	1.000000E-9	1.000000E-9	1.000000E-9	1.000000E-10
71.002821	-66.370651	2.090118E-10	1.047564E-11	1.321404E-10	1.592405E-12	1.000000E-9	1.000000E-9	1.000000E-9	1.000000E-10
71.501378	-66.189621	2.091527E-10	1.047655E-11	1.321454E-10	1.557355E-12	1.000000E-9	1.000000E-9	1.000000E-9	1.000000E-10
71.998857	-66.059036	2.094982E-10	1.048101E-11	1.322530E-10	1.543908E-12	1.000000E-9	1.000000E-9	1.000000E-9	1.000000E-10
72.501227	-65.904068	2.093616E-10	1.047996E-11	1.323872E-10	1.543841E-12	1.000000E-9	1.000000E-9	1.000000E-9	1.000000E-10
72.999941	-65.804070	2.092570E-10	1.047647E-11	1.327278E-10	1.550437E-12	1.000000E-9	1.000000E-9	1.000000E-9	1.000000E-10
73.498614	-65.660751	2.088439E-10	1.047083E-11	1.328823E-10	1.567969E-12	1.000000E-9	1.000000E-9	1.000000E-9	1.000000E-10
74.011816	-65.545494	2.088939E-10	1.046971E-11	1.323967E-10	1.581830E-12	1.000000E-9	1.000000E-9	1.000000E-9	1.000000E-10
74.498120	-65.389587	2.097474E-10	1.030261E-11	1.322655E-10	1.592483E-12	1.000000E-9	1.000000E-9	1.000000E-9	1.000000E-10
75.005765	-65.221298	2.093595E-10	1.022632E-11	1.319038E-10	1.592423E-12	1.000000E-9	1.000000E-9	1.000000E-9	1.000000E-10
75.497931	-65.097565	2.087714E-10	1.046780E-11	1.321666E-10	1.587360E-12	1.000000E-9	1.000000E-9	1.000000E-9	1.000000E-10
76.000607	-64.965813	2.092600E-10	1.047366E-11	1.323885E-10	1.543261E-12	1.000000E-9	1.000000E-9	1.000000E-9	1.000000E-10
76.501266	-64.817940	2.095005E-10	1.047468E-11	1.323896E-10	1.537603E-12	1.000000E-9	1.000000E-9	1.000000E-9	1.000000E-10
76.999811	-64.674149	2.085644E-10	1.047245E-11	1.323885E-10	1.527778E-12	1.000000E-9	1.000000E-9	1.000000E-9	1.000000E-10
77.498495	-64.536522	2.088038E-10	1.047624E-11	1.323905E-10	1.554975E-12	1.000000E-9	1.000000E-9	1.000000E-9	1.000000E-10
77.999001	-64.405678	2.097421E-10	1.047401E-11	1.325669E-10	1.568175E-12	1.000000E-9	1.000000E-9	1.000000E-9	1.000000E-10
78.507690	-64.272385	2.096210E-10	1.045281E-11	1.328740E-10	1.530112E-12	1.000000E-9	1.000000E-9	1.000000E-9	1.000000E-10
79.008709	-64.096794	2.094992E-10	1.023169E-11	1.325568E-10	1.521913E-12	1.000000E-9	1.000000E-9	1.000000E-9	1.000000E-10
79.497746	-63.923717	2.085632E-10	1.031852E-11	1.323827E-10	1.502841E-12	1.000000E-9	1.000000E-9	1.000000E-9	1.000000E-10
79.999740	-63.740665	2.083709E-10	1.047786E-11	1.321541E-10	1.523417E-12	1.000000E-9	1.000000E-9	1.000000E-9	1.000000E-10
80.507768	-63.571114	2.095028E-10	1.032036E-11	1.322408E-10	1.543399E-12	1.000000E-9	1.000000E-9	1.000000E-9	1.000000E-10
81.001447	-63.439865	2.092460E-10	1.023180E-11	1.326283E-10	1.543305E-12	1.000000E-9	1.000000E-9	1.000000E-9	1.000000E-10
81.503442	-63.308178	2.087691E-10	1.045797E-11	1.325091E-10	1.539929E-12	1.000000E-9	1.000000E-9	1.000000E-9	1.000000E-10
81.999988	-63.177761	2.090707E-10	1.047540E-11	1.323811E-10	1.477562E-12	1.000000E-9	1.000000E-9	1.000000E-9	1.000000E-10
82.501720	-62.977737	2.092556E-10	1.047616E-11	1.325623E-10	1.506436E-12	1.000000E-9	1.000000E-9	1.000000E-9	1.000000E-10
83.002631	-62.842945	2.094698E-10	1.036690E-11	1.326319E-10	1.567553E-12	1.000000E-9	1.000000E-9	1.000000E-9	1.000000E-10
83.501758	-62.674187	2.094609E-10	1.023454E-11	1.328689E-10	1.567378E-12	1.000000E-9	1.000000E-9	1.000000E-9	1.000000E-10
84.002908	-62.544189	2.092594E-10	1.040993E-11	1.329514E-10	1.567448E-12	1.000000E-9	1.000000E-9	1.000000E-9	1.000000E-10
84.497842	-62.379360	2.090372E-10	1.046513E-11	1.331129E-10	1.545831E-12	1.000000E-9	1.000000E-9	1.000000E-9	1.000000E-10
85.006309	-62.231094	2.087708E-10	1.023295E-11	1.328185E-10	1.542794E-12	1.000000E-9	1.000000E-9	1.000000E-9	1.000000E-10
85.498445	-62.043957	2.094873E-10	1.023380E-11	1.326274E-10	1.542599E-12	1.000000E-9	1.000000E-9	1.000000E-9	1.000000E-10
85.998104	-61.884075	2.097320E-10	1.023249E-11	1.324184E-10	1.535778E-12	1.000000E-9	1.000000E-9	1.000000E-9	1.000000E-10
86.499979	-61.722679	2.090149E-10	1.023175E-11	1.324624E-10	1.526622E-12	1.000000E-9	1.000000E-9	1.000000E-9	1.000000E-10
87.001821	-61.549870	2.091587E-10	1.022877E-11	1.328677E-10	1.609374E-12	1.000000E-9	1.000000E-9	1.000000E-9	1.000000E-10
87.497881	-61.404793	2.094988E-10	1.002211E-11	1.325590E-10	1.641121E-12	1.000000E-9	1.000000E-9	1.000000E-9	1.000000E-10
87.999818	-61.212498	2.090769E-10	1.002433E-11	1.321437E-10	1.502604E-12	1.000000E-9	1.000000E-9	1.000000E-9	1.000000E-10
88.497504	-61.062355	2.087702E-10	1.023303E-11	1.326505E-10	1.502204E-12	1.000000E-9	1.000000E-9	1.000000E-9	1.000000E-10
88.999157	-60.839962	2.093849E-10	1.022958E-11	1.328659E-10	1.502582E-12	1.000000E-9	1.000000E-9	1.000000E-9	1.000000E-10
89.502859	-60.700516	2.094406E-10	1.023113E-11	1.321455E-10	1.551897E-12	1.000000E-9	1.000000E-9	1.000000E-9	1.000000E-10
89.999477	-60.536594	2.090105E-10	1.040278E-11	1.322006E-10	1.592323E-12	1.000000E-9	1.000000E-9	1.000000E-9	1.000000E-10
90.499064	-60.420696	2.090107E-10	1.047330E-11	1.323818E-10	1.538382E-12	1.000000E-9	1.000000E-9	1.000000E-9	1.000000E-10
91.000134	-60.218166	2.090136E-10	1.071576E-11	1.325108E-10	1.531969E-12	1.000000E-9	1.000000E-9	1.000000E-9	1.000000E-10
91.499187	-60.028347	2.098355E-10	1.059539E-11	1.326297E-10	1.568416E-12	1.000000E-9	1.000000E-9	1.000000E-9	1.000000E-10
91.999216	-59.874973	2.102297E-10	1.023589E-11	1.332286E-10	1.567490E-12	1.000000E-9	1.000000E-9	1.000000E-9	1.000000E-10
92.498622	-59.697491	2.099999E-10	1.035760E-11	1.333536E-10	1.567436E-12	1.000000E-9	1.000000E-9	1.000000E-9	1.000000E-10
92.999003	-59.531551	2.099848E-10	1.047687E-11	1.333503E-10	1.567405E-12	1.000000E-9	1.000000E-9	1.000000E-9	1.000000E-10
93.497234	-59.315613	2.099820E-10	1.047759E-11	1.333507E-10	1.567627E-12	1.000000E-9	1.000000E-9	1.000000E-9	1.000000E-10
93.998585	-59.156788	2.097366E-10	1.047298E-11	1.333575E-10	1.529533E-12	1.000000E-9	1.000000E-9	1.000000E-9	1.000000E-10
94.499422	-58.958057	2.094974E-10	1.047968E-11	1.327363E-10	1.511544E-12	1.000000E-9	1.000000E-9	1.000000E-9	1.000000E-10
95.000007	-58.788116	2.096892E-10	1.047912E-11	1.323919E-10	1.452668E-12	1.000000E-9	1.000000E-9	1.000000E-9	1.000000E-10
95.502126	-58.603798	2.097402E-10	1.047785E-11	1.326122E-10	1.489464E-12	1.000000E-9	1.000000E-9	1.000000E-9	1.000000E-10
96.015781	-58.453423	2.097440E-10	1.032162E-11	1.325828E-10	1.526502E-12	1.000000E-9	1.000000E-9	1.000000E-9	1.000000E-10
96.499123	-58.251377	2.099129E-10	1.022989E-11	1.323899E-10	1.507777E-12	1.000000E-9	1.000000E-9	1.000000E-9	1.000000E-10
97.012752	-58.029964	2.102251E-10	1.022827E-11	1.333496E-10	1.504925E-12	1.000000E-9	1.000000E-9	1.000000E-9	1.000000E-10
97.502445	-57.858635	2.100737E-10	1.022721E-11	1.343309E-10	1.543049E-12	1.000000E-9	1.000000E-9	1.000000E-9	1.000000E-10
98.006976	-57.657990	2.099863E-10	1.022993E-11	1.335822E-10	1.542771E-12	1.000000E-9	1.000000E-9	1.000000E-9	1.000000E-10
98.498173	-57.479786	2.097669E-10	1.034387E-11	1.333448E-10	1.543055E-12	1.000000E-9	1.000000E-9	1.000000E-9	1.000000E-10
99.000881	-57.239883	2.096997E-10	1.047115E-11	1.331171E-10	1.558195E-12	1.000000E-9	1.000000E-9	1.000000E-9	1.000000E-10
99.499012	-57.062122	2.094987E-10	1.047344E-11	1.331118E-10	1.568059E-12	1.000000E-9	1.000000E-9	1.000000E-9	1.000000E-10
99.997890	-56.845066	2.097150E-10	1.046875E-11	1.331179E-10	1.546425E-12	1.000000E-9	1.000000E-9	1.000000E-9	1.000000E-10
100.498462	-56.691174	2.099872E-10	1.022929E-11	1.332627E-10	1.537007E-12	1.000000E-9	1.000000E-9	1.000000E-9	1.000000E-10
100.999843	-56.478073	2.098132E-10	1.023166E-11	1.333593E-10	1.502557E-12	1.000000E-9	1.000000E-9	1.000000E-9	1.000000E-10
101.499985	-56.268276	2.097462E-10	1.023123E-11	1.335682E-10	1.502855E-12	1.000000E-9	1.000000E-9	1.000000E-9	1.000000E-10
101.998888	-56.081020	2.099849E-10	1.023175E-11	1.336978E-10	1.503178E-12	1.000000E-9	1.000000E-9	1.000000E-9	1.000000E-10
102.500025	-55.847046	2.099222E-10	1.023377E-11	1.343306E-10	1.549141E-12	1.000000E-9	1.000000E-9	1.000000E-9	1.000000E-10
103.000108	-55.632015	2.097466E-10	1.023350E-11	1.339208E-10	1.568475E-12	1.000000E-9	1.000000E-9	1.000000E-9	1.000000E-10
103.498840	-55.391140	2.098789E-10	1.026400E-11	1.333585E-10	1.616702E-12	1.000000E-9	1.000000E-9	1.000000E-9	1.000000E-10
104.002018	-55.202549	2.099902E-10	1.047214E-11	1.335268E-10	1.629815E-12	1.000000E-9	1.000000E-9	1.000000E-9	1.000000E-10
104.497641	-54.950027	2.097861E-10	1.047177E-11	1.336003E-10	1.665628E-12	1.000000E-9	1.000000E-9	1.000000E-9	1.000000E-10
105.000384	-54.798683	2.098245E-10	1.047502E-11	1.338338E-10	1.565209E-12	1.000000E-9	1.000000E-9	1.000000E-9	1.000000E-10
105.499076	-54.558731	2.104745E-10	1.047130E-11	1.338408E-10	1.477901E-12	1.000000E-9	1.000000E-9	1.000000E-9	1.000000E-10
105.999136	-54.323269	2.103833E-10	1.047162E-11	1.338455E-10	1.530606E-12	1.000000E-9	1.000000E-9	1.000000E-9	1.000000E-10
106.498972	-54.125187	2.102356E-10	1.000977E-11	1.337151E-10	1.541453E-12	1.000000E-9	1.000000E-9	1.000000E-9	1.000000E-10
107.000303	-53.882912	2.103952E-10	1.009982E-11	1.336058E-10	1.526963E-12	1.000000E-9	1.000000E-9	1.000000E-9	1.000000E-10
107.499059	-53.677170	2.104740E-10	1.047497E-11	1.334058E-10	1.541536E-12	1.000000E-9	1.000000E-9	1.000000E-9	1.000000E-10
107.999231	-53.441135	2.097772E-10	1.047320E-11	1.333790E-10	1.567896E-12	1.000000E-9	1.000000E-9	1.000000E-9	1.000000E-10
108.498665	-53.254032	2.099698E-10	1.047042E-11	1.335976E-10	1.551462E-12	1.000000E-9	1.000000E-9	1.000000E-9	1.000000E-10
108.998620	-53.001518	2.107196E-10	1.027761E-11	1.336858E-10	1.542934E-12	1.000000E-9	1.000000E-9	1.000000E-9	1.000000E-10
109.498296	-52.804840	2.105986E-10	1.022846E-11	1.338414E-10	1.565740E-12	1.000000E-9	1.000000E-9	1.000000E-9	1.000000E-10
110.002703	-52.577759	2.104758E-10	1.023407E-11	1.336843E-10	1.572387E-12	1.000000E-9	1.000000E-9	1.000000E-9	1.000000E-10
110.502398	-52.368610	2.102868E-10	1.023125E-11	1.335958E-10	1.591816E-12	1.000000E-9	1.000000E-9	1.000000E-9	1.000000E-10
111.000648	-52.136742	2.102932E-10	1.022787E-11	1.340514E-10	1.567678E-12	1.000000E-9	1.000000E-9	1.000000E-9	1.000000E-10
111.499043	-51.887951	2.112095E-10	1.038145E-11	1.340855E-10	1.542536E-12	1.000000E-9	1.000000E-9	1.000000E-9	1.000000E-10
112.001568	-51.677608	2.110455E-10	1.046708E-11	1.340863E-10	1.542993E-12	1.000000E-9	1.000000E-9	1.000000E-9	1.000000E-10
112.502374	-51.421463	2.107191E-10	1.025184E-11	1.339690E-10	1.543742E-12	1.000000E-9	1.000000E-9	1.000000E-9	1.000000E-10
112.999656	-51.201126	2.108678E-10	1.023055E-11	1.338447E-10	1.566923E-12	1.000000E-9	1.000000E-9	1.000000E-9	1.000000E-10
113.499594	-50.937469	2.109667E-10	1.022911E-11	1.338466E-10	1.567256E-12	1.000000E-9	1.000000E-9	1.000000E-9	1.000000E-10
113.999291	-50.747597	2.107503E-10	1.023146E-11	1.338573E-10	1.566603E-12	1.000000E-9	1.000000E-9	1.000000E-9	1.000000E-10
114.497943	-50.503437	2.107208E-10	1.022776E-11	1.343326E-10	1.581317E-12	1.000000E-9	1.000000E-9	1.000000E-9	1.000000E-10
115.002774	-50.283493	2.107204E-10	1.023041E-11	1.342637E-10	1.591640E-12	1.000000E-9	1.000000E-9	1.000000E-9	1.000000E-10
115.499447	-50.026443	2.104115E-10	1.023346E-11	1.340899E-10	1.549498E-12	1.000000E-9	1.000000E-9	1.000000E-9	1.000000E-10
116.004033	-49.837154	2.099875E-10	1.047307E-11	1.339506E-10	1.542154E-12	1.000000E-9	1.000000E-9	1.000000E-9	1.000000E-10
116.498414	-49.551533	2.110224E-10	1.047509E-11	1.338425E-10	1.541970E-12	1.000000E-9	1.000000E-9	1.000000E-9	1.000000E-10
117.002200	-49.274818	2.114476E-10	1.047241E-11	1.342614E-10	1.542318E-12	1.000000E-9	1.000000E-9	1.000000E-9	1.000000E-10
117.499074	-49.080544	2.109690E-10	1.047482E-11	1.342736E-10	1.541888E-12	1.000000E-9	1.000000E-9	1.000000E-9	1.000000E-10
118.001886	-48.803062	2.110315E-10	1.047622E-11	1.338406E-10	1.559195E-12	1.000000E-9	1.000000E-9	1.000000E-9	1.000000E-10
118.502388	-48.608856	2.112097E-10	1.027528E-11	1.340346E-10	1.566600E-12	1.000000E-9	1.000000E-9	1.000000E-9	1.000000E-10
119.003048	-48.307644	2.105583E-10	1.023175E-11	1.343309E-10	1.543376E-12	1.000000E-9	1.000000E-9	1.000000E-9	1.000000E-10
119.500718	-48.129772	2.099908E-10	1.023031E-11	1.343234E-10	1.542093E-12	1.000000E-9	1.000000E-9	1.000000E-9	1.000000E-10
120.003377	-47.859547	2.101942E-10	1.032969E-11	1.343262E-10	1.542259E-12	1.000000E-9	1.000000E-9	1.000000E-9	1.000000E-10
120.501504	-47.643551	2.102790E-10	1.047765E-11	1.350248E-10	1.542451E-12	1.000000E-9	1.000000E-9	1.000000E-9	1.000000E-10
121.002048	-47.379318	2.107233E-10	1.047728E-11	1.349442E-10	1.542841E-12	1.000000E-9	1.000000E-9	1.000000E-9	1.000000E-10
121.499718	-47.147411	2.110080E-10	1.048059E-11	1.345781E-10	1.509520E-12	1.000000E-9	1.000000E-9	1.000000E-9	1.000000E-10
122.001378	-46.898853	2.114545E-10	1.070891E-11	1.346987E-10	1.499976E-12	1.000000E-9	1.000000E-9	1.000000E-9	1.000000E-10
122.500052	-46.597122	2.112967E-10	1.066788E-11	1.348183E-10	1.477671E-12	1.000000E-9	1.000000E-9	1.000000E-9	1.000000E-10
122.999352	-46.386738	2.112118E-10	1.047790E-11	1.346290E-10	1.510023E-12	1.000000E-9	1.000000E-9	1.000000E-9	1.000000E-10
123.500013	-46.124561	2.109872E-10	1.035531E-11	1.345871E-10	1.567058E-12	1.000000E-9	1.000000E-9	1.000000E-9	1.000000E-10
123.997685	-45.887268	2.112740E-10	1.023513E-11	1.348246E-10	1.598593E-12	1.000000E-9	1.000000E-9	1.000000E-9	1.000000E-10
124.500389	-45.623604	2.124263E-10	1.042370E-11	1.347323E-10	1.615604E-12	1.000000E-9	1.000000E-9	1.000000E-9	1.000000E-10
125.002055	-45.402473	2.120719E-10	1.047761E-11	1.345678E-10	1.548565E-12	1.000000E-9	1.000000E-9	1.000000E-9	1.000000E-10
125.501722	-45.134579	2.116968E-10	1.047822E-11	1.348809E-10	1.543034E-12	1.000000E-9	1.000000E-9	1.000000E-9	1.000000E-10
125.998400	-44.903587	2.115101E-10	1.048124E-11	1.350659E-10	1.543329E-12	1.000000E-9	1.000000E-9	1.000000E-9	1.000000E-10
126.500060	-44.590721	2.114531E-10	1.047888E-11	1.352809E-10	1.589266E-12	1.000000E-9	1.000000E-9	1.000000E-9	1.000000E-10
126.998735	-44.371777	2.114539E-10	1.047734E-11	1.353025E-10	1.640797E-12	1.000000E-9	1.000000E-9	1.000000E-9	1.000000E-10
127.500394	-44.080330	2.114534E-10	1.047746E-11	1.353015E-10	1.585526E-12	1.000000E-9	1.000000E-9	1.000000E-9	1.000000E-10
128.000067	-43.791054	2.114551E-10	1.026342E-11	1.350945E-10	1.567798E-12	1.000000E-9	1.000000E-9	1.000000E-9	1.000000E-10
128.501735	-43.574173	2.115980E-10	1.023279E-11	1.348126E-10	1.591689E-12	1.000000E-9	1.000000E-9	1.000000E-9	1.000000E-10
129.007425	-43.288055	2.117020E-10	1.022966E-11	1.349961E-10	1.557499E-12	1.000000E-9	1.000000E-9	1.000000E-9	1.000000E-10
129.502633	-43.028236	2.117003E-10	1.022959E-11	1.350570E-10	1.477282E-12	1.000000E-9	1.000000E-9	1.000000E-9	1.000000E-10
129.999285	-42.730854	2.115885E-10	1.023094E-11	1.348173E-10	1.529408E-12	1.000000E-9	1.000000E-9	1.000000E-9	1.000000E-10
130.499720	-42.455723	2.109641E-10	1.023264E-11	1.348187E-10	1.566847E-12	1.000000E-9	1.000000E-9	1.000000E-9	1.000000E-10
130.998958	-42.184429	2.109687E-10	1.023292E-11	1.348172E-10	1.532326E-12	1.000000E-9	1.000000E-9	1.000000E-9	1.000000E-10
131.501570	-41.959293	2.109683E-10	1.047597E-11	1.349546E-10	1.537848E-12	1.000000E-9	1.000000E-9	1.000000E-9	1.000000E-10
132.001382	-41.674614	2.113067E-10	1.047925E-11	1.350545E-10	1.616232E-12	1.000000E-9	1.000000E-9	1.000000E-9	1.000000E-10
132.506036	-41.388702	2.114507E-10	1.047797E-11	1.358635E-10	1.606469E-12	1.000000E-9	1.000000E-9	1.000000E-9	1.000000E-10
132.999048	-41.168476	2.121528E-10	1.047823E-11	1.359433E-10	1.591559E-12	1.000000E-9	1.000000E-9	1.000000E-9	1.000000E-10
133.502434	-40.859398	2.118738E-10	1.047586E-11	1.353030E-10	1.591911E-12	1.000000E-9	1.000000E-9	1.000000E-9	1.000000E-10
133.999370	-40.615448	2.109685E-10	1.047903E-11	1.349227E-10	1.591835E-12	1.000000E-9	1.000000E-9	1.000000E-9	1.000000E-10
134.499900	-40.316570	2.116040E-10	1.045470E-11	1.343280E-10	1.568197E-12	1.000000E-9	1.000000E-9	1.000000E-9	1.000000E-10
134.998905	-40.086422	2.121811E-10	1.023273E-11	1.348196E-10	1.566870E-12	1.000000E-9	1.000000E-9	1.000000E-9	1.000000E-10
135.499713	-39.798203	2.117906E-10	1.023203E-11	1.350576E-10	1.567199E-12	1.000000E-9	1.000000E-9	1.000000E-9	1.000000E-10
135.998098	-39.581135	2.116723E-10	1.023399E-11	1.352883E-10	1.579174E-12	1.000000E-9	1.000000E-9	1.000000E-9	1.000000E-10
136.501211	-39.273418	2.114519E-10	1.039093E-11	1.353085E-10	1.590872E-12	1.000000E-9	1.000000E-9	1.000000E-9	1.000000E-10
136.999125	-39.016521	2.115358E-10	1.047441E-11	1.353094E-10	1.572008E-12	1.000000E-9	1.000000E-9	1.000000E-9	1.000000E-10
137.499482	-38.732784	2.116936E-10	1.047324E-11	1.353035E-10	1.565418E-12	1.000000E-9	1.000000E-9	1.000000E-9	1.000000E-10
138.000876	-38.422783	2.118496E-10	1.047658E-11	1.353049E-10	1.526696E-12	1.000000E-9	1.000000E-9	1.000000E-9	1.000000E-10
138.500702	-38.155766	2.119374E-10	1.047427E-11	1.349266E-10	1.526532E-12	1.000000E-9	1.000000E-9	1.000000E-9	1.000000E-10
138.997974	-37.828190	2.121617E-10	1.047343E-11	1.348188E-10	1.526290E-12	1.000000E-9	1.000000E-9	1.000000E-9	1.000000E-10
139.500510	-37.605919	2.121344E-10	1.047477E-11	1.348171E-10	1.551336E-12	1.000000E-9	1.000000E-9	1.000000E-9	1.000000E-10
140.001187	-37.309624	2.119341E-10	1.047425E-11	1.348150E-10	1.567376E-12	1.000000E-9	1.000000E-9	1.000000E-9	1.000000E-10
140.500173	-37.061378	2.117094E-10	1.047077E-11	1.348149E-10	1.531203E-12	1.000000E-9	1.000000E-9	1.000000E-9	1.000000E-10
140.999860	-36.730877	2.114505E-10	1.047073E-11	1.349611E-10	1.534016E-12	1.000000E-9	1.000000E-9	1.000000E-9	1.000000E-10
141.500807	-36.452892	2.116311E-10	1.039297E-11	1.350559E-10	1.567781E-12	1.000000E-9	1.000000E-9	1.000000E-9	1.000000E-10
141.999165	-36.129154	2.116940E-10	1.022781E-11	1.350553E-10	1.568093E-12	1.000000E-9	1.000000E-9	1.000000E-9	1.000000E-10
142.499942	-35.877853	2.116934E-10	1.052196E-11	1.349822E-10	1.567982E-12	1.000000E-9	1.000000E-9	1.000000E-9	1.000000E-10
143.009000	-35.546246	2.119073E-10	1.071868E-11	1.345708E-10	1.567470E-12	1.000000E-9	1.000000E-9	1.000000E-9	1.000000E-10
143.500520	-35.221600	2.124256E-10	1.050649E-11	1.346802E-10	1.567331E-12	1.000000E-9	1.000000E-9	1.000000E-9	1.000000E-10
143.999707	-34.987904	2.117146E-10	1.047186E-11	1.348141E-10	1.567416E-12	1.000000E-9	1.000000E-9	1.000000E-9	1.000000E-10
144.503533	-34.698433	2.112091E-10	1.047233E-11	1.346389E-10	1.556231E-12	1.000000E-9	1.000000E-9	1.000000E-9	1.000000E-10
145.005286	-34.444798	2.122545E-10	1.037093E-11	1.345730E-10	1.527150E-12	1.000000E-9	1.000000E-9	1.000000E-9	1.000000E-10
145.499993	-34.125904	2.123910E-10	1.023057E-11	1.345698E-10	1.563855E-12	1.000000E-9	1.000000E-9	1.000000E-9	1.000000E-10
145.999239	-33.858635	2.121793E-10	1.056682E-11	1.346330E-10	1.591937E-12	1.000000E-9	1.000000E-9	1.000000E-9	1.000000E-10
146.497685	-33.524460	2.120809E-10	1.071579E-11	1.348154E-10	1.572115E-12	1.000000E-9	1.000000E-9	1.000000E-9	1.000000E-10
146.998552	-33.280807	2.119343E-10	1.047657E-11	1.345487E-10	1.573024E-12	1.000000E-9	1.000000E-9	1.000000E-9	1.000000E-10
147.499020	-32.969872	2.121008E-10	1.040852E-11	1.343268E-10	1.616630E-12	1.000000E-9	1.000000E-9	1.000000E-9	1.000000E-10
147.998734	-32.698872	2.121790E-10	1.022789E-11	1.351287E-10	1.616263E-12	1.000000E-9	1.000000E-9	1.000000E-9	1.000000E-10
148.507114	-32.382416	2.107849E-10	1.022760E-11	1.352609E-10	1.616384E-12	1.000000E-9	1.000000E-9	1.000000E-9	1.000000E-10
148.999200	-32.043102	2.109339E-10	1.022747E-11	1.348162E-10	1.541970E-12	1.000000E-9	1.000000E-9	1.000000E-9	1.000000E-10
149.499975	-31.784616	2.116917E-10	1.042469E-11	1.349117E-10	1.502239E-12	1.000000E-9	1.000000E-9	1.000000E-9	1.000000E-10
149.997377	-31.488070	2.119421E-10	1.047897E-11	1.350579E-10	1.479452E-12	1.000000E-9	1.000000E-9	1.000000E-9	1.000000E-10
150.500079	-31.229889	2.121823E-10	1.048068E-11	1.350619E-10	1.498336E-12	1.000000E-9	1.000000E-9	1.000000E-9	1.000000E-10
150.997256	-30.901512	2.125708E-10	1.048021E-11	1.350587E-10	1.566609E-12	1.000000E-9	1.000000E-9	1.000000E-9	1.000000E-10
151.497992	-30.616165	2.125661E-10	1.047695E-11	1.346051E-10	1.566667E-12	1.000000E-9	1.000000E-9	1.000000E-9	1.000000E-10
152.001387	-30.278316	2.114507E-10	1.047752E-11	1.345716E-10	1.566953E-12	1.000000E-9	1.000000E-9	1.000000E-9	1.000000E-10
152.507251	-30.005548	2.116144E-10	1.047958E-11	1.345700E-10	1.623400E-12	1.000000E-9	1.000000E-9	1.000000E-9	1.000000E-10
153.004648	-29.690367	2.119362E-10	1.047955E-11	1.344505E-10	1.635542E-12	1.000000E-9	1.000000E-9	1.000000E-9	1.000000E-10
153.499301	-29.422398	2.117843E-10	1.043172E-11	1.343300E-10	1.542769E-12	1.000000E-9	1.000000E-9	1.000000E-9	1.000000E-10
153.998197	-29.092674	2.116902E-10	1.023440E-11	1.345152E-10	1.550665E-12	1.000000E-9	1.000000E-9	1.000000E-9	1.000000E-10
154.500213	-28.726864	2.112641E-10	1.034205E-11	1.345539E-10	1.566994E-12	1.000000E-9	1.000000E-9	1.000000E-9	1.000000E-10
154.998904	-28.465542	2.111184E-10	1.047637E-11	1.340827E-10	1.527074E-12	1.000000E-9	1.000000E-9	1.000000E-9	1.000000E-10
155.499537	-28.105724	2.107205E-10	1.047429E-11	1.340805E-10	1.501925E-12	1.000000E-9	1.000000E-9	1.000000E-9	1.000000E-10
155.998981	-27.830654	2.110460E-10	1.047475E-11	1.340812E-10	1.502055E-12	1.000000E-9	1.000000E-9	1.000000E-9	1.000000E-10
156.509218	-27.492886	2.114546E-10	1.047696E-11	1.343761E-10	1.512559E-12	1.000000E-9	1.000000E-9	1.000000E-9	1.000000E-10
157.000605	-27.222473	2.110993E-10	1.048031E-11	1.345793E-10	1.567005E-12	1.000000E-9	1.000000E-9	1.000000E-9	1.000000E-10
157.498558	-26.877815	2.109719E-10	1.047853E-11	1.337256E-10	1.516886E-12	1.000000E-9	1.000000E-9	1.000000E-9	1.000000E-10
157.998081	-26.501652	2.114513E-10	1.047576E-11	1.336326E-10	1.452646E-12	1.000000E-9	1.000000E-9	1.000000E-9	1.000000E-10
158.498273	-26.221052	2.115220E-10	1.047367E-11	1.338423E-10	1.487990E-12	1.000000E-9	1.000000E-9	1.000000E-9	1.000000E-10
159.003923	-25.844177	2.116938E-10	1.067910E-11	1.340531E-10	1.502094E-12	1.000000E-9	1.000000E-9	1.000000E-9	1.000000E-10
159.498594	-25.562090	2.116898E-10	1.071600E-11	1.343337E-10	1.502285E-12	1.000000E-9	1.000000E-9	1.000000E-9	1.000000E-10
159.997900	-25.226547	2.116924E-10	1.071491E-11	1.336395E-10	1.527446E-12	1.000000E-9	1.000000E-9	1.000000E-9	1.000000E-10
160.498785	-24.948221	2.108664E-10	1.051545E-11	1.333603E-10	1.592204E-12	1.000000E-9	1.000000E-9	1.000000E-9	1.000000E-10
160.997685	-24.591028	2.107206E-10	1.022856E-11	1.340798E-10	1.564734E-12	1.000000E-9	1.000000E-9	1.000000E-9	1.000000E-10
161.499952	-24.294004	2.107213E-10	1.056764E-11	1.341506E-10	1.542867E-12	1.000000E-9	1.000000E-9	1.000000E-9	1.000000E-10
162.003242	-23.942238	2.111189E-10	1.071396E-11	1.343312E-10	1.563070E-12	1.000000E-9	1.000000E-9	1.000000E-9	1.000000E-10
162.499300	-23.640024	2.116941E-10	1.071412E-11	1.341991E-10	1.572655E-12	1.000000E-9	1.000000E-9	1.000000E-9	1.000000E-10
162.999616	-23.275396	2.108599E-10	1.071446E-11	1.340948E-10	1.616231E-12	1.000000E-9	1.000000E-9	1.000000E-9	1.000000E-10
163.499774	-22.978590	2.104733E-10	1.071286E-11	1.336882E-10	1.580937E-12	1.000000E-9	1.000000E-9	1.000000E-9	1.000000E-10
163.999195	-22.601286	2.118674E-10	1.059106E-11	1.335826E-10	1.526221E-12	1.000000E-9	1.000000E-9	1.000000E-9	1.000000E-10
164.500178	-22.245161	2.118784E-10	1.047411E-11	1.333616E-10	1.510519E-12	1.000000E-9	1.000000E-9	1.000000E-9	1.000000E-10
164.998905	-21.951986	2.116908E-10	1.067056E-11	1.336334E-10	1.502322E-12	1.000000E-9	1.000000E-9	1.000000E-9	1.000000E-10
165.506618	-21.577854	2.114477E-10	1.071855E-11	1.340850E-10	1.502450E-12	1.000000E-9	1.000000E-9	1.000000E-9	1.000000E-10
165.998271	-21.280258	2.112088E-10	1.071867E-11	1.340825E-10	1.523212E-12	1.000000E-9	1.000000E-9	1.000000E-9	1.000000E-10
166.499133	-20.917688	2.112112E-10	1.071984E-11	1.340900E-10	1.592217E-12	1.000000E-9	1.000000E-9	1.000000E-9	1.000000E-10
167.000045	-20.643459	2.111854E-10	1.072093E-11	1.334095E-10	1.604386E-12	1.000000E-9	1.000000E-9	1.000000E-9	1.000000E-10
167.499023	-20.255960	2.109584E-10	1.087576E-11	1.334619E-10	1.616229E-12	1.000000E-9	1.000000E-9	1.000000E-9	1.000000E-10
167.997903	-19.944956	2.112164E-10	1.096248E-11	1.338418E-10	1.559588E-12	1.000000E-9	1.000000E-9	1.000000E-9	1.000000E-10
168.498315	-19.560457	2.116921E-10	1.073901E-11	1.334820E-10	1.541740E-12	1.000000E-9	1.000000E-9	1.000000E-9	1.000000E-10
169.003079	-19.171534	2.112444E-10	1.076354E-11	1.331126E-10	1.526566E-12	1.000000E-9	1.000000E-9	1.000000E-9	1.000000E-10
169.498307	-18.871210	2.109647E-10	1.096230E-11	1.340437E-10	1.531864E-12	1.000000E-9	1.000000E-9	1.000000E-9	1.000000E-10
169.998213	-18.502834	2.125103E-10	1.096004E-11	1.343225E-10	1.543278E-12	1.000000E-9	1.000000E-9	1.000000E-9	1.000000E-10
170.498087	-18.196117	2.125088E-10	1.096401E-11	1.340875E-10	1.504196E-12	1.000000E-9	1.000000E-9	1.000000E-9	1.000000E-10
170.998030	-17.812511	2.116958E-10	1.096388E-11	1.339347E-10	1.477909E-12	1.000000E-9	1.000000E-9	1.000000E-9	1.000000E-10
171.504041	-17.490257	2.118040E-10	1.096150E-11	1.336013E-10	1.579586E-12	1.000000E-9	1.000000E-9	1.000000E-9	1.000000E-10
172.016472	-17.103312	2.119364E-10	1.096061E-11	1.337411E-10	1.588246E-12	1.000000E-9	1.000000E-9	1.000000E-9	1.000000E-10
172.498693	-16.806194	2.106784E-10	1.089205E-11	1.338355E-10	1.567885E-12	1.000000E-9	1.000000E-9	1.000000E-9	1.000000E-10
172.999044	-16.433020	2.102333E-10	1.071852E-11	1.338424E-10	1.567834E-12	1.000000E-9	1.000000E-9	1.000000E-9	1.000000E-10
173.501562	-16.132790	2.112084E-10	1.085721E-11	1.339415E-10	1.567579E-12	1.000000E-9	1.000000E-9	1.000000E-9	1.000000E-10
173.995688	-15.750436	2.112735E-10	1.096271E-11	1.345676E-10	1.521866E-12	1.000000E-9	1.000000E-9	1.000000E-9	1.000000E-10
174.499918	-15.351872	2.114519E-10	1.096470E-11	1.337543E-10	1.502645E-12	1.000000E-9	1.000000E-9	1.000000E-9	1.000000E-10
175.004810	-15.042120	2.118541E-10	1.096308E-11	1.326335E-10	1.527083E-12	1.000000E-9	1.000000E-9	1.000000E-9	1.000000E-10
175.505127	-14.632901	2.121777E-10	1.096450E-11	1.334654E-10	1.531314E-12	1.000000E-9	1.000000E-9	1.000000E-9	1.000000E-10
175.996318	-14.301880	2.107481E-10	1.087087E-11	1.338478E-10	1.543542E-12	1.000000E-9	1.000000E-9	1.000000E-9	1.000000E-10
176.504313	-13.898158	2.105965E-10	1.071900E-11	1.331209E-10	1.543362E-12	1.000000E-9	1.000000E-9	1.000000E-9	1.000000E-10
176.998093	-13.594155	2.114507E-10	1.105191E-11	1.331733E-10	1.543388E-12	1.000000E-9	1.000000E-9	1.000000E-9	1.000000E-10
177.509747	-13.201201	2.115516E-10	1.120360E-11	1.333606E-10	1.510521E-12	1.000000E-9	1.000000E-9	1.000000E-9	1.000000E-10
177.997200	-12.906915	2.116959E-10	1.097085E-11	1.332283E-10	1.506235E-12	1.000000E-9	1.000000E-9	1.000000E-9	1.000000E-10
178.498977	-12.516052	2.113582E-10	1.096887E-11	1.331146E-10	1.543069E-12	1.000000E-9	1.000000E-9	1.000000E-9	1.000000E-10
179.000751	-12.094634	2.112079E-10	1.096849E-11	1.329186E-10	1.536924E-12	1.000000E-9	1.000000E-9	1.000000E-9	1.000000E-10
179.499524	-11.795537	2.114412E-10	1.096867E-11	1.329213E-10	1.526892E-12	1.000000E-9	1.000000E-9	1.000000E-9	1.000000E-10
180.012289	-11.418809	2.112891E-10	1.096897E-11	1.333572E-10	1.478034E-12	1.000000E-9	1.000000E-9	1.000000E-9	1.000000E-10
180.503308	-11.109069	2.107241E-10	1.115952E-11	1.332706E-10	1.453157E-12	1.000000E-9	1.000000E-9	1.000000E-9	1.000000E-10
181.000633	-10.741865	2.112182E-10	1.119108E-11	1.331133E-10	1.498498E-12	1.000000E-9	1.000000E-9	1.000000E-9	1.000000E-10
181.506977	-10.430296	2.116942E-10	1.096677E-11	1.331156E-10	1.491964E-12	1.000000E-9	1.000000E-9	1.000000E-9	1.000000E-10
181.998772	-10.070096	2.109295E-10	1.096637E-11	1.331119E-10	1.453327E-12	1.000000E-9	1.000000E-9	1.000000E-9	1.000000E-10
182.500324	-9.768463	2.107491E-10	1.096606E-11	1.326700E-10	1.489839E-12	1.000000E-9	1.000000E-9	1.000000E-9	1.000000E-10
182.998123	-9.389296	2.112058E-10	1.096722E-11	1.327687E-10	1.526197E-12	1.000000E-9	1.000000E-9	1.000000E-9	1.000000E-10
183.499364	-9.076606	2.112067E-10	1.096408E-11	1.333572E-10	1.488688E-12	1.000000E-9	1.000000E-9	1.000000E-9	1.000000E-10
183.999751	-8.693560	2.112082E-10	1.074452E-11	1.334762E-10	1.478199E-12	1.000000E-9	1.000000E-9	1.000000E-9	1.000000E-10
184.499233	-8.312076	2.115053E-10	1.076530E-11	1.336059E-10	1.501730E-12	1.000000E-9	1.000000E-9	1.000000E-9	1.000000E-10
184.998456	-7.994094	2.116942E-10	1.096539E-11	1.332422E-10	1.514580E-12	1.000000E-9	1.000000E-9	1.000000E-9	1.000000E-10
185.499651	-7.591769	2.114746E-10	1.085787E-11	1.331560E-10	1.542746E-12	1.000000E-9	1.000000E-9	1.000000E-9	1.000000E-10
185.997970	-7.295638	2.113135E-10	1.071901E-11	1.338471E-10	1.517693E-12	1.000000E-9	1.000000E-9	1.000000E-9	1.000000E-10
186.500302	-6.879302	2.107168E-10	1.072093E-11	1.334774E-10	1.502418E-12	1.000000E-9	1.000000E-9	1.000000E-9	1.000000E-10
186.998744	-6.563266	2.107165E-10	1.071845E-11	1.326355E-10	1.582666E-12	1.000000E-9	1.000000E-9	1.000000E-9	1.000000E-10
187.497835	-6.159674	2.107155E-10	1.071580E-11	1.330664E-10	1.580770E-12	1.000000E-9	1.000000E-9	1.000000E-9	1.000000E-10
188.009679	-5.832321	2.105372E-10	1.063911E-11	1.333569E-10	1.526648E-12	1.000000E-9	1.000000E-9	1.000000E-9	1.000000E-10
188.500688	-5.410552	2.104737E-10	1.047548E-11	1.329369E-10	1.494501E-12	1.000000E-9	1.000000E-9	1.000000E-9	1.000000E-10
188.997078	-5.090831	2.104775E-10	1.061479E-11	1.330250E-10	1.453462E-12	1.000000E-9	1.000000E-9	1.000000E-9	1.000000E-10
189.499484	-4.689457	2.104796E-10	1.071904E-11	1.338442E-10	1.532948E-12	1.000000E-9	1.000000E-9	1.000000E-9	1.000000E-10
190.008782	-4.288137	2.104754E-10	1.071786E-11	1.336406E-10	1.567635E-12	1.000000E-9	1.000000E-9	1.000000E-9	1.000000E-10
190.499021	-3.980752	2.107611E-10	1.068585E-11	1.333602E-10	1.478673E-12	1.000000E-9	1.000000E-9	1.000000E-9	1.000000E-10
191.009166	-3.582538	2.109630E-10	1.047617E-11	1.333564E-10	1.470690E-12	1.000000E-9	1.000000E-9	1.000000E-9	1.000000E-10
191.498588	-3.250335	2.111681E-10	1.047915E-11	1.333593E-10	1.453560E-12	1.000000E-9	1.000000E-9	1.000000E-9	1.000000E-10
191.999277	-2.871660	2.110857E-10	1.047753E-11	1.321650E-10	1.440142E-12	1.000000E-9	1.000000E-9	1.000000E-9	1.000000E-10
192.502102	-2.526361	2.102316E-10	1.064597E-11	1.322719E-10	1.429523E-12	1.000000E-9	1.000000E-9	1.000000E-9	1.000000E-10
193.011743	-2.128677	2.103279E-10	1.072349E-11	1.326299E-10	1.510043E-12	1.000000E-9	1.000000E-9	1.000000E-9	1.000000E-10
193.499337	-1.793677	2.104760E-10	1.048783E-11	1.327616E-10	1.524667E-12	1.000000E-9	1.000000E-9	1.000000E-9	1.000000E-10
193.998189	-1.399267	2.098174E-10	1.053885E-11	1.328726E-10	1.502471E-12	1.000000E-9	1.000000E-9	1.000000E-9	1.000000E-10
194.501103	-1.011555	2.095013E-10	1.072280E-11	1.330726E-10	1.484125E-12	1.000000E-9	1.000000E-9	1.000000E-9	1.000000E-10
194.998447	-0.675790	2.108974E-10	1.046576E-11	1.331585E-10	1.453590E-12	1.000000E-9	1.000000E-9	1.000000E-9	1.000000E-10
195.505196	-0.260097	2.108536E-10	1.023148E-11	1.336030E-10	1.501391E-12	1.000000E-9	1.000000E-9	1.000000E-9	1.000000E-10
195.997168	0.054749	2.104784E-10	1.062117E-11	1.332480E-10	1.526458E-12	1.000000E-9	1.000000E-9	1.000000E-9	1.000000E-10
196.498591	0.451233	2.104772E-10	1.071853E-11	1.326296E-10	1.435679E-12	1.000000E-9	1.000000E-9	1.000000E-9	1.000000E-10
197.002231	0.782680	2.104799E-10	1.072203E-11	1.327899E-10	1.450377E-12	1.000000E-9	1.000000E-9	1.000000E-9	1.000000E-10
197.502557	1.197427	2.097219E-10	1.063923E-11	1.328725E-10	1.527171E-12	1.000000E-9	1.000000E-9	1.000000E-9	1.000000E-10
197.997760	1.520149	2.095671E-10	1.047755E-11	1.328711E-10	1.547719E-12	1.000000E-9	1.000000E-9	1.000000E-9	1.000000E-10
198.511364	1.915142	2.104773E-10	1.047788E-11	1.327217E-10	1.567940E-12	1.000000E-9	1.000000E-9	1.000000E-9	1.000000E-10
198.997521	2.271537	2.103107E-10	1.047845E-11	1.321459E-10	1.605639E-12	1.000000E-9	1.000000E-9	1.000000E-9	1.000000E-10
199.498016	2.672831	2.099870E-10	1.047664E-11	1.322581E-10	1.611323E-12	1.000000E-9	1.000000E-9	1.000000E-9	1.000000E-10
199.999525	3.080540	2.101344E-10	1.047910E-11	1.323834E-10	1.502775E-12	1.000000E-9	1.000000E-9	1.000000E-9	1.000000E-10
200.498556	3.412513	2.102326E-10	1.047654E-11	1.329358E-10	1.510545E-12	1.000000E-9	1.000000E-9	1.000000E-9	1.000000E-10
201.001549	3.814981	2.093629E-10	1.058911E-11	1.331108E-10	1.527300E-12	1.000000E-9	1.000000E-9	1.000000E-9	1.000000E-10
201.498410	4.130431	2.093405E-10	1.072646E-11	1.328731E-10	1.536960E-12	1.000000E-9	1.000000E-9	1.000000E-9	1.000000E-10
201.998117	4.569835	2.097476E-10	1.054410E-11	1.328738E-10	1.543183E-12	1.000000E-9	1.000000E-9	1.000000E-9	1.000000E-10
202.498279	4.919780	2.099578E-10	1.048044E-11	1.328699E-10	1.543253E-12	1.000000E-9	1.000000E-9	1.000000E-9	1.000000E-10
202.997413	5.342200	2.102319E-10	1.048245E-11	1.327234E-10	1.528962E-12	1.000000E-9	1.000000E-9	1.000000E-9	1.000000E-10
203.498153	5.688121	2.100657E-10	1.048027E-11	1.326273E-10	1.453587E-12	1.000000E-9	1.000000E-9	1.000000E-9	1.000000E-10
203.997759	6.086933	2.099889E-10	1.047796E-11	1.326284E-10	1.463494E-12	1.000000E-9	1.000000E-9	1.000000E-9	1.000000E-10
204.499366	6.436296	2.104666E-10	1.048183E-11	1.326634E-10	1.478282E-12	1.000000E-9	1.000000E-9	1.000000E-9	1.000000E-10
204.998854	6.848165	2.104112E-10	1.047962E-11	1.328747E-10	1.495551E-12	1.000000E-9	1.000000E-9	1.000000E-9	1.000000E-10
205.500553	7.277895	2.102340E-10	1.047990E-11	1.329697E-10	1.502420E-12	1.000000E-9	1.000000E-9	1.000000E-9	1.000000E-10
205.998224	7.622247	2.098255E-10	1.050866E-11	1.331137E-10	1.478205E-12	1.000000E-9	1.000000E-9	1.000000E-9	1.000000E-10
206.499028	8.063587	2.094998E-10	1.072581E-11	1.331142E-10	1.483977E-12	1.000000E-9	1.000000E-9	1.000000E-9	1.000000E-10
207.001430	8.383921	2.107112E-10	1.062612E-11	1.331141E-10	1.502062E-12	1.000000E-9	1.000000E-9	1.000000E-9	1.000000E-10
207.506638	8.827538	2.107168E-10	1.048071E-11	1.326417E-10	1.488945E-12	1.000000E-9	1.000000E-9	1.000000E-9	1.000000E-10
207.999969	9.190160	2.087678E-10	1.063937E-11	1.326291E-10	1.477874E-12	1.000000E-9	1.000000E-9	1.000000E-9	1.000000E-10
208.499478	9.626464	2.092391E-10	1.072632E-11	1.326270E-10	1.516975E-12	1.000000E-9	1.000000E-9	1.000000E-9	1.000000E-10
209.000644	9.995103	2.099859E-10	1.049154E-11	1.329978E-10	1.528133E-12	1.000000E-9	1.000000E-9	1.000000E-9	1.000000E-10
209.499893	10.441761	2.103007E-10	1.047985E-11	1.333550E-10	1.543082E-12	1.000000E-9	1.000000E-9	1.000000E-9	1.000000E-10
209.999030	10.783917	2.104728E-10	1.048091E-11	1.324016E-10	1.520099E-12	1.000000E-9	1.000000E-9	1.000000E-9	1.000000E-10
210.498358	11.232060	2.100177E-10	1.047895E-11	1.321921E-10	1.478010E-12	1.000000E-9	1.000000E-9	1.000000E-9	1.000000E-10
211.002414	11.672389	2.098436E-10	1.047659E-11	1.328714E-10	1.462794E-12	1.000000E-9	1.000000E-9	1.000000E-9	1.000000E-10
211.499441	12.036918	2.092573E-10	1.066729E-11	1.327876E-10	1.453887E-12	1.000000E-9	1.000000E-9	1.000000E-9	1.000000E-10
212.000330	12.491565	2.092600E-10	1.070827E-11	1.326343E-10	1.498493E-12	1.000000E-9	1.000000E-9	1.000000E-9	1.000000E-10
212.499995	12.837377	2.092578E-10	1.047782E-11	1.321859E-10	1.487907E-12	1.000000E-9	1.000000E-9	1.000000E-9	1.000000E-10
212.997641	13.269409	2.107389E-10	1.055453E-11	1.319001E-10	1.429237E-12	1.000000E-9	1.000000E-9	1.000000E-9	1.000000E-10
213.505278	13.628878	2.111947E-10	1.071828E-11	1.327691E-10	1.440575E-12	1.000000E-9	1.000000E-9	1.000000E-9	1.000000E-10
214.007434	14.104309	2.107161E-10	1.056934E-11	1.327881E-10	1.453817E-12	1.000000E-9	1.000000E-9	1.000000E-9	1.000000E-10
214.511893	14.505917	2.105653E-10	1.047489E-11	1.323919E-10	1.490156E-12	1.000000E-9	1.000000E-9	1.000000E-9	1.000000E-10
215.009200	14.929161	2.102331E-10	1.047132E-11	1.321612E-10	1.505178E-12	1.000000E-9	1.000000E-9	1.000000E-9	1.000000E-10
215.510967	15.276562	2.103803E-10	1.051409E-11	1.319016E-10	1.567438E-12	1.000000E-9	1.000000E-9	1.000000E-9	1.000000E-10
215.998158	15.790436	2.104765E-10	1.071655E-11	1.324457E-10	1.554397E-12	1.000000E-9	1.000000E-9	1.000000E-9	1.000000E-10
216.505064	16.278259	2.102609E-10	1.071318E-11	1.326171E-10	1.526721E-12	1.000000E-9	1.000000E-9	1.000000E-9	1.000000E-10
217.008675	16.654522	2.102315E-10	1.071617E-11	1.321443E-10	1.526616E-12	1.000000E-9	1.000000E-9	1.000000E-9	1.000000E-10
217.499300	17.152817	2.102320E-10	1.071572E-11	1.322125E-10	1.527131E-12	1.000000E-9	1.000000E-9	1.000000E-9	1.000000E-10
217.997838	17.544815	2.100114E-10	1.071380E-11	1.323855E-10	1.526997E-12	1.000000E-9	1.000000E-9	1.000000E-9	1.000000E-10
218.501783	17.996861	2.097427E-10	1.071151E-11	1.325268E-10	1.527058E-12	1.000000E-9	1.000000E-9	1.000000E-9	1.000000E-10
219.014084	18.364227	2.090534E-10	1.071421E-11	1.326280E-10	1.526799E-12	1.000000E-9	1.000000E-9	1.000000E-9	1.000000E-10
219.508308	18.848648	2.087699E-10	1.071456E-11	1.328291E-10	1.533397E-12	1.000000E-9	1.000000E-9	1.000000E-9	1.000000E-10
219.997010	19.242950	2.097284E-10	1.071617E-11	1.329021E-10	1.543043E-12	1.000000E-9	1.000000E-9	1.000000E-9	1.000000E-10
220.506404	19.731903	2.098026E-10	1.072013E-11	1.331129E-10	1.515231E-12	1.000000E-9	1.000000E-9	1.000000E-9	1.000000E-10
220.999188	20.097658	2.099852E-10	1.071601E-11	1.329229E-10	1.502606E-12	1.000000E-9	1.000000E-9	1.000000E-9	1.000000E-10
221.498446	20.568377	2.097194E-10	1.074596E-11	1.326258E-10	1.479043E-12	1.000000E-9	1.000000E-9	1.000000E-9	1.000000E-10
222.002078	21.033033	2.094995E-10	1.095864E-11	1.329537E-10	1.454911E-12	1.000000E-9	1.000000E-9	1.000000E-9	1.000000E-10
222.498786	21.399014	2.096967E-10	1.086582E-11	1.331055E-10	1.380339E-12	1.000000E-9	1.000000E-9	1.000000E-9	1.000000E-10
223.002299	21.856684	2.098283E-10	1.071660E-11	1.326506E-10	1.443388E-12	1.000000E-9	1.000000E-9	1.000000E-9	1.000000E-10
223.498984	22.231482	2.107168E-10	1.071719E-11	1.326842E-10	1.502478E-12	1.000000E-9	1.000000E-9	1.000000E-9	1.000000E-10
223.996052	22.710979	2.101701E-10	1.071484E-11	1.328701E-10	1.482955E-12	1.000000E-9	1.000000E-9	1.000000E-9	1.000000E-10
224.505503	23.086876	2.092546E-10	1.071604E-11	1.326199E-10	1.477935E-12	1.000000E-9	1.000000E-9	1.000000E-9	1.000000E-10
224.998938	23.562483	2.097292E-10	1.071709E-11	1.323846E-10	1.478580E-12	1.000000E-9	1.000000E-9	1.000000E-9	1.000000E-10
225.498649	23.949390	2.099892E-10	1.071756E-11	1.327724E-10	1.478373E-12	1.000000E-9	1.000000E-9	1.000000E-9	1.000000E-10
225.998384	24.432840	2.097644E-10	1.083330E-11	1.328079E-10	1.478178E-12	1.000000E-9	1.000000E-9	1.000000E-9	1.000000E-10
226.499393	24.824896	2.099489E-10	1.095965E-11	1.318950E-10	1.508936E-12	1.000000E-9	1.000000E-9	1.000000E-9	1.000000E-10
226.996154	25.307714	2.107159E-10	1.077172E-11	1.321430E-10	1.526755E-12	1.000000E-9	1.000000E-9	1.000000E-9	1.000000E-10
227.499176	25.778063	2.102458E-10	1.072393E-11	1.326276E-10	1.526666E-12	1.000000E-9	1.000000E-9	1.000000E-9	1.000000E-10
227.997985	26.145300	2.097400E-10	1.095522E-11	1.324815E-10	1.517336E-12	1.000000E-9	1.000000E-9	1.000000E-9	1.000000E-10
228.512930	26.629608	2.101043E-10	1.087906E-11	1.323891E-10	1.477790E-12	1.000000E-9	1.000000E-9	1.000000E-9	1.000000E-10
228.997913	27.019312	2.102364E-10	1.071578E-11	1.323843E-10	1.477786E-12	1.000000E-9	1.000000E-9	1.000000E-9	1.000000E-10
229.498096	27.506248	2.104733E-10	1.086335E-11	1.323435E-10	1.477979E-12	1.000000E-9	1.000000E-9	1.000000E-9	1.000000E-10
229.997963	27.885019	2.103174E-10	1.095943E-11	1.321422E-10	1.478229E-12	1.000000E-9	1.000000E-9	1.000000E-9	1.000000E-10
230.500543	28.381767	2.099847E-10	1.117532E-11	1.322513E-10	1.478221E-12	1.000000E-9	1.000000E-9	1.000000E-9	1.000000E-10
230.997732	28.766825	2.104166E-10	1.112623E-11	1.323869E-10	1.478024E-12	1.000000E-9	1.000000E-9	1.000000E-9	1.000000E-10
231.499023	29.259430	2.107185E-10	1.071383E-11	1.325680E-10	1.497277E-12	1.000000E-9	1.000000E-9	1.000000E-9	1.000000E-10
231.997592	29.642195	2.105046E-10	1.082365E-11	1.326307E-10	1.543614E-12	1.000000E-9	1.000000E-9	1.000000E-9	1.000000E-10
232.501609	30.131611	2.103567E-10	1.096026E-11	1.321447E-10	1.505411E-12	1.000000E-9	1.000000E-9	1.000000E-9	1.000000E-10
232.997505	30.619045	2.097413E-10	1.078471E-11	1.324262E-10	1.477883E-12	1.000000E-9	1.000000E-9	1.000000E-9	1.000000E-10
233.501166	31.003084	2.098452E-10	1.072063E-11	1.331166E-10	1.457268E-12	1.000000E-9	1.000000E-9	1.000000E-9	1.000000E-10
233.999569	31.515322	2.099876E-10	1.096262E-11	1.325533E-10	1.460175E-12	1.000000E-9	1.000000E-9	1.000000E-9	1.000000E-10
234.499595	31.911592	2.094739E-10	1.096144E-11	1.321419E-10	1.502578E-12	1.000000E-9	1.000000E-9	1.000000E-9	1.000000E-10
234.998822	32.436115	2.092549E-10	1.096101E-11	1.323495E-10	1.529151E-12	1.000000E-9	1.000000E-9	1.000000E-9	1.000000E-10
235.499079	32.850616	2.092557E-10	1.095802E-11	1.323555E-10	1.567345E-12	1.000000E-9	1.000000E-9	1.000000E-9	1.000000E-10
235.998738	33.398674	2.095701E-10	1.095948E-11	1.321418E-10	1.506121E-12	1.000000E-9	1.000000E-9	1.000000E-9	1.000000E-10
236.512909	33.816299	2.104731E-10	1.095706E-11	1.324293E-10	1.477240E-12	1.000000E-9	1.000000E-9	1.000000E-9	1.000000E-10
236.997376	34.306973	2.102137E-10	1.093829E-11	1.328745E-10	1.563452E-12	1.000000E-9	1.000000E-9	1.000000E-9	1.000000E-10
237.499289	34.817245	2.099852E-10	1.071782E-11	1.323882E-10	1.545118E-12	1.000000E-9	1.000000E-9	1.000000E-9	1.000000E-10
237.997782	35.210712	2.093865E-10	1.072182E-11	1.321413E-10	1.477133E-12	1.000000E-9	1.000000E-9	1.000000E-9	1.000000E-10
238.501368	35.701908	2.093829E-10	1.072030E-11	1.328410E-10	1.477254E-12	1.000000E-9	1.000000E-9	1.000000E-9	1.000000E-10
238.996593	36.114578	2.107143E-10	1.071950E-11	1.328142E-10	1.477426E-12	1.000000E-9	1.000000E-9	1.000000E-9	1.000000E-10
239.498806	36.653378	2.108964E-10	1.071856E-11	1.326313E-10	1.477686E-12	1.000000E-9	1.000000E-9	1.000000E-9	1.000000E-10
240.001090	37.066193	2.112037E-10	1.072292E-11	1.327542E-10	1.481210E-12	1.000000E-9	1.000000E-9	1.000000E-9	1.000000E-10
240.506739	37.574444	2.101163E-10	1.077469E-11	1.328789E-10	1.526756E-12	1.000000E-9	1.000000E-9	1.000000E-9	1.000000E-10
240.997058	38.019745	2.094939E-10	1.096342E-11	1.328769E-10	1.526641E-12	1.000000E-9	1.000000E-9	1.000000E-9	1.000000E-10
241.497116	38.554775	2.090494E-10	1.083647E-11	1.328369E-10	1.526848E-12	1.000000E-9	1.000000E-9	1.000000E-9	1.000000E-10
241.998386	38.989532	2.092057E-10	1.071527E-11	1.321467E-10	1.465547E-12	1.000000E-9	1.000000E-9	1.000000E-9	1.000000E-10
242.498857	39.551723	2.099902E-10	1.071352E-11	1.319795E-10	1.429419E-12	1.000000E-9	1.000000E-9	1.000000E-9	1.000000E-10
243.000768	40.080795	2.101023E-10	1.071660E-11	1.316586E-10	1.517206E-12	1.000000E-9	1.000000E-9	1.000000E-9	1.000000E-10
243.501651	40.500221	2.102282E-10	1.071742E-11	1.321016E-10	1.526484E-12	1.000000E-9	1.000000E-9	1.000000E-9	1.000000E-10
243.996474	41.025063	2.104124E-10	1.063662E-11	1.323881E-10	1.526579E-12	1.000000E-9	1.000000E-9	1.000000E-9	1.000000E-10
244.497904	41.440590	2.104715E-10	1.047056E-11	1.330396E-10	1.470848E-12	1.000000E-9	1.000000E-9	1.000000E-9	1.000000E-10
244.997509	41.972347	2.104715E-10	1.062334E-11	1.329843E-10	1.404842E-12	1.000000E-9	1.000000E-9	1.000000E-9	1.000000E-10
245.498817	42.406193	2.101690E-10	1.072032E-11	1.323903E-10	1.459529E-12	1.000000E-9	1.000000E-9	1.000000E-9	1.000000E-10
245.997064	42.931339	2.094980E-10	1.093062E-11	1.323865E-10	1.478054E-12	1.000000E-9	1.000000E-9	1.000000E-9	1.000000E-10
246.499379	43.351543	2.099227E-10	1.092160E-11	1.323865E-10	1.478135E-12	1.000000E-9	1.000000E-9	1.000000E-9	1.000000E-10
246.996150	43.917030	2.102272E-10	1.071485E-11	1.322129E-10	1.485202E-12	1.000000E-9	1.000000E-9	1.000000E-9	1.000000E-10
247.504399	44.443199	2.098015E-10	1.071359E-11	1.321515E-10	1.502432E-12	1.000000E-9	1.000000E-9	1.000000E-9	1.000000E-10
247.999111	44.855934	2.096128E-10	1.071752E-11	1.326314E-10	1.474392E-12	1.000000E-9	1.000000E-9	1.000000E-9	1.000000E-10
248.510926	45.391277	2.087672E-10	1.071420E-11	1.324856E-10	1.453842E-12	1.000000E-9	1.000000E-9	1.000000E-9	1.000000E-10
248.996207	45.803703	2.090791E-10	1.071627E-11	1.321466E-10	1.515900E-12	1.000000E-9	1.000000E-9	1.000000E-9	1.000000E-10
249.509163	46.315895	2.094975E-10	1.095709E-11	1.324180E-10	1.526597E-12	1.000000E-9	1.000000E-9	1.000000E-9	1.000000E-10
249.999002	46.725807	2.098355E-10	1.095896E-11	1.326289E-10	1.526847E-12	1.000000E-9	1.000000E-9	1.000000E-9	1.000000E-10
250.498871	47.254803	2.099875E-10	1.095827E-11	1.320156E-10	1.533735E-12	1.000000E-9	1.000000E-9	1.000000E-9	1.000000E-10
251.000135	47.685535	2.092603E-10	1.095671E-11	1.318968E-10	1.543127E-12	1.000000E-9	1.000000E-9	1.000000E-9	1.000000E-10
251.499237	48.211182	2.094584E-10	1.096037E-11	1.318983E-10	1.531710E-12	1.000000E-9	1.000000E-9	1.000000E-9	1.000000E-10
251.997761	48.635033	2.099819E-10	1.096076E-11	1.318976E-10	1.526989E-12	1.000000E-9	1.000000E-9	1.000000E-9	1.000000E-10
252.497922	49.150082	2.097150E-10	1.093105E-11	1.318970E-10	1.479658E-12	1.000000E-9	1.000000E-9	1.000000E-9	1.000000E-10
252.999903	49.667168	2.094960E-10	1.071877E-11	1.318949E-10	1.465732E-12	1.000000E-9	1.000000E-9	1.000000E-9	1.000000E-10
253.509596	50.090893	2.096918E-10	1.071748E-11	1.318942E-10	1.429027E-12	1.000000E-9	1.000000E-9	1.000000E-9	1.000000E-10
253.999444	50.621407	2.097354E-10	1.071552E-11	1.321244E-10	1.442113E-12	1.000000E-9	1.000000E-9	1.000000E-9	1.000000E-10
254.498332	51.079254	2.097391E-10	1.071536E-11	1.321405E-10	1.453479E-12	1.000000E-9	1.000000E-9	1.000000E-9	1.000000E-10
254.997767	51.599495	2.095555E-10	1.071821E-11	1.321393E-10	1.473751E-12	1.000000E-9	1.000000E-9	1.000000E-9	1.000000E-10
255.501810	52.017963	2.092522E-10	1.071899E-11	1.320134E-10	1.480262E-12	1.000000E-9	1.000000E-9	1.000000E-9	1.000000E-10
255.997517	52.558285	2.094082E-10	1.066237E-11	1.318975E-10	1.502593E-12	1.000000E-9	1.000000E-9	1.000000E-9	1.000000E-10
256.498210	52.990356	2.094968E-10	1.047031E-11	1.317082E-10	1.476678E-12	1.000000E-9	1.000000E-9	1.000000E-9	1.000000E-10
256.997941	53.516132	2.099448E-10	1.059203E-11	1.316669E-10	1.429302E-12	1.000000E-9	1.000000E-9	1.000000E-9	1.000000E-10
257.500980	54.074829	2.098308E-10	1.071563E-11	1.319011E-10	1.428706E-12	1.000000E-9	1.000000E-9	1.000000E-9	1.000000E-10
257.998217	54.503971	2.092546E-10	1.071750E-11	1.319031E-10	1.428429E-12	1.000000E-9	1.000000E-9	1.000000E-9	1.000000E-10
258.499231	55.041420	2.091354E-10	1.071781E-11	1.319006E-10	1.517627E-12	1.000000E-9	1.000000E-9	1.000000E-9	1.000000E-10
258.998918	55.470383	2.090079E-10	1.071907E-11	1.322059E-10	1.526574E-12	1.000000E-9	1.000000E-9	1.000000E-9	1.000000E-10
259.498940	56.003380	2.090083E-10	1.072201E-11	1.323890E-10	1.526977E-12	1.000000E-9	1.000000E-9	1.000000E-9	1.000000E-10
259.997988	56.433647	2.090013E-10	1.072077E-11	1.319514E-10	1.503877E-12	1.000000E-9	1.000000E-9	1.000000E-9	1.000000E-10
260.498571	56.988392	2.087630E-10	1.071831E-11	1.318597E-10	1.477915E-12	1.000000E-9	1.000000E-9	1.000000E-9	1.000000E-10
260.998856	57.418934	2.086866E-10	1.071762E-11	1.316563E-10	1.460018E-12	1.000000E-9	1.000000E-9	1.000000E-9	1.000000E-10
261.501476	57.950272	2.085217E-10	1.093386E-11	1.316552E-10	1.454537E-12	1.000000E-9	1.000000E-9	1.000000E-9	1.000000E-10
261.999156	58.374378	2.090963E-10	1.091863E-11	1.316553E-10	1.477777E-12	1.000000E-9	1.000000E-9	1.000000E-9	1.000000E-10
262.500809	58.891491	2.094932E-10	1.071895E-11	1.316512E-10	1.478062E-12	1.000000E-9	1.000000E-9	1.000000E-9	1.000000E-10
262.999269	59.398018	2.090704E-10	1.082444E-11	1.316663E-10	1.477565E-12	1.000000E-9	1.000000E-9	1.000000E-9	1.000000E-10
263.501932	59.801430	2.091460E-10	1.096526E-11	1.326272E-10	1.477766E-12	1.000000E-9	1.000000E-9	1.000000E-9	1.000000E-10
264.001596	60.307060	2.099838E-10	1.061682E-11	1.322686E-10	1.477832E-12	1.000000E-9	1.000000E-9	1.000000E-9	1.000000E-10
264.501262	60.716282	2.097712E-10	1.047703E-11	1.314121E-10	1.478150E-12	1.000000E-9	1.000000E-9	1.000000E-9	1.000000E-10
264.998997	61.253628	2.094946E-10	1.072152E-11	1.312759E-10	1.470449E-12	1.000000E-9	1.000000E-9	1.000000E-9	1.000000E-10
265.499667	61.663807	2.093228E-10	1.065153E-11	1.311606E-10	1.429449E-12	1.000000E-9	1.000000E-9	1.000000E-9	1.000000E-10
265.998330	62.179790	2.092549E-10	1.047849E-11	1.313734E-10	1.450127E-12	1.000000E-9	1.000000E-9	1.000000E-9	1.000000E-10
266.500990	62.569881	2.094917E-10	1.060989E-11	1.313776E-10	1.477880E-12	1.000000E-9	1.000000E-9	1.000000E-9	1.000000E-10
266.996665	63.082729	2.094336E-10	1.071960E-11	1.311655E-10	1.443126E-12	1.000000E-9	1.000000E-9	1.000000E-9	1.000000E-10
267.498333	63.500050	2.092553E-10	1.051486E-11	1.311696E-10	1.429146E-12	1.000000E-9	1.000000E-9	1.000000E-9	1.000000E-10
267.998999	64.013100	2.088549E-10	1.053307E-11	1.311673E-10	1.428915E-12	1.000000E-9	1.000000E-9	1.000000E-9	1.000000E-10
268.499663	64.537582	2.085225E-10	1.096454E-11	1.318397E-10	1.441865E-12	1.000000E-9	1.000000E-9	1.000000E-9	1.000000E-10
268.997336	64.960907	2.087279E-10	1.077262E-11	1.321403E-10	1.477584E-12	1.000000E-9	1.000000E-9	1.000000E-9	1.000000E-10
269.500989	65.476845	2.087919E-10	1.047606E-11	1.319061E-10	1.477762E-12	1.000000E-9	1.000000E-9	1.000000E-9	1.000000E-10
269.999657	65.902672	2.090123E-10	1.047553E-11	1.318971E-10	1.477919E-12	1.000000E-9	1.000000E-9	1.000000E-9	1.000000E-10
270.505340	66.412521	2.091870E-10	1.047432E-11	1.318978E-10	1.458495E-12	1.000000E-9	1.000000E-9	1.000000E-9	1.000000E-10
270.997997	66.806335	2.094951E-10	1.047344E-11	1.317743E-10	1.455495E-12	1.000000E-9	1.000000E-9	1.000000E-9	1.000000E-10
271.502328	67.329971	2.093411E-10	1.047554E-11	1.316566E-10	1.477818E-12	1.000000E-9	1.000000E-9	1.000000E-9	1.000000E-10
272.000009	67.757202	2.092550E-10	1.047591E-11	1.314664E-10	1.443981E-12	1.000000E-9	1.000000E-9	1.000000E-9	1.000000E-10
272.500849	68.287491	2.088028E-10	1.035638E-11	1.314039E-10	1.380582E-12	1.000000E-9	1.000000E-9	1.000000E-9	1.000000E-10
272.998519	68.716415	2.085652E-10	1.023394E-11	1.311727E-10	1.473484E-12	1.000000E-9	1.000000E-9	1.000000E-9	1.000000E-10
273.500265	69.252495	2.077906E-10	1.042033E-11	1.313402E-10	1.526809E-12	1.000000E-9	1.000000E-9	1.000000E-9	1.000000E-10
273.998479	69.757805	2.085916E-10	1.047849E-11	1.316584E-10	1.482356E-12	1.000000E-9	1.000000E-9	1.000000E-9	1.000000E-10
274.500753	70.175972	2.094995E-10	1.047469E-11	1.316589E-10	1.478058E-12	1.000000E-9	1.000000E-9	1.000000E-9	1.000000E-10
274.997761	70.710350	2.083912E-10	1.039545E-11	1.316596E-10	1.477558E-12	1.000000E-9	1.000000E-9	1.000000E-9	1.000000E-10
275.500267	71.155273	2.080536E-10	1.022935E-11	1.314405E-10	1.455680E-12	1.000000E-9	1.000000E-9	1.000000E-9	1.000000E-10
276.000810	71.698608	2.085260E-10	1.023147E-11	1.314542E-10	1.429061E-12	1.000000E-9	1.000000E-9	1.000000E-9	1.000000E-10
276.497623	72.118477	2.088277E-10	1.023106E-11	1.316582E-10	1.447371E-12	1.000000E-9	1.000000E-9	1.000000E-9	1.000000E-10
276.999693	72.663673	2.094997E-10	1.022816E-11	1.318678E-10	1.453555E-12	1.000000E-9	1.000000E-9	1.000000E-9	1.000000E-10
277.499201	73.118889	2.092045E-10	1.022924E-11	1.321446E-10	1.453767E-12	1.000000E-9	1.000000E-9	1.000000E-9	1.000000E-10
278.000723	73.667473	2.090092E-10	1.022989E-11	1.319651E-10	1.453674E-12	1.000000E-9	1.000000E-9	1.000000E-9	1.000000E-10
278.500785	74.091858	2.083795E-10	1.023209E-11	1.318971E-10	1.454047E-12	1.000000E-9	1.000000E-9	1.000000E-9	1.000000E-10
278.996490	74.606094	2.082804E-10	1.023207E-11	1.316507E-10	1.454044E-12	1.000000E-9	1.000000E-9	1.000000E-9	1.000000E-10
279.497509	75.152542	2.082756E-10	1.005669E-11	1.316561E-10	1.454152E-12	1.000000E-9	1.000000E-9	1.000000E-9	1.000000E-10
279.998063	75.598534	2.083835E-10	9.989295E-12	1.316557E-10	1.474898E-12	1.000000E-9	1.000000E-9	1.000000E-9	1.000000E-10
280.500309	76.166840	2.085264E-10	1.023104E-11	1.313804E-10	1.472685E-12	1.000000E-9	1.000000E-9	1.000000E-9	1.000000E-10
280.998767	76.599670	2.078457E-10	1.023161E-11	1.311661E-10	1.430027E-12	1.000000E-9	1.000000E-9	1.000000E-9	1.000000E-10
281.498887	77.149338	2.075498E-10	1.023336E-11	1.319844E-10	1.439336E-12	1.000000E-9	1.000000E-9	1.000000E-9	1.000000E-10
281.996642	77.567245	2.082628E-10	1.023365E-11	1.320256E-10	1.454095E-12	1.000000E-9	1.000000E-9	1.000000E-9	1.000000E-10
282.498975	78.070190	2.085288E-10	1.023294E-11	1.311686E-10	1.454165E-12	1.000000E-9	1.000000E-9	1.000000E-9	1.000000E-10
283.003921	78.497025	2.092575E-10	1.023531E-11	1.312627E-10	1.453851E-12	1.000000E-9	1.000000E-9	1.000000E-9	1.000000E-10
283.499297	79.008408	2.089983E-10	1.023179E-11	1.314119E-10	1.525611E-12	1.000000E-9	1.000000E-9	1.000000E-9	1.000000E-10
283.995613	79.446442	2.087705E-10	1.022845E-11	1.310871E-10	1.527204E-12	1.000000E-9	1.000000E-9	1.000000E-9	1.000000E-10
284.502903	79.956734	2.089644E-10	1.013274E-11	1.309251E-10	1.526636E-12	1.000000E-9	1.000000E-9	1.000000E-9	1.000000E-10
284.998427	80.504280	2.090109E-10	9.982221E-12	1.311544E-10	1.501026E-12	1.000000E-9	1.000000E-9	1.000000E-9	1.000000E-10
285.511332	80.925484	2.090110E-10	9.983239E-12	1.311679E-10	1.477878E-12	1.000000E-9	1.000000E-9	1.000000E-9	1.000000E-10
285.998170	81.471260	2.090108E-10	9.983564E-12	1.311681E-10	1.458597E-12	1.000000E-9	1.000000E-9	1.000000E-9	1.000000E-10
286.509378	81.902367	2.090147E-10	9.984298E-12	1.315357E-10	1.455301E-12	1.000000E-9	1.000000E-9	1.000000E-9	1.000000E-10
287.001345	82.442703	2.082254E-10	1.003010E-11	1.318961E-10	1.478144E-12	1.000000E-9	1.000000E-9	1.000000E-9	1.000000E-10
287.499408	82.879807	2.077926E-10	1.022956E-11	1.313474E-10	1.478003E-12	1.000000E-9	1.000000E-9	1.000000E-9	1.000000E-10
287.998052	83.416214	2.077907E-10	1.023233E-11	1.311698E-10	1.478134E-12	1.000000E-9	1.000000E-9	1.000000E-9	1.000000E-10
288.499312	83.870735	2.078865E-10	1.023177E-11	1.311687E-10	1.463652E-12	1.000000E-9	1.000000E-9	1.000000E-9	1.000000E-10
288.998266	84.404655	2.082794E-10	1.023273E-11	1.313270E-10	1.453540E-12	1.000000E-9	1.000000E-9	1.000000E-9	1.000000E-10
289.497461	84.860947	2.088577E-10	1.022373E-11	1.316595E-10	1.410013E-12	1.000000E-9	1.000000E-9	1.000000E-9	1.000000E-10
289.998302	85.391335	2.094986E-10	9.990696E-12	1.315123E-10	1.422051E-12	1.000000E-9	1.000000E-9	1.000000E-9	1.000000E-10
290.498710	85.930305	2.087824E-10	9.987860E-12	1.314128E-10	1.502626E-12	1.000000E-9	1.000000E-9	1.000000E-9	1.000000E-10
290.998186	86.371597	2.085203E-10	9.989103E-12	1.314178E-10	1.480257E-12	1.000000E-9	1.000000E-9	1.000000E-9	1.000000E-10
291.503817	86.922752	2.082856E-10	9.988806E-12	1.314545E-10	1.453962E-12	1.000000E-9	1.000000E-9	1.000000E-9	1.000000E-10
291.997130	87.338997	2.082109E-10	9.990217E-12	1.316558E-10	1.506698E-12	1.000000E-9	1.000000E-9	1.000000E-9	1.000000E-10
292.502458	87.847359	2.080377E-10	9.992945E-12	1.313396E-10	1.526347E-12	1.000000E-9	1.000000E-9	1.000000E-9	1.000000E-10
293.002207	88.240501	2.081777E-10	9.992854E-12	1.309247E-10	1.429109E-12	1.000000E-9	1.000000E-9	1.000000E-9	1.000000E-10
293.499262	88.778679	2.082824E-10	9.991050E-12	1.314495E-10	1.442830E-12	1.000000E-9	1.000000E-9	1.000000E-9	1.000000E-10
294.003869	89.198250	2.086976E-10	9.990351E-12	1.316503E-10	1.478120E-12	1.000000E-9	1.000000E-9	1.000000E-9	1.000000E-10
294.498553	89.695915	2.088327E-10	9.989591E-12	1.314072E-10	1.477814E-12	1.000000E-9	1.000000E-9	1.000000E-9	1.000000E-10
294.997640	90.085121	2.092509E-10	9.987549E-12	1.315360E-10	1.478097E-12	1.000000E-9	1.000000E-9	1.000000E-9	1.000000E-10
295.498550	90.625961	2.086495E-10	9.987988E-12	1.318915E-10	1.477689E-12	1.000000E-9	1.000000E-9	1.000000E-9	1.000000E-10
295.996568	91.151779	2.077909E-10	9.989553E-12	1.310867E-10	1.480317E-12	1.000000E-9	1.000000E-9	1.000000E-9	1.000000E-10
296.498164	91.545708	2.081254E-10	9.989599E-12	1.304365E-10	1.501974E-12	1.000000E-9	1.000000E-9	1.000000E-9	1.000000E-10
296.997851	92.043457	2.082776E-10	9.988907E-12	1.300503E-10	1.511848E-12	1.000000E-9	1.000000E-9	1.000000E-9	1.000000E-10
297.507267	92.460655	2.075697E-10	9.862449E-12	1.300746E-10	1.526862E-12	1.000000E-9	1.000000E-9	1.000000E-9	1.000000E-10
297.997635	92.973137	2.077950E-10	9.745982E-12	1.311640E-10	1.476839E-12	1.000000E-9	1.000000E-9	1.000000E-9	1.000000E-10
298.498522	93.412720	2.085212E-10	9.946021E-12	1.311660E-10	1.453203E-12	1.000000E-9	1.000000E-9	1.000000E-9	1.000000E-10
298.997792	93.917931	2.086469E-10	9.988271E-12	1.311704E-10	1.476386E-12	1.000000E-9	1.000000E-9	1.000000E-9	1.000000E-10
299.499053	94.328392	2.087607E-10	9.990672E-12	1.311710E-10	1.483333E-12	1.000000E-9	1.000000E-9	1.000000E-9	1.000000E-10
299.995744	94.861916	2.081737E-10	9.988303E-12	1.311690E-10	1.501854E-12	1.000000E-9	1.000000E-9	1.000000E-9	1.000000E-10
300.499149	95.383408	2.080783E-10	9.985709E-12	1.304868E-10	1.489756E-12	1.000000E-9	1.000000E-9	1.000000E-9	1.000000E-10
300.996573	95.832642	2.087665E-10	9.987661E-12	1.306289E-10	1.477744E-12	1.000000E-9	1.000000E-9	1.000000E-9	1.000000E-10
301.498802	96.371353	2.085947E-10	9.991944E-12	1.314118E-10	1.477715E-12	1.000000E-9	1.000000E-9	1.000000E-9	1.000000E-10
301.998256	96.793259	2.082797E-10	9.987956E-12	1.315327E-10	1.476067E-12	1.000000E-9	1.000000E-9	1.000000E-9	1.000000E-10
302.498232	97.308189	2.082777E-10	9.987435E-12	1.316499E-10	1.453638E-12	1.000000E-9	1.000000E-9	1.000000E-9	1.000000E-10
302.997821	97.714951	2.082758E-10	9.990268E-12	1.314639E-10	1.469659E-12	1.000000E-9	1.000000E-9	1.000000E-9	1.000000E-10
303.497728	98.235840	2.076075E-10	9.983135E-12	1.313954E-10	1.502057E-12	1.000000E-9	1.000000E-9	1.000000E-9	1.000000E-10
304.004204	98.666580	2.076707E-10	9.983792E-12	1.311639E-10	1.501583E-12	1.000000E-9	1.000000E-9	1.000000E-9	1.000000E-10
304.499807	99.209419	2.082760E-10	9.803640E-12	1.313924E-10	1.501670E-12	1.000000E-9	1.000000E-9	1.000000E-9	1.000000E-10
304.998049	99.635368	2.078326E-10	9.744984E-12	1.318996E-10	1.502458E-12	1.000000E-9	1.000000E-9	1.000000E-9	1.000000E-10
305.498496	100.171371	2.073020E-10	9.987064E-12	1.319007E-10	1.490489E-12	1.000000E-9	1.000000E-9	1.000000E-9	1.000000E-10
305.999728	100.742096	2.081878E-10	9.982663E-12	1.318996E-10	1.428605E-12	1.000000E-9	1.000000E-9	1.000000E-9	1.000000E-10
306.510391	101.182076	2.085300E-10	9.985875E-12	1.310324E-10	1.428946E-12	1.000000E-9	1.000000E-9	1.000000E-9	1.000000E-10
306.997208	101.748505	2.090112E-10	9.985689E-12	1.308834E-10	1.429169E-12	1.000000E-9	1.000000E-9	1.000000E-9	1.000000E-10
307.499390	102.199333	2.090078E-10	9.984227E-12	1.306766E-10	1.482691E-12	1.000000E-9	1.000000E-9	1.000000E-9	1.000000E-10
307.999562	102.757668	2.090082E-10	9.981342E-12	1.308911E-10	1.502200E-12	1.000000E-9	1.000000E-9	1.000000E-9	1.000000E-10
308.509584	103.202499	2.084406E-10	9.985956E-12	1.311641E-10	1.429549E-12	1.000000E-9	1.000000E-9	1.000000E-9	1.000000E-10
308.998524	103.774849	2.080359E-10	9.984890E-12	1.309893E-10	1.442786E-12	1.000000E-9	1.000000E-9	1.000000E-9	1.000000E-10
309.499614	104.231186	2.078254E-10	9.984479E-12	1.309252E-10	1.478057E-12	1.000000E-9	1.000000E-9	1.000000E-9	1.000000E-10
309.996436	104.802109	2.078509E-10	9.986219E-12	1.311651E-10	1.464215E-12	1.000000E-9	1.000000E-9	1.000000E-9	1.000000E-10
310.499988	105.359550	2.082762E-10	9.986570E-12	1.310973E-10	1.453707E-12	1.000000E-9	1.000000E-9	1.000000E-9	1.000000E-10
311.008684	105.801109	2.082715E-10	9.985309E-12	1.309238E-10	1.453660E-12	1.000000E-9	1.000000E-9	1.000000E-9	1.000000E-10
311.509794	106.378952	2.082769E-10	9.985187E-12	1.309238E-10	1.453830E-12	1.000000E-9	1.000000E-9	1.000000E-9	1.000000E-10
311.996919	106.813293	2.072507E-10	9.985587E-12	1.309250E-10	1.453905E-12	1.000000E-9	1.000000E-9	1.000000E-9	1.000000E-10
312.502223	107.393608	2.068111E-10	9.985991E-12	1.305274E-10	1.464057E-12	1.000000E-9	1.000000E-9	1.000000E-9	1.000000E-10
312.999928	107.844070	2.082277E-10	9.988139E-12	1.305188E-10	1.477959E-12	1.000000E-9	1.000000E-9	1.000000E-9	1.000000E-10
313.500433	108.394684	2.080432E-10	9.987080E-12	1.311686E-10	1.511355E-12	1.000000E-9	1.000000E-9	1.000000E-9	1.000000E-10
314.010184	108.856918	2.073013E-10	1.018324E-11	1.312588E-10	1.527239E-12	1.000000E-9	1.000000E-9	1.000000E-9	1.000000E-10
314.498877	109.428131	2.075598E-10	1.020890E-11	1.314139E-10	1.542173E-12	1.000000E-9	1.000000E-9	1.000000E-9	1.000000E-10
314.996963	109.888779	2.077870E-10	9.987638E-12	1.309293E-10	1.513197E-12	1.000000E-9	1.000000E-9	1.000000E-9	1.000000E-10
315.498752	110.448158	2.083597E-10	9.985577E-12	1.306803E-10	1.404886E-12	1.000000E-9	1.000000E-9	1.000000E-9	1.000000E-10
315.997298	111.035797	2.084559E-10	9.985117E-12	1.318195E-10	1.453593E-12	1.000000E-9	1.000000E-9	1.000000E-9	1.000000E-10
316.499919	111.471909	2.075452E-10	1.014104E-11	1.317945E-10	1.502635E-12	1.000000E-9	1.000000E-9	1.000000E-9	1.000000E-10
316.997748	112.019394	2.076342E-10	1.022850E-11	1.314087E-10	1.521355E-12	1.000000E-9	1.000000E-9	1.000000E-9	1.000000E-10
317.498099	112.474686	2.077883E-10	1.000121E-11	1.311674E-10	1.522137E-12	1.000000E-9	1.000000E-9	1.000000E-9	1.000000E-10
317.996958	113.053619	2.077875E-10	9.984753E-12	1.309245E-10	1.454505E-12	1.000000E-9	1.000000E-9	1.000000E-9	1.000000E-10
318.497225	113.498810	2.077898E-10	9.988290E-12	1.311082E-10	1.446296E-12	1.000000E-9	1.000000E-9	1.000000E-9	1.000000E-10
319.003672	114.061653	2.084621E-10	9.987424E-12	1.311497E-10	1.429394E-12	1.000000E-9	1.000000E-9	1.000000E-9	1.000000E-10
319.499220	114.525558	2.083830E-10	9.988519E-12	1.309212E-10	1.429308E-12	1.000000E-9	1.000000E-9	1.000000E-9	1.000000E-10
319.997439	115.120102	2.077913E-10	9.987637E-12	1.311627E-10	1.429473E-12	1.000000E-9	1.000000E-9	1.000000E-9	1.000000E-10
320.501243	115.575638	2.080209E-10	9.986137E-12	1.316571E-10	1.451505E-12	1.000000E-9	1.000000E-9	1.000000E-9	1.000000E-10
321.000221	116.150276	2.082790E-10	9.983979E-12	1.310717E-10	1.462129E-12	1.000000E-9	1.000000E-9	1.000000E-9	1.000000E-10
321.497732	116.722664	2.086410E-10	9.982102E-12	1.306816E-10	1.502734E-12	1.000000E-9	1.000000E-9	1.000000E-9	1.000000E-10
321.999073	117.178551	2.087650E-10	9.985668E-12	1.313223E-10	1.469248E-12	1.000000E-9	1.000000E-9	1.000000E-9	1.000000E-10
322.498694	117.748688	2.082800E-10	9.986433E-12	1.313717E-10	1.429069E-12	1.000000E-9	1.000000E-9	1.000000E-9	1.000000E-10
322.996193	118.206322	2.082032E-10	9.986002E-12	1.311669E-10	1.411539E-12	1.000000E-9	1.000000E-9	1.000000E-9	1.000000E-10
323.508451	118.782974	2.080318E-10	9.773805E-12	1.312725E-10	1.405237E-12	1.000000E-9	1.000000E-9	1.000000E-9	1.000000E-10
323.997052	119.244881	2.083197E-10	9.741522E-12	1.314136E-10	1.405152E-12	1.000000E-9	1.000000E-9	1.000000E-9	1.000000E-10
324.498567	119.810516	2.085213E-10	9.744695E-12	1.307103E-10	1.419442E-12	1.000000E-9	1.000000E-9	1.000000E-9	1.000000E-10
324.996577	120.275024	2.076778E-10	9.848903E-12	1.304354E-10	1.454121E-12	1.000000E-9	1.000000E-9	1.000000E-9	1.000000E-10
325.499493	120.854378	2.076167E-10	9.986880E-12	1.311642E-10	1.454165E-12	1.000000E-9	1.000000E-9	1.000000E-9	1.000000E-10
326.000788	121.310005	2.080371E-10	9.816374E-12	1.312333E-10	1.454207E-12	1.000000E-9	1.000000E-9	1.000000E-9	1.000000E-10
326.498822	121.872986	2.077362E-10	9.740550E-12	1.314094E-10	1.495002E-12	1.000000E-9	1.000000E-9	1.000000E-9	1.000000E-10
326.997761	122.448799	2.072987E-10	9.978607E-12	1.311388E-10	1.499713E-12	1.000000E-9	1.000000E-9	1.000000E-9	1.000000E-10
327.507347	122.903168	2.079769E-10	9.986164E-12	1.309227E-10	1.478310E-12	1.000000E-9	1.000000E-9	1.000000E-9	1.000000E-10
328.001019	123.503548	2.082800E-10	9.983325E-12	1.313311E-10	1.458634E-12	1.000000E-9	1.000000E-9	1.000000E-9	1.000000E-10
328.498331	123.954659	2.073340E-10	9.983607E-12	1.313374E-10	1.428860E-12	1.000000E-9	1.000000E-9	1.000000E-9	1.000000E-10
328.996911	124.541756	2.073650E-10	9.982911E-12	1.306826E-10	1.445528E-12	1.000000E-9	1.000000E-9	1.000000E-9	1.000000E-10
329.508612	124.987968	2.075473E-10	1.018474E-11	1.308688E-10	1.453176E-12	1.000000E-9	1.000000E-9	1.000000E-9	1.000000E-10
329.999614	125.554733	2.083140E-10	1.019819E-11	1.311667E-10	1.539201E-12	1.000000E-9	1.000000E-9	1.000000E-9	1.000000E-10
330.516451	125.982407	2.090097E-10	9.985516E-12	1.314869E-10	1.516558E-12	1.000000E-9	1.000000E-9	1.000000E-9	1.000000E-10
330.998380	126.538338	2.084297E-10	1.007530E-11	1.316508E-10	1.429345E-12	1.000000E-9	1.000000E-9	1.000000E-9	1.000000E-10
331.498122	126.997269	2.082084E-10	1.022772E-11	1.312000E-10	1.416369E-12	1.000000E-9	1.000000E-9	1.000000E-9	1.000000E-10
331.997952	127.553001	2.073053E-10	1.006785E-11	1.312175E-10	1.404849E-12	1.000000E-9	1.000000E-9	1.000000E-9	1.000000E-10
332.496286	128.084625	2.075626E-10	9.986293E-12	1.314046E-10	1.405152E-12	1.000000E-9	1.000000E-9	1.000000E-9	1.000000E-10
332.996334	128.526917	2.080356E-10	9.987129E-12	1.311591E-10	1.410649E-12	1.000000E-9	1.000000E-9	1.000000E-9	1.000000E-10
333.501297	129.080582	2.080374E-10	9.983695E-12	1.309226E-10	1.478369E-12	1.000000E-9	1.000000E-9	1.000000E-9	1.000000E-10
333.999600	129.521362	2.080345E-10	9.985061E-12	1.311120E-10	1.478311E-12	1.000000E-9	1.000000E-9	1.000000E-9	1.000000E-10
334.498738	130.098572	2.082582E-10	9.985635E-12	1.311875E-10	1.477859E-12	1.000000E-9	1.000000E-9	1.000000E-9	1.000000E-10
334.999628	130.542557	2.082351E-10	9.988091E-12	1.316545E-10	1.462987E-12	1.000000E-9	1.000000E-9	1.000000E-9	1.000000E-10
335.496477	131.051926	2.080372E-10	9.990310E-12	1.314994E-10	1.453495E-12	1.000000E-9	1.000000E-9	1.000000E-9	1.000000E-10
335.999541	131.462799	2.080338E-10	9.989363E-12	1.311709E-10	1.453246E-12	1.000000E-9	1.000000E-9	1.000000E-9	1.000000E-10
336.496369	131.958359	2.080344E-10	9.991428E-12	1.307258E-10	1.449167E-12	1.000000E-9	1.000000E-9	1.000000E-9	1.000000E-10
336.999571	132.461304	2.082118E-10	9.993131E-12	1.304383E-10	1.429204E-12	1.000000E-9	1.000000E-9	1.000000E-9	1.000000E-10
337.502013	132.877411	2.082670E-10	9.989043E-12	1.308676E-10	1.440521E-12	1.000000E-9	1.000000E-9	1.000000E-9	1.000000E-10
337.999488	133.375046	2.077904E-10	9.844894E-12	1.309288E-10	1.454130E-12	1.000000E-9	1.000000E-9	1.000000E-9	1.000000E-10
338.497674	133.779694	2.076486E-10	9.745453E-12	1.309288E-10	1.471794E-12	1.000000E-9	1.000000E-9	1.000000E-9	1.000000E-10
338.997773	134.260422	2.073035E-10	9.958190E-12	1.309286E-10	1.478001E-12	1.000000E-9	1.000000E-9	1.000000E-9	1.000000E-10
339.498175	134.669220	2.077235E-10	9.991876E-12	1.309266E-10	1.429138E-12	1.000000E-9	1.000000E-9	1.000000E-9	1.000000E-10
340.003049	135.171402	2.080335E-10	9.990277E-12	1.305883E-10	1.447659E-12	1.000000E-9	1.000000E-9	1.000000E-9	1.000000E-10
340.498135	135.562515	2.076163E-10	9.884796E-12	1.304413E-10	1.502121E-12	1.000000E-9	1.000000E-9	1.000000E-9	1.000000E-10
340.998548	136.036514	2.076057E-10	9.743946E-12	1.311622E-10	1.489039E-12	1.000000E-9	1.000000E-9	1.000000E-9	1.000000E-10
341.500962	136.438049	2.080348E-10	9.913401E-12	1.310417E-10	1.478377E-12	1.000000E-9	1.000000E-9	1.000000E-9	1.000000E-10
341.997230	136.931900	2.080326E-10	9.991451E-12	1.306877E-10	1.457736E-12	1.000000E-9	1.000000E-9	1.000000E-9	1.000000E-10
342.497190	137.386536	2.080329E-10	9.752374E-12	1.308226E-10	1.459310E-12	1.000000E-9	1.000000E-9	1.000000E-9	1.000000E-10
342.998682	137.745605	2.078692E-10	9.747370E-12	1.309310E-10	1.502111E-12	1.000000E-9	1.000000E-9	1.000000E-9	1.000000E-10
343.500535	138.209198	2.077891E-10	9.742158E-12	1.311280E-10	1.492551E-12	1.000000E-9	1.000000E-9	1.000000E-9	1.000000E-10
343.996538	138.609924	2.073254E-10	9.743867E-12	1.311402E-10	1.478240E-12	1.000000E-9	1.000000E-9	1.000000E-9	1.000000E-10
344.497746	139.075165	2.075784E-10	9.746279E-12	1.306820E-10	1.447680E-12	1.000000E-9	1.000000E-9	1.000000E-9	1.000000E-10
345.000110	139.452560	2.085257E-10	9.940579E-12	1.307693E-10	1.429662E-12	1.000000E-9	1.000000E-9	1.000000E-9	1.000000E-10
345.498778	139.926392	2.080417E-10	9.988299E-12	1.309271E-10	1.474841E-12	1.000000E-9	1.000000E-9	1.000000E-9	1.000000E-10
345.998527	140.294785	2.075463E-10	9.986073E-12	1.307782E-10	1.462966E-12	1.000000E-9	1.000000E-9	1.000000E-9	1.000000E-10
346.501210	140.764389	2.075471E-10	9.985960E-12	1.306867E-10	1.404965E-12	1.000000E-9	1.000000E-9	1.000000E-9	1.000000E-10
347.002504	141.137299	2.075473E-10	9.984558E-12	1.313595E-10	1.453366E-12	1.000000E-9	1.000000E-9	1.000000E-9	1.000000E-10
347.506311	141.626602	2.075462E-10	9.827644E-12	1.312777E-10	1.502325E-12	1.000000E-9	1.000000E-9	1.000000E-9	1.000000E-10
348.001323	142.092590	2.077043E-10	9.741198E-12	1.306873E-10	1.465626E-12	1.000000E-9	1.000000E-9	1.000000E-9	1.000000E-10
348.496558	142.490479	2.080352E-10	9.743105E-12	1.307964E-10	1.450620E-12	1.000000E-9	1.000000E-9	1.000000E-9	1.000000E-10
348.999175	142.974426	2.078862E-10	9.782128E-12	1.309276E-10	1.380785E-12	1.000000E-9	1.000000E-9	1.000000E-9	1.000000E-10
349.499413	143.332016	2.077893E-10	9.985616E-12	1.311058E-10	1.402107E-12	1.000000E-9	1.000000E-9	1.000000E-9	1.000000E-10
349.997295	143.769470	2.069339E-10	9.987384E-12	1.311721E-10	1.453806E-12	1.000000E-9	1.000000E-9	1.000000E-9	1.000000E-10
350.510430	144.137329	2.070194E-10	9.986505E-12	1.311718E-10	1.439667E-12	1.000000E-9	1.000000E-9	1.000000E-9	1.000000E-10
350.996904	144.606216	2.080367E-10	9.810009E-12	1.311705E-10	1.429545E-12	1.000000E-9	1.000000E-9	1.000000E-9	1.000000E-10
351.502934	145.092194	2.079371E-10	9.747700E-12	1.311711E-10	1.528661E-12	1.000000E-9	1.000000E-9	1.000000E-9	1.000000E-10
351.997953	145.462875	2.077947E-10	9.991861E-12	1.313060E-10	1.527790E-12	1.000000E-9	1.000000E-9	1.000000E-9	1.000000E-10
352.499473	145.829803	2.081413E-10	9.853235E-12	1.314149E-10	1.429191E-12	1.000000E-9	1.000000E-9	1.000000E-9	1.000000E-10
352.996067	146.285736	2.082799E-10	9.503435E-12	1.312091E-10	1.429865E-12	1.000000E-9	1.000000E-9	1.000000E-9	1.000000E-10
353.500762	146.761307	2.075571E-10	9.633251E-12	1.310898E-10	1.429438E-12	1.000000E-9	1.000000E-9	1.000000E-9	1.000000E-10
353.997575	147.156982	2.076782E-10	9.742488E-12	1.304380E-10	1.463331E-12	1.000000E-9	1.000000E-9	1.000000E-9	1.000000E-10
354.500508	147.663467	2.080398E-10	9.738672E-12	1.305316E-10	1.478406E-12	1.000000E-9	1.000000E-9	1.000000E-9	1.000000E-10
354.996176	148.031158	2.079072E-10	9.764677E-12	1.306797E-10	1.432104E-12	1.000000E-9	1.000000E-9	1.000000E-9	1.000000E-10
355.497634	148.535782	2.077924E-10	9.986371E-12	1.308386E-10	1.435469E-12	1.000000E-9	1.000000E-9	1.000000E-9	1.000000E-10
355.998774	148.914902	2.075914E-10	9.987088E-12	1.309205E-10	1.453685E-12	1.000000E-9	1.000000E-9	1.000000E-9	1.000000E-10
356.499720	149.416687	2.075674E-10	9.989167E-12	1.306898E-10	1.453706E-12	1.000000E-9	1.000000E-9	1.000000E-9	1.000000E-10
356.996620	149.920914	2.077887E-10	9.988793E-12	1.306817E-10	1.453934E-12	1.000000E-9	1.000000E-9	1.000000E-9	1.000000E-10
357.500729	149.920914	2.080486E-10	9.986717E-12	1.306806E-10	1.453792E-12	1.000000E-9	1.000000E-9	1.000000E-9	1.000000E-10
357.998137	150.829193	2.085218E-10	9.985027E-12	1.310487E-10	1.455503E-12	1.000000E-9	1.000000E-9	1.000000E-9	1.000000E-10
358.497721	151.255692	2.078918E-10	9.881356E-12	1.314089E-10	1.477894E-12	1.000000E-9	1.000000E-9	1.000000E-9	1.000000E-10
358.999441	151.767044	2.075531E-10	9.501721E-12	1.310310E-10	1.461037E-12	1.000000E-9	1.000000E-9	1.000000E-9	1.000000E-10
359.512956	152.200546	2.077776E-10	9.621358E-12	1.308657E-10	1.428822E-12	1.000000E-9	1.000000E-9	1.000000E-9	1.000000E-10
359.997786	152.737000	2.075992E-10	9.739776E-12	1.299528E-10	1.429035E-12	1.000000E-9	1.000000E-9	1.000000E-9	1.000000E-10
360.501538	153.153137	2.068175E-10	9.740782E-12	1.300315E-10	1.428940E-12	1.000000E-9	1.000000E-9	1.000000E-9	1.000000E-10
361.006457	153.694260	2.074142E-10	9.756739E-12	1.301977E-10	1.493850E-12	1.000000E-9	1.000000E-9	1.000000E-9	1.000000E-10
361.504208	154.110336	2.080371E-10	9.985703E-12	1.306566E-10	1.502377E-12	1.000000E-9	1.000000E-9	1.000000E-9	1.000000E-10
361.996538	154.656799	2.078530E-10	9.905470E-12	1.309262E-10	1.502220E-12	1.000000E-9	1.000000E-9	1.000000E-9	1.000000E-10
362.498351	155.194885	2.077965E-10	9.743241E-12	1.304886E-10	1.467022E-12	1.000000E-9	1.000000E-9	1.000000E-9	1.000000E-10
362.998030	155.635971	2.077966E-10	9.890325E-12	1.305243E-10	1.429182E-12	1.000000E-9	1.000000E-9	1.000000E-9	1.000000E-10
363.499370	156.215134	2.077934E-10	9.985068E-12	1.309272E-10	1.429374E-12	1.000000E-9	1.000000E-9	1.000000E-9	1.000000E-10
363.996153	156.659683	2.077948E-10	9.984229E-12	1.307097E-10	1.430510E-12	1.000000E-9	1.000000E-9	1.000000E-9	1.000000E-10
364.496816	157.222916	2.073684E-10	9.948150E-12	1.304468E-10	1.502158E-12	1.000000E-9	1.000000E-9	1.000000E-9	1.000000E-10
364.997787	157.668427	2.070672E-10	9.741976E-12	1.304415E-10	1.479983E-12	1.000000E-9	1.000000E-9	1.000000E-9	1.000000E-10
365.497491	158.223846	2.077004E-10	9.743279E-12	1.304414E-10	1.428948E-12	1.000000E-9	1.000000E-9	1.000000E-9	1.000000E-10
365.996426	158.664459	2.076926E-10	9.741041E-12	1.306828E-10	1.457223E-12	1.000000E-9	1.000000E-9	1.000000E-9	1.000000E-10
366.501829	159.241364	2.070664E-10	9.914277E-12	1.309628E-10	1.478024E-12	1.000000E-9	1.000000E-9	1.000000E-9	1.000000E-10
366.996926	159.692505	2.073725E-10	9.985241E-12	1.316638E-10	1.457456E-12	1.000000E-9	1.000000E-9	1.000000E-9	1.000000E-10
367.504675	160.254959	2.077959E-10	9.747231E-12	1.312517E-10	1.447365E-12	1.000000E-9	1.000000E-9	1.000000E-9	1.000000E-10
368.008530	160.819366	2.074558E-10	9.674890E-12	1.309332E-10	1.405149E-12	1.000000E-9	1.000000E-9	1.000000E-9	1.000000E-10
368.498079	161.285049	2.073105E-10	9.502569E-12	1.307272E-10	1.435952E-12	1.000000E-9	1.000000E-9	1.000000E-9	1.000000E-10
369.008126	161.285049	2.077917E-10	9.641503E-12	1.306517E-10	1.478108E-12	1.000000E-9	1.000000E-9	1.000000E-9	1.000000E-10
369.510807	162.306915	2.078612E-10	9.747583E-12	1.304414E-10	1.426831E-12	1.000000E-9	1.000000E-9	1.000000E-9	1.000000E-10
369.998497	162.878021	2.080422E-10	9.745168E-12	1.304432E-10	1.404842E-12	1.000000E-9	1.000000E-9	1.000000E-9	1.000000E-10
370.499015	163.328430	2.079098E-10	9.747656E-12	1.304429E-10	1.452324E-12	1.000000E-9	1.000000E-9	1.000000E-9	1.000000E-10
370.996740	163.882599	2.077946E-10	9.745354E-12	1.306107E-10	1.447405E-12	1.000000E-9	1.000000E-9	1.000000E-9	1.000000E-10
371.507092	164.292282	2.071926E-10	9.744864E-12	1.306891E-10	1.429341E-12	1.000000E-9	1.000000E-9	1.000000E-9	1.000000E-10
371.998117	164.846619	2.071257E-10	9.749499E-12	1.302290E-10	1.416416E-12	1.000000E-9	1.000000E-9	1.000000E-9	1.000000E-10
372.515174	165.257462	2.077884E-10	9.747704E-12	1.303170E-10	1.404451E-12	1.000000E-9	1.000000E-9	1.000000E-9	1.000000E-10
372.997350	165.798691	2.075141E-10	9.748329E-12	1.306884E-10	1.404754E-12	1.000000E-9	1.000000E-9	1.000000E-9	1.000000E-10
373.497662	166.346786	2.070584E-10	9.975224E-12	1.306868E-10	1.404529E-12	1.000000E-9	1.000000E-9	1.000000E-9	1.000000E-10
373.999921	166.773010	2.075426E-10	9.933792E-12	1.306848E-10	1.404627E-12	1.000000E-9	1.000000E-9	1.000000E-9	1.000000E-10
374.498583	167.334778	2.077872E-10	9.746708E-12	1.304895E-10	1.413599E-12	1.000000E-9	1.000000E-9	1.000000E-9	1.000000E-10
374.996731	167.799225	2.066475E-10	9.740782E-12	1.304233E-10	1.429613E-12	1.000000E-9	1.000000E-9	1.000000E-9	1.000000E-10
375.512336	168.339142	2.067255E-10	9.741346E-12	1.301993E-10	1.461022E-12	1.000000E-9	1.000000E-9	1.000000E-9	1.000000E-10
375.997101	168.793930	2.073008E-10	9.549341E-12	1.302860E-10	1.478002E-12	1.000000E-9	1.000000E-9	1.000000E-9	1.000000E-10
376.497160	169.310867	2.073015E-10	9.498005E-12	1.304340E-10	1.455553E-12	1.000000E-9	1.000000E-9	1.000000E-9	1.000000E-10
376.997696	169.727493	2.073019E-10	9.502442E-12	1.304376E-10	1.448344E-12	1.000000E-9	1.000000E-9	1.000000E-9	1.000000E-10
377.497274	170.252991	2.076756E-10	9.578299E-12	1.304352E-10	1.428940E-12	1.000000E-9	1.000000E-9	1.000000E-9	1.000000E-10
377.996780	170.252991	2.077718E-10	9.741545E-12	1.313308E-10	1.394164E-12	1.000000E-9	1.000000E-9	1.000000E-9	1.000000E-10
378.498520	171.240677	2.072996E-10	9.893479E-12	1.311417E-10	1.355934E-12	1.000000E-9	1.000000E-9	1.000000E-9	1.000000E-10
378.998415	171.796661	2.071463E-10	9.986982E-12	1.299473E-10	1.411590E-12	1.000000E-9	1.000000E-9	1.000000E-9	1.000000E-10
379.497778	171.796661	2.068136E-10	9.767501E-12	1.300629E-10	1.429944E-12	1.000000E-9	1.000000E-9	1.000000E-9	1.000000E-10
379.996391	172.811157	2.069634E-10	9.741891E-12	1.301946E-10	1.453354E-12	1.000000E-9	1.000000E-9	1.000000E-9	1.000000E-10
380.497980	173.247269	2.070584E-10	9.741001E-12	1.305499E-10	1.438145E-12	1.000000E-9	1.000000E-9	1.000000E-9	1.000000E-10
380.996882	173.797394	2.068435E-10	9.738009E-12	1.306864E-10	1.404439E-12	1.000000E-9	1.000000E-9	1.000000E-9	1.000000E-10
381.498876	174.230515	2.068158E-10	9.738277E-12	1.309275E-10	1.476133E-12	1.000000E-9	1.000000E-9	1.000000E-9	1.000000E-10
382.000881	174.230515	2.068114E-10	9.741139E-12	1.307984E-10	1.526380E-12	1.000000E-9	1.000000E-9	1.000000E-9	1.000000E-10
382.498097	175.201797	2.073138E-10	9.739704E-12	1.304391E-10	1.424068E-12	1.000000E-9	1.000000E-9	1.000000E-9	1.000000E-10
382.998209	175.724075	2.080319E-10	9.502868E-12	1.305798E-10	1.418216E-12	1.000000E-9	1.000000E-9	1.000000E-9	1.000000E-10
383.498165	176.125809	2.071752E-10	9.627791E-12	1.306826E-10	1.502349E-12	1.000000E-9	1.000000E-9	1.000000E-9	1.000000E-10
383.996531	176.125809	2.068153E-10	9.984851E-12	1.302789E-10	1.463243E-12	1.000000E-9	1.000000E-9	1.000000E-9	1.000000E-10
384.497313	177.186920	2.079835E-10	9.854303E-12	1.303004E-10	1.404257E-12	1.000000E-9	1.000000E-9	1.000000E-9	1.000000E-10
384.996715	177.186920	2.079730E-10	9.742279E-12	1.311690E-10	1.404466E-12	1.000000E-9	1.000000E-9	1.000000E-9	1.000000E-10
385.497200	177.611816	2.077893E-10	9.549374E-12	1.307087E-10	1.404612E-12	1.000000E-9	1.000000E-9	1.000000E-9	1.000000E-10
385.995805	178.545349	2.077903E-10	9.548287E-12	1.299492E-10	1.381477E-12	1.000000E-9	1.000000E-9	1.000000E-9	1.000000E-10
386.500027	178.545349	2.077898E-10	9.988446E-12	1.305908E-10	1.404385E-12	1.000000E-9	1.000000E-9	1.000000E-9	1.000000E-10
386.996491	179.480988	2.079863E-10	9.899929E-12	1.309243E-10	1.477841E-12	1.000000E-9	1.000000E-9	1.000000E-9	1.000000E-10
387.497834	180.031815	2.079607E-10	9.740609E-12	1.316166E-10	1.465634E-12	1.000000E-9	1.000000E-9	1.000000E-9	1.000000E-10
388.006403	180.443802	2.073005E-10	9.741342E-12	1.312749E-10	1.453536E-12	1.000000E-9	1.000000E-9	1.000000E-9	1.000000E-10
388.499262	180.966629	2.075756E-10	9.743075E-12	1.299543E-10	1.395275E-12	1.000000E-9	1.000000E-9	1.000000E-9	1.000000E-10
389.000498	180.966629	2.080345E-10	9.743619E-12	1.306971E-10	1.385607E-12	1.000000E-9	1.000000E-9	1.000000E-9	1.000000E-10
389.498157	181.888611	2.075625E-10	9.693869E-12	1.314162E-10	1.453758E-12	1.000000E-9	1.000000E-9	1.000000E-9	1.000000E-10
389.999282	181.888611	2.073009E-10	9.496974E-12	1.308466E-10	1.436105E-12	1.000000E-9	1.000000E-9	1.000000E-9	1.000000E-10
390.497873	182.404449	2.073015E-10	9.613917E-12	1.306960E-10	1.404523E-12	1.000000E-9	1.000000E-9	1.000000E-9	1.000000E-10
390.998591	182.822266	2.073962E-10	9.739736E-12	1.309285E-10	1.359453E-12	1.000000E-9	1.000000E-9	1.000000E-9	1.000000E-10
391.499281	183.357681	2.077924E-10	9.743178E-12	1.306847E-10	1.332276E-12	1.000000E-9	1.000000E-9	1.000000E-9	1.000000E-10
392.004881	183.754990	2.080174E-10	9.753835E-12	1.301973E-10	1.441019E-12	1.000000E-9	1.000000E-9	1.000000E-9	1.000000E-10
392.498743	184.733170	2.082810E-10	9.983651E-12	1.303449E-10	1.445448E-12	1.000000E-9	1.000000E-9	1.000000E-9	1.000000E-10
392.998352	185.243256	2.084553E-10	9.908308E-12	1.304400E-10	1.404715E-12	1.000000E-9	1.000000E-9	1.000000E-9	1.000000E-10
393.500165	185.689880	2.084917E-10	9.742145E-12	1.306561E-10	1.404922E-12	1.000000E-9	1.000000E-9	1.000000E-9	1.000000E-10
394.005691	186.239807	2.075400E-10	9.744020E-12	1.306438E-10	1.404638E-12	1.000000E-9	1.000000E-9	1.000000E-9	1.000000E-10
394.497211	186.648788	2.075424E-10	9.742004E-12	1.304380E-10	1.422540E-12	1.000000E-9	1.000000E-9	1.000000E-9	1.000000E-10
395.008125	187.200150	2.075417E-10	9.742728E-12	1.305479E-10	1.429109E-12	1.000000E-9	1.000000E-9	1.000000E-9	1.000000E-10
395.498432	187.724030	2.078193E-10	9.709047E-12	1.306835E-10	1.356455E-12	1.000000E-9	1.000000E-9	1.000000E-9	1.000000E-10
396.001824	187.724030	2.080313E-10	9.498726E-12	1.303365E-10	1.383960E-12	1.000000E-9	1.000000E-9	1.000000E-9	1.000000E-10
396.499514	188.133011	2.072009E-10	9.603644E-12	1.301966E-10	1.453972E-12	1.000000E-9	1.000000E-9	1.000000E-9	1.000000E-10
396.999154	188.687012	2.070309E-10	9.742405E-12	1.301983E-10	1.440544E-12	1.000000E-9	1.000000E-9	1.000000E-9	1.000000E-10
397.500399	189.126175	2.068168E-10	9.743840E-12	1.301308E-10	1.429548E-12	1.000000E-9	1.000000E-9	1.000000E-9	1.000000E-10
397.996837	190.088730	2.068139E-10	9.744251E-12	1.299563E-10	1.429957E-12	1.000000E-9	1.000000E-9	1.000000E-9	1.000000E-10
398.496901	190.088730	2.068106E-10	9.742879E-12	1.302254E-10	1.432568E-12	1.000000E-9	1.000000E-9	1.000000E-9	1.000000E-10
398.996793	190.632919	2.071443E-10	9.802072E-12	1.304452E-10	1.453499E-12	1.000000E-9	1.000000E-9	1.000000E-9	1.000000E-10
399.499581	191.065445	2.073014E-10	9.982987E-12	1.308337E-10	1.482220E-12	1.000000E-9	1.000000E-9	1.000000E-9	1.000000E-10
400.000771	191.588867	2.073011E-10	9.855686E-12	1.308326E-10	1.526221E-12	1.000000E-9	1.000000E-9	1.000000E-9	1.000000E-10
400.500307	192.147018	2.071336E-10	9.742080E-12	1.299524E-10	1.478240E-12	1.000000E-9	1.000000E-9	1.000000E-9	1.000000E-10
400.996982	192.587067	2.065665E-10	9.548508E-12	1.300429E-10	1.453599E-12	1.000000E-9	1.000000E-9	1.000000E-9	1.000000E-10
401.497781	193.131088	2.066989E-10	9.502011E-12	1.301981E-10	1.453439E-12	1.000000E-9	1.000000E-9	1.000000E-9	1.000000E-10
401.996469	193.525650	2.068178E-10	9.502000E-12	1.303646E-10	1.458568E-12	1.000000E-9	1.000000E-9	1.000000E-9	1.000000E-10
402.497916	194.043350	2.074009E-10	9.593194E-12	1.304473E-10	1.477646E-12	1.000000E-9	1.000000E-9	1.000000E-9	1.000000E-10
403.001316	194.442032	2.075324E-10	9.744112E-12	1.299758E-10	1.478119E-12	1.000000E-9	1.000000E-9	1.000000E-9	1.000000E-10
403.497298	194.947220	2.073034E-10	9.589027E-12	1.300603E-10	1.478245E-12	1.000000E-9	1.000000E-9	1.000000E-9	1.000000E-10
403.996566	195.340042	2.072220E-10	9.498976E-12	1.304465E-10	1.422157E-12	1.000000E-9	1.000000E-9	1.000000E-9	1.000000E-10
404.500609	195.867020	2.070596E-10	9.724169E-12	1.302103E-10	1.410477E-12	1.000000E-9	1.000000E-9	1.000000E-9	1.000000E-10
404.997432	196.372818	2.067549E-10	9.745910E-12	1.299607E-10	1.502460E-12	1.000000E-9	1.000000E-9	1.000000E-9	1.000000E-10
405.502337	196.797012	2.065759E-10	9.746052E-12	1.305170E-10	1.461613E-12	1.000000E-9	1.000000E-9	1.000000E-9	1.000000E-10
405.999532	197.307953	2.072339E-10	9.749024E-12	1.306633E-10	1.380215E-12	1.000000E-9	1.000000E-9	1.000000E-9	1.000000E-10
406.501193	197.708374	2.074309E-10	9.748788E-12	1.302000E-10	1.409433E-12	1.000000E-9	1.000000E-9	1.000000E-9	1.000000E-10
406.998861	198.226257	2.080354E-10	9.748443E-12	1.299749E-10	1.428822E-12	1.000000E-9	1.000000E-9	1.000000E-9	1.000000E-10
407.500522	198.612350	2.078187E-10	9.734875E-12	1.294686E-10	1.450825E-12	1.000000E-9	1.000000E-9	1.000000E-9	1.000000E-10
408.001195	199.122314	2.075518E-10	9.500732E-12	1.299185E-10	1.446262E-12	1.000000E-9	1.000000E-9	1.000000E-9	1.000000E-10
408.500863	199.545654	2.064764E-10	9.574176E-12	1.302003E-10	1.405212E-12	1.000000E-9	1.000000E-9	1.000000E-9	1.000000E-10
408.998530	200.039841	2.061104E-10	9.744631E-12	1.302033E-10	1.438122E-12	1.000000E-9	1.000000E-9	1.000000E-9	1.000000E-10
409.500206	200.463867	2.075472E-10	9.601124E-12	1.302013E-10	1.477290E-12	1.000000E-9	1.000000E-9	1.000000E-9	1.000000E-10
409.997859	200.998962	2.075476E-10	9.504529E-12	1.302015E-10	1.495264E-12	1.000000E-9	1.000000E-9	1.000000E-9	1.000000E-10
410.496540	201.411041	2.075482E-10	9.710639E-12	1.301007E-10	1.501368E-12	1.000000E-9	1.000000E-9	1.000000E-9	1.000000E-10
410.999236	201.906738	2.072689E-10	9.713509E-12	1.299590E-10	1.380604E-12	1.000000E-9	1.000000E-9	1.000000E-9	1.000000E-10
411.498869	202.427078	2.070615E-10	9.505919E-12	1.303001E-10	1.386705E-12	1.000000E-9	1.000000E-9	1.000000E-9	1.000000E-10
411.995542	202.813629	2.070634E-10	9.711503E-12	1.304494E-10	1.404888E-12	1.000000E-9	1.000000E-9	1.000000E-9	1.000000E-10
412.500230	203.303650	2.070931E-10	9.987578E-12	1.302094E-10	1.404625E-12	1.000000E-9	1.000000E-9	1.000000E-9	1.000000E-10
412.996902	203.715622	2.073063E-10	9.817149E-12	1.301367E-10	1.404782E-12	1.000000E-9	1.000000E-9	1.000000E-9	1.000000E-10
413.497606	204.223267	2.073028E-10	9.742126E-12	1.299603E-10	1.363890E-12	1.000000E-9	1.000000E-9	1.000000E-9	1.000000E-10
413.996316	204.625092	2.073016E-10	9.740816E-12	1.300904E-10	1.363126E-12	1.000000E-9	1.000000E-9	1.000000E-9	1.000000E-10
414.497980	205.148437	2.064767E-10	9.682014E-12	1.302030E-10	1.428939E-12	1.000000E-9	1.000000E-9	1.000000E-9	1.000000E-10
414.998645	205.569275	2.060871E-10	9.502363E-12	1.302027E-10	1.401837E-12	1.000000E-9	1.000000E-9	1.000000E-9	1.000000E-10
415.500386	206.064682	2.072491E-10	9.498800E-12	1.301601E-10	1.356202E-12	1.000000E-9	1.000000E-9	1.000000E-9	1.000000E-10
416.002046	206.460419	2.071375E-10	9.497223E-12	1.297195E-10	1.452594E-12	1.000000E-9	1.000000E-9	1.000000E-9	1.000000E-10
416.500721	206.963394	2.065689E-10	9.887995E-12	1.298116E-10	1.502928E-12	1.000000E-9	1.000000E-9	1.000000E-9	1.000000E-10
416.998395	207.449219	2.071867E-10	9.947250E-12	1.299646E-10	1.457581E-12	1.000000E-9	1.000000E-9	1.000000E-9	1.000000E-10
417.500051	207.855499	2.077922E-10	9.499862E-12	1.299661E-10	1.443247E-12	1.000000E-9	1.000000E-9	1.000000E-9	1.000000E-10
417.996769	208.358429	2.057178E-10	9.501737E-12	1.299640E-10	1.404800E-12	1.000000E-9	1.000000E-9	1.000000E-9	1.000000E-10
418.497851	208.758972	2.052172E-10	9.505560E-12	1.304191E-10	1.380722E-12	1.000000E-9	1.000000E-9	1.000000E-9	1.000000E-10
418.999779	209.260208	2.070603E-10	9.659417E-12	1.304953E-10	1.355988E-12	1.000000E-9	1.000000E-9	1.000000E-9	1.000000E-10
419.497858	209.653931	2.070569E-10	9.751084E-12	1.306920E-10	1.450983E-12	1.000000E-9	1.000000E-9	1.000000E-9	1.000000E-10
419.995830	210.130295	2.070573E-10	9.747546E-12	1.304504E-10	1.475833E-12	1.000000E-9	1.000000E-9	1.000000E-9	1.000000E-10
420.497229	210.533157	2.067571E-10	9.747828E-12	1.302026E-10	1.453037E-12	1.000000E-9	1.000000E-9	1.000000E-9	1.000000E-10
420.995831	211.014664	2.065703E-10	9.743192E-12	1.302046E-10	1.469628E-12	1.000000E-9	1.000000E-9	1.000000E-9	1.000000E-10
421.500101	211.403656	2.063520E-10	9.741906E-12	1.302073E-10	1.502359E-12	1.000000E-9	1.000000E-9	1.000000E-9	1.000000E-10
421.996666	211.914459	2.064120E-10	9.741640E-12	1.302036E-10	1.502051E-12	1.000000E-9	1.000000E-9	1.000000E-9	1.000000E-10
422.497737	212.401352	2.068110E-10	9.564913E-12	1.302011E-10	1.502047E-12	1.000000E-9	1.000000E-9	1.000000E-9	1.000000E-10
422.997138	212.797424	2.069255E-10	9.508513E-12	1.301946E-10	1.437248E-12	1.000000E-9	1.000000E-9	1.000000E-9	1.000000E-10
423.500010	213.303513	2.070571E-10	9.746634E-12	1.299094E-10	1.428223E-12	1.000000E-9	1.000000E-9	1.000000E-9	1.000000E-10
424.002757	213.719818	2.072333E-10	9.674402E-12	1.297147E-10	1.428607E-12	1.000000E-9	1.000000E-9	1.000000E-9	1.000000E-10
424.498477	214.224136	2.072987E-10	9.501988E-12	1.301379E-10	1.449996E-12	1.000000E-9	1.000000E-9	1.000000E-9	1.000000E-10
424.995992	214.636414	2.070556E-10	9.500143E-12	1.301681E-10	1.477975E-12	1.000000E-9	1.000000E-9	1.000000E-9	1.000000E-10
425.502174	215.118668	2.069846E-10	9.496298E-12	1.299581E-10	1.478171E-12	1.000000E-9	1.000000E-9	1.000000E-9	1.000000E-10
425.998178	215.511887	2.068135E-10	9.706420E-12	1.300622E-10	1.477943E-12	1.000000E-9	1.000000E-9	1.000000E-9	1.000000E-10
426.500556	216.020111	2.065448E-10	9.712658E-12	1.302013E-10	1.429173E-12	1.000000E-9	1.000000E-9	1.000000E-9	1.000000E-10
427.003448	216.418228	2.063263E-10	9.501042E-12	1.298546E-10	1.429034E-12	1.000000E-9	1.000000E-9	1.000000E-9	1.000000E-10
427.497795	216.942505	2.071429E-10	9.597648E-12	1.297151E-10	1.429026E-12	1.000000E-9	1.000000E-9	1.000000E-9	1.000000E-10
427.997317	217.484787	2.072497E-10	9.742822E-12	1.297169E-10	1.429021E-12	1.000000E-9	1.000000E-9	1.000000E-9	1.000000E-10
428.496888	217.926880	2.068157E-10	9.745934E-12	1.296525E-10	1.428921E-12	1.000000E-9	1.000000E-9	1.000000E-9	1.000000E-10
428.996434	218.449677	2.068163E-10	9.745860E-12	1.294732E-10	1.429275E-12	1.000000E-9	1.000000E-9	1.000000E-9	1.000000E-10
429.509340	218.865143	2.068176E-10	9.746341E-12	1.290696E-10	1.429641E-12	1.000000E-9	1.000000E-9	1.000000E-9	1.000000E-10
429.997340	219.390152	2.068165E-10	9.685392E-12	1.287432E-10	1.429680E-12	1.000000E-9	1.000000E-9	1.000000E-9	1.000000E-10
430.510368	219.826584	2.068155E-10	9.497328E-12	1.299400E-10	1.429568E-12	1.000000E-9	1.000000E-9	1.000000E-9	1.000000E-10
430.999417	220.315460	2.063518E-10	9.496403E-12	1.301577E-10	1.429176E-12	1.000000E-9	1.000000E-9	1.000000E-9	1.000000E-10
431.501601	220.740067	2.062692E-10	9.500465E-12	1.297120E-10	1.445519E-12	1.000000E-9	1.000000E-9	1.000000E-9	1.000000E-10
431.996574	221.243530	2.060867E-10	9.695064E-12	1.298039E-10	1.453993E-12	1.000000E-9	1.000000E-9	1.000000E-9	1.000000E-10
432.502808	221.718826	2.063299E-10	9.742213E-12	1.299549E-10	1.385258E-12	1.000000E-9	1.000000E-9	1.000000E-9	1.000000E-10
433.005435	222.102432	2.065721E-10	9.743786E-12	1.299544E-10	1.391562E-12	1.000000E-9	1.000000E-9	1.000000E-9	1.000000E-10
433.501736	222.614212	2.063781E-10	9.743426E-12	1.299545E-10	1.429131E-12	1.000000E-9	1.000000E-9	1.000000E-9	1.000000E-10
433.996717	223.022842	2.063763E-10	9.741435E-12	1.297312E-10	1.441508E-12	1.000000E-9	1.000000E-9	1.000000E-9	1.000000E-10
434.501276	223.520187	2.070600E-10	9.584463E-12	1.298111E-10	1.453649E-12	1.000000E-9	1.000000E-9	1.000000E-9	1.000000E-10
434.996954	223.907608	2.067210E-10	9.497618E-12	1.302006E-10	1.453745E-12	1.000000E-9	1.000000E-9	1.000000E-9	1.000000E-10
435.500802	224.427734	2.060845E-10	9.725954E-12	1.301989E-10	1.452835E-12	1.000000E-9	1.000000E-9	1.000000E-9	1.000000E-10
435.995371	224.832809	2.065454E-10	9.790303E-12	1.301986E-10	1.429019E-12	1.000000E-9	1.000000E-9	1.000000E-9	1.000000E-10
436.505290	225.340271	2.068150E-10	9.984007E-12	1.300111E-10	1.406348E-12	1.000000E-9	1.000000E-9	1.000000E-9	1.000000E-10
436.997892	225.755890	2.059264E-10	9.865472E-12	1.299509E-10	1.356988E-12	1.000000E-9	1.000000E-9	1.000000E-9	1.000000E-10
437.507650	226.279999	2.060990E-10	9.741400E-12	1.297192E-10	1.417249E-12	1.000000E-9	1.000000E-9	1.000000E-9	1.000000E-10
437.995752	226.796249	2.072997E-10	9.740864E-12	1.295671E-10	1.454968E-12	1.000000E-9	1.000000E-9	1.000000E-9	1.000000E-10
438.505849	227.202606	2.070794E-10	9.740300E-12	1.292243E-10	1.433480E-12	1.000000E-9	1.000000E-9	1.000000E-9	1.000000E-10
438.996286	227.751770	2.068102E-10	9.742248E-12	1.299565E-10	1.426669E-12	1.000000E-9	1.000000E-9	1.000000E-9	1.000000E-10
439.496480	228.155731	2.073411E-10	9.737429E-12	1.304448E-10	1.405180E-12	1.000000E-9	1.000000E-9	1.000000E-9	1.000000E-10
439.998971	228.680115	2.075471E-10	9.739287E-12	1.296084E-10	1.425219E-12	1.000000E-9	1.000000E-9	1.000000E-9	1.000000E-10
440.500026	229.089844	2.070666E-10	9.605237E-12	1.295404E-10	1.452843E-12	1.000000E-9	1.000000E-9	1.000000E-9	1.000000E-10
440.996760	229.631470	2.071957E-10	9.500724E-12	1.299628E-10	1.402270E-12	1.000000E-9	1.000000E-9	1.000000E-9	1.000000E-10
441.499162	230.035736	2.075469E-10	9.700347E-12	1.296469E-10	1.380818E-12	1.000000E-9	1.000000E-9	1.000000E-9	1.000000E-10
441.997710	230.556213	2.068765E-10	9.742381E-12	1.292250E-10	1.477206E-12	1.000000E-9	1.000000E-9	1.000000E-9	1.000000E-10
442.499527	230.990692	2.063329E-10	9.744082E-12	1.293939E-10	1.465592E-12	1.000000E-9	1.000000E-9	1.000000E-9	1.000000E-10
443.000984	231.498474	2.067383E-10	9.744826E-12	1.294736E-10	1.429617E-12	1.000000E-9	1.000000E-9	1.000000E-9	1.000000E-10
443.495928	232.017822	2.067402E-10	9.746805E-12	1.294736E-10	1.442624E-12	1.000000E-9	1.000000E-9	1.000000E-9	1.000000E-10
443.995676	232.430176	2.060874E-10	9.745711E-12	1.294734E-10	1.453973E-12	1.000000E-9	1.000000E-9	1.000000E-9	1.000000E-10
444.498003	232.984741	2.062785E-10	9.745852E-12	1.294716E-10	1.433975E-12	1.000000E-9	1.000000E-9	1.000000E-9	1.000000E-10
444.999079	233.395432	2.065779E-10	9.513256E-12	1.295964E-10	1.429556E-12	1.000000E-9	1.000000E-9	1.000000E-9	1.000000E-10
445.497525	233.889069	2.065749E-10	9.558441E-12	1.297113E-10	1.429145E-12	1.000000E-9	1.000000E-9	1.000000E-9	1.000000E-10
445.996937	234.326904	2.065764E-10	9.743921E-12	1.295157E-10	1.420329E-12	1.000000E-9	1.000000E-9	1.000000E-9	1.000000E-10
446.497310	234.868454	2.061226E-10	9.748421E-12	1.294873E-10	1.404363E-12	1.000000E-9	1.000000E-9	1.000000E-9	1.000000E-10
446.998061	235.296417	2.064283E-10	9.750339E-12	1.297134E-10	1.405076E-12	1.000000E-9	1.000000E-9	1.000000E-9	1.000000E-10
447.499295	235.814102	2.075480E-10	9.559179E-12	1.297142E-10	1.405187E-12	1.000000E-9	1.000000E-9	1.000000E-9	1.000000E-10
447.997595	236.228531	2.066846E-10	9.500988E-12	1.297145E-10	1.405253E-12	1.000000E-9	1.000000E-9	1.000000E-9	1.000000E-10
448.497645	236.777542	2.058440E-10	9.502821E-12	1.295535E-10	1.395230E-12	1.000000E-9	1.000000E-9	1.000000E-9	1.000000E-10
448.995327	237.307968	2.060298E-10	9.586787E-12	1.294667E-10	1.355891E-12	1.000000E-9	1.000000E-9	1.000000E-9	1.000000E-10
449.497635	237.730392	2.061618E-10	9.746848E-12	1.296926E-10	1.391684E-12	1.000000E-9	1.000000E-9	1.000000E-9	1.000000E-10
449.999363	238.273483	2.075464E-10	9.595592E-12	1.298098E-10	1.429059E-12	1.000000E-9	1.000000E-9	1.000000E-9	1.000000E-10
450.497707	238.691269	2.069094E-10	9.499315E-12	1.302002E-10	1.466061E-12	1.000000E-9	1.000000E-9	1.000000E-9	1.000000E-10
450.996561	239.223541	2.055979E-10	9.497523E-12	1.299753E-10	1.475423E-12	1.000000E-9	1.000000E-9	1.000000E-9	1.000000E-10
451.507045	239.641159	2.059010E-10	9.499265E-12	1.297117E-10	1.404411E-12	1.000000E-9	1.000000E-9	1.000000E-9	1.000000E-10
451.997967	240.152756	2.060882E-10	9.499181E-12	1.300776E-10	1.412254E-12	1.000000E-9	1.000000E-9	1.000000E-9	1.000000E-10
452.499273	240.556839	2.065134E-10	9.612077E-12	1.301906E-10	1.429286E-12	1.000000E-9	1.000000E-9	1.000000E-9	1.000000E-10
452.999138	241.076492	2.064088E-10	9.745660E-12	1.297098E-10	1.429197E-12	1.000000E-9	1.000000E-9	1.000000E-9	1.000000E-10
453.503497	241.503174	2.056006E-10	9.566962E-12	1.297113E-10	1.429104E-12	1.000000E-9	1.000000E-9	1.000000E-9	1.000000E-10
453.996325	242.009109	2.052682E-10	9.500862E-12	1.297139E-10	1.385904E-12	1.000000E-9	1.000000E-9	1.000000E-9	1.000000E-10
454.498496	242.518875	2.048713E-10	9.498983E-12	1.300037E-10	1.380573E-12	1.000000E-9	1.000000E-9	1.000000E-9	1.000000E-10
454.996149	242.959671	2.064354E-10	9.498809E-12	1.301989E-10	1.380083E-12	1.000000E-9	1.000000E-9	1.000000E-9	1.000000E-10
455.498668	243.473236	2.070584E-10	9.496478E-12	1.299862E-10	1.380033E-12	1.000000E-9	1.000000E-9	1.000000E-9	1.000000E-10
456.000432	243.879532	2.060969E-10	9.495658E-12	1.298961E-10	1.380156E-12	1.000000E-9	1.000000E-9	1.000000E-9	1.000000E-10
456.496412	244.401825	2.062222E-10	9.499389E-12	1.294694E-10	1.397093E-12	1.000000E-9	1.000000E-9	1.000000E-9	1.000000E-10
456.998291	244.806686	2.065767E-10	9.497457E-12	1.297679E-10	1.404723E-12	1.000000E-9	1.000000E-9	1.000000E-9	1.000000E-10
457.496864	245.327621	2.064453E-10	9.497111E-12	1.301970E-10	1.428846E-12	1.000000E-9	1.000000E-9	1.000000E-9	1.000000E-10
457.997380	245.747299	2.063314E-10	9.501622E-12	1.301987E-10	1.417032E-12	1.000000E-9	1.000000E-9	1.000000E-9	1.000000E-10
458.497226	246.283981	2.071429E-10	9.500909E-12	1.301997E-10	1.380512E-12	1.000000E-9	1.000000E-9	1.000000E-9	1.000000E-10
458.996073	246.705063	2.073030E-10	9.498473E-12	1.299647E-10	1.446947E-12	1.000000E-9	1.000000E-9	1.000000E-9	1.000000E-10
459.505198	247.219772	2.073009E-10	9.497954E-12	1.299535E-10	1.502150E-12	1.000000E-9	1.000000E-9	1.000000E-9	1.000000E-10
459.996918	247.726379	2.071204E-10	9.496923E-12	1.299578E-10	1.462807E-12	1.000000E-9	1.000000E-9	1.000000E-9	1.000000E-10
460.495590	248.136398	2.068181E-10	9.728446E-12	1.297113E-10	1.447681E-12	1.000000E-9	1.000000E-9	1.000000E-9	1.000000E-10
461.000054	248.634979	2.069730E-10	9.633973E-12	1.294678E-10	1.380398E-12	1.000000E-9	1.000000E-9	1.000000E-9	1.000000E-10
461.497879	249.037643	2.070599E-10	9.252215E-12	1.290788E-10	1.380553E-12	1.000000E-9	1.000000E-9	1.000000E-9	1.000000E-10
461.995378	249.551376	2.070580E-10	9.491846E-12	1.290252E-10	1.380206E-12	1.000000E-9	1.000000E-9	1.000000E-9	1.000000E-10
462.497039	249.969940	2.069085E-10	9.739576E-12	1.297111E-10	1.380029E-12	1.000000E-9	1.000000E-9	1.000000E-9	1.000000E-10
462.999109	250.448334	2.063262E-10	9.552765E-12	1.296294E-10	1.380466E-12	1.000000E-9	1.000000E-9	1.000000E-9	1.000000E-10
463.505859	250.856918	2.065640E-10	9.495090E-12	1.294717E-10	1.468491E-12	1.000000E-9	1.000000E-9	1.000000E-9	1.000000E-10
463.998271	251.337708	2.068150E-10	9.495785E-12	1.299322E-10	1.462788E-12	1.000000E-9	1.000000E-9	1.000000E-9	1.000000E-10
464.496988	251.833344	2.071883E-10	9.493679E-12	1.301985E-10	1.404745E-12	1.000000E-9	1.000000E-9	1.000000E-9	1.000000E-10
464.997171	252.229767	2.072212E-10	9.496895E-12	1.299831E-10	1.427991E-12	1.000000E-9	1.000000E-9	1.000000E-9	1.000000E-10
465.497208	252.735138	2.058420E-10	9.645897E-12	1.298705E-10	1.453444E-12	1.000000E-9	1.000000E-9	1.000000E-9	1.000000E-10
466.012447	253.130890	2.059968E-10	9.740345E-12	1.294724E-10	1.398598E-12	1.000000E-9	1.000000E-9	1.000000E-9	1.000000E-10
466.499456	253.605789	2.063275E-10	9.523132E-12	1.295811E-10	1.381448E-12	1.000000E-9	1.000000E-9	1.000000E-9	1.000000E-10
466.999128	254.005859	2.064760E-10	9.499017E-12	1.297148E-10	1.429146E-12	1.000000E-9	1.000000E-9	1.000000E-9	1.000000E-10
467.497697	254.477524	2.065715E-10	9.498538E-12	1.297173E-10	1.436531E-12	1.000000E-9	1.000000E-9	1.000000E-9	1.000000E-10
467.996997	254.866623	2.070056E-10	9.608043E-12	1.297151E-10	1.453409E-12	1.000000E-9	1.000000E-9	1.000000E-9	1.000000E-10
468.497847	255.372498	2.070596E-10	9.737651E-12	1.297167E-10	1.410718E-12	1.000000E-9	1.000000E-9	1.000000E-9	1.000000E-10
468.996614	255.749741	2.070593E-10	9.740547E-12	1.296415E-10	1.380162E-12	1.000000E-9	1.000000E-9	1.000000E-9	1.000000E-10
469.500790	256.198547	2.067384E-10	9.737874E-12	1.294694E-10	1.400972E-12	1.000000E-9	1.000000E-9	1.000000E-9	1.000000E-10
469.998734	256.655670	2.063276E-10	9.253451E-12	1.296140E-10	1.400492E-12	1.000000E-9	1.000000E-9	1.000000E-9	1.000000E-10
470.497480	257.019165	2.065005E-10	9.316750E-12	1.297180E-10	1.380377E-12	1.000000E-9	1.000000E-9	1.000000E-9	1.000000E-10
471.003158	257.464081	2.065694E-10	9.493719E-12	1.293035E-10	1.390178E-12	1.000000E-9	1.000000E-9	1.000000E-9	1.000000E-10
471.498837	257.840851	2.065708E-10	9.491798E-12	1.292872E-10	1.403920E-12	1.000000E-9	1.000000E-9	1.000000E-9	1.000000E-10
472.000195	258.314117	2.065063E-10	9.492332E-12	1.297148E-10	1.420880E-12	1.000000E-9	1.000000E-9	1.000000E-9	1.000000E-10
472.512558	258.681793	2.063211E-10	9.493918E-12	1.294297E-10	1.428482E-12	1.000000E-9	1.000000E-9	1.000000E-9	1.000000E-10
473.006911	259.115051	2.067053E-10	9.494143E-12	1.289888E-10	1.428585E-12	1.000000E-9	1.000000E-9	1.000000E-9	1.000000E-10
473.497148	259.563751	2.070553E-10	9.495693E-12	1.289880E-10	1.428742E-12	1.000000E-9	1.000000E-9	1.000000E-9	1.000000E-10
474.006927	259.904541	2.064608E-10	9.495689E-12	1.289847E-10	1.429275E-12	1.000000E-9	1.000000E-9	1.000000E-9	1.000000E-10
474.508063	260.250519	2.063611E-10	9.498385E-12	1.294498E-10	1.454404E-12	1.000000E-9	1.000000E-9	1.000000E-9	1.000000E-10
474.998335	260.698669	2.068103E-10	9.496740E-12	1.295237E-10	1.477786E-12	1.000000E-9	1.000000E-9	1.000000E-9	1.000000E-10
475.495741	261.123413	2.062635E-10	9.495000E-12	1.297119E-10	1.399039E-12	1.000000E-9	1.000000E-9	1.000000E-9	1.000000E-10
476.005721	261.473877	2.053522E-10	9.496576E-12	1.295895E-10	1.386935E-12	1.000000E-9	1.000000E-9	1.000000E-9	1.000000E-10
476.497651	261.915863	2.058314E-10	9.496043E-12	1.294664E-10	1.453723E-12	1.000000E-9	1.000000E-9	1.000000E-9	1.000000E-10
476.996287	262.263275	2.060798E-10	9.497323E-12	1.292785E-10	1.436531E-12	1.000000E-9	1.000000E-9	1.000000E-9	1.000000E-10
477.496618	262.708099	2.060825E-10	9.497092E-12	1.292480E-10	1.404811E-12	1.000000E-9	1.000000E-9	1.000000E-9	1.000000E-10
478.008944	263.073242	2.060814E-10	9.497198E-12	1.294735E-10	1.404488E-12	1.000000E-9	1.000000E-9	1.000000E-9	1.000000E-10
478.496386	263.519684	2.060804E-10	9.497644E-12	1.294744E-10	1.404703E-12	1.000000E-9	1.000000E-9	1.000000E-9	1.000000E-10
479.001141	263.864227	2.060828E-10	9.510985E-12	1.294765E-10	1.449897E-12	1.000000E-9	1.000000E-9	1.000000E-9	1.000000E-10
479.509071	264.299225	2.060843E-10	9.742635E-12	1.294745E-10	1.444661E-12	1.000000E-9	1.000000E-9	1.000000E-9	1.000000E-10
479.998886	264.737061	2.060809E-10	9.656045E-12	1.294714E-10	1.404859E-12	1.000000E-9	1.000000E-9	1.000000E-9	1.000000E-10
480.504188	265.098480	2.060815E-10	9.495536E-12	1.290272E-10	1.382591E-12	1.000000E-9	1.000000E-9	1.000000E-9	1.000000E-10
481.005470	265.521851	2.060852E-10	9.495449E-12	1.290289E-10	1.356371E-12	1.000000E-9	1.000000E-9	1.000000E-9	1.000000E-10
481.505848	265.867737	2.062406E-10	9.495511E-12	1.292299E-10	1.392353E-12	1.000000E-9	1.000000E-9	1.000000E-9	1.000000E-10
481.996312	266.294281	2.065714E-10	9.498726E-12	1.291200E-10	1.404500E-12	1.000000E-9	1.000000E-9	1.000000E-9	1.000000E-10
482.500023	266.619720	2.062771E-10	9.496695E-12	1.289815E-10	1.404534E-12	1.000000E-9	1.000000E-9	1.000000E-9	1.000000E-10
482.995448	267.069672	2.060845E-10	9.496104E-12	1.295206E-10	1.426785E-12	1.000000E-9	1.000000E-9	1.000000E-9	1.000000E-10
483.498233	267.396790	2.062966E-10	9.496142E-12	1.296886E-10	1.477610E-12	1.000000E-9	1.000000E-9	1.000000E-9	1.000000E-10
484.005877	267.840942	2.062533E-10	9.495916E-12	1.284968E-10	1.433846E-12	1.000000E-9	1.000000E-9	1.000000E-9	1.000000E-10
484.495955	268.259430	2.058428E-10	9.497321E-12	1.289249E-10	1.404702E-12	1.000000E-9	1.000000E-9	1.000000E-9	1.000000E-10
484.996687	268.624084	2.057314E-10	9.493182E-12	1.299529E-10	1.425955E-12	1.000000E-9	1.000000E-9	1.000000E-9	1.000000E-10
485.516307	269.044312	2.055936E-10	9.492690E-12	1.298156E-10	1.422063E-12	1.000000E-9	1.000000E-9	1.000000E-9	1.000000E-10
485.996934	269.404572	2.057637E-10	9.489876E-12	1.297118E-10	1.379986E-12	1.000000E-9	1.000000E-9	1.000000E-9	1.000000E-10
486.497871	269.844360	2.058376E-10	9.490709E-12	1.295069E-10	1.379998E-12	1.000000E-9	1.000000E-9	1.000000E-9	1.000000E-10
486.999332	270.212219	2.070421E-10	9.627590E-12	1.294667E-10	1.380284E-12	1.000000E-9	1.000000E-9	1.000000E-9	1.000000E-10
487.498963	270.680847	2.069932E-10	9.732732E-12	1.294651E-10	1.431286E-12	1.000000E-9	1.000000E-9	1.000000E-9	1.000000E-10
487.996586	271.034698	2.068148E-10	9.736865E-12	1.295617E-10	1.453378E-12	1.000000E-9	1.000000E-9	1.000000E-9	1.000000E-10
488.497012	271.492706	2.060181E-10	9.735838E-12	1.297100E-10	1.357942E-12	1.000000E-9	1.000000E-9	1.000000E-9	1.000000E-10
488.996028	271.843384	2.053536E-10	9.737833E-12	1.295464E-10	1.380254E-12	1.000000E-9	1.000000E-9	1.000000E-9	1.000000E-10
489.501462	272.295471	2.059545E-10	9.650109E-12	1.294645E-10	1.453227E-12	1.000000E-9	1.000000E-9	1.000000E-9	1.000000E-10
489.996685	272.756470	2.060642E-10	9.499864E-12	1.292390E-10	1.415629E-12	1.000000E-9	1.000000E-9	1.000000E-9	1.000000E-10
490.499734	273.125519	2.058397E-10	9.656800E-12	1.293327E-10	1.380201E-12	1.000000E-9	1.000000E-9	1.000000E-9	1.000000E-10
490.995077	273.576996	2.058389E-10	9.739793E-12	1.297160E-10	1.399307E-12	1.000000E-9	1.000000E-9	1.000000E-9	1.000000E-10
491.496762	273.947266	2.058383E-10	9.510051E-12	1.295903E-10	1.408596E-12	1.000000E-9	1.000000E-9	1.000000E-9	1.000000E-10
491.995360	274.414642	2.063112E-10	9.447171E-12	1.294712E-10	1.453294E-12	1.000000E-9	1.000000E-9	1.000000E-9	1.000000E-10
492.498653	274.790833	2.065714E-10	9.257104E-12	1.292842E-10	1.469507E-12	1.000000E-9	1.000000E-9	1.000000E-9	1.000000E-10
492.996439	275.246490	2.056867E-10	9.368397E-12	1.291890E-10	1.502156E-12	1.000000E-9	1.000000E-9	1.000000E-9	1.000000E-10
493.505384	275.624573	2.056871E-10	9.493780E-12	1.282552E-10	1.456503E-12	1.000000E-9	1.000000E-9	1.000000E-9	1.000000E-10
494.006580	276.104340	2.060821E-10	9.681107E-12	1.285006E-10	1.428841E-12	1.000000E-9	1.000000E-9	1.000000E-9	1.000000E-10
494.496422	276.478119	2.055029E-10	9.730293E-12	1.289865E-10	1.407184E-12	1.000000E-9	1.000000E-9	1.000000E-9	1.000000E-10
494.997001	276.960419	2.048618E-10	9.495659E-12	1.292856E-10	1.409397E-12	1.000000E-9	1.000000E-9	1.000000E-9	1.000000E-10
495.499661	277.428131	2.055926E-10	9.499320E-12	1.294730E-10	1.429313E-12	1.000000E-9	1.000000E-9	1.000000E-9	1.000000E-10
495.996221	277.797394	2.058594E-10	9.501887E-12	1.292518E-10	1.429248E-12	1.000000E-9	1.000000E-9	1.000000E-9	1.000000E-10
496.499882	278.249847	2.065686E-10	9.501847E-12	1.292311E-10	1.429546E-12	1.000000E-9	1.000000E-9	1.000000E-9	1.000000E-10
496.995934	278.615814	2.064933E-10	9.504079E-12	1.292270E-10	1.393246E-12	1.000000E-9	1.000000E-9	1.000000E-9	1.000000E-10
497.498524	279.076202	2.063219E-10	9.501054E-12	1.291217E-10	1.380107E-12	1.000000E-9	1.000000E-9	1.000000E-9	1.000000E-10
497.998363	279.439026	2.061847E-10	9.501330E-12	1.289846E-10	1.307469E-12	1.000000E-9	1.000000E-9	1.000000E-9	1.000000E-10
498.514993	279.903839	2.060805E-10	9.499753E-12	1.289881E-10	1.349393E-12	1.000000E-9	1.000000E-9	1.000000E-9	1.000000E-10
499.003673	280.302643	2.060808E-10	9.500172E-12	1.289887E-10	1.453672E-12	1.000000E-9	1.000000E-9	1.000000E-9	1.000000E-10
499.505578	280.743011	2.060826E-10	9.499638E-12	1.292243E-10	1.426292E-12	1.000000E-9	1.000000E-9	1.000000E-9	1.000000E-10
500.004304	281.215271	2.060817E-10	9.500752E-12	1.291637E-10	1.404124E-12	1.000000E-9	1.000000E-9	1.000000E-9	1.000000E-10
500.499786	281.602356	2.056972E-10	9.501596E-12	1.289926E-10	1.445227E-12	1.000000E-9	1.000000E-9	1.000000E-9	1.000000E-10
500.996957	282.070526	2.051067E-10	9.742715E-12	1.292568E-10	1.441932E-12	1.000000E-9	1.000000E-9	1.000000E-9	1.000000E-10
501.513257	282.456818	2.059463E-10	9.683810E-12	1.294730E-10	1.356292E-12	1.000000E-9	1.000000E-9	1.000000E-9	1.000000E-10
501.999752	282.917114	2.063251E-10	9.498342E-12	1.292669E-10	1.376228E-12	1.000000E-9	1.000000E-9	1.000000E-9	1.000000E-10
502.507767	283.275879	2.060882E-10	9.497578E-12	1.292259E-10	1.404920E-12	1.000000E-9	1.000000E-9	1.000000E-9	1.000000E-10
502.996233	283.756226	2.060214E-10	9.497833E-12	1.292268E-10	1.371726E-12	1.000000E-9	1.000000E-9	1.000000E-9	1.000000E-10
503.496897	284.135742	2.058389E-10	9.493883E-12	1.295949E-10	1.356539E-12	1.000000E-9	1.000000E-9	1.000000E-9	1.000000E-10
504.002527	284.596588	2.054572E-10	9.496734E-12	1.302037E-10	1.356063E-12	1.000000E-9	1.000000E-9	1.000000E-9	1.000000E-10
504.513170	284.994934	2.051066E-10	9.496580E-12	1.294088E-10	1.366960E-12	1.000000E-9	1.000000E-9	1.000000E-9	1.000000E-10
504.996031	285.484680	2.058803E-10	9.406536E-12	1.289882E-10	1.404415E-12	1.000000E-9	1.000000E-9	1.000000E-9	1.000000E-10
505.514004	285.859039	2.061186E-10	9.252747E-12	1.294359E-10	1.392616E-12	1.000000E-9	1.000000E-9	1.000000E-9	1.000000E-10
505.997206	286.323944	2.065699E-10	9.254972E-12	1.294710E-10	1.380840E-12	1.000000E-9	1.000000E-9	1.000000E-9	1.000000E-10
506.511729	286.781830	2.063193E-10	9.254036E-12	1.294736E-10	1.381299E-12	1.000000E-9	1.000000E-9	1.000000E-9	1.000000E-10
507.006663	287.138397	2.058400E-10	9.478913E-12	1.291104E-10	1.380590E-12	1.000000E-9	1.000000E-9	1.000000E-9	1.000000E-10
507.514290	287.615448	2.059925E-10	9.546661E-12	1.287452E-10	1.380672E-12	1.000000E-9	1.000000E-9	1.000000E-9	1.000000E-10
507.998847	287.969727	2.060827E-10	9.741976E-12	1.293029E-10	1.380406E-12	1.000000E-9	1.000000E-9	1.000000E-9	1.000000E-10
508.503116	288.417206	2.060831E-10	9.626877E-12	1.294603E-10	1.380479E-12	1.000000E-9	1.000000E-9	1.000000E-9	1.000000E-10
508.995615	288.791138	2.059062E-10	9.497363E-12	1.292308E-10	1.469302E-12	1.000000E-9	1.000000E-9	1.000000E-9	1.000000E-10
509.496358	289.273621	2.051082E-10	9.497308E-12	1.293130E-10	1.526904E-12	1.000000E-9	1.000000E-9	1.000000E-9	1.000000E-10
509.997272	289.651855	2.054369E-10	9.501815E-12	1.294730E-10	1.355016E-12	1.000000E-9	1.000000E-9	1.000000E-9	1.000000E-10
510.502986	290.110840	2.058422E-10	9.500118E-12	1.291867E-10	1.348113E-12	1.000000E-9	1.000000E-9	1.000000E-9	1.000000E-10
510.996343	290.552948	2.058398E-10	9.498299E-12	1.289876E-10	1.429413E-12	1.000000E-9	1.000000E-9	1.000000E-9	1.000000E-10
511.506109	290.954956	2.058538E-10	9.498458E-12	1.287683E-10	1.440103E-12	1.000000E-9	1.000000E-9	1.000000E-9	1.000000E-10
511.996778	291.428131	2.065708E-10	9.498427E-12	1.289349E-10	1.453492E-12	1.000000E-9	1.000000E-9	1.000000E-9	1.000000E-10
512.497281	291.779877	2.065647E-10	9.500407E-12	1.299621E-10	1.417735E-12	1.000000E-9	1.000000E-9	1.000000E-9	1.000000E-10
512.995259	292.261688	2.065659E-10	9.499126E-12	1.297481E-10	1.404523E-12	1.000000E-9	1.000000E-9	1.000000E-9	1.000000E-10
513.504100	292.630310	2.061496E-10	9.497961E-12	1.294728E-10	1.380661E-12	1.000000E-9	1.000000E-9	1.000000E-9	1.000000E-10
513.996318	293.131805	2.058356E-10	9.498083E-12	1.291327E-10	1.408599E-12	1.000000E-9	1.000000E-9	1.000000E-9	1.000000E-10
514.500686	293.516693	2.062550E-10	9.500456E-12	1.289901E-10	1.477898E-12	1.000000E-9	1.000000E-9	1.000000E-9	1.000000E-10
514.997968	293.976440	2.062277E-10	9.499968E-12	1.289840E-10	1.423500E-12	1.000000E-9	1.000000E-9	1.000000E-9	1.000000E-10
515.499761	294.435760	2.055930E-10	9.670620E-12	1.292391E-10	1.380276E-12	1.000000E-9	1.000000E-9	1.000000E-9	1.000000E-10
515.995974	294.814606	2.051973E-10	9.749483E-12	1.299566E-10	1.359795E-12	1.000000E-9	1.000000E-9	1.000000E-9	1.000000E-10
516.503837	295.267365	2.046240E-10	9.511424E-12	1.298278E-10	1.363747E-12	1.000000E-9	1.000000E-9	1.000000E-9	1.000000E-10
516.994878	295.647217	2.056250E-10	9.499679E-12	1.297162E-10	1.429025E-12	1.000000E-9	1.000000E-9	1.000000E-9	1.000000E-10
517.501461	296.117126	2.060795E-10	9.500202E-12	1.295204E-10	1.438376E-12	1.000000E-9	1.000000E-9	1.000000E-9	1.000000E-10
517.999550	296.496277	2.056118E-10	9.501322E-12	1.294253E-10	1.453281E-12	1.000000E-9	1.000000E-9	1.000000E-9	1.000000E-10
518.499855	296.932037	2.055916E-10	9.500956E-12	1.289791E-10	1.421080E-12	1.000000E-9	1.000000E-9	1.000000E-9	1.000000E-10
518.999389	297.318878	2.055946E-10	9.500726E-12	1.287943E-10	1.404793E-12	1.000000E-9	1.000000E-9	1.000000E-9	1.000000E-10
519.499948	297.802673	2.055968E-10	9.501358E-12	1.284922E-10	1.404597E-12	1.000000E-9	1.000000E-9	1.000000E-9	1.000000E-10
519.996388	298.177856	2.055972E-10	9.500345E-12	1.288093E-10	1.389653E-12	1.000000E-9	1.000000E-9	1.000000E-9	1.000000E-10
520.498738	298.618225	2.057916E-10	9.504498E-12	1.289843E-10	1.332082E-12	1.000000E-9	1.000000E-9	1.000000E-9	1.000000E-10
520.999904	298.976501	2.057936E-10	9.504336E-12	1.294362E-10	1.380727E-12	1.000000E-9	1.000000E-9	1.000000E-9	1.000000E-10
521.497482	299.454559	2.051098E-10	9.345868E-12	1.293167E-10	1.429099E-12	1.000000E-9	1.000000E-9	1.000000E-9	1.000000E-10
521.998313	299.932892	2.052760E-10	9.256743E-12	1.287384E-10	1.448512E-12	1.000000E-9	1.000000E-9	1.000000E-9	1.000000E-10
522.500617	300.290039	2.055971E-10	9.261412E-12	1.287378E-10	1.450352E-12	1.000000E-9	1.000000E-9	1.000000E-9	1.000000E-10
522.996755	300.749023	2.052903E-10	9.310779E-12	1.287391E-10	1.404965E-12	1.000000E-9	1.000000E-9	1.000000E-9	1.000000E-10
523.500110	301.102844	2.051073E-10	9.498125E-12	1.287396E-10	1.387536E-12	1.000000E-9	1.000000E-9	1.000000E-9	1.000000E-10
524.001308	301.563019	2.059921E-10	9.501338E-12	1.288057E-10	1.356325E-12	1.000000E-9	1.000000E-9	1.000000E-9	1.000000E-10
524.498956	301.904236	2.058212E-10	9.499135E-12	1.297147E-10	1.386058E-12	1.000000E-9	1.000000E-9	1.000000E-9	1.000000E-10
524.996275	302.366913	2.046249E-10	9.685656E-12	1.297181E-10	1.404923E-12	1.000000E-9	1.000000E-9	1.000000E-9	1.000000E-10
525.500560	302.724640	2.048439E-10	9.737245E-12	1.297174E-10	1.426970E-12	1.000000E-9	1.000000E-9	1.000000E-9	1.000000E-10
525.996771	303.209290	2.051062E-10	9.499247E-12	1.294290E-10	1.417147E-12	1.000000E-9	1.000000E-9	1.000000E-9	1.000000E-10
526.498466	303.562134	2.054772E-10	9.500688E-12	1.292345E-10	1.355652E-12	1.000000E-9	1.000000E-9	1.000000E-9	1.000000E-10
526.998213	304.024933	2.056019E-10	9.502187E-12	1.296549E-10	1.367153E-12	1.000000E-9	1.000000E-9	1.000000E-9	1.000000E-10
527.502526	304.447296	2.053567E-10	9.501258E-12	1.295698E-10	1.380252E-12	1.000000E-9	1.000000E-9	1.000000E-9	1.000000E-10
527.998203	304.791962	2.054271E-10	9.499632E-12	1.287487E-10	1.362185E-12	1.000000E-9	1.000000E-9	1.000000E-9	1.000000E-10
528.505190	305.212280	2.055985E-10	9.501173E-12	1.290509E-10	1.355854E-12	1.000000E-9	1.000000E-9	1.000000E-9	1.000000E-10
529.001722	305.551270	2.054607E-10	9.531090E-12	1.294738E-10	1.404845E-12	1.000000E-9	1.000000E-9	1.000000E-9	1.000000E-10
529.496751	305.976227	2.053585E-10	9.743072E-12	1.294723E-10	1.404451E-12	1.000000E-9	1.000000E-9	1.000000E-9	1.000000E-10
529.995437	306.327332	2.049471E-10	9.547425E-12	1.294687E-10	1.404242E-12	1.000000E-9	1.000000E-9	1.000000E-9	1.000000E-10
530.497350	306.758911	2.048967E-10	9.256477E-12	1.294741E-10	1.418168E-12	1.000000E-9	1.000000E-9	1.000000E-9	1.000000E-10
531.002854	307.090149	2.051117E-10	9.422546E-12	1.293412E-10	1.428822E-12	1.000000E-9	1.000000E-9	1.000000E-9	1.000000E-10
531.497526	307.546387	2.055201E-10	9.496295E-12	1.289856E-10	1.367577E-12	1.000000E-9	1.000000E-9	1.000000E-9	1.000000E-10
531.998192	307.966248	2.060882E-10	9.254179E-12	1.291245E-10	1.361447E-12	1.000000E-9	1.000000E-9	1.000000E-9	1.000000E-10
532.498431	308.311646	2.057490E-10	9.317571E-12	1.292283E-10	1.404823E-12	1.000000E-9	1.000000E-9	1.000000E-9	1.000000E-10
533.005894	308.737213	2.055916E-10	9.501522E-12	1.288318E-10	1.395618E-12	1.000000E-9	1.000000E-9	1.000000E-9	1.000000E-10
533.497329	309.077362	2.055990E-10	9.375795E-12	1.287943E-10	1.380762E-12	1.000000E-9	1.000000E-9	1.000000E-9	1.000000E-10
533.996618	309.495331	2.056579E-10	9.257563E-12	1.292288E-10	1.364223E-12	1.000000E-9	1.000000E-9	1.000000E-9	1.000000E-10
534.496538	309.839844	2.058433E-10	9.449091E-12	1.292275E-10	1.355888E-12	1.000000E-9	1.000000E-9	1.000000E-9	1.000000E-10
535.000052	310.276672	2.055882E-10	9.497496E-12	1.292274E-10	1.378899E-12	1.000000E-9	1.000000E-9	1.000000E-9	1.000000E-10
535.510853	310.623962	2.053555E-10	9.499535E-12	1.289043E-10	1.369588E-12	1.000000E-9	1.000000E-9	1.000000E-9	1.000000E-10
535.998309	311.099213	2.053578E-10	9.501347E-12	1.287431E-10	1.331839E-12	1.000000E-9	1.000000E-9	1.000000E-9	1.000000E-10
536.498452	311.472992	2.054099E-10	9.501604E-12	1.282951E-10	1.343589E-12	1.000000E-9	1.000000E-9	1.000000E-9	1.000000E-10
536.997256	311.907654	2.060815E-10	9.344825E-12	1.283468E-10	1.356430E-12	1.000000E-9	1.000000E-9	1.000000E-9	1.000000E-10
537.498325	312.319153	2.057469E-10	9.257607E-12	1.287377E-10	1.336926E-12	1.000000E-9	1.000000E-9	1.000000E-9	1.000000E-10
537.996395	312.672424	2.051120E-10	9.708610E-12	1.290986E-10	1.333977E-12	1.000000E-9	1.000000E-9	1.000000E-9	1.000000E-10
538.498040	313.082520	2.057118E-10	9.703915E-12	1.294711E-10	1.380052E-12	1.000000E-9	1.000000E-9	1.000000E-9	1.000000E-10
538.996048	313.431580	2.060842E-10	9.499071E-12	1.292849E-10	1.371958E-12	1.000000E-9	1.000000E-9	1.000000E-9	1.000000E-10
539.497079	313.846649	2.052078E-10	9.382130E-12	1.292341E-10	1.355748E-12	1.000000E-9	1.000000E-9	1.000000E-9	1.000000E-10
539.997746	314.149292	2.053289E-10	9.255604E-12	1.292331E-10	1.370822E-12	1.000000E-9	1.000000E-9	1.000000E-9	1.000000E-10
540.496469	314.531647	2.063300E-10	9.437506E-12	1.293056E-10	1.380299E-12	1.000000E-9	1.000000E-9	1.000000E-9	1.000000E-10
540.995578	314.857178	2.055529E-10	9.497229E-12	1.294713E-10	1.402217E-12	1.000000E-9	1.000000E-9	1.000000E-9	1.000000E-10
541.496976	315.274963	2.046250E-10	9.498722E-12	1.290312E-10	1.408858E-12	1.000000E-9	1.000000E-9	1.000000E-9	1.000000E-10
541.996537	315.610199	2.057055E-10	9.495816E-12	1.287448E-10	1.429251E-12	1.000000E-9	1.000000E-9	1.000000E-9	1.000000E-10
542.498227	316.048553	2.060779E-10	9.499350E-12	1.287455E-10	1.407089E-12	1.000000E-9	1.000000E-9	1.000000E-9	1.000000E-10
542.996725	316.468597	2.055975E-10	9.495927E-12	1.287092E-10	1.380295E-12	1.000000E-9	1.000000E-9	1.000000E-9	1.000000E-10
543.501808	316.795868	2.056703E-10	9.499510E-12	1.285012E-10	1.397637E-12	1.000000E-9	1.000000E-9	1.000000E-9	1.000000E-10
543.996891	317.235168	2.058432E-10	9.498842E-12	1.289105E-10	1.404791E-12	1.000000E-9	1.000000E-9	1.000000E-9	1.000000E-10
544.497841	317.572449	2.052884E-10	9.499282E-12	1.294700E-10	1.404637E-12	1.000000E-9	1.000000E-9	1.000000E-9	1.000000E-10
544.998880	318.005066	2.048726E-10	9.498285E-12	1.284521E-10	1.391552E-12	1.000000E-9	1.000000E-9	1.000000E-9	1.000000E-10
545.495855	318.364502	2.044616E-10	9.394671E-12	1.280101E-10	1.355953E-12	1.000000E-9	1.000000E-9	1.000000E-9	1.000000E-10
545.996959	318.808533	2.045712E-10	9.254179E-12	1.291901E-10	1.368725E-12	1.000000E-9	1.000000E-9	1.000000E-9	1.000000E-10
546.497849	319.268524	2.058442E-10	9.420979E-12	1.291630E-10	1.380015E-12	1.000000E-9	1.000000E-9	1.000000E-9	1.000000E-10
546.994553	319.609100	2.057525E-10	9.497270E-12	1.289792E-10	1.319801E-12	1.000000E-9	1.000000E-9	1.000000E-9	1.000000E-10
547.500254	320.077393	2.055999E-10	9.497194E-12	1.291133E-10	1.304897E-12	1.000000E-9	1.000000E-9	1.000000E-9	1.000000E-10
548.000321	320.479279	2.052835E-10	9.444743E-12	1.292326E-10	1.282833E-12	1.000000E-9	1.000000E-9	1.000000E-9	1.000000E-10
548.498999	320.945740	2.051122E-10	9.254505E-12	1.290422E-10	1.310056E-12	1.000000E-9	1.000000E-9	1.000000E-9	1.000000E-10
548.997683	321.355438	2.055744E-10	9.375019E-12	1.290035E-10	1.356210E-12	1.000000E-9	1.000000E-9	1.000000E-9	1.000000E-10
549.499347	321.851959	2.055985E-10	9.492889E-12	1.292239E-10	1.386568E-12	1.000000E-9	1.000000E-9	1.000000E-9	1.000000E-10
550.001017	322.231415	2.055976E-10	9.494034E-12	1.291400E-10	1.404530E-12	1.000000E-9	1.000000E-9	1.000000E-9	1.000000E-10
550.499686	322.718018	2.057167E-10	9.496070E-12	1.289788E-10	1.359622E-12	1.000000E-9	1.000000E-9	1.000000E-9	1.000000E-10
550.998369	323.105255	2.058437E-10	9.495609E-12	1.286762E-10	1.374272E-12	1.000000E-9	1.000000E-9	1.000000E-9	1.000000E-10
551.500033	323.610657	2.052859E-10	9.495561E-12	1.284961E-10	1.453131E-12	1.000000E-9	1.000000E-9	1.000000E-9	1.000000E-10
551.997690	324.095093	2.051451E-10	9.494774E-12	1.287148E-10	1.441920E-12	1.000000E-9	1.000000E-9	1.000000E-9	1.000000E-10
552.500041	324.509094	2.058454E-10	9.347212E-12	1.288225E-10	1.428969E-12	1.000000E-9	1.000000E-9	1.000000E-9	1.000000E-10
552.996235	324.984283	2.057676E-10	9.254166E-12	1.292229E-10	1.392924E-12	1.000000E-9	1.000000E-9	1.000000E-9	1.000000E-10
553.498899	325.386414	2.056005E-10	9.466476E-12	1.293366E-10	1.379845E-12	1.000000E-9	1.000000E-9	1.000000E-9	1.000000E-10
553.995580	325.878815	2.055978E-10	9.535766E-12	1.294684E-10	1.355565E-12	1.000000E-9	1.000000E-9	1.000000E-9	1.000000E-10
554.498741	326.276093	2.055965E-10	9.740503E-12	1.292890E-10	1.370057E-12	1.000000E-9	1.000000E-9	1.000000E-9	1.000000E-10
555.000454	326.779144	2.051705E-10	9.637223E-12	1.292279E-10	1.404071E-12	1.000000E-9	1.000000E-9	1.000000E-9	1.000000E-10
555.499128	327.179718	2.051132E-10	9.496162E-12	1.287429E-10	1.360684E-12	1.000000E-9	1.000000E-9	1.000000E-9	1.000000E-10
556.008772	327.665710	2.051140E-10	9.319590E-12	1.286775E-10	1.331409E-12	1.000000E-9	1.000000E-9	1.000000E-9	1.000000E-10
556.502459	328.066193	2.053264E-10	9.256825E-12	1.284992E-10	1.352707E-12	1.000000E-9	1.000000E-9	1.000000E-9	1.000000E-10
556.999145	328.553192	2.056007E-10	9.256060E-12	1.287839E-10	1.359703E-12	1.000000E-9	1.000000E-9	1.000000E-9	1.000000E-10
557.497861	329.027985	2.054304E-10	9.322318E-12	1.289895E-10	1.380602E-12	1.000000E-9	1.000000E-9	1.000000E-9	1.000000E-10
557.996533	329.424622	2.053545E-10	9.503188E-12	1.287747E-10	1.380500E-12	1.000000E-9	1.000000E-9	1.000000E-9	1.000000E-10
558.500198	329.878784	2.041606E-10	9.502003E-12	1.287432E-10	1.380179E-12	1.000000E-9	1.000000E-9	1.000000E-9	1.000000E-10
558.996920	330.246674	2.043257E-10	9.501469E-12	1.287461E-10	1.346847E-12	1.000000E-9	1.000000E-9	1.000000E-9	1.000000E-10
559.499591	330.733673	2.048718E-10	9.499229E-12	1.288386E-10	1.331386E-12	1.000000E-9	1.000000E-9	1.000000E-9	1.000000E-10
559.999080	331.113251	2.053851E-10	9.495883E-12	1.289826E-10	1.424996E-12	1.000000E-9	1.000000E-9	1.000000E-9	1.000000E-10
560.497792	331.575684	2.058446E-10	9.496462E-12	1.286602E-10	1.428917E-12	1.000000E-9	1.000000E-9	1.000000E-9	1.000000E-10
560.996533	331.950775	2.048595E-10	9.498486E-12	1.284972E-10	1.428856E-12	1.000000E-9	1.000000E-9	1.000000E-9	1.000000E-10
561.497804	332.414398	2.046628E-10	9.499680E-12	1.282736E-10	1.364813E-12	1.000000E-9	1.000000E-9	1.000000E-9	1.000000E-10
561.996772	332.775787	2.051088E-10	9.496941E-12	1.283697E-10	1.307359E-12	1.000000E-9	1.000000E-9	1.000000E-9	1.000000E-10
562.498111	333.261627	2.051165E-10	9.495868E-12	1.287461E-10	1.385684E-12	1.000000E-9	1.000000E-9	1.000000E-9	1.000000E-10
562.996381	333.644257	2.051155E-10	9.500218E-12	1.287428E-10	1.404730E-12	1.000000E-9	1.000000E-9	1.000000E-9	1.000000E-10
563.497245	334.106689	2.049557E-10	9.496915E-12	1.287417E-10	1.403948E-12	1.000000E-9	1.000000E-9	1.000000E-9	1.000000E-10
563.998588	334.563263	2.048743E-10	9.501238E-12	1.287464E-10	1.413296E-12	1.000000E-9	1.000000E-9	1.000000E-9	1.000000E-10
564.499964	334.938538	2.059960E-10	9.377990E-12	1.287623E-10	1.428765E-12	1.000000E-9	1.000000E-9	1.000000E-9	1.000000E-10
564.997087	335.402985	2.057280E-10	9.253857E-12	1.289881E-10	1.383183E-12	1.000000E-9	1.000000E-9	1.000000E-9	1.000000E-10
565.501382	335.749268	2.043848E-10	9.257279E-12	1.289043E-10	1.356077E-12	1.000000E-9	1.000000E-9	1.000000E-9	1.000000E-10
565.998960	336.211243	2.049784E-10	9.258377E-12	1.287438E-10	1.422932E-12	1.000000E-9	1.000000E-9	1.000000E-9	1.000000E-10
566.498080	336.583679	2.055994E-10	9.256417E-12	1.288942E-10	1.420317E-12	1.000000E-9	1.000000E-9	1.000000E-9	1.000000E-10
566.997286	337.046875	2.057826E-10	9.257326E-12	1.289856E-10	1.380040E-12	1.000000E-9	1.000000E-9	1.000000E-9	1.000000E-10
567.502303	337.528595	2.058216E-10	9.253521E-12	1.291971E-10	1.380155E-12	1.000000E-9	1.000000E-9	1.000000E-9	1.000000E-10
567.996629	337.890564	2.053552E-10	9.254181E-12	1.291413E-10	1.380154E-12	1.000000E-9	1.000000E-9	1.000000E-9	1.000000E-10
568.497932	338.382782	2.053558E-10	9.253607E-12	1.287382E-10	1.434600E-12	1.000000E-9	1.000000E-9	1.000000E-9	1.000000E-10
568.996360	338.743164	2.053590E-10	9.465802E-12	1.288463E-10	1.450529E-12	1.000000E-9	1.000000E-9	1.000000E-9	1.000000E-10
569.498728	339.238495	2.049207E-10	9.537357E-12	1.289848E-10	1.306544E-12	1.000000E-9	1.000000E-9	1.000000E-9	1.000000E-10
569.997399	339.607513	2.046245E-10	9.746507E-12	1.291619E-10	1.336518E-12	1.000000E-9	1.000000E-9	1.000000E-9	1.000000E-10
570.497737	340.082184	2.054820E-10	9.639688E-12	1.292243E-10	1.403799E-12	1.000000E-9	1.000000E-9	1.000000E-9	1.000000E-10
571.005451	340.465332	2.055332E-10	9.504054E-12	1.294696E-10	1.403874E-12	1.000000E-9	1.000000E-9	1.000000E-9	1.000000E-10
571.509028	340.933319	2.051084E-10	9.506024E-12	1.292685E-10	1.404099E-12	1.000000E-9	1.000000E-9	1.000000E-9	1.000000E-10
572.002457	341.314972	2.055217E-10	9.502939E-12	1.287385E-10	1.383727E-12	1.000000E-9	1.000000E-9	1.000000E-9	1.000000E-10
572.505769	341.803864	2.060839E-10	9.497730E-12	1.286070E-10	1.373768E-12	1.000000E-9	1.000000E-9	1.000000E-9	1.000000E-10
572.996754	342.279572	2.055876E-10	9.502892E-12	1.284929E-10	1.331908E-12	1.000000E-9	1.000000E-9	1.000000E-9	1.000000E-10
573.498457	342.676270	2.053526E-10	9.504040E-12	1.282901E-10	1.351090E-12	1.000000E-9	1.000000E-9	1.000000E-9	1.000000E-10
573.997562	343.166138	2.051221E-10	9.365680E-12	1.283687E-10	1.380218E-12	1.000000E-9	1.000000E-9	1.000000E-9	1.000000E-10
574.511287	343.546234	2.051152E-10	9.257927E-12	1.292331E-10	1.397229E-12	1.000000E-9	1.000000E-9	1.000000E-9	1.000000E-10
574.996151	344.001740	2.051153E-10	9.261141E-12	1.291342E-10	1.404279E-12	1.000000E-9	1.000000E-9	1.000000E-9	1.000000E-10
575.497854	344.380188	2.049854E-10	9.283451E-12	1.289849E-10	1.380585E-12	1.000000E-9	1.000000E-9	1.000000E-9	1.000000E-10
575.996267	344.876801	2.048687E-10	9.501179E-12	1.288269E-10	1.392175E-12	1.000000E-9	1.000000E-9	1.000000E-9	1.000000E-10
576.499245	345.241211	2.052655E-10	9.503906E-12	1.287449E-10	1.428854E-12	1.000000E-9	1.000000E-9	1.000000E-9	1.000000E-10
577.002867	345.674225	2.052868E-10	9.503222E-12	1.289716E-10	1.416075E-12	1.000000E-9	1.000000E-9	1.000000E-9	1.000000E-10
577.501659	346.076355	2.046257E-10	9.504071E-12	1.289901E-10	1.404914E-12	1.000000E-9	1.000000E-9	1.000000E-9	1.000000E-10
577.998013	346.555328	2.050728E-10	9.505697E-12	1.289852E-10	1.404496E-12	1.000000E-9	1.000000E-9	1.000000E-9	1.000000E-10
578.508656	347.005310	2.058428E-10	9.505909E-12	1.294790E-10	1.402800E-12	1.000000E-9	1.000000E-9	1.000000E-9	1.000000E-10
578.996909	347.364136	2.055308E-10	9.554391E-12	1.299579E-10	1.380338E-12	1.000000E-9	1.000000E-9	1.000000E-9	1.000000E-10
579.497291	347.822388	2.053557E-10	9.745847E-12	1.290281E-10	1.380138E-12	1.000000E-9	1.000000E-9	1.000000E-9	1.000000E-10
579.996439	348.195770	2.049022E-10	9.628454E-12	1.287421E-10	1.380444E-12	1.000000E-9	1.000000E-9	1.000000E-9	1.000000E-10
580.503100	348.677063	2.049112E-10	9.504730E-12	1.287402E-10	1.380541E-12	1.000000E-9	1.000000E-9	1.000000E-9	1.000000E-10
580.998839	349.037933	2.051082E-10	9.326561E-12	1.288177E-10	1.380611E-12	1.000000E-9	1.000000E-9	1.000000E-9	1.000000E-10
581.496636	349.492432	2.049975E-10	9.266257E-12	1.289798E-10	1.314643E-12	1.000000E-9	1.000000E-9	1.000000E-9	1.000000E-10
581.998037	349.860138	2.048688E-10	9.503651E-12	1.289817E-10	1.322039E-12	1.000000E-9	1.000000E-9	1.000000E-9	1.000000E-10
582.497623	350.319855	2.053953E-10	9.505779E-12	1.289789E-10	1.404704E-12	1.000000E-9	1.000000E-9	1.000000E-9	1.000000E-10
582.996778	350.696808	2.055729E-10	9.507691E-12	1.287635E-10	1.393621E-12	1.000000E-9	1.000000E-9	1.000000E-9	1.000000E-10
583.496943	351.116699	2.046307E-10	9.360573E-12	1.287791E-10	1.380325E-12	1.000000E-9	1.000000E-9	1.000000E-9	1.000000E-10
584.014353	351.544220	2.049181E-10	9.262101E-12	1.289806E-10	1.380625E-12	1.000000E-9	1.000000E-9	1.000000E-9	1.000000E-10
584.497195	351.910736	2.055968E-10	9.260392E-12	1.289794E-10	1.380829E-12	1.000000E-9	1.000000E-9	1.000000E-9	1.000000E-10
585.000326	352.383087	2.050383E-10	9.294300E-12	1.289815E-10	1.404504E-12	1.000000E-9	1.000000E-9	1.000000E-9	1.000000E-10
585.497435	352.744751	2.046302E-10	9.501482E-12	1.283015E-10	1.410884E-12	1.000000E-9	1.000000E-9	1.000000E-9	1.000000E-10
585.996022	353.196228	2.052479E-10	9.501422E-12	1.280088E-10	1.429112E-12	1.000000E-9	1.000000E-9	1.000000E-9	1.000000E-10
586.496875	353.549255	2.054067E-10	9.501769E-12	1.284874E-10	1.362161E-12	1.000000E-9	1.000000E-9	1.000000E-9	1.000000E-10
586.999850	354.022095	2.058409E-10	9.501876E-12	1.285026E-10	1.307395E-12	1.000000E-9	1.000000E-9	1.000000E-9	1.000000E-10
587.499050	354.396118	2.057450E-10	9.501012E-12	1.284980E-10	1.408998E-12	1.000000E-9	1.000000E-9	1.000000E-9	1.000000E-10
587.998732	354.854401	2.055940E-10	9.267993E-12	1.284991E-10	1.428812E-12	1.000000E-9	1.000000E-9	1.000000E-9	1.000000E-10
588.499477	355.220367	2.055977E-10	9.323231E-12	1.284989E-10	1.429192E-12	1.000000E-9	1.000000E-9	1.000000E-9	1.000000E-10
588.997365	355.679169	2.055981E-10	9.505027E-12	1.288957E-10	1.410057E-12	1.000000E-9	1.000000E-9	1.000000E-9	1.000000E-10
589.504908	356.138031	2.053618E-10	9.374737E-12	1.289774E-10	1.380271E-12	1.000000E-9	1.000000E-9	1.000000E-9	1.000000E-10
589.998396	356.494202	2.052970E-10	9.260340E-12	1.289790E-10	1.379941E-12	1.000000E-9	1.000000E-9	1.000000E-9	1.000000E-10
590.501562	356.946289	2.051088E-10	9.254160E-12	1.287022E-10	1.380530E-12	1.000000E-9	1.000000E-9	1.000000E-9	1.000000E-10
590.996257	357.297699	2.048624E-10	9.254408E-12	1.282496E-10	1.448348E-12	1.000000E-9	1.000000E-9	1.000000E-9	1.000000E-10
591.497585	357.739746	2.046225E-10	9.256462E-12	1.287237E-10	1.437583E-12	1.000000E-9	1.000000E-9	1.000000E-9	1.000000E-10
592.004029	358.122955	2.050009E-10	9.341693E-12	1.289799E-10	1.380334E-12	1.000000E-9	1.000000E-9	1.000000E-9	1.000000E-10
592.504531	358.586853	2.050762E-10	9.499775E-12	1.285391E-10	1.392971E-12	1.000000E-9	1.000000E-9	1.000000E-9	1.000000E-10
592.996243	358.963043	2.046211E-10	9.344812E-12	1.286042E-10	1.404778E-12	1.000000E-9	1.000000E-9	1.000000E-9	1.000000E-10
593.496923	359.412903	2.049663E-10	9.257157E-12	1.289871E-10	1.405223E-12	1.000000E-9	1.000000E-9	1.000000E-9	1.000000E-10
593.999277	359.797211	2.055957E-10	9.255761E-12	1.287459E-10	1.400900E-12	1.000000E-9	1.000000E-9	1.000000E-9	1.000000E-10
594.497515	360.273071	2.054462E-10	9.302533E-12	1.284968E-10	1.332109E-12	1.000000E-9	1.000000E-9	1.000000E-9	1.000000E-10
595.000517	360.725220	2.053515E-10	9.499133E-12	1.286800E-10	1.373191E-12	1.000000E-9	1.000000E-9	1.000000E-9	1.000000E-10
595.497418	361.093994	2.049131E-10	9.500717E-12	1.287417E-10	1.453755E-12	1.000000E-9	1.000000E-9	1.000000E-9	1.000000E-10
595.999279	361.561554	2.049510E-10	9.498336E-12	1.287407E-10	1.350000E-12	1.000000E-9	1.000000E-9	1.000000E-9	1.000000E-10
596.497610	361.915039	2.053517E-10	9.317878E-12	1.286684E-10	1.282940E-12	1.000000E-9	1.000000E-9	1.000000E-9	1.000000E-10
597.000710	362.382111	2.052471E-10	9.256756E-12	1.284963E-10	1.388578E-12	1.000000E-9	1.000000E-9	1.000000E-9	1.000000E-10
597.502383	362.754761	2.051068E-10	9.501213E-12	1.286400E-10	1.404579E-12	1.000000E-9	1.000000E-9	1.000000E-9	1.000000E-10
597.997855	363.185089	2.044179E-10	9.499000E-12	1.287387E-10	1.404609E-12	1.000000E-9	1.000000E-9	1.000000E-9	1.000000E-10
598.508792	363.527252	2.041397E-10	9.503642E-12	1.289464E-10	1.384033E-12	1.000000E-9	1.000000E-9	1.000000E-9	1.000000E-10
598.998816	363.987122	2.043814E-10	9.370304E-12	1.289089E-10	1.355845E-12	1.000000E-9	1.000000E-9	1.000000E-9	1.000000E-10
599.497774	364.433990	2.047982E-10	9.265365E-12	1.284939E-10	1.355656E-12	1.000000E-9	1.000000E-9	1.000000E-9	1.000000E-10
599.998283	364.820892	2.058371E-10	9.474882E-12	1.285017E-10	1.355623E-12	1.000000E-9	1.000000E-9	1.000000E-9	1.000000E-10
600.497248	365.248108	2.054166E-10	9.511991E-12	1.284995E-10	1.403933E-12	1.000000E-9	1.000000E-9	1.000000E-9	1.000000E-10
600.997103	365.594879	2.051041E-10	9.509743E-12	1.288433E-10	1.397790E-12	1.000000E-9	1.000000E-9	1.000000E-9	1.000000E-10
601.498477	366.038055	2.055132E-10	9.507253E-12	1.289849E-10	1.380256E-12	1.000000E-9	1.000000E-9	1.000000E-9	1.000000E-10
601.996403	366.399506	2.055408E-10	9.503985E-12	1.287453E-10	1.367199E-12	1.000000E-9	1.000000E-9	1.000000E-9	1.000000E-10
602.498332	366.820435	2.051041E-10	9.338762E-12	1.286800E-10	1.355669E-12	1.000000E-9	1.000000E-9	1.000000E-9	1.000000E-10
602.997621	367.153320	2.052993E-10	9.259638E-12	1.284939E-10	1.335856E-12	1.000000E-9	1.000000E-9	1.000000E-9	1.000000E-10
603.507010	367.586273	2.055899E-10	9.490538E-12	1.284954E-10	1.334199E-12	1.000000E-9	1.000000E-9	1.000000E-9	1.000000E-10
603.996771	368.010254	2.052692E-10	9.501723E-12	1.284989E-10	1.355842E-12	1.000000E-9	1.000000E-9	1.000000E-9	1.000000E-10
604.496683	368.359924	2.051055E-10	9.500217E-12	1.284961E-10	1.356175E-12	1.000000E-9	1.000000E-9	1.000000E-9	1.000000E-10
605.000195	368.798615	2.055711E-10	9.496821E-12	1.285376E-10	1.355883E-12	1.000000E-9	1.000000E-9	1.000000E-9	1.000000E-10
605.503057	369.127197	2.056992E-10	9.499037E-12	1.289848E-10	1.371565E-12	1.000000E-9	1.000000E-9	1.000000E-9	1.000000E-10
605.997413	369.552063	2.060796E-10	9.311835E-12	1.290736E-10	1.380430E-12	1.000000E-9	1.000000E-9	1.000000E-9	1.000000E-10
606.498867	369.916412	2.058404E-10	9.273221E-12	1.292286E-10	1.336044E-12	1.000000E-9	1.000000E-9	1.000000E-9	1.000000E-10
606.996669	370.347137	2.055942E-10	9.502315E-12	1.283242E-10	1.358346E-12	1.000000E-9	1.000000E-9	1.000000E-9	1.000000E-10
607.497682	370.693848	2.046602E-10	9.505539E-12	1.277628E-10	1.453771E-12	1.000000E-9	1.000000E-9	1.000000E-9	1.000000E-10
607.995793	371.115845	2.044184E-10	9.503495E-12	1.288888E-10	1.407150E-12	1.000000E-9	1.000000E-9	1.000000E-9	1.000000E-10
608.496974	371.467590	2.051070E-10	9.502873E-12	1.288904E-10	1.356341E-12	1.000000E-9	1.000000E-9	1.000000E-9	1.000000E-10
608.996770	371.940674	2.051035E-10	9.506278E-12	1.284985E-10	1.355806E-12	1.000000E-9	1.000000E-9	1.000000E-9	1.000000E-10
609.499301	372.295044	2.051031E-10	9.506260E-12	1.283860E-10	1.359237E-12	1.000000E-9	1.000000E-9	1.000000E-9	1.000000E-10
609.996866	372.752472	2.045115E-10	9.460498E-12	1.282490E-10	1.452803E-12	1.000000E-9	1.000000E-9	1.000000E-9	1.000000E-10
610.497022	373.195068	2.041384E-10	9.257696E-12	1.280651E-10	1.430029E-12	1.000000E-9	1.000000E-9	1.000000E-9	1.000000E-10
610.997094	373.562347	2.054441E-10	9.259492E-12	1.280100E-10	1.380459E-12	1.000000E-9	1.000000E-9	1.000000E-9	1.000000E-10
611.500928	374.010193	2.056345E-10	9.259061E-12	1.280083E-10	1.351092E-12	1.000000E-9	1.000000E-9	1.000000E-9	1.000000E-10
611.997027	374.365784	2.058379E-10	9.438025E-12	1.282299E-10	1.331820E-12	1.000000E-9	1.000000E-9	1.000000E-9	1.000000E-10
612.497776	374.825562	2.059448E-10	9.507809E-12	1.287381E-10	1.394986E-12	1.000000E-9	1.000000E-9	1.000000E-9	1.000000E-10
613.000643	375.176086	2.060832E-10	9.265121E-12	1.286018E-10	1.390754E-12	1.000000E-9	1.000000E-9	1.000000E-9	1.000000E-10
613.498544	375.627411	2.057349E-10	9.263111E-12	1.284954E-10	1.306985E-12	1.000000E-9	1.000000E-9	1.000000E-9	1.000000E-10
613.996354	376.020416	2.055962E-10	9.262199E-12	1.287008E-10	1.349603E-12	1.000000E-9	1.000000E-9	1.000000E-9	1.000000E-10
614.496791	376.477234	2.051102E-10	9.266072E-12	1.287076E-10	1.404590E-12	1.000000E-9	1.000000E-9	1.000000E-9	1.000000E-10
615.005088	376.922302	2.051080E-10	9.265960E-12	1.284929E-10	1.387774E-12	1.000000E-9	1.000000E-9	1.000000E-9	1.000000E-10
615.498058	377.282654	2.051118E-10	9.469093E-12	1.284983E-10	1.380509E-12	1.000000E-9	1.000000E-9	1.000000E-9	1.000000E-10
616.004800	377.729675	2.049788E-10	9.479111E-12	1.284995E-10	1.380608E-12	1.000000E-9	1.000000E-9	1.000000E-9	1.000000E-10
616.498844	378.116577	2.048675E-10	9.260909E-12	1.284974E-10	1.405298E-12	1.000000E-9	1.000000E-9	1.000000E-9	1.000000E-10
617.002970	378.598663	2.048665E-10	9.258427E-12	1.284975E-10	1.477943E-12	1.000000E-9	1.000000E-9	1.000000E-9	1.000000E-10
617.497497	378.957001	2.048685E-10	9.258106E-12	1.287275E-10	1.415243E-12	1.000000E-9	1.000000E-9	1.000000E-9	1.000000E-10
618.006827	379.413025	2.048643E-10	9.256722E-12	1.287349E-10	1.356342E-12	1.000000E-9	1.000000E-9	1.000000E-9	1.000000E-10
618.498797	379.793182	2.045832E-10	9.255139E-12	1.287361E-10	1.375729E-12	1.000000E-9	1.000000E-9	1.000000E-9	1.000000E-10
619.006707	380.278931	2.041394E-10	9.485297E-12	1.286122E-10	1.380299E-12	1.000000E-9	1.000000E-9	1.000000E-9	1.000000E-10
619.504128	380.655396	2.047726E-10	9.449251E-12	1.284979E-10	1.380313E-12	1.000000E-9	1.000000E-9	1.000000E-9	1.000000E-10
619.997014	381.142242	2.051070E-10	9.258163E-12	1.284933E-10	1.371640E-12	1.000000E-9	1.000000E-9	1.000000E-9	1.000000E-10
620.497661	381.627594	2.051071E-10	9.257303E-12	1.285231E-10	1.355892E-12	1.000000E-9	1.000000E-9	1.000000E-9	1.000000E-10
620.999451	381.984253	2.051042E-10	9.258842E-12	1.289759E-10	1.355909E-12	1.000000E-9	1.000000E-9	1.000000E-9	1.000000E-10
621.498395	382.452087	2.051059E-10	9.258945E-12	1.288020E-10	1.355846E-12	1.000000E-9	1.000000E-9	1.000000E-9	1.000000E-10
621.997910	382.829193	2.048700E-10	9.260503E-12	1.284938E-10	1.377881E-12	1.000000E-9	1.000000E-9	1.000000E-9	1.000000E-10
622.497906	383.320312	2.046200E-10	9.258592E-12	1.283431E-10	1.384686E-12	1.000000E-9	1.000000E-9	1.000000E-9	1.000000E-10
623.005785	383.692780	2.044337E-10	9.338971E-12	1.282514E-10	1.403474E-12	1.000000E-9	1.000000E-9	1.000000E-9	1.000000E-10
623.497587	384.196442	2.043695E-10	9.502301E-12	1.284707E-10	1.392567E-12	1.000000E-9	1.000000E-9	1.000000E-9	1.000000E-10
624.002825	384.575989	2.041401E-10	9.349486E-12	1.285367E-10	1.379734E-12	1.000000E-9	1.000000E-9	1.000000E-9	1.000000E-10
624.497540	385.029419	2.040602E-10	9.256613E-12	1.287347E-10	1.343828E-12	1.000000E-9	1.000000E-9	1.000000E-9	1.000000E-10
624.997677	385.430328	2.038958E-10	9.473340E-12	1.289556E-10	1.332535E-12	1.000000E-9	1.000000E-9	1.000000E-9	1.000000E-10
625.499762	385.920410	2.044729E-10	9.458946E-12	1.292262E-10	1.379633E-12	1.000000E-9	1.000000E-9	1.000000E-9	1.000000E-10
626.000738	386.403442	2.048637E-10	9.257540E-12	1.287025E-10	1.387270E-12	1.000000E-9	1.000000E-9	1.000000E-9	1.000000E-10
626.497761	386.795746	2.050776E-10	9.360923E-12	1.284965E-10	1.404268E-12	1.000000E-9	1.000000E-9	1.000000E-9	1.000000E-10
626.997818	387.257050	2.050724E-10	9.499400E-12	1.287354E-10	1.390543E-12	1.000000E-9	1.000000E-9	1.000000E-9	1.000000E-10
627.506535	387.630524	2.048684E-10	9.499135E-12	1.286002E-10	1.380081E-12	1.000000E-9	1.000000E-9	1.000000E-9	1.000000E-10
627.997298	388.133820	2.049709E-10	9.502213E-12	1.282493E-10	1.401117E-12	1.000000E-9	1.000000E-9	1.000000E-9	1.000000E-10
628.499240	388.516052	2.051091E-10	9.258274E-12	1.281144E-10	1.400766E-12	1.000000E-9	1.000000E-9	1.000000E-9	1.000000E-10
629.003478	388.968567	2.051126E-10	9.326842E-12	1.280112E-10	1.380018E-12	1.000000E-9	1.000000E-9	1.000000E-9	1.000000E-10
629.498322	389.344269	2.051098E-10	9.499863E-12	1.286263E-10	1.380244E-12	1.000000E-9	1.000000E-9	1.000000E-9	1.000000E-10
630.006166	389.810638	2.051141E-10	9.502014E-12	1.286831E-10	1.380120E-12	1.000000E-9	1.000000E-9	1.000000E-9	1.000000E-10
630.498774	390.175232	2.051738E-10	9.506460E-12	1.282545E-10	1.397163E-12	1.000000E-9	1.000000E-9	1.000000E-9	1.000000E-10
630.997127	390.654633	2.053530E-10	9.300941E-12	1.284498E-10	1.404796E-12	1.000000E-9	1.000000E-9	1.000000E-9	1.000000E-10
631.497686	391.129883	2.053557E-10	9.283855E-12	1.287416E-10	1.428005E-12	1.000000E-9	1.000000E-9	1.000000E-9	1.000000E-10
631.996967	391.507965	2.053550E-10	9.498706E-12	1.285799E-10	1.416665E-12	1.000000E-9	1.000000E-9	1.000000E-9	1.000000E-10
632.500606	391.983276	2.055510E-10	9.408056E-12	1.284984E-10	1.380132E-12	1.000000E-9	1.000000E-9	1.000000E-9	1.000000E-10
632.996502	392.341370	2.055549E-10	9.259131E-12	1.287343E-10	1.380084E-12	1.000000E-9	1.000000E-9	1.000000E-9	1.000000E-10
633.498066	392.796021	2.051123E-10	9.423645E-12	1.286300E-10	1.379910E-12	1.000000E-9	1.000000E-9	1.000000E-9	1.000000E-10
633.997423	393.145630	2.047512E-10	9.503939E-12	1.282528E-10	1.399538E-12	1.000000E-9	1.000000E-9	1.000000E-9	1.000000E-10
634.497686	393.611725	2.041447E-10	9.497533E-12	1.284946E-10	1.404530E-12	1.000000E-9	1.000000E-9	1.000000E-9	1.000000E-10
634.998113	393.978729	2.043006E-10	9.496292E-12	1.287391E-10	1.404561E-12	1.000000E-9	1.000000E-9	1.000000E-9	1.000000E-10
635.498150	394.441864	2.043814E-10	9.495966E-12	1.283522E-10	1.404480E-12	1.000000E-9	1.000000E-9	1.000000E-9	1.000000E-10
635.997049	394.813110	2.048371E-10	9.495771E-12	1.282845E-10	1.404598E-12	1.000000E-9	1.000000E-9	1.000000E-9	1.000000E-10
636.500619	395.277893	2.049600E-10	9.497342E-12	1.287400E-10	1.389362E-12	1.000000E-9	1.000000E-9	1.000000E-9	1.000000E-10
636.996758	395.712585	2.053551E-10	9.308256E-12	1.285666E-10	1.379715E-12	1.000000E-9	1.000000E-9	1.000000E-9	1.000000E-10
637.497756	396.087280	2.053575E-10	9.245306E-12	1.282473E-10	1.402035E-12	1.000000E-9	1.000000E-9	1.000000E-9	1.000000E-10
637.996663	396.531403	2.053553E-10	9.010155E-12	1.284061E-10	1.399875E-12	1.000000E-9	1.000000E-9	1.000000E-9	1.000000E-10
638.501377	396.880829	2.049875E-10	9.090618E-12	1.285014E-10	1.379729E-12	1.000000E-9	1.000000E-9	1.000000E-9	1.000000E-10
639.001622	397.324677	2.048784E-10	9.256027E-12	1.282836E-10	1.356663E-12	1.000000E-9	1.000000E-9	1.000000E-9	1.000000E-10
639.499581	397.655945	2.051115E-10	9.254367E-12	1.282526E-10	1.331148E-12	1.000000E-9	1.000000E-9	1.000000E-9	1.000000E-10
639.997060	398.086182	2.051878E-10	9.254073E-12	1.282526E-10	1.312888E-12	1.000000E-9	1.000000E-9	1.000000E-9	1.000000E-10
640.499956	398.443573	2.053531E-10	9.466774E-12	1.283650E-10	1.308783E-12	1.000000E-9	1.000000E-9	1.000000E-9	1.000000E-10
640.996843	398.865814	2.052110E-10	9.495233E-12	1.284970E-10	1.404318E-12	1.000000E-9	1.000000E-9	1.000000E-9	1.000000E-10
641.510858	399.195435	2.051080E-10	9.495251E-12	1.286734E-10	1.382223E-12	1.000000E-9	1.000000E-9	1.000000E-9	1.000000E-10
641.997622	399.643707	2.051101E-10	9.493830E-12	1.287378E-10	1.331476E-12	1.000000E-9	1.000000E-9	1.000000E-9	1.000000E-10
642.498993	400.074890	2.051123E-10	9.494525E-12	1.287376E-10	1.345323E-12	1.000000E-9	1.000000E-9	1.000000E-9	1.000000E-10
642.995886	400.421875	2.051103E-10	9.320242E-12	1.286022E-10	1.355770E-12	1.000000E-9	1.000000E-9	1.000000E-9	1.000000E-10
643.500446	400.853333	2.049130E-10	9.253891E-12	1.282531E-10	1.313826E-12	1.000000E-9	1.000000E-9	1.000000E-9	1.000000E-10
643.999442	401.194977	2.046296E-10	9.253714E-12	1.285360E-10	1.306856E-12	1.000000E-9	1.000000E-9	1.000000E-9	1.000000E-10
644.498039	401.632385	2.054829E-10	9.254129E-12	1.287410E-10	1.307103E-12	1.000000E-9	1.000000E-9	1.000000E-9	1.000000E-10
644.996284	401.983673	2.058399E-10	9.252474E-12	1.285320E-10	1.336789E-12	1.000000E-9	1.000000E-9	1.000000E-9	1.000000E-10
645.496941	402.436890	2.048807E-10	9.253155E-12	1.285226E-10	1.379932E-12	1.000000E-9	1.000000E-9	1.000000E-9	1.000000E-10
645.998340	402.773865	2.048631E-10	9.254946E-12	1.287380E-10	1.396192E-12	1.000000E-9	1.000000E-9	1.000000E-9	1.000000E-10
646.498933	403.227386	2.048637E-10	9.251754E-12	1.284469E-10	1.404598E-12	1.000000E-9	1.000000E-9	1.000000E-9	1.000000E-10
647.000578	403.580658	2.048671E-10	9.271800E-12	1.280082E-10	1.381453E-12	1.000000E-9	1.000000E-9	1.000000E-9	1.000000E-10
647.504894	404.019135	2.048697E-10	9.495966E-12	1.275197E-10	1.368935E-12	1.000000E-9	1.000000E-9	1.000000E-9	1.000000E-10
647.996624	404.481384	2.052617E-10	9.405285E-12	1.272863E-10	1.330931E-12	1.000000E-9	1.000000E-9	1.000000E-9	1.000000E-10
648.498514	404.844574	2.052693E-10	9.255256E-12	1.281983E-10	1.331085E-12	1.000000E-9	1.000000E-9	1.000000E-9	1.000000E-10
648.995784	405.262238	2.041432E-10	9.412575E-12	1.281491E-10	1.330960E-12	1.000000E-9	1.000000E-9	1.000000E-9	1.000000E-10
649.497740	405.581573	2.044816E-10	9.500448E-12	1.277617E-10	1.311787E-12	1.000000E-9	1.000000E-9	1.000000E-9	1.000000E-10
649.999195	406.004089	2.051083E-10	9.268199E-12	1.277647E-10	1.309544E-12	1.000000E-9	1.000000E-9	1.000000E-9	1.000000E-10
650.498175	406.313995	2.046511E-10	9.250639E-12	1.277657E-10	1.355606E-12	1.000000E-9	1.000000E-9	1.000000E-9	1.000000E-10
650.996139	406.685944	2.043851E-10	9.254852E-12	1.285079E-10	1.380132E-12	1.000000E-9	1.000000E-9	1.000000E-9	1.000000E-10
651.499090	406.970581	2.048244E-10	9.255898E-12	1.287125E-10	1.428813E-12	1.000000E-9	1.000000E-9	1.000000E-9	1.000000E-10
651.996909	407.345032	2.047718E-10	9.254548E-12	1.280104E-10	1.353201E-12	1.000000E-9	1.000000E-9	1.000000E-9	1.000000E-10
652.498116	407.656555	2.043825E-10	9.442473E-12	1.283337E-10	1.306603E-12	1.000000E-9	1.000000E-9	1.000000E-9	1.000000E-10
652.997499	408.041962	2.044999E-10	9.494996E-12	1.289835E-10	1.350126E-12	1.000000E-9	1.000000E-9	1.000000E-9	1.000000E-10
653.507510	408.410217	2.046280E-10	9.496773E-12	1.282347E-10	1.364259E-12	1.000000E-9	1.000000E-9	1.000000E-9	1.000000E-10
653.995979	408.718323	2.053617E-10	9.420365E-12	1.277715E-10	1.404033E-12	1.000000E-9	1.000000E-9	1.000000E-9	1.000000E-10
654.500520	409.095398	2.055898E-10	9.254356E-12	1.284154E-10	1.415131E-12	1.000000E-9	1.000000E-9	1.000000E-9	1.000000E-10
654.998582	409.416779	2.051152E-10	9.254906E-12	1.285770E-10	1.428699E-12	1.000000E-9	1.000000E-9	1.000000E-9	1.000000E-10
655.501607	409.817780	2.051850E-10	9.253663E-12	1.289845E-10	1.357015E-12	1.000000E-9	1.000000E-9	1.000000E-9	1.000000E-10
655.996326	410.166992	2.053547E-10	9.251009E-12	1.288810E-10	1.333378E-12	1.000000E-9	1.000000E-9	1.000000E-9	1.000000E-10
656.500800	410.553711	2.053566E-10	9.253607E-12	1.287411E-10	1.477396E-12	1.000000E-9	1.000000E-9	1.000000E-9	1.000000E-10
656.996312	410.883118	2.053573E-10	9.256452E-12	1.285624E-10	1.449483E-12	1.000000E-9	1.000000E-9	1.000000E-9	1.000000E-10
657.498842	411.310150	2.057742E-10	9.256646E-12	1.284986E-10	1.379893E-12	1.000000E-9	1.000000E-9	1.000000E-9	1.000000E-10
657.997519	411.662018	2.056850E-10	9.254729E-12	1.282534E-10	1.380151E-12	1.000000E-9	1.000000E-9	1.000000E-9	1.000000E-10
658.501105	412.096497	2.046286E-10	9.257437E-12	1.282532E-10	1.379790E-12	1.000000E-9	1.000000E-9	1.000000E-9	1.000000E-10
658.997916	412.541534	2.047256E-10	9.251674E-12	1.282508E-10	1.379754E-12	1.000000E-9	1.000000E-9	1.000000E-9	1.000000E-10
659.499485	412.911713	2.048671E-10	9.489974E-12	1.283853E-10	1.368449E-12	1.000000E-9	1.000000E-9	1.000000E-9	1.000000E-10
659.998377	413.353607	2.048669E-10	9.373556E-12	1.284949E-10	1.282363E-12	1.000000E-9	1.000000E-9	1.000000E-9	1.000000E-10
660.500247	413.710571	2.048649E-10	9.014071E-12	1.282884E-10	1.291838E-12	1.000000E-9	1.000000E-9	1.000000E-9	1.000000E-10
660.996932	414.153656	2.051001E-10	9.144650E-12	1.283046E-10	1.306908E-12	1.000000E-9	1.000000E-9	1.000000E-9	1.000000E-10
661.505907	414.544586	2.049307E-10	9.258681E-12	1.287421E-10	1.356217E-12	1.000000E-9	1.000000E-9	1.000000E-9	1.000000E-10
661.997633	414.985321	2.043829E-10	9.255046E-12	1.286478E-10	1.380236E-12	1.000000E-9	1.000000E-9	1.000000E-9	1.000000E-10
662.500759	415.350830	2.046435E-10	9.255340E-12	1.284963E-10	1.286602E-12	1.000000E-9	1.000000E-9	1.000000E-9	1.000000E-10
662.999606	415.795227	2.048673E-10	9.255412E-12	1.281770E-10	1.299425E-12	1.000000E-9	1.000000E-9	1.000000E-9	1.000000E-10
663.498153	416.251129	2.052506E-10	9.253734E-12	1.280117E-10	1.355272E-12	1.000000E-9	1.000000E-9	1.000000E-9	1.000000E-10
664.001944	416.615723	2.052803E-10	9.254832E-12	1.287010E-10	1.331038E-12	1.000000E-9	1.000000E-9	1.000000E-9	1.000000E-10
664.504202	417.072083	2.043862E-10	9.413477E-12	1.285954E-10	1.306952E-12	1.000000E-9	1.000000E-9	1.000000E-9	1.000000E-10
664.997708	417.412415	2.047227E-10	9.496728E-12	1.280105E-10	1.383821E-12	1.000000E-9	1.000000E-9	1.000000E-9	1.000000E-10
665.511637	417.872162	2.053535E-10	9.497418E-12	1.283663E-10	1.397847E-12	1.000000E-9	1.000000E-9	1.000000E-9	1.000000E-10
665.997474	418.224152	2.048983E-10	9.445175E-12	1.287462E-10	1.258606E-12	1.000000E-9	1.000000E-9	1.000000E-9	1.000000E-10
666.497626	418.685486	2.046260E-10	9.251604E-12	1.285599E-10	1.290479E-12	1.000000E-9	1.000000E-9	1.000000E-9	1.000000E-10
666.997865	419.041840	2.048474E-10	9.365662E-12	1.285022E-10	1.355686E-12	1.000000E-9	1.000000E-9	1.000000E-9	1.000000E-10
667.506869	419.482086	2.050564E-10	9.496140E-12	1.285017E-10	1.386031E-12	1.000000E-9	1.000000E-9	1.000000E-9	1.000000E-10
668.011345	419.831390	2.058429E-10	9.316241E-12	1.283391E-10	1.404562E-12	1.000000E-9	1.000000E-9	1.000000E-9	1.000000E-10
668.506767	420.281891	2.057282E-10	9.256016E-12	1.280109E-10	1.339303E-12	1.000000E-9	1.000000E-9	1.000000E-9	1.000000E-10
668.997983	420.734711	2.055940E-10	9.254143E-12	1.275739E-10	1.318909E-12	1.000000E-9	1.000000E-9	1.000000E-9	1.000000E-10
669.500826	421.106476	2.048795E-10	9.329000E-12	1.272839E-10	1.258328E-12	1.000000E-9	1.000000E-9	1.000000E-9	1.000000E-10
669.996990	421.547760	2.046249E-10	9.500685E-12	1.285745E-10	1.322397E-12	1.000000E-9	1.000000E-9	1.000000E-9	1.000000E-10
670.505794	421.895203	2.046213E-10	9.356863E-12	1.286000E-10	1.404283E-12	1.000000E-9	1.000000E-9	1.000000E-9	1.000000E-10
671.001983	422.337189	2.044069E-10	9.257575E-12	1.277699E-10	1.369462E-12	1.000000E-9	1.000000E-9	1.000000E-9	1.000000E-10
671.497653	422.706848	2.038962E-10	9.258552E-12	1.279781E-10	1.355949E-12	1.000000E-9	1.000000E-9	1.000000E-9	1.000000E-10
672.006130	423.138458	2.043128E-10	9.293380E-12	1.282576E-10	1.355741E-12	1.000000E-9	1.000000E-9	1.000000E-9	1.000000E-10
672.496821	423.516357	2.046218E-10	9.500062E-12	1.280811E-10	1.362540E-12	1.000000E-9	1.000000E-9	1.000000E-9	1.000000E-10
672.995931	423.964539	2.050395E-10	9.397361E-12	1.280153E-10	1.380084E-12	1.000000E-9	1.000000E-9	1.000000E-9	1.000000E-10
673.497746	424.325653	2.050179E-10	9.252092E-12	1.291976E-10	1.366510E-12	1.000000E-9	1.000000E-9	1.000000E-9	1.000000E-10
673.997610	424.771027	2.043825E-10	9.252192E-12	1.290341E-10	1.355506E-12	1.000000E-9	1.000000E-9	1.000000E-9	1.000000E-10
674.499376	425.241547	2.046777E-10	9.250472E-12	1.284974E-10	1.416548E-12	1.000000E-9	1.000000E-9	1.000000E-9	1.000000E-10
674.995780	425.617218	2.051134E-10	9.490445E-12	1.283695E-10	1.417926E-12	1.000000E-9	1.000000E-9	1.000000E-9	1.000000E-10
675.498048	426.051697	2.044530E-10	9.440461E-12	1.282558E-10	1.331203E-12	1.000000E-9	1.000000E-9	1.000000E-9	1.000000E-10
675.996329	426.417053	2.041404E-10	9.252902E-12	1.282524E-10	1.368702E-12	1.000000E-9	1.000000E-9	1.000000E-9	1.000000E-10
676.497243	426.862122	2.052839E-10	9.251295E-12	1.282844E-10	1.428866E-12	1.000000E-9	1.000000E-9	1.000000E-9	1.000000E-10
677.000848	427.229248	2.053512E-10	9.255883E-12	1.284996E-10	1.362403E-12	1.000000E-9	1.000000E-9	1.000000E-9	1.000000E-10
677.499886	427.684326	2.053490E-10	9.453344E-12	1.286794E-10	1.331288E-12	1.000000E-9	1.000000E-9	1.000000E-9	1.000000E-10
677.996833	428.067047	2.049751E-10	9.482090E-12	1.289821E-10	1.330925E-12	1.000000E-9	1.000000E-9	1.000000E-9	1.000000E-10
678.497407	428.520721	2.046244E-10	9.261521E-12	1.288255E-10	1.337160E-12	1.000000E-9	1.000000E-9	1.000000E-9	1.000000E-10
678.998254	428.995667	2.048113E-10	9.265312E-12	1.287417E-10	1.356358E-12	1.000000E-9	1.000000E-9	1.000000E-9	1.000000E-10
679.498214	429.363129	2.048634E-10	9.263252E-12	1.285235E-10	1.356095E-12	1.000000E-9	1.000000E-9	1.000000E-9	1.000000E-10
679.998656	429.843445	2.048674E-10	9.264042E-12	1.284074E-10	1.356358E-12	1.000000E-9	1.000000E-9	1.000000E-9	1.000000E-10
680.499767	430.195435	2.048643E-10	9.264532E-12	1.280176E-10	1.393144E-12	1.000000E-9	1.000000E-9	1.000000E-9	1.000000E-10
680.997139	430.667542	2.048657E-10	9.260796E-12	1.278985E-10	1.404854E-12	1.000000E-9	1.000000E-9	1.000000E-9	1.000000E-10
681.500570	431.029724	2.051737E-10	9.262540E-12	1.277738E-10	1.404602E-12	1.000000E-9	1.000000E-9	1.000000E-9	1.000000E-10
681.998249	431.503998	2.053526E-10	9.263379E-12	1.281416E-10	1.380344E-12	1.000000E-9	1.000000E-9	1.000000E-9	1.000000E-10
682.500484	431.879272	2.049162E-10	9.260475E-12	1.282989E-10	1.331274E-12	1.000000E-9	1.000000E-9	1.000000E-9	1.000000E-10
682.999438	432.332642	2.049117E-10	9.258665E-12	1.292300E-10	1.346087E-12	1.000000E-9	1.000000E-9	1.000000E-9	1.000000E-10
683.497730	432.692780	2.051081E-10	9.256764E-12	1.287817E-10	1.356379E-12	1.000000E-9	1.000000E-9	1.000000E-9	1.000000E-10
683.997007	433.157318	2.051116E-10	9.258003E-12	1.277717E-10	1.378463E-12	1.000000E-9	1.000000E-9	1.000000E-9	1.000000E-10
684.499048	433.637543	2.051144E-10	9.260196E-12	1.283399E-10	1.377015E-12	1.000000E-9	1.000000E-9	1.000000E-9	1.000000E-10
684.996379	433.982422	2.044012E-10	9.185300E-12	1.287417E-10	1.356348E-12	1.000000E-9	1.000000E-9	1.000000E-9	1.000000E-10
685.507673	434.415833	2.041445E-10	9.017080E-12	1.281145E-10	1.356589E-12	1.000000E-9	1.000000E-9	1.000000E-9	1.000000E-10
686.004128	434.763733	2.046243E-10	9.157850E-12	1.280171E-10	1.356404E-12	1.000000E-9	1.000000E-9	1.000000E-9	1.000000E-10
686.495986	435.192169	2.046999E-10	9.260371E-12	1.280159E-10	1.338329E-12	1.000000E-9	1.000000E-9	1.000000E-9	1.000000E-10
686.998922	435.562408	2.048731E-10	9.263031E-12	1.281175E-10	1.331953E-12	1.000000E-9	1.000000E-9	1.000000E-9	1.000000E-10
687.497052	436.003723	2.051415E-10	9.232718E-12	1.282531E-10	1.452596E-12	1.000000E-9	1.000000E-9	1.000000E-9	1.000000E-10
687.996587	436.352051	2.053546E-10	9.018171E-12	1.279238E-10	1.427106E-12	1.000000E-9	1.000000E-9	1.000000E-9	1.000000E-10
688.497550	436.778748	2.053547E-10	9.113736E-12	1.277717E-10	1.355822E-12	1.000000E-9	1.000000E-9	1.000000E-9	1.000000E-10
689.002405	437.241913	2.053286E-10	9.260980E-12	1.277732E-10	1.343258E-12	1.000000E-9	1.000000E-9	1.000000E-9	1.000000E-10
689.498649	437.585937	2.051134E-10	9.095376E-12	1.276486E-10	1.331589E-12	1.000000E-9	1.000000E-9	1.000000E-9	1.000000E-10
689.998439	438.024750	2.051112E-10	9.019627E-12	1.272838E-10	1.371721E-12	1.000000E-9	1.000000E-9	1.000000E-9	1.000000E-10
690.499903	438.395630	2.051094E-10	9.247198E-12	1.281722E-10	1.378366E-12	1.000000E-9	1.000000E-9	1.000000E-9	1.000000E-10
690.996002	438.829285	2.049496E-10	9.319658E-12	1.289827E-10	1.355990E-12	1.000000E-9	1.000000E-9	1.000000E-9	1.000000E-10
691.497267	439.170013	2.048708E-10	9.501013E-12	1.283913E-10	1.356257E-12	1.000000E-9	1.000000E-9	1.000000E-9	1.000000E-10
691.997039	439.602600	2.041920E-10	9.376347E-12	1.282311E-10	1.355608E-12	1.000000E-9	1.000000E-9	1.000000E-9	1.000000E-10
692.499701	439.939728	2.041439E-10	9.260246E-12	1.280087E-10	1.420618E-12	1.000000E-9	1.000000E-9	1.000000E-9	1.000000E-10
692.997378	440.387146	2.041466E-10	9.256380E-12	1.279180E-10	1.453334E-12	1.000000E-9	1.000000E-9	1.000000E-9	1.000000E-10
693.502044	440.846588	2.041460E-10	9.256473E-12	1.277666E-10	1.319202E-12	1.000000E-9	1.000000E-9	1.000000E-9	1.000000E-10
693.998734	441.187897	2.041473E-10	9.258352E-12	1.277735E-10	1.312017E-12	1.000000E-9	1.000000E-9	1.000000E-9	1.000000E-10
694.500405	441.617035	2.043316E-10	9.256873E-12	1.277697E-10	1.331345E-12	1.000000E-9	1.000000E-9	1.000000E-9	1.000000E-10
695.003077	441.976471	2.044231E-10	9.258967E-12	1.286611E-10	1.354597E-12	1.000000E-9	1.000000E-9	1.000000E-9	1.000000E-10
695.507739	442.410370	2.051152E-10	9.257627E-12	1.286024E-10	1.380012E-12	1.000000E-9	1.000000E-9	1.000000E-9	1.000000E-10
696.001426	442.750763	2.051126E-10	9.255052E-12	1.280132E-10	1.379977E-12	1.000000E-9	1.000000E-9	1.000000E-9	1.000000E-10
696.501101	443.171753	2.051113E-10	9.258128E-12	1.281326E-10	1.379262E-12	1.000000E-9	1.000000E-9	1.000000E-9	1.000000E-10
696.999889	443.532196	2.045086E-10	9.258454E-12	1.282606E-10	1.356179E-12	1.000000E-9	1.000000E-9	1.000000E-9	1.000000E-10
697.498600	443.970123	2.041425E-10	9.254681E-12	1.282608E-10	1.363720E-12	1.000000E-9	1.000000E-9	1.000000E-9	1.000000E-10
697.997431	444.319275	2.043570E-10	9.257065E-12	1.282614E-10	1.380357E-12	1.000000E-9	1.000000E-9	1.000000E-9	1.000000E-10
698.497140	444.752167	2.044678E-10	9.258376E-12	1.282574E-10	1.350988E-12	1.000000E-9	1.000000E-9	1.000000E-9	1.000000E-10
698.997848	445.083069	2.048707E-10	9.254989E-12	1.283299E-10	1.331719E-12	1.000000E-9	1.000000E-9	1.000000E-9	1.000000E-10
699.497568	445.523987	2.047614E-10	9.257212E-12	1.284948E-10	1.267106E-12	1.000000E-9	1.000000E-9	1.000000E-9	1.000000E-10
699.996239	445.935516	2.046298E-10	9.258095E-12	1.282134E-10	1.277005E-12	1.000000E-9	1.000000E-9	1.000000E-9	1.000000E-10
700.499907	446.285645	2.051551E-10	9.259883E-12	1.280160E-10	1.380501E-12	1.000000E-9	1.000000E-9	1.000000E-9	1.000000E-10
700.999578	446.708282	2.053516E-10	9.259886E-12	1.273828E-10	1.359393E-12	1.000000E-9	1.000000E-9	1.000000E-9	1.000000E-10
701.499176	447.062439	2.051079E-10	9.260085E-12	1.274461E-10	1.331511E-12	1.000000E-9	1.000000E-9	1.000000E-9	1.000000E-10
701.999849	447.501099	2.051790E-10	9.258248E-12	1.285006E-10	1.399835E-12	1.000000E-9	1.000000E-9	1.000000E-9	1.000000E-10
702.498534	447.848083	2.053534E-10	9.258801E-12	1.282940E-10	1.428781E-12	1.000000E-9	1.000000E-9	1.000000E-9	1.000000E-10
702.996208	448.257172	2.049549E-10	9.255970E-12	1.280146E-10	1.284416E-12	1.000000E-9	1.000000E-9	1.000000E-9	1.000000E-10
703.502866	448.617310	2.046311E-10	9.258298E-12	1.275055E-10	1.295493E-12	1.000000E-9	1.000000E-9	1.000000E-9	1.000000E-10
703.998550	449.048462	2.048264E-10	9.261445E-12	1.272803E-10	1.331780E-12	1.000000E-9	1.000000E-9	1.000000E-9	1.000000E-10
704.498220	449.414185	2.048176E-10	9.260118E-12	1.282143E-10	1.344958E-12	1.000000E-9	1.000000E-9	1.000000E-9	1.000000E-10
705.000885	449.824799	2.043876E-10	9.256889E-12	1.282564E-10	1.356045E-12	1.000000E-9	1.000000E-9	1.000000E-9	1.000000E-10
705.504133	450.234039	2.045714E-10	9.252920E-12	1.282522E-10	1.355883E-12	1.000000E-9	1.000000E-9	1.000000E-9	1.000000E-10
705.998230	450.563354	2.048661E-10	9.481513E-12	1.281307E-10	1.358653E-12	1.000000E-9	1.000000E-9	1.000000E-9	1.000000E-10
706.504941	450.984436	2.043874E-10	9.495357E-12	1.280119E-10	1.380665E-12	1.000000E-9	1.000000E-9	1.000000E-9	1.000000E-10
706.999017	451.327667	2.041436E-10	9.492728E-12	1.282059E-10	1.398692E-12	1.000000E-9	1.000000E-9	1.000000E-9	1.000000E-10
707.499684	451.773071	2.041466E-10	9.365934E-12	1.282707E-10	1.429511E-12	1.000000E-9	1.000000E-9	1.000000E-9	1.000000E-10
707.999783	452.101593	2.042991E-10	9.250660E-12	1.284965E-10	1.366688E-12	1.000000E-9	1.000000E-9	1.000000E-9	1.000000E-10
708.511536	452.493561	2.048715E-10	9.253274E-12	1.284128E-10	1.332166E-12	1.000000E-9	1.000000E-9	1.000000E-9	1.000000E-10
708.997958	452.811523	2.052237E-10	9.266988E-12	1.282589E-10	1.354855E-12	1.000000E-9	1.000000E-9	1.000000E-9	1.000000E-10
709.497458	453.247192	2.055976E-10	9.493294E-12	1.282569E-10	1.376955E-12	1.000000E-9	1.000000E-9	1.000000E-9	1.000000E-10
710.004413	453.573181	2.048487E-10	9.412257E-12	1.282564E-10	1.453529E-12	1.000000E-9	1.000000E-9	1.000000E-9	1.000000E-10
710.497155	454.010620	2.046300E-10	9.253911E-12	1.280309E-10	1.395961E-12	1.000000E-9	1.000000E-9	1.000000E-9	1.000000E-10
710.998197	454.428528	2.046268E-10	9.405123E-12	1.279644E-10	1.332035E-12	1.000000E-9	1.000000E-9	1.000000E-9	1.000000E-10
711.497925	454.771820	2.043946E-10	9.497176E-12	1.277663E-10	1.331392E-12	1.000000E-9	1.000000E-9	1.000000E-9	1.000000E-10
711.997340	455.199249	2.039005E-10	9.280830E-12	1.278794E-10	1.332408E-12	1.000000E-9	1.000000E-9	1.000000E-9	1.000000E-10
712.508500	455.525635	2.044828E-10	9.254902E-12	1.280110E-10	1.355571E-12	1.000000E-9	1.000000E-9	1.000000E-9	1.000000E-10
712.997749	455.977570	2.048699E-10	9.255094E-12	1.283695E-10	1.348241E-12	1.000000E-9	1.000000E-9	1.000000E-9	1.000000E-10
713.497729	456.334351	2.048689E-10	9.257348E-12	1.284962E-10	1.331230E-12	1.000000E-9	1.000000E-9	1.000000E-9	1.000000E-10
713.997302	456.775940	2.048320E-10	9.253593E-12	1.284968E-10	1.374204E-12	1.000000E-9	1.000000E-9	1.000000E-9	1.000000E-10
714.497993	457.116302	2.046232E-10	9.251746E-12	1.284950E-10	1.403772E-12	1.000000E-9	1.000000E-9	1.000000E-9	1.000000E-10
715.005073	457.547211	2.044132E-10	9.252907E-12	1.284956E-10	1.446544E-12	1.000000E-9	1.000000E-9	1.000000E-9	1.000000E-10
715.497941	457.983948	2.041468E-10	9.257181E-12	1.283647E-10	1.439634E-12	1.000000E-9	1.000000E-9	1.000000E-9	1.000000E-10
715.999394	458.318298	2.050048E-10	9.257708E-12	1.282616E-10	1.355820E-12	1.000000E-9	1.000000E-9	1.000000E-9	1.000000E-10
716.502733	458.762939	2.053550E-10	9.259123E-12	1.280532E-10	1.365976E-12	1.000000E-9	1.000000E-9	1.000000E-9	1.000000E-10
717.002698	459.113525	2.048780E-10	9.259864E-12	1.280147E-10	1.380741E-12	1.000000E-9	1.000000E-9	1.000000E-9	1.000000E-10
717.497694	459.546326	2.048699E-10	9.260981E-12	1.280147E-10	1.380226E-12	1.000000E-9	1.000000E-9	1.000000E-9	1.000000E-10
717.996475	459.899628	2.048697E-10	9.261699E-12	1.278202E-10	1.380047E-12	1.000000E-9	1.000000E-9	1.000000E-9	1.000000E-10
718.508809	460.324646	2.049978E-10	9.287062E-12	1.275257E-10	1.333385E-12	1.000000E-9	1.000000E-9	1.000000E-9	1.000000E-10
718.997028	460.684998	2.051130E-10	9.506142E-12	1.280340E-10	1.331408E-12	1.000000E-9	1.000000E-9	1.000000E-9	1.000000E-10
719.498641	461.119568	2.053150E-10	9.409357E-12	1.282536E-10	1.331614E-12	1.000000E-9	1.000000E-9	1.000000E-9	1.000000E-10
719.997557	461.462097	2.053020E-10	9.264239E-12	1.282537E-10	1.305218E-12	1.000000E-9	1.000000E-9	1.000000E-9	1.000000E-10
720.498285	461.909790	2.048661E-10	9.260295E-12	1.282539E-10	1.282730E-12	1.000000E-9	1.000000E-9	1.000000E-9	1.000000E-10
720.995379	462.353668	2.049644E-10	9.261264E-12	1.282535E-10	1.362627E-12	1.000000E-9	1.000000E-9	1.000000E-9	1.000000E-10
721.499081	462.693176	2.051142E-10	9.495484E-12	1.282613E-10	1.380359E-12	1.000000E-9	1.000000E-9	1.000000E-9	1.000000E-10
721.997834	463.125427	2.052694E-10	9.392315E-12	1.282581E-10	1.380154E-12	1.000000E-9	1.000000E-9	1.000000E-9	1.000000E-10
722.498446	463.497192	2.053537E-10	9.020055E-12	1.278643E-10	1.371316E-12	1.000000E-9	1.000000E-9	1.000000E-9	1.000000E-10
722.996001	463.939240	2.046717E-10	9.141960E-12	1.278189E-10	1.355527E-12	1.000000E-9	1.000000E-9	1.000000E-9	1.000000E-10
723.496440	464.310883	2.046806E-10	9.260199E-12	1.284977E-10	1.371389E-12	1.000000E-9	1.000000E-9	1.000000E-9	1.000000E-10
723.996905	464.743683	2.048712E-10	9.259861E-12	1.284135E-10	1.380078E-12	1.000000E-9	1.000000E-9	1.000000E-9	1.000000E-10
724.499198	465.090118	2.048664E-10	9.260116E-12	1.282564E-10	1.336294E-12	1.000000E-9	1.000000E-9	1.000000E-9	1.000000E-10
724.996296	465.526855	2.048651E-10	9.261037E-12	1.282535E-10	1.351299E-12	1.000000E-9	1.000000E-9	1.000000E-9	1.000000E-10
725.500799	465.885620	2.041213E-10	9.259449E-12	1.282565E-10	1.429156E-12	1.000000E-9	1.000000E-9	1.000000E-9	1.000000E-10
725.997875	466.308075	2.039640E-10	9.261997E-12	1.282579E-10	1.394416E-12	1.000000E-9	1.000000E-9	1.000000E-9	1.000000E-10
726.497779	466.710358	2.053559E-10	9.258233E-12	1.282576E-10	1.356177E-12	1.000000E-9	1.000000E-9	1.000000E-9	1.000000E-10
726.997530	467.057068	2.055098E-10	9.253745E-12	1.282604E-10	1.374162E-12	1.000000E-9	1.000000E-9	1.000000E-9	1.000000E-10
727.502237	467.484863	2.058448E-10	9.259223E-12	1.283678E-10	1.379329E-12	1.000000E-9	1.000000E-9	1.000000E-9	1.000000E-10
727.997267	467.814270	2.055575E-10	9.221260E-12	1.284987E-10	1.356249E-12	1.000000E-9	1.000000E-9	1.000000E-9	1.000000E-10
728.501965	468.235229	2.053553E-10	9.016950E-12	1.283171E-10	1.333568E-12	1.000000E-9	1.000000E-9	1.000000E-9	1.000000E-10
729.002726	468.583954	2.053558E-10	9.231816E-12	1.282638E-10	1.282773E-12	1.000000E-9	1.000000E-9	1.000000E-9	1.000000E-10
729.497623	469.015137	2.053934E-10	9.497756E-12	1.289820E-10	1.354035E-12	1.000000E-9	1.000000E-9	1.000000E-9	1.000000E-10
730.002453	469.341187	2.056008E-10	9.505577E-12	1.286993E-10	1.405013E-12	1.000000E-9	1.000000E-9	1.000000E-9	1.000000E-10
730.500691	469.794250	2.051781E-10	9.503984E-12	1.280121E-10	1.301777E-12	1.000000E-9	1.000000E-9	1.000000E-9	1.000000E-10
731.008444	470.142914	2.046247E-10	9.501631E-12	1.280109E-10	1.286905E-12	1.000000E-9	1.000000E-9	1.000000E-9	1.000000E-10
731.508192	470.579987	2.049691E-10	9.434416E-12	1.280081E-10	1.308003E-12	1.000000E-9	1.000000E-9	1.000000E-9	1.000000E-10
731.998858	471.000946	2.051118E-10	9.258907E-12	1.280124E-10	1.327885E-12	1.000000E-9	1.000000E-9	1.000000E-9	1.000000E-10
732.501522	471.348724	2.044024E-10	9.124067E-12	1.280986E-10	1.356600E-12	1.000000E-9	1.000000E-9	1.000000E-9	1.000000E-10
732.999198	471.801819	2.045774E-10	9.016703E-12	1.287387E-10	1.339845E-12	1.000000E-9	1.000000E-9	1.000000E-9	1.000000E-10
733.499866	472.123566	2.051120E-10	9.420717E-12	1.284500E-10	1.332405E-12	1.000000E-9	1.000000E-9	1.000000E-9	1.000000E-10
733.998539	472.569061	2.044690E-10	9.481498E-12	1.280114E-10	1.378751E-12	1.000000E-9	1.000000E-9	1.000000E-9	1.000000E-10
734.497950	472.900421	2.039059E-10	9.263265E-12	1.281758E-10	1.355681E-12	1.000000E-9	1.000000E-9	1.000000E-9	1.000000E-10
734.996693	473.331665	2.048907E-10	9.263100E-12	1.282530E-10	1.282638E-12	1.000000E-9	1.000000E-9	1.000000E-9	1.000000E-10
735.504352	473.679718	2.050915E-10	9.264283E-12	1.277881E-10	1.320651E-12	1.000000E-9	1.000000E-9	1.000000E-9	1.000000E-10
736.011541	474.108459	2.048717E-10	9.265349E-12	1.280615E-10	1.356436E-12	1.000000E-9	1.000000E-9	1.000000E-9	1.000000E-10
736.501239	474.462738	2.047801E-10	9.264729E-12	1.289822E-10	1.356255E-12	1.000000E-9	1.000000E-9	1.000000E-9	1.000000E-10
736.998913	474.882080	2.046285E-10	9.260703E-12	1.287278E-10	1.356602E-12	1.000000E-9	1.000000E-9	1.000000E-9	1.000000E-10
737.507561	475.328613	2.052563E-10	9.259615E-12	1.284968E-10	1.356307E-12	1.000000E-9	1.000000E-9	1.000000E-9	1.000000E-10
738.005239	475.677185	2.055996E-10	9.266205E-12	1.288825E-10	1.356234E-12	1.000000E-9	1.000000E-9	1.000000E-9	1.000000E-10
738.499018	476.103882	2.047092E-10	9.265455E-12	1.289397E-10	1.356066E-12	1.000000E-9	1.000000E-9	1.000000E-9	1.000000E-10
738.998871	476.427490	2.046820E-10	9.264762E-12	1.282514E-10	1.326056E-12	1.000000E-9	1.000000E-9	1.000000E-9	1.000000E-10
739.497966	476.848480	2.048701E-10	9.263182E-12	1.282504E-10	1.307429E-12	1.000000E-9	1.000000E-9	1.000000E-9	1.000000E-10
739.996661	477.171753	2.046397E-10	9.263464E-12	1.282473E-10	1.330100E-12	1.000000E-9	1.000000E-9	1.000000E-9	1.000000E-10
740.499715	477.606720	2.043859E-10	9.263369E-12	1.283983E-10	1.341534E-12	1.000000E-9	1.000000E-9	1.000000E-9	1.000000E-10
740.997798	477.928009	2.038413E-10	9.339072E-12	1.284914E-10	1.380669E-12	1.000000E-9	1.000000E-9	1.000000E-9	1.000000E-10
741.498409	478.345184	2.036874E-10	9.506738E-12	1.287089E-10	1.380819E-12	1.000000E-9	1.000000E-9	1.000000E-9	1.000000E-10
741.996780	478.765411	2.043879E-10	9.507347E-12	1.285788E-10	1.380388E-12	1.000000E-9	1.000000E-9	1.000000E-9	1.000000E-10
742.497746	479.074127	2.045416E-10	9.505841E-12	1.277604E-10	1.380553E-12	1.000000E-9	1.000000E-9	1.000000E-9	1.000000E-10
742.998772	479.474304	2.048740E-10	9.287239E-12	1.277621E-10	1.377944E-12	1.000000E-9	1.000000E-9	1.000000E-9	1.000000E-10
743.500453	479.784363	2.048766E-10	9.261352E-12	1.277622E-10	1.283038E-12	1.000000E-9	1.000000E-9	1.000000E-9	1.000000E-10
744.005110	480.165649	2.048753E-10	9.261616E-12	1.284635E-10	1.275843E-12	1.000000E-9	1.000000E-9	1.000000E-9	1.000000E-10
744.497457	480.468353	2.038376E-10	9.260829E-12	1.287428E-10	1.258921E-12	1.000000E-9	1.000000E-9	1.000000E-9	1.000000E-10
744.997773	480.870636	2.039303E-10	9.257288E-12	1.280165E-10	1.272976E-12	1.000000E-9	1.000000E-9	1.000000E-9	1.000000E-10
745.502867	481.175659	2.053586E-10	9.259699E-12	1.279353E-10	1.283496E-12	1.000000E-9	1.000000E-9	1.000000E-9	1.000000E-10
745.997498	481.584564	2.048512E-10	9.260322E-12	1.277640E-10	1.366124E-12	1.000000E-9	1.000000E-9	1.000000E-9	1.000000E-10
746.497478	481.891083	2.041476E-10	9.502884E-12	1.281618E-10	1.384078E-12	1.000000E-9	1.000000E-9	1.000000E-9	1.000000E-10
746.997673	482.265198	2.046494E-10	9.438707E-12	1.284967E-10	1.405696E-12	1.000000E-9	1.000000E-9	1.000000E-9	1.000000E-10
747.497349	482.680969	2.048697E-10	9.260091E-12	1.284963E-10	1.385954E-12	1.000000E-9	1.000000E-9	1.000000E-9	1.000000E-10
748.008745	483.017151	2.051024E-10	9.391813E-12	1.283515E-10	1.356542E-12	1.000000E-9	1.000000E-9	1.000000E-9	1.000000E-10
748.500998	483.446960	2.049921E-10	9.505486E-12	1.272765E-10	1.340113E-12	1.000000E-9	1.000000E-9	1.000000E-9	1.000000E-10
748.996186	483.784546	2.046263E-10	9.304135E-12	1.276530E-10	1.332226E-12	1.000000E-9	1.000000E-9	1.000000E-9	1.000000E-10
749.508404	484.217773	2.046252E-10	9.262188E-12	1.282506E-10	1.285756E-12	1.000000E-9	1.000000E-9	1.000000E-9	1.000000E-10
749.997962	484.574707	2.046279E-10	9.263991E-12	1.280916E-10	1.289262E-12	1.000000E-9	1.000000E-9	1.000000E-9	1.000000E-10
750.513635	485.010284	2.046265E-10	9.266517E-12	1.280113E-10	1.307913E-12	1.000000E-9	1.000000E-9	1.000000E-9	1.000000E-10
751.003994	485.362366	2.046653E-10	9.268796E-12	1.280098E-10	1.320766E-12	1.000000E-9	1.000000E-9	1.000000E-9	1.000000E-10
751.498702	485.805939	2.051121E-10	9.266173E-12	1.281103E-10	1.332071E-12	1.000000E-9	1.000000E-9	1.000000E-9	1.000000E-10
751.997498	486.145660	2.051116E-10	9.264542E-12	1.284980E-10	1.389266E-12	1.000000E-9	1.000000E-9	1.000000E-9	1.000000E-10
752.501101	486.568512	2.051096E-10	9.264887E-12	1.286169E-10	1.399851E-12	1.000000E-9	1.000000E-9	1.000000E-9	1.000000E-10
752.996729	487.005341	2.049543E-10	9.262807E-12	1.287376E-10	1.332375E-12	1.000000E-9	1.000000E-9	1.000000E-9	1.000000E-10
753.500611	487.327118	2.048685E-10	9.266129E-12	1.281737E-10	1.340233E-12	1.000000E-9	1.000000E-9	1.000000E-9	1.000000E-10
753.997185	487.744995	2.044263E-10	9.264076E-12	1.280071E-10	1.356144E-12	1.000000E-9	1.000000E-9	1.000000E-9	1.000000E-10
754.498991	488.124298	2.046916E-10	9.268326E-12	1.280077E-10	1.372077E-12	1.000000E-9	1.000000E-9	1.000000E-9	1.000000E-10
754.996726	488.560791	2.058371E-10	9.265412E-12	1.280078E-10	1.381036E-12	1.000000E-9	1.000000E-9	1.000000E-9	1.000000E-10
755.505208	488.906219	2.053807E-10	9.265185E-12	1.280043E-10	1.358385E-12	1.000000E-9	1.000000E-9	1.000000E-9	1.000000E-10
755.999065	489.319153	2.048674E-10	9.264509E-12	1.283073E-10	1.352048E-12	1.000000E-9	1.000000E-9	1.000000E-9	1.000000E-10
756.506710	489.680328	2.048695E-10	9.261137E-12	1.284951E-10	1.331958E-12	1.000000E-9	1.000000E-9	1.000000E-9	1.000000E-10
756.997926	490.117554	2.048670E-10	9.257298E-12	1.287143E-10	1.343929E-12	1.000000E-9	1.000000E-9	1.000000E-9	1.000000E-10
757.497927	490.449219	2.048738E-10	9.259167E-12	1.285957E-10	1.355925E-12	1.000000E-9	1.000000E-9	1.000000E-9	1.000000E-10
758.005932	490.878021	2.048729E-10	9.257093E-12	1.280068E-10	1.338312E-12	1.000000E-9	1.000000E-9	1.000000E-9	1.000000E-10
758.502153	491.292328	2.048723E-10	9.258780E-12	1.280030E-10	1.332197E-12	1.000000E-9	1.000000E-9	1.000000E-9	1.000000E-10
758.997704	491.640533	2.048719E-10	9.259101E-12	1.280064E-10	1.331902E-12	1.000000E-9	1.000000E-9	1.000000E-9	1.000000E-10
759.498116	492.051331	2.048706E-10	9.259548E-12	1.283644E-10	1.324366E-12	1.000000E-9	1.000000E-9	1.000000E-9	1.000000E-10
759.997195	492.393341	2.050906E-10	9.260285E-12	1.284905E-10	1.307579E-12	1.000000E-9	1.000000E-9	1.000000E-9	1.000000E-10
760.498312	492.833313	2.050057E-10	9.263033E-12	1.280064E-10	1.379432E-12	1.000000E-9	1.000000E-9	1.000000E-9	1.000000E-10
760.998830	493.163574	2.043880E-10	9.259552E-12	1.279309E-10	1.429211E-12	1.000000E-9	1.000000E-9	1.000000E-9	1.000000E-10
761.499960	493.565216	2.045976E-10	9.259447E-12	1.277595E-10	1.344530E-12	1.000000E-9	1.000000E-9	1.000000E-9	1.000000E-10
762.005840	493.900757	2.048668E-10	9.257899E-12	1.276222E-10	1.339453E-12	1.000000E-9	1.000000E-9	1.000000E-9	1.000000E-10
762.497243	494.345551	2.045207E-10	9.257734E-12	1.275166E-10	1.380693E-12	1.000000E-9	1.000000E-9	1.000000E-9	1.000000E-10
763.001207	494.683716	2.043823E-10	9.258049E-12	1.281349E-10	1.390493E-12	1.000000E-9	1.000000E-9	1.000000E-9	1.000000E-10
763.498461	495.118744	2.060705E-10	9.395388E-12	1.282484E-10	1.405245E-12	1.000000E-9	1.000000E-9	1.000000E-9	1.000000E-10
763.997921	495.547394	2.055168E-10	9.505449E-12	1.282487E-10	1.337358E-12	1.000000E-9	1.000000E-9	1.000000E-9	1.000000E-10
764.498753	495.867249	2.038979E-10	9.301104E-12	1.283471E-10	1.307723E-12	1.000000E-9	1.000000E-9	1.000000E-9	1.000000E-10
765.009844	496.294067	2.050995E-10	9.259470E-12	1.284914E-10	1.379562E-12	1.000000E-9	1.000000E-9	1.000000E-9	1.000000E-10
765.500906	496.630463	2.060842E-10	9.261583E-12	1.281577E-10	1.381184E-12	1.000000E-9	1.000000E-9	1.000000E-9	1.000000E-10
765.997049	497.067993	2.047048E-10	9.261682E-12	1.280079E-10	1.380991E-12	1.000000E-9	1.000000E-9	1.000000E-9	1.000000E-10
766.501589	497.409576	2.044505E-10	9.258626E-12	1.282417E-10	1.393827E-12	1.000000E-9	1.000000E-9	1.000000E-9	1.000000E-10
767.008571	497.822632	2.051117E-10	9.257970E-12	1.281993E-10	1.405427E-12	1.000000E-9	1.000000E-9	1.000000E-9	1.000000E-10
767.499479	498.167603	2.050204E-10	9.258549E-12	1.280053E-10	1.327086E-12	1.000000E-9	1.000000E-9	1.000000E-9	1.000000E-10
767.997056	498.589539	2.048703E-10	9.485524E-12	1.277580E-10	1.313306E-12	1.000000E-9	1.000000E-9	1.000000E-9	1.000000E-10
768.498757	498.912384	2.048677E-10	9.498582E-12	1.275204E-10	1.381165E-12	1.000000E-9	1.000000E-9	1.000000E-9	1.000000E-10
768.997776	499.314789	2.048697E-10	9.501258E-12	1.283123E-10	1.361953E-12	1.000000E-9	1.000000E-9	1.000000E-9	1.000000E-10
769.498914	499.694580	2.041887E-10	9.372434E-12	1.284806E-10	1.331601E-12	1.000000E-9	1.000000E-9	1.000000E-9	1.000000E-10
769.996622	500.027161	2.043671E-10	9.257445E-12	1.282528E-10	1.331830E-12	1.000000E-9	1.000000E-9	1.000000E-9	1.000000E-10
770.501609	500.414795	2.051125E-10	9.259944E-12	1.284231E-10	1.331684E-12	1.000000E-9	1.000000E-9	1.000000E-9	1.000000E-10
770.997357	500.774384	2.053583E-10	9.261086E-12	1.287376E-10	1.286668E-12	1.000000E-9	1.000000E-9	1.000000E-9	1.000000E-10
771.503035	501.192566	2.055995E-10	9.260052E-12	1.282779E-10	1.292600E-12	1.000000E-9	1.000000E-9	1.000000E-9	1.000000E-10
771.998780	501.527557	2.052310E-10	9.259101E-12	1.280083E-10	1.331450E-12	1.000000E-9	1.000000E-9	1.000000E-9	1.000000E-10
772.500784	501.909119	2.050884E-10	9.260107E-12	1.282285E-10	1.343870E-12	1.000000E-9	1.000000E-9	1.000000E-9	1.000000E-10
772.998490	502.247192	2.046242E-10	9.405162E-12	1.282965E-10	1.355786E-12	1.000000E-9	1.000000E-9	1.000000E-9	1.000000E-10
773.500940	502.656982	2.046249E-10	9.497657E-12	1.284919E-10	1.355761E-12	1.000000E-9	1.000000E-9	1.000000E-9	1.000000E-10
773.998847	502.987518	2.046265E-10	9.278860E-12	1.280424E-10	1.354940E-12	1.000000E-9	1.000000E-9	1.000000E-9	1.000000E-10
774.499613	503.400208	2.049208E-10	9.254812E-12	1.275203E-10	1.331425E-12	1.000000E-9	1.000000E-9	1.000000E-9	1.000000E-10
774.998489	503.814453	2.051110E-10	9.255030E-12	1.282457E-10	1.331682E-12	1.000000E-9	1.000000E-9	1.000000E-9	1.000000E-10
775.497872	504.145691	2.048959E-10	9.255112E-12	1.284765E-10	1.331622E-12	1.000000E-9	1.000000E-9	1.000000E-9	1.000000E-10
775.996953	504.579163	2.048264E-10	9.255440E-12	1.277640E-10	1.317033E-12	1.000000E-9	1.000000E-9	1.000000E-9	1.000000E-10
776.498101	504.940552	2.046244E-10	9.435383E-12	1.278363E-10	1.307373E-12	1.000000E-9	1.000000E-9	1.000000E-9	1.000000E-10
777.007449	505.394073	2.039780E-10	9.497738E-12	1.280080E-10	1.286127E-12	1.000000E-9	1.000000E-9	1.000000E-9	1.000000E-10
777.499457	505.731995	2.031679E-10	9.254564E-12	1.281489E-10	1.293617E-12	1.000000E-9	1.000000E-9	1.000000E-9	1.000000E-10
778.001119	506.154144	2.043875E-10	9.252020E-12	1.282504E-10	1.356075E-12	1.000000E-9	1.000000E-9	1.000000E-9	1.000000E-10
778.497854	506.504791	2.048637E-10	9.253879E-12	1.280366E-10	1.334937E-12	1.000000E-9	1.000000E-9	1.000000E-9	1.000000E-10
778.998860	506.936005	2.048636E-10	9.117501E-12	1.280068E-10	1.307055E-12	1.000000E-9	1.000000E-9	1.000000E-9	1.000000E-10
779.510840	507.360077	2.048659E-10	9.008448E-12	1.280056E-10	1.341705E-12	1.000000E-9	1.000000E-9	1.000000E-9	1.000000E-10
779.997263	507.707184	2.048662E-10	9.215982E-12	1.280059E-10	1.356118E-12	1.000000E-9	1.000000E-9	1.000000E-9	1.000000E-10
780.498803	508.162262	2.044608E-10	9.254171E-12	1.280052E-10	1.284208E-12	1.000000E-9	1.000000E-9	1.000000E-9	1.000000E-10
780.997545	508.514008	2.041425E-10	9.256856E-12	1.281762E-10	1.289126E-12	1.000000E-9	1.000000E-9	1.000000E-9	1.000000E-10
781.496870	508.947968	2.051468E-10	9.259397E-12	1.282506E-10	1.307406E-12	1.000000E-9	1.000000E-9	1.000000E-9	1.000000E-10
781.996593	509.310547	2.053090E-10	9.257562E-12	1.280154E-10	1.359255E-12	1.000000E-9	1.000000E-9	1.000000E-9	1.000000E-10
782.497028	509.734680	2.048661E-10	9.258813E-12	1.281852E-10	1.405058E-12	1.000000E-9	1.000000E-9	1.000000E-9	1.000000E-10
782.997588	510.088684	2.047794E-10	9.257658E-12	1.287372E-10	1.346004E-12	1.000000E-9	1.000000E-9	1.000000E-9	1.000000E-10
783.498665	510.514618	2.046296E-10	9.258625E-12	1.286043E-10	1.326378E-12	1.000000E-9	1.000000E-9	1.000000E-9	1.000000E-10
783.996628	510.850952	2.046248E-10	9.259638E-12	1.284922E-10	1.282949E-12	1.000000E-9	1.000000E-9	1.000000E-9	1.000000E-10
784.496871	511.275055	2.046244E-10	9.259859E-12	1.276925E-10	1.310922E-12	1.000000E-9	1.000000E-9	1.000000E-9	1.000000E-10
784.997155	511.700867	2.053238E-10	9.258427E-12	1.275670E-10	1.355925E-12	1.000000E-9	1.000000E-9	1.000000E-9	1.000000E-10
785.501072	512.052002	2.051313E-10	9.256378E-12	1.280109E-10	1.339925E-12	1.000000E-9	1.000000E-9	1.000000E-9	1.000000E-10
786.001082	512.489807	2.043884E-10	9.449415E-12	1.281046E-10	1.331781E-12	1.000000E-9	1.000000E-9	1.000000E-9	1.000000E-10
786.497458	512.825439	2.048895E-10	9.483856E-12	1.282536E-10	1.354519E-12	1.000000E-9	1.000000E-9	1.000000E-9	1.000000E-10
786.996356	513.237305	2.053576E-10	9.259734E-12	1.280911E-10	1.356023E-12	1.000000E-9	1.000000E-9	1.000000E-9	1.000000E-10
787.501146	513.575012	2.047834E-10	9.258062E-12	1.280044E-10	1.356449E-12	1.000000E-9	1.000000E-9	1.000000E-9	1.000000E-10
787.996277	513.987244	2.046265E-10	9.256477E-12	1.282278E-10	1.344354E-12	1.000000E-9	1.000000E-9	1.000000E-9	1.000000E-10
788.500627	514.334351	2.046244E-10	9.255710E-12	1.281969E-10	1.332160E-12	1.000000E-9	1.000000E-9	1.000000E-9	1.000000E-10
788.997709	514.762024	2.044710E-10	9.255891E-12	1.280056E-10	1.331509E-12	1.000000E-9	1.000000E-9	1.000000E-9	1.000000E-10
789.498610	515.095154	2.041435E-10	9.472793E-12	1.280101E-10	1.331236E-12	1.000000E-9	1.000000E-9	1.000000E-9	1.000000E-10
789.997152	515.514282	2.044410E-10	9.454815E-12	1.280121E-10	1.307720E-12	1.000000E-9	1.000000E-9	1.000000E-9	1.000000E-10
790.499572	515.927307	2.046286E-10	9.257638E-12	1.289309E-10	1.323525E-12	1.000000E-9	1.000000E-9	1.000000E-9	1.000000E-10
790.997439	516.258240	2.044111E-10	9.258059E-12	1.291740E-10	1.356441E-12	1.000000E-9	1.000000E-9	1.000000E-9	1.000000E-10
791.500556	516.696594	2.044306E-10	9.255532E-12	1.280098E-10	1.327257E-12	1.000000E-9	1.000000E-9	1.000000E-9	1.000000E-10
791.995975	517.050354	2.046305E-10	9.257268E-12	1.280867E-10	1.307795E-12	1.000000E-9	1.000000E-9	1.000000E-9	1.000000E-10
792.507088	517.464172	2.050668E-10	9.261715E-12	1.282528E-10	1.349851E-12	1.000000E-9	1.000000E-9	1.000000E-9	1.000000E-10
792.997416	517.770935	2.055977E-10	9.499519E-12	1.279651E-10	1.371909E-12	1.000000E-9	1.000000E-9	1.000000E-9	1.000000E-10
793.498590	518.176941	2.054260E-10	9.431399E-12	1.277612E-10	1.454157E-12	1.000000E-9	1.000000E-9	1.000000E-9	1.000000E-10
794.005567	518.608337	2.053574E-10	9.256591E-12	1.279705E-10	1.401885E-12	1.000000E-9	1.000000E-9	1.000000E-9	1.000000E-10
794.496525	518.939026	2.053510E-10	9.258956E-12	1.280414E-10	1.331946E-12	1.000000E-9	1.000000E-9	1.000000E-9	1.000000E-10
795.005488	519.364685	2.055611E-10	9.258891E-12	1.282513E-10	1.297437E-12	1.000000E-9	1.000000E-9	1.000000E-9	1.000000E-10
795.508507	519.689880	2.060874E-10	9.262402E-12	1.282532E-10	1.282667E-12	1.000000E-9	1.000000E-9	1.000000E-9	1.000000E-10
796.000862	520.084167	2.055469E-10	9.291753E-12	1.282513E-10	1.306577E-12	1.000000E-9	1.000000E-9	1.000000E-9	1.000000E-10
796.510331	520.408325	2.051133E-10	9.505123E-12	1.279080E-10	1.320241E-12	1.000000E-9	1.000000E-9	1.000000E-9	1.000000E-10
797.000290	520.831909	2.053112E-10	9.405153E-12	1.277651E-10	1.356262E-12	1.000000E-9	1.000000E-9	1.000000E-9	1.000000E-10
797.498054	521.169739	2.052354E-10	9.262710E-12	1.279994E-10	1.356361E-12	1.000000E-9	1.000000E-9	1.000000E-9	1.000000E-10
798.005777	521.578247	2.043883E-10	9.259434E-12	1.283110E-10	1.356188E-12	1.000000E-9	1.000000E-9	1.000000E-9	1.000000E-10
798.500455	521.929810	2.042943E-10	9.258475E-12	1.292242E-10	1.376152E-12	1.000000E-9	1.000000E-9	1.000000E-9	1.000000E-10
798.997248	522.380371	2.041456E-10	9.256551E-12	1.285675E-10	1.380932E-12	1.000000E-9	1.000000E-9	1.000000E-9	1.000000E-10
799.497455	522.843872	2.046252E-10	9.199790E-12	1.280075E-10	1.381181E-12	1.000000E-9	1.000000E-9	1.000000E-9	1.000000E-10
799.997229	523.202026	2.048709E-10	9.015138E-12	1.274207E-10	1.371607E-12	1.000000E-9	1.000000E-9	1.000000E-9	1.000000E-10
800.512136	523.622681	2.051025E-10	9.271041E-12	1.274119E-10	1.356554E-12	1.000000E-9	1.000000E-9	1.000000E-9	1.000000E-10
800.999541	523.953308	2.048807E-10	9.501790E-12	1.287379E-10	1.324502E-12	1.000000E-9	1.000000E-9	1.000000E-9	1.000000E-10
801.498293	524.398132	2.041423E-10	9.300965E-12	1.282776E-10	1.307784E-12	1.000000E-9	1.000000E-9	1.000000E-9	1.000000E-10
801.997654	524.730713	2.041387E-10	9.259038E-12	1.275202E-10	1.354497E-12	1.000000E-9	1.000000E-9	1.000000E-9	1.000000E-10
802.502736	525.161255	2.041398E-10	9.256936E-12	1.281601E-10	1.351445E-12	1.000000E-9	1.000000E-9	1.000000E-9	1.000000E-10
803.001088	525.507324	2.052966E-10	9.258809E-12	1.284923E-10	1.332269E-12	1.000000E-9	1.000000E-9	1.000000E-9	1.000000E-10
803.500916	525.942383	2.055080E-10	9.260649E-12	1.284911E-10	1.319904E-12	1.000000E-9	1.000000E-9	1.000000E-9	1.000000E-10
803.996591	526.299377	2.043883E-10	9.261913E-12	1.283878E-10	1.307960E-12	1.000000E-9	1.000000E-9	1.000000E-9	1.000000E-10
804.497885	526.755859	2.047277E-10	9.262613E-12	1.280039E-10	1.383495E-12	1.000000E-9	1.000000E-9	1.000000E-9	1.000000E-10
804.996657	527.218262	2.053533E-10	9.262030E-12	1.283573E-10	1.401866E-12	1.000000E-9	1.000000E-9	1.000000E-9	1.000000E-10
805.502002	527.567200	2.055109E-10	9.310274E-12	1.287359E-10	1.356256E-12	1.000000E-9	1.000000E-9	1.000000E-9	1.000000E-10
805.996192	528.001648	2.055949E-10	9.500622E-12	1.285463E-10	1.356050E-12	1.000000E-9	1.000000E-9	1.000000E-9	1.000000E-10
806.506422	528.342163	2.049348E-10	9.385821E-12	1.285009E-10	1.355908E-12	1.000000E-9	1.000000E-9	1.000000E-9	1.000000E-10
807.011327	528.792603	2.047812E-10	9.262780E-12	1.287350E-10	1.295704E-12	1.000000E-9	1.000000E-9	1.000000E-9	1.000000E-10
807.499613	529.123474	2.043835E-10	9.261632E-12	1.284285E-10	1.258086E-12	1.000000E-9	1.000000E-9	1.000000E-9	1.000000E-10
807.998572	529.557556	2.045992E-10	9.263493E-12	1.277642E-10	1.345092E-12	1.000000E-9	1.000000E-9	1.000000E-9	1.000000E-10
