# Supplementary material for: The influence of bulk stoichiometry on near-ambient pressure reactivity of bare and Pt-loaded rutile TiO2(110)
Source: Nanoscale. 2024 Aug 29;16(38):17825–37. doi: 10.1039/d4nr01702a (PMC11381967; doi:10.1039/d4nr01702a)
Supplement: NR-016-D4NR01702A-s002 [file NR-016-D4NR01702A-s002.zip › TPD_XPS/HR-TiO2_TPD_Pt-NP_1000K.lvm]

ti_240229_001	Te__240229_001	28_240229_001	30_240229_001	44_240229_001	46_240229_001	28_Qr_240229_001	30_Qr_240229_001	44_Qr_240229_001	46_Qr_240229_001
0.000000	-76.332794	1.782851E-10	9.747904E-12	1.004107E-10	1.765181E-12	1.000000E-9	1.000000E-9	1.000000E-9	1.000000E-10
0.494678	-76.393700	1.784453E-10	9.973132E-12	1.004030E-10	1.782651E-12	1.000000E-9	1.000000E-9	1.000000E-9	1.000000E-10
0.994786	-76.432137	1.784445E-10	9.945433E-12	1.004028E-10	1.713161E-12	1.000000E-9	1.000000E-9	1.000000E-9	1.000000E-10
1.495448	-76.493523	1.784479E-10	9.752132E-12	1.002200E-10	1.739136E-12	1.000000E-9	1.000000E-9	1.000000E-9	1.000000E-10
1.993118	-76.547363	1.779954E-10	9.751420E-12	1.001616E-10	1.787094E-12	1.000000E-9	1.000000E-9	1.000000E-9	1.000000E-10
2.495776	-76.587959	1.780559E-10	9.751146E-12	1.001594E-10	1.771912E-12	1.000000E-9	1.000000E-9	1.000000E-9	1.000000E-10
2.996445	-76.653015	1.784429E-10	9.754191E-12	1.001593E-10	1.762601E-12	1.000000E-9	1.000000E-9	1.000000E-9	1.000000E-10
3.494115	-76.707664	1.779700E-10	9.751722E-12	1.001600E-10	1.762755E-12	1.000000E-9	1.000000E-9	1.000000E-9	1.000000E-10
3.996772	-76.723686	1.774605E-10	9.749776E-12	1.001587E-10	1.762794E-12	1.000000E-9	1.000000E-9	1.000000E-9	1.000000E-10
4.494450	-76.767952	1.781947E-10	9.827460E-12	1.001643E-10	1.762673E-12	1.000000E-9	1.000000E-9	1.000000E-9	1.000000E-10
4.995170	-76.811684	1.784673E-10	9.992809E-12	1.006030E-10	1.762798E-12	1.000000E-9	1.000000E-9	1.000000E-9	1.000000E-10
5.495831	-76.866821	1.789313E-10	9.844183E-12	1.005144E-10	1.762367E-12	1.000000E-9	1.000000E-9	1.000000E-9	1.000000E-10
5.995498	-76.885361	1.786192E-10	9.752469E-12	9.991910E-11	1.762902E-12	1.000000E-9	1.000000E-9	1.000000E-9	1.000000E-10
6.493176	-76.919006	1.779571E-10	9.974047E-12	1.003821E-10	1.764266E-12	1.000000E-9	1.000000E-9	1.000000E-9	1.000000E-10
6.995832	-76.971329	1.781039E-10	9.955185E-12	1.008914E-10	1.787332E-12	1.000000E-9	1.000000E-9	1.000000E-9	1.000000E-10
7.492513	-76.990372	1.782000E-10	9.758342E-12	1.001683E-10	1.794968E-12	1.000000E-9	1.000000E-9	1.000000E-9	1.000000E-10
7.993176	-77.037506	1.784215E-10	9.867889E-12	9.991671E-11	1.811363E-12	1.000000E-9	1.000000E-9	1.000000E-9	1.000000E-10
8.493128	-77.062599	1.782568E-10	9.998478E-12	1.001602E-10	1.752739E-12	1.000000E-9	1.000000E-9	1.000000E-9	1.000000E-10
8.993521	-77.092796	1.772255E-10	1.017669E-11	1.003080E-10	1.713820E-12	1.000000E-9	1.000000E-9	1.000000E-9	1.000000E-10
9.491067	-77.116730	1.775421E-10	1.024007E-11	1.006518E-10	1.797853E-12	1.000000E-9	1.000000E-9	1.000000E-9	1.000000E-10
9.995704	-77.161102	1.779565E-10	1.000105E-11	1.005119E-10	1.799329E-12	1.000000E-9	1.000000E-9	1.000000E-9	1.000000E-10
10.493389	-77.213181	1.781386E-10	9.997914E-12	1.004119E-10	1.738306E-12	1.000000E-9	1.000000E-9	1.000000E-9	1.000000E-10
10.992086	-77.245445	1.781859E-10	1.000222E-11	1.006222E-10	1.760129E-12	1.000000E-9	1.000000E-9	1.000000E-9	1.000000E-10
11.494705	-77.278114	1.774686E-10	9.858205E-12	1.004910E-10	1.786534E-12	1.000000E-9	1.000000E-9	1.000000E-9	1.000000E-10
11.992069	-77.328423	1.777498E-10	9.756174E-12	9.967851E-11	1.804392E-12	1.000000E-9	1.000000E-9	1.000000E-9	1.000000E-10
12.493829	-77.370049	1.784468E-10	9.755297E-12	9.978118E-11	1.809673E-12	1.000000E-9	1.000000E-9	1.000000E-9	1.000000E-10
12.993834	-77.356491	1.783000E-10	9.755990E-12	9.991565E-11	1.762558E-12	1.000000E-9	1.000000E-9	1.000000E-9	1.000000E-10
13.503561	-77.395958	1.782007E-10	9.756964E-12	1.002637E-10	1.762724E-12	1.000000E-9	1.000000E-9	1.000000E-9	1.000000E-10
13.994984	-77.449280	1.779850E-10	9.861780E-12	1.004017E-10	1.762690E-12	1.000000E-9	1.000000E-9	1.000000E-9	1.000000E-10
14.492811	-77.490555	1.780229E-10	9.999395E-12	9.991864E-11	1.720851E-12	1.000000E-9	1.000000E-9	1.000000E-9	1.000000E-10
14.994483	-77.505737	1.784407E-10	9.824602E-12	9.999458E-11	1.689408E-12	1.000000E-9	1.000000E-9	1.000000E-9	1.000000E-10
15.492922	-77.522820	1.783371E-10	9.757540E-12	1.001665E-10	1.689609E-12	1.000000E-9	1.000000E-9	1.000000E-9	1.000000E-10
16.001792	-77.544472	1.781956E-10	9.999095E-12	1.004414E-10	1.699820E-12	1.000000E-9	1.000000E-9	1.000000E-9	1.000000E-10
16.494526	-77.558228	1.785424E-10	9.930510E-12	1.006552E-10	1.762823E-12	1.000000E-9	1.000000E-9	1.000000E-9	1.000000E-10
17.003413	-77.581619	1.786809E-10	9.755105E-12	1.002305E-10	1.762668E-12	1.000000E-9	1.000000E-9	1.000000E-9	1.000000E-10
17.492939	-77.605064	1.789272E-10	9.760125E-12	1.001299E-10	1.762583E-12	1.000000E-9	1.000000E-9	1.000000E-9	1.000000E-10
17.993664	-77.638466	1.787296E-10	9.756977E-12	9.992146E-11	1.762473E-12	1.000000E-9	1.000000E-9	1.000000E-9	1.000000E-10
18.494332	-77.665321	1.781988E-10	9.752125E-12	1.000184E-10	1.762497E-12	1.000000E-9	1.000000E-9	1.000000E-9	1.000000E-10
18.992633	-77.693924	1.784763E-10	9.752646E-12	1.001626E-10	1.737996E-12	1.000000E-9	1.000000E-9	1.000000E-9	1.000000E-10
19.508267	-77.744362	1.786872E-10	9.756979E-12	1.004982E-10	1.717207E-12	1.000000E-9	1.000000E-9	1.000000E-9	1.000000E-10
19.997062	-77.795975	1.786868E-10	9.753057E-12	1.006509E-10	1.665225E-12	1.000000E-9	1.000000E-9	1.000000E-9	1.000000E-10
20.493742	-77.823303	1.786241E-10	9.755936E-12	1.001637E-10	1.706532E-12	1.000000E-9	1.000000E-9	1.000000E-9	1.000000E-10
20.993414	-77.847717	1.782002E-10	9.758249E-12	1.000932E-10	1.738540E-12	1.000000E-9	1.000000E-9	1.000000E-9	1.000000E-10
21.496269	-77.899361	1.782004E-10	9.759213E-12	9.992077E-11	1.758654E-12	1.000000E-9	1.000000E-9	1.000000E-9	1.000000E-10
21.993745	-77.965714	1.781979E-10	1.000001E-11	9.992163E-11	1.759420E-12	1.000000E-9	1.000000E-9	1.000000E-9	1.000000E-10
22.492387	-77.970787	1.780230E-10	9.929939E-12	9.991948E-11	1.738938E-12	1.000000E-9	1.000000E-9	1.000000E-9	1.000000E-10
22.993471	-77.985909	1.779528E-10	9.749936E-12	1.001286E-10	1.676896E-12	1.000000E-9	1.000000E-9	1.000000E-9	1.000000E-10
23.493114	-78.006523	1.781964E-10	9.749009E-12	1.001636E-10	1.592724E-12	1.000000E-9	1.000000E-9	1.000000E-9	1.000000E-10
23.993165	-78.059990	1.783358E-10	9.749526E-12	1.001635E-10	1.643543E-12	1.000000E-9	1.000000E-9	1.000000E-9	1.000000E-10
24.492597	-78.111328	1.786884E-10	9.751448E-12	1.000601E-10	1.665351E-12	1.000000E-9	1.000000E-9	1.000000E-9	1.000000E-10
24.995337	-78.135918	1.782819E-10	9.722535E-12	9.991995E-11	1.737020E-12	1.000000E-9	1.000000E-9	1.000000E-9	1.000000E-10
25.494828	-78.152473	1.779537E-10	9.507836E-12	1.002552E-10	1.745307E-12	1.000000E-9	1.000000E-9	1.000000E-9	1.000000E-10
25.995208	-78.172417	1.783613E-10	9.608574E-12	1.004119E-10	1.762499E-12	1.000000E-9	1.000000E-9	1.000000E-9	1.000000E-10
26.491854	-78.186775	1.783198E-10	9.752294E-12	9.969799E-11	1.723477E-12	1.000000E-9	1.000000E-9	1.000000E-9	1.000000E-10
26.992601	-78.227493	1.772261E-10	9.590926E-12	9.980205E-11	1.689455E-12	1.000000E-9	1.000000E-9	1.000000E-9	1.000000E-10
27.491441	-78.232986	1.780005E-10	9.514244E-12	1.001631E-10	1.729401E-12	1.000000E-9	1.000000E-9	1.000000E-9	1.000000E-10
27.993365	-78.257050	1.791791E-10	9.978455E-12	9.989775E-11	1.740607E-12	1.000000E-9	1.000000E-9	1.000000E-9	1.000000E-10
28.492040	-78.258003	1.783205E-10	9.933477E-12	9.967681E-11	1.762904E-12	1.000000E-9	1.000000E-9	1.000000E-9	1.000000E-10
28.993805	-78.260078	1.779558E-10	9.753921E-12	1.004794E-10	1.724228E-12	1.000000E-9	1.000000E-9	1.000000E-9	1.000000E-10
29.493663	-78.292252	1.779550E-10	9.751316E-12	1.005606E-10	1.665369E-12	1.000000E-9	1.000000E-9	1.000000E-9	1.000000E-10
29.994579	-78.279251	1.780144E-10	9.749956E-12	9.991945E-11	1.681683E-12	1.000000E-9	1.000000E-9	1.000000E-9	1.000000E-10
30.491261	-78.286865	1.781973E-10	9.948311E-12	9.982169E-11	1.689248E-12	1.000000E-9	1.000000E-9	1.000000E-9	1.000000E-10
30.995960	-78.293770	1.782002E-10	9.972833E-12	9.967402E-11	1.760470E-12	1.000000E-9	1.000000E-9	1.000000E-9	1.000000E-10
31.495638	-78.316719	1.782010E-10	9.750549E-12	9.983815E-11	1.751659E-12	1.000000E-9	1.000000E-9	1.000000E-9	1.000000E-10
31.996542	-78.328712	1.776139E-10	9.752180E-12	9.991921E-11	1.714449E-12	1.000000E-9	1.000000E-9	1.000000E-9	1.000000E-10
32.495862	-78.331985	1.775088E-10	9.750967E-12	9.969370E-11	1.688595E-12	1.000000E-9	1.000000E-9	1.000000E-9	1.000000E-10
32.993546	-78.341698	1.779528E-10	9.750215E-12	9.968046E-11	1.664908E-12	1.000000E-9	1.000000E-9	1.000000E-9	1.000000E-10
33.493216	-78.320602	1.780460E-10	9.752016E-12	9.968196E-11	1.704942E-12	1.000000E-9	1.000000E-9	1.000000E-9	1.000000E-10
33.994625	-78.330482	1.782014E-10	9.755654E-12	9.955460E-11	1.710255E-12	1.000000E-9	1.000000E-9	1.000000E-9	1.000000E-10
34.492302	-78.324051	1.781983E-10	9.757639E-12	9.943330E-11	1.665167E-12	1.000000E-9	1.000000E-9	1.000000E-9	1.000000E-10
34.992815	-78.292229	1.782015E-10	9.756641E-12	1.000148E-10	1.700487E-12	1.000000E-9	1.000000E-9	1.000000E-9	1.000000E-10
35.493514	-78.297958	1.784359E-10	9.757158E-12	1.001819E-10	1.762559E-12	1.000000E-9	1.000000E-9	1.000000E-9	1.000000E-10
35.994191	-78.307236	1.784454E-10	9.752450E-12	1.004078E-10	1.684449E-12	1.000000E-9	1.000000E-9	1.000000E-9	1.000000E-10
36.492859	-78.307480	1.784450E-10	9.749043E-12	1.002305E-10	1.640956E-12	1.000000E-9	1.000000E-9	1.000000E-9	1.000000E-10
36.993235	-78.259613	1.782023E-10	9.748231E-12	9.992142E-11	1.731994E-12	1.000000E-9	1.000000E-9	1.000000E-9	1.000000E-10
37.493908	-78.213562	1.779591E-10	9.751545E-12	9.960441E-11	1.728271E-12	1.000000E-9	1.000000E-9	1.000000E-9	1.000000E-10
37.995585	-78.187927	1.777601E-10	9.752699E-12	9.942859E-11	1.689850E-12	1.000000E-9	1.000000E-9	1.000000E-9	1.000000E-10
38.492271	-78.158867	1.777261E-10	9.751366E-12	1.001204E-10	1.689568E-12	1.000000E-9	1.000000E-9	1.000000E-9	1.000000E-10
38.995656	-78.137466	1.779561E-10	9.749861E-12	1.000633E-10	1.689755E-12	1.000000E-9	1.000000E-9	1.000000E-9	1.000000E-10
39.492313	-78.138542	1.780446E-10	9.754040E-12	9.967557E-11	1.708472E-12	1.000000E-9	1.000000E-9	1.000000E-9	1.000000E-10
39.995030	-78.133217	1.782026E-10	9.751157E-12	9.967755E-11	1.715249E-12	1.000000E-9	1.000000E-9	1.000000E-9	1.000000E-10
40.497686	-78.096657	1.778887E-10	9.799532E-12	9.967966E-11	1.738713E-12	1.000000E-9	1.000000E-9	1.000000E-9	1.000000E-10
40.993373	-78.045250	1.777121E-10	9.996348E-12	9.948517E-11	1.721026E-12	1.000000E-9	1.000000E-9	1.000000E-9	1.000000E-10
41.493051	-78.028442	1.774895E-10	9.877825E-12	9.947429E-11	1.689751E-12	1.000000E-9	1.000000E-9	1.000000E-9	1.000000E-10
41.995879	-78.014160	1.777630E-10	9.753617E-12	1.001681E-10	1.705137E-12	1.000000E-9	1.000000E-9	1.000000E-9	1.000000E-10
42.492554	-77.985863	1.789320E-10	9.753693E-12	9.999983E-11	1.714385E-12	1.000000E-9	1.000000E-9	1.000000E-9	1.000000E-10
42.994228	-77.983177	1.786973E-10	9.753575E-12	9.967638E-11	1.714556E-12	1.000000E-9	1.000000E-9	1.000000E-9	1.000000E-10
43.493895	-77.937950	1.784447E-10	9.750275E-12	9.983355E-11	1.709761E-12	1.000000E-9	1.000000E-9	1.000000E-9	1.000000E-10
43.995564	-77.885590	1.791998E-10	9.754983E-12	9.992692E-11	1.689726E-12	1.000000E-9	1.000000E-9	1.000000E-9	1.000000E-10
44.494239	-77.830681	1.793285E-10	9.754884E-12	1.001464E-10	1.713046E-12	1.000000E-9	1.000000E-9	1.000000E-9	1.000000E-10
44.994917	-77.757652	1.779552E-10	9.751726E-12	1.002199E-10	1.738172E-12	1.000000E-9	1.000000E-9	1.000000E-9	1.000000E-10
45.493536	-77.665062	1.778721E-10	9.749197E-12	1.004060E-10	1.701030E-12	1.000000E-9	1.000000E-9	1.000000E-9	1.000000E-10
45.993251	-77.604324	1.777147E-10	9.750492E-12	1.000638E-10	1.692412E-12	1.000000E-9	1.000000E-9	1.000000E-9	1.000000E-10
46.494884	-77.545441	1.775619E-10	9.797514E-12	9.967935E-11	1.738211E-12	1.000000E-9	1.000000E-9	1.000000E-9	1.000000E-10
46.995555	-77.514641	1.774663E-10	9.992621E-12	9.986904E-11	1.705687E-12	1.000000E-9	1.000000E-9	1.000000E-9	1.000000E-10
47.493237	-77.442886	1.785664E-10	9.879472E-12	9.989454E-11	1.641477E-12	1.000000E-9	1.000000E-9	1.000000E-9	1.000000E-10
47.994905	-77.375854	1.785414E-10	9.756100E-12	9.943455E-11	1.641056E-12	1.000000E-9	1.000000E-9	1.000000E-9	1.000000E-10
48.493690	-77.313873	1.779552E-10	9.568541E-12	9.943392E-11	1.640537E-12	1.000000E-9	1.000000E-9	1.000000E-9	1.000000E-10
48.993361	-77.250893	1.779542E-10	9.518707E-12	9.943500E-11	1.663057E-12	1.000000E-9	1.000000E-9	1.000000E-9	1.000000E-10
49.493034	-77.168282	1.779533E-10	9.752142E-12	9.973024E-11	1.665673E-12	1.000000E-9	1.000000E-9	1.000000E-9	1.000000E-10
49.994703	-77.121872	1.783201E-10	9.831793E-12	9.992066E-11	1.665778E-12	1.000000E-9	1.000000E-9	1.000000E-9	1.000000E-10
50.495388	-77.029640	1.784226E-10	9.994737E-12	1.005761E-10	1.654567E-12	1.000000E-9	1.000000E-9	1.000000E-9	1.000000E-10
50.993063	-76.972885	1.777054E-10	9.852332E-12	1.005355E-10	1.641441E-12	1.000000E-9	1.000000E-9	1.000000E-9	1.000000E-10
51.493737	-76.892250	1.777881E-10	9.755449E-12	9.992330E-11	1.733695E-12	1.000000E-9	1.000000E-9	1.000000E-9	1.000000E-10
51.994402	-76.840897	1.779538E-10	9.755094E-12	9.969755E-11	1.761557E-12	1.000000E-9	1.000000E-9	1.000000E-9	1.000000E-10
52.494084	-76.743126	1.778087E-10	9.753028E-12	9.943573E-11	1.714500E-12	1.000000E-9	1.000000E-9	1.000000E-9	1.000000E-10
52.994756	-76.654236	1.777132E-10	9.750449E-12	9.979831E-11	1.684070E-12	1.000000E-9	1.000000E-9	1.000000E-9	1.000000E-10
53.496480	-76.563873	1.777115E-10	9.750193E-12	9.991080E-11	1.615939E-12	1.000000E-9	1.000000E-9	1.000000E-9	1.000000E-10
53.994030	-76.500450	1.777885E-10	9.746824E-12	9.943745E-11	1.631014E-12	1.000000E-9	1.000000E-9	1.000000E-9	1.000000E-10
54.493076	-76.401588	1.781963E-10	9.749751E-12	9.957805E-11	1.641132E-12	1.000000E-9	1.000000E-9	1.000000E-9	1.000000E-10
54.993746	-76.275581	1.780968E-10	9.753386E-12	9.992173E-11	1.705225E-12	1.000000E-9	1.000000E-9	1.000000E-9	1.000000E-10
55.497183	-76.215004	1.779515E-10	9.752582E-12	1.000667E-10	1.705762E-12	1.000000E-9	1.000000E-9	1.000000E-9	1.000000E-10
55.994864	-76.118904	1.783075E-10	9.752866E-12	1.001684E-10	1.665666E-12	1.000000E-9	1.000000E-9	1.000000E-9	1.000000E-10
56.491452	-76.019249	1.784272E-10	9.750498E-12	9.973670E-11	1.665573E-12	1.000000E-9	1.000000E-9	1.000000E-9	1.000000E-10
56.993629	-75.895325	1.774665E-10	9.898968E-12	9.971426E-11	1.665687E-12	1.000000E-9	1.000000E-9	1.000000E-9	1.000000E-10
57.493137	-75.828598	1.775438E-10	9.997401E-12	9.992207E-11	1.683229E-12	1.000000E-9	1.000000E-9	1.000000E-9	1.000000E-10
57.994804	-75.717377	1.777106E-10	9.779829E-12	9.981591E-11	1.689568E-12	1.000000E-9	1.000000E-9	1.000000E-9	1.000000E-10
58.495794	-75.630814	1.778547E-10	9.821255E-12	9.967677E-11	1.641077E-12	1.000000E-9	1.000000E-9	1.000000E-9	1.000000E-10
58.993550	-75.514908	1.779598E-10	1.023944E-11	9.967462E-11	1.618877E-12	1.000000E-9	1.000000E-9	1.000000E-9	1.000000E-10
59.491393	-75.432434	1.781720E-10	1.013160E-11	9.967834E-11	1.567546E-12	1.000000E-9	1.000000E-9	1.000000E-9	1.000000E-10
59.994767	-75.337601	1.780152E-10	9.994687E-12	9.992295E-11	1.638501E-12	1.000000E-9	1.000000E-9	1.000000E-9	1.000000E-10
60.492442	-75.228363	1.769807E-10	1.017002E-11	9.991795E-11	1.689999E-12	1.000000E-9	1.000000E-9	1.000000E-9	1.000000E-10
60.993199	-75.110832	1.776185E-10	1.023701E-11	9.991856E-11	1.689428E-12	1.000000E-9	1.000000E-9	1.000000E-9	1.000000E-10
61.494567	-75.000458	1.784456E-10	9.995229E-12	9.977781E-11	1.689466E-12	1.000000E-9	1.000000E-9	1.000000E-9	1.000000E-10
61.996434	-74.887344	1.781041E-10	9.996637E-12	9.967737E-11	1.689311E-12	1.000000E-9	1.000000E-9	1.000000E-9	1.000000E-10
62.493151	-74.770370	1.779549E-10	9.995925E-12	9.988660E-11	1.689336E-12	1.000000E-9	1.000000E-9	1.000000E-9	1.000000E-10
62.992846	-74.669029	1.779572E-10	1.013295E-11	9.985946E-11	1.689635E-12	1.000000E-9	1.000000E-9	1.000000E-9	1.000000E-10
63.492877	-74.545128	1.780191E-10	1.023882E-11	9.943357E-11	1.689832E-12	1.000000E-9	1.000000E-9	1.000000E-9	1.000000E-10
64.004561	-74.429008	1.781995E-10	1.044539E-11	9.974233E-11	1.689901E-12	1.000000E-9	1.000000E-9	1.000000E-9	1.000000E-10
64.492239	-74.266350	1.783428E-10	1.044984E-11	1.001598E-10	1.689798E-12	1.000000E-9	1.000000E-9	1.000000E-9	1.000000E-10
64.993832	-74.156723	1.784460E-10	1.024115E-11	9.981859E-11	1.656800E-12	1.000000E-9	1.000000E-9	1.000000E-9	1.000000E-10
65.493556	-73.996429	1.776174E-10	1.023945E-11	9.967158E-11	1.567464E-12	1.000000E-9	1.000000E-9	1.000000E-9	1.000000E-10
65.994235	-73.854439	1.775972E-10	1.023956E-11	9.991391E-11	1.622825E-12	1.000000E-9	1.000000E-9	1.000000E-9	1.000000E-10
66.493857	-73.708466	1.784467E-10	1.023862E-11	9.992032E-11	1.665329E-12	1.000000E-9	1.000000E-9	1.000000E-9	1.000000E-10
66.994528	-73.563148	1.782471E-10	1.024014E-11	9.992115E-11	1.624179E-12	1.000000E-9	1.000000E-9	1.000000E-9	1.000000E-10
67.493450	-73.436134	1.779584E-10	1.047838E-11	1.000556E-10	1.628386E-12	1.000000E-9	1.000000E-9	1.000000E-9	1.000000E-10
68.008279	-73.249550	1.784688E-10	1.048229E-11	1.001648E-10	1.713787E-12	1.000000E-9	1.000000E-9	1.000000E-9	1.000000E-10
68.501357	-73.097679	1.786899E-10	1.048567E-11	9.914618E-11	1.684001E-12	1.000000E-9	1.000000E-9	1.000000E-9	1.000000E-10
68.993803	-72.904274	1.782103E-10	1.034773E-11	9.904738E-11	1.640678E-12	1.000000E-9	1.000000E-9	1.000000E-9	1.000000E-10
69.492948	-72.772469	1.779364E-10	1.023708E-11	9.967514E-11	1.657931E-12	1.000000E-9	1.000000E-9	1.000000E-9	1.000000E-10
69.993657	-72.619286	1.772223E-10	1.024113E-11	9.988497E-11	1.665469E-12	1.000000E-9	1.000000E-9	1.000000E-9	1.000000E-10
70.493418	-72.511467	1.776339E-10	1.027382E-11	1.001599E-10	1.665345E-12	1.000000E-9	1.000000E-9	1.000000E-9	1.000000E-10
71.002069	-72.316719	1.779577E-10	1.048297E-11	9.949265E-11	1.658658E-12	1.000000E-9	1.000000E-9	1.000000E-9	1.000000E-10
71.491935	-72.147598	1.779559E-10	1.048269E-11	9.918597E-11	1.640731E-12	1.000000E-9	1.000000E-9	1.000000E-9	1.000000E-10
71.996222	-71.988739	1.779276E-10	1.048047E-11	9.966594E-11	1.654426E-12	1.000000E-9	1.000000E-9	1.000000E-9	1.000000E-10
72.502254	-71.806046	1.777116E-10	1.064540E-11	9.967294E-11	1.665337E-12	1.000000E-9	1.000000E-9	1.000000E-9	1.000000E-10
72.994987	-71.676109	1.780102E-10	1.072400E-11	9.967699E-11	1.705433E-12	1.000000E-9	1.000000E-9	1.000000E-9	1.000000E-10
73.494447	-71.441872	1.784448E-10	1.048838E-11	9.967771E-11	1.711212E-12	1.000000E-9	1.000000E-9	1.000000E-9	1.000000E-10
73.996003	-71.285492	1.781133E-10	1.054334E-11	9.967933E-11	1.689455E-12	1.000000E-9	1.000000E-9	1.000000E-9	1.000000E-10
74.494677	-71.104538	1.779569E-10	1.072449E-11	9.987221E-11	1.669963E-12	1.000000E-9	1.000000E-9	1.000000E-9	1.000000E-10
74.994058	-70.956268	1.774885E-10	1.072419E-11	9.991563E-11	1.640266E-12	1.000000E-9	1.000000E-9	1.000000E-9	1.000000E-10
75.492734	-70.755386	1.775868E-10	1.072327E-11	9.991509E-11	1.640584E-12	1.000000E-9	1.000000E-9	1.000000E-9	1.000000E-10
75.994170	-70.589523	1.779528E-10	1.072775E-11	9.972315E-11	1.640574E-12	1.000000E-9	1.000000E-9	1.000000E-9	1.000000E-10
76.492977	-70.399841	1.779523E-10	1.072916E-11	9.943299E-11	1.593523E-12	1.000000E-9	1.000000E-9	1.000000E-9	1.000000E-10
76.993858	-70.205032	1.779581E-10	1.072910E-11	9.976068E-11	1.598283E-12	1.000000E-9	1.000000E-9	1.000000E-9	1.000000E-10
77.493927	-69.947296	1.767604E-10	1.072611E-11	9.991499E-11	1.616134E-12	1.000000E-9	1.000000E-9	1.000000E-9	1.000000E-10
77.994424	-69.755997	1.767697E-10	1.072522E-11	9.944283E-11	1.655874E-12	1.000000E-9	1.000000E-9	1.000000E-9	1.000000E-10
78.493908	-69.576630	1.794189E-10	1.072443E-11	9.960402E-11	1.689259E-12	1.000000E-9	1.000000E-9	1.000000E-9	1.000000E-10
78.993580	-69.364960	1.788711E-10	1.072275E-11	1.001587E-10	1.649666E-12	1.000000E-9	1.000000E-9	1.000000E-9	1.000000E-10
79.494362	-69.179390	1.779547E-10	1.072722E-11	1.001560E-10	1.648593E-12	1.000000E-9	1.000000E-9	1.000000E-9	1.000000E-10
79.995611	-68.964691	1.781171E-10	1.078286E-11	1.001607E-10	1.713926E-12	1.000000E-9	1.000000E-9	1.000000E-9	1.000000E-10
80.492721	-68.754395	1.781980E-10	1.096964E-11	9.977639E-11	1.677332E-12	1.000000E-9	1.000000E-9	1.000000E-9	1.000000E-10
80.996402	-68.527763	1.779646E-10	1.096853E-11	9.967289E-11	1.615960E-12	1.000000E-9	1.000000E-9	1.000000E-9	1.000000E-10
81.494840	-68.293961	1.780119E-10	1.096680E-11	9.967154E-11	1.664142E-12	1.000000E-9	1.000000E-9	1.000000E-9	1.000000E-10
81.993461	-68.118698	1.782003E-10	1.076826E-11	9.985356E-11	1.689830E-12	1.000000E-9	1.000000E-9	1.000000E-9	1.000000E-10
82.493788	-67.883087	1.780696E-10	1.072350E-11	1.001582E-10	1.666227E-12	1.000000E-9	1.000000E-9	1.000000E-9	1.000000E-10
82.992725	-67.678864	1.779559E-10	1.072404E-11	1.000044E-10	1.671106E-12	1.000000E-9	1.000000E-9	1.000000E-9	1.000000E-10
83.493599	-67.455193	1.777604E-10	1.081578E-11	9.991464E-11	1.690064E-12	1.000000E-9	1.000000E-9	1.000000E-9	1.000000E-10
83.998054	-67.255051	1.777148E-10	1.096849E-11	9.968717E-11	1.653201E-12	1.000000E-9	1.000000E-9	1.000000E-9	1.000000E-10
84.492517	-67.024811	1.777125E-10	1.081068E-11	9.962244E-11	1.617200E-12	1.000000E-9	1.000000E-9	1.000000E-9	1.000000E-10
84.994278	-66.822914	1.775418E-10	1.072638E-11	9.942860E-11	1.636092E-12	1.000000E-9	1.000000E-9	1.000000E-9	1.000000E-10
85.493737	-66.596634	1.772216E-10	1.072603E-11	9.930504E-11	1.642921E-12	1.000000E-9	1.000000E-9	1.000000E-9	1.000000E-10
85.995168	-66.361763	1.775410E-10	1.072875E-11	9.918498E-11	1.665670E-12	1.000000E-9	1.000000E-9	1.000000E-9	1.000000E-10
86.493883	-66.105316	1.777077E-10	1.072474E-11	9.994838E-11	1.674302E-12	1.000000E-9	1.000000E-9	1.000000E-9	1.000000E-10
86.993164	-65.903152	1.774826E-10	1.072254E-11	1.001615E-10	1.689741E-12	1.000000E-9	1.000000E-9	1.000000E-9	1.000000E-10
87.491591	-65.623482	1.775622E-10	1.072217E-11	1.001646E-10	1.705149E-12	1.000000E-9	1.000000E-9	1.000000E-9	1.000000E-10
87.994398	-65.394432	1.779550E-10	1.072714E-11	1.001637E-10	1.713977E-12	1.000000E-9	1.000000E-9	1.000000E-9	1.000000E-10
88.493440	-65.153175	1.779529E-10	1.074636E-11	1.001649E-10	1.691524E-12	1.000000E-9	1.000000E-9	1.000000E-9	1.000000E-10
88.995107	-64.922226	1.779552E-10	1.096915E-11	1.001670E-10	1.689837E-12	1.000000E-9	1.000000E-9	1.000000E-9	1.000000E-10
89.492629	-64.720238	1.777613E-10	1.096928E-11	1.001695E-10	1.689911E-12	1.000000E-9	1.000000E-9	1.000000E-9	1.000000E-10
89.994299	-64.474701	1.776946E-10	1.096875E-11	9.994437E-11	1.690066E-12	1.000000E-9	1.000000E-9	1.000000E-9	1.000000E-10
90.492173	-64.255554	1.774650E-10	1.081888E-11	9.987386E-11	1.689973E-12	1.000000E-9	1.000000E-9	1.000000E-9	1.000000E-10
90.992685	-63.981846	1.776349E-10	1.072542E-11	9.968128E-11	1.651838E-12	1.000000E-9	1.000000E-9	1.000000E-9	1.000000E-10
91.491894	-63.774059	1.779521E-10	1.094805E-11	9.955912E-11	1.641902E-12	1.000000E-9	1.000000E-9	1.000000E-9	1.000000E-10
91.998783	-63.476215	1.781064E-10	1.091914E-11	9.943952E-11	1.665330E-12	1.000000E-9	1.000000E-9	1.000000E-9	1.000000E-10
92.494147	-63.248890	1.781966E-10	1.072422E-11	9.981009E-11	1.666040E-12	1.000000E-9	1.000000E-9	1.000000E-9	1.000000E-10
92.992865	-62.994137	1.779728E-10	1.096873E-11	9.983613E-11	1.665730E-12	1.000000E-9	1.000000E-9	1.000000E-9	1.000000E-10
93.501017	-62.717800	1.779028E-10	1.121247E-11	9.870520E-11	1.728583E-12	1.000000E-9	1.000000E-9	1.000000E-9	1.000000E-10
93.995450	-62.509842	1.777092E-10	1.102111E-11	9.894912E-11	1.762959E-12	1.000000E-9	1.000000E-9	1.000000E-9	1.000000E-10
94.493366	-62.223473	1.780727E-10	1.096480E-11	9.943243E-11	1.673376E-12	1.000000E-9	1.000000E-9	1.000000E-9	1.000000E-10
94.993782	-61.983284	1.784423E-10	1.096533E-11	9.989886E-11	1.655727E-12	1.000000E-9	1.000000E-9	1.000000E-9	1.000000E-10
95.495288	-61.714401	1.782577E-10	1.096524E-11	1.001635E-10	1.616534E-12	1.000000E-9	1.000000E-9	1.000000E-9	1.000000E-10
95.996005	-61.485508	1.782238E-10	1.096468E-11	9.950317E-11	1.616420E-12	1.000000E-9	1.000000E-9	1.000000E-9	1.000000E-10
96.493850	-61.208611	1.786864E-10	1.096454E-11	9.952480E-11	1.616345E-12	1.000000E-9	1.000000E-9	1.000000E-9	1.000000E-10
96.996511	-60.969322	1.783772E-10	1.096387E-11	9.991989E-11	1.616268E-12	1.000000E-9	1.000000E-9	1.000000E-9	1.000000E-10
97.494077	-60.668442	1.777142E-10	1.074335E-11	9.957646E-11	1.616487E-12	1.000000E-9	1.000000E-9	1.000000E-9	1.000000E-10
97.994419	-60.382572	1.775601E-10	1.081104E-11	9.918634E-11	1.616295E-12	1.000000E-9	1.000000E-9	1.000000E-9	1.000000E-10
98.493030	-60.139751	1.774687E-10	1.120723E-11	9.992634E-11	1.624234E-12	1.000000E-9	1.000000E-9	1.000000E-9	1.000000E-10
98.995046	-59.842304	1.778993E-10	1.120719E-11	1.001381E-10	1.640677E-12	1.000000E-9	1.000000E-9	1.000000E-9	1.000000E-10
99.491982	-59.600372	1.780489E-10	1.120472E-11	9.942556E-11	1.640387E-12	1.000000E-9	1.000000E-9	1.000000E-9	1.000000E-10
99.995205	-59.286148	1.784422E-10	1.102398E-11	9.934813E-11	1.640427E-12	1.000000E-9	1.000000E-9	1.000000E-9	1.000000E-10
100.494401	-59.058620	1.777663E-10	1.097390E-11	9.917922E-11	1.640603E-12	1.000000E-9	1.000000E-9	1.000000E-9	1.000000E-10
100.994539	-58.766045	1.769789E-10	1.120820E-11	9.932925E-11	1.636136E-12	1.000000E-9	1.000000E-9	1.000000E-9	1.000000E-10
101.493025	-58.527767	1.775266E-10	1.120446E-11	9.942702E-11	1.616487E-12	1.000000E-9	1.000000E-9	1.000000E-9	1.000000E-10
101.994602	-58.217449	1.777116E-10	1.120584E-11	9.985794E-11	1.648891E-12	1.000000E-9	1.000000E-9	1.000000E-9	1.000000E-10
102.493400	-57.981285	1.777111E-10	1.106878E-11	9.988090E-11	1.690499E-12	1.000000E-9	1.000000E-9	1.000000E-9	1.000000E-10
102.997115	-57.665771	1.777058E-10	1.096629E-11	9.967614E-11	1.690163E-12	1.000000E-9	1.000000E-9	1.000000E-9	1.000000E-10
103.496069	-57.372303	1.777084E-10	1.116921E-11	9.956972E-11	1.689149E-12	1.000000E-9	1.000000E-9	1.000000E-9	1.000000E-10
103.994960	-57.094627	1.774286E-10	1.123731E-11	9.943634E-11	1.567820E-12	1.000000E-9	1.000000E-9	1.000000E-9	1.000000E-10
104.493250	-56.758442	1.772170E-10	1.144968E-11	9.943225E-11	1.604120E-12	1.000000E-9	1.000000E-9	1.000000E-9	1.000000E-10
104.997318	-56.528236	1.774281E-10	1.145303E-11	9.943496E-11	1.690151E-12	1.000000E-9	1.000000E-9	1.000000E-9	1.000000E-10
105.492804	-56.210773	1.775733E-10	1.145009E-11	9.991957E-11	1.675710E-12	1.000000E-9	1.000000E-9	1.000000E-9	1.000000E-10
105.995528	-55.937603	1.781942E-10	1.110246E-11	9.977291E-11	1.665599E-12	1.000000E-9	1.000000E-9	1.000000E-9	1.000000E-10
106.495211	-55.626476	1.777721E-10	1.096730E-11	9.942876E-11	1.601834E-12	1.000000E-9	1.000000E-9	1.000000E-9	1.000000E-10
106.996117	-55.386108	1.772184E-10	1.144890E-11	9.943054E-11	1.601597E-12	1.000000E-9	1.000000E-9	1.000000E-9	1.000000E-10
107.495561	-55.049759	1.779187E-10	1.145323E-11	9.942984E-11	1.665385E-12	1.000000E-9	1.000000E-9	1.000000E-9	1.000000E-10
107.995901	-54.796192	1.781985E-10	1.145268E-11	9.963658E-11	1.607063E-12	1.000000E-9	1.000000E-9	1.000000E-9	1.000000E-10
108.494248	-54.453621	1.781986E-10	1.145408E-11	9.967641E-11	1.526122E-12	1.000000E-9	1.000000E-9	1.000000E-9	1.000000E-10
108.998074	-54.136208	1.782651E-10	1.145598E-11	9.967905E-11	1.606435E-12	1.000000E-9	1.000000E-9	1.000000E-9	1.000000E-10
109.493576	-53.874020	1.784415E-10	1.145926E-11	9.957539E-11	1.640717E-12	1.000000E-9	1.000000E-9	1.000000E-9	1.000000E-10
109.997239	-53.538807	1.784427E-10	1.146012E-11	9.942834E-11	1.665343E-12	1.000000E-9	1.000000E-9	1.000000E-9	1.000000E-10
110.492922	-53.278198	1.784422E-10	1.145772E-11	9.942890E-11	1.658636E-12	1.000000E-9	1.000000E-9	1.000000E-9	1.000000E-10
110.992777	-52.942139	1.780361E-10	1.135874E-11	9.943018E-11	1.640523E-12	1.000000E-9	1.000000E-9	1.000000E-9	1.000000E-10
111.496578	-52.677830	1.778874E-10	1.121435E-11	9.943503E-11	1.640828E-12	1.000000E-9	1.000000E-9	1.000000E-9	1.000000E-10
111.994884	-52.347015	1.774647E-10	1.138532E-11	9.962544E-11	1.641070E-12	1.000000E-9	1.000000E-9	1.000000E-9	1.000000E-10
112.492563	-52.080345	1.778613E-10	1.145856E-11	1.001645E-10	1.682183E-12	1.000000E-9	1.000000E-9	1.000000E-9	1.000000E-10
112.994094	-51.761532	1.784401E-10	1.145688E-11	1.000300E-10	1.682113E-12	1.000000E-9	1.000000E-9	1.000000E-9	1.000000E-10
113.492777	-51.497875	1.781022E-10	1.151644E-11	9.991520E-11	1.616206E-12	1.000000E-9	1.000000E-9	1.000000E-9	1.000000E-10
113.994588	-51.179844	1.779527E-10	1.170201E-11	9.971630E-11	1.607083E-12	1.000000E-9	1.000000E-9	1.000000E-9	1.000000E-10
114.491297	-50.848377	1.781861E-10	1.170115E-11	9.965814E-11	1.591862E-12	1.000000E-9	1.000000E-9	1.000000E-9	1.000000E-10
114.996364	-50.577209	1.783090E-10	1.170167E-11	9.943533E-11	1.641197E-12	1.000000E-9	1.000000E-9	1.000000E-9	1.000000E-10
115.492134	-50.253052	1.786895E-10	1.169968E-11	9.943823E-11	1.665011E-12	1.000000E-9	1.000000E-9	1.000000E-9	1.000000E-10
115.994225	-49.972385	1.780579E-10	1.169969E-11	9.943592E-11	1.711302E-12	1.000000E-9	1.000000E-9	1.000000E-9	1.000000E-10
116.493941	-49.647724	1.774710E-10	1.169850E-11	9.991580E-11	1.692316E-12	1.000000E-9	1.000000E-9	1.000000E-9	1.000000E-10
116.993712	-49.376732	1.776639E-10	1.170124E-11	1.001701E-10	1.616062E-12	1.000000E-9	1.000000E-9	1.000000E-9	1.000000E-10
117.492899	-49.013588	1.777616E-10	1.169839E-11	1.003951E-10	1.603709E-12	1.000000E-9	1.000000E-9	1.000000E-9	1.000000E-10
117.993351	-48.762764	1.784421E-10	1.170066E-11	1.002571E-10	1.591769E-12	1.000000E-9	1.000000E-9	1.000000E-9	1.000000E-10
118.492780	-48.428455	1.783584E-10	1.170229E-11	9.968222E-11	1.573341E-12	1.000000E-9	1.000000E-9	1.000000E-9	1.000000E-10
118.994289	-48.155155	1.781985E-10	1.170284E-11	9.955418E-11	1.569428E-12	1.000000E-9	1.000000E-9	1.000000E-9	1.000000E-10
119.495967	-47.820919	1.783574E-10	1.165296E-11	9.943404E-11	1.592293E-12	1.000000E-9	1.000000E-9	1.000000E-9	1.000000E-10
119.993814	-47.492813	1.784458E-10	1.145912E-11	1.000113E-10	1.592095E-12	1.000000E-9	1.000000E-9	1.000000E-9	1.000000E-10
120.492497	-47.241852	1.786696E-10	1.181902E-11	1.001641E-10	1.592192E-12	1.000000E-9	1.000000E-9	1.000000E-9	1.000000E-10
121.002108	-46.899719	1.784939E-10	1.218739E-11	1.001637E-10	1.592070E-12	1.000000E-9	1.000000E-9	1.000000E-9	1.000000E-10
121.500477	-46.631401	1.777068E-10	1.200212E-11	1.000810E-10	1.592155E-12	1.000000E-9	1.000000E-9	1.000000E-9	1.000000E-10
121.993591	-46.289558	1.780582E-10	1.194703E-11	9.991981E-11	1.592157E-12	1.000000E-9	1.000000E-9	1.000000E-9	1.000000E-10
122.492827	-46.032612	1.784380E-10	1.194267E-11	9.992147E-11	1.610300E-12	1.000000E-9	1.000000E-9	1.000000E-9	1.000000E-10
122.995493	-45.679237	1.782526E-10	1.194165E-11	9.992029E-11	1.690000E-12	1.000000E-9	1.000000E-9	1.000000E-9	1.000000E-10
123.492464	-45.418514	1.781841E-10	1.194656E-11	9.992086E-11	1.666938E-12	1.000000E-9	1.000000E-9	1.000000E-9	1.000000E-10
123.996369	-45.101231	1.779524E-10	1.194403E-11	9.992247E-11	1.640550E-12	1.000000E-9	1.000000E-9	1.000000E-9	1.000000E-10
124.504025	-44.802139	1.781075E-10	1.194706E-11	9.992309E-11	1.604331E-12	1.000000E-9	1.000000E-9	1.000000E-9	1.000000E-10
124.994421	-44.430752	1.784382E-10	1.194867E-11	1.000411E-10	1.590918E-12	1.000000E-9	1.000000E-9	1.000000E-9	1.000000E-10
125.495210	-44.103466	1.784410E-10	1.194516E-11	1.001678E-10	1.567575E-12	1.000000E-9	1.000000E-9	1.000000E-9	1.000000E-10
125.998939	-43.809647	1.784389E-10	1.194711E-11	9.962131E-11	1.599036E-12	1.000000E-9	1.000000E-9	1.000000E-9	1.000000E-10
126.492375	-43.469883	1.780016E-10	1.194757E-11	9.945863E-11	1.665161E-12	1.000000E-9	1.000000E-9	1.000000E-9	1.000000E-10
126.994413	-43.179958	1.778697E-10	1.194511E-11	9.992611E-11	1.665040E-12	1.000000E-9	1.000000E-9	1.000000E-9	1.000000E-10
127.493313	-42.836407	1.774672E-10	1.212959E-11	9.992783E-11	1.664701E-12	1.000000E-9	1.000000E-9	1.000000E-9	1.000000E-10
127.996961	-42.567951	1.775706E-10	1.218101E-11	9.992337E-11	1.621746E-12	1.000000E-9	1.000000E-9	1.000000E-9	1.000000E-10
128.494655	-42.205685	1.777043E-10	1.194547E-11	9.978166E-11	1.611832E-12	1.000000E-9	1.000000E-9	1.000000E-9	1.000000E-10
128.993219	-41.920479	1.780583E-10	1.201947E-11	9.968279E-11	1.592095E-12	1.000000E-9	1.000000E-9	1.000000E-9	1.000000E-10
129.493072	-41.567646	1.781948E-10	1.219202E-11	9.968124E-11	1.613317E-12	1.000000E-9	1.000000E-9	1.000000E-9	1.000000E-10
129.994954	-41.288445	1.784381E-10	1.219107E-11	9.971573E-11	1.640752E-12	1.000000E-9	1.000000E-9	1.000000E-9	1.000000E-10
130.490803	-40.935730	1.783678E-10	1.219132E-11	9.992197E-11	1.570279E-12	1.000000E-9	1.000000E-9	1.000000E-9	1.000000E-10
130.995857	-40.574055	1.781939E-10	1.219024E-11	9.992594E-11	1.542634E-12	1.000000E-9	1.000000E-9	1.000000E-9	1.000000E-10
131.493348	-40.299755	1.781955E-10	1.219194E-11	9.992478E-11	1.639165E-12	1.000000E-9	1.000000E-9	1.000000E-9	1.000000E-10
131.993413	-39.917210	1.781971E-10	1.219706E-11	9.940344E-11	1.627102E-12	1.000000E-9	1.000000E-9	1.000000E-9	1.000000E-10
132.494363	-39.630150	1.781958E-10	1.230223E-11	9.918912E-11	1.591600E-12	1.000000E-9	1.000000E-9	1.000000E-9	1.000000E-10
132.995045	-39.280376	1.782288E-10	1.243948E-11	9.918485E-11	1.605479E-12	1.000000E-9	1.000000E-9	1.000000E-9	1.000000E-10
133.492851	-39.017696	1.784388E-10	1.226026E-11	9.939031E-11	1.615709E-12	1.000000E-9	1.000000E-9	1.000000E-9	1.000000E-10
133.993910	-38.640610	1.786455E-10	1.219242E-11	9.992320E-11	1.595461E-12	1.000000E-9	1.000000E-9	1.000000E-9	1.000000E-10
134.493299	-38.386578	1.789310E-10	1.243453E-11	1.001899E-10	1.594616E-12	1.000000E-9	1.000000E-9	1.000000E-9	1.000000E-10
134.995969	-38.049103	1.785934E-10	1.243619E-11	1.004122E-10	1.615987E-12	1.000000E-9	1.000000E-9	1.000000E-9	1.000000E-10
135.502624	-37.770580	1.784384E-10	1.243573E-11	1.006161E-10	1.625654E-12	1.000000E-9	1.000000E-9	1.000000E-9	1.000000E-10
135.994382	-37.387562	1.786767E-10	1.242954E-11	1.005993E-10	1.640066E-12	1.000000E-9	1.000000E-9	1.000000E-9	1.000000E-10
136.493597	-37.020908	1.785080E-10	1.243112E-11	1.001683E-10	1.574260E-12	1.000000E-9	1.000000E-9	1.000000E-9	1.000000E-10
136.995310	-36.741619	1.779541E-10	1.223455E-11	1.000797E-10	1.542647E-12	1.000000E-9	1.000000E-9	1.000000E-9	1.000000E-10
137.496718	-36.359207	1.783541E-10	1.219114E-11	9.992628E-11	1.612995E-12	1.000000E-9	1.000000E-9	1.000000E-9	1.000000E-10
137.994517	-36.053707	1.786839E-10	1.218982E-11	9.992656E-11	1.622226E-12	1.000000E-9	1.000000E-9	1.000000E-9	1.000000E-10
138.492076	-35.713387	1.784838E-10	1.228330E-11	9.992392E-11	1.640904E-12	1.000000E-9	1.000000E-9	1.000000E-9	1.000000E-10
138.994076	-35.429428	1.784150E-10	1.243450E-11	9.945408E-11	1.653630E-12	1.000000E-9	1.000000E-9	1.000000E-9	1.000000E-10
139.491975	-35.041267	1.781982E-10	1.227216E-11	9.954295E-11	1.665031E-12	1.000000E-9	1.000000E-9	1.000000E-9	1.000000E-10
139.993001	-34.756390	1.786553E-10	1.219054E-11	9.992208E-11	1.626153E-12	1.000000E-9	1.000000E-9	1.000000E-9	1.000000E-10
140.493179	-34.398930	1.794183E-10	1.219349E-11	1.001800E-10	1.621416E-12	1.000000E-9	1.000000E-9	1.000000E-9	1.000000E-10
140.995030	-34.021229	1.784387E-10	1.219406E-11	1.004109E-10	1.665284E-12	1.000000E-9	1.000000E-9	1.000000E-9	1.000000E-10
141.495308	-33.720989	1.779534E-10	1.219219E-11	1.000108E-10	1.683825E-12	1.000000E-9	1.000000E-9	1.000000E-9	1.000000E-10
141.994034	-33.378277	1.786492E-10	1.219337E-11	9.992143E-11	1.714267E-12	1.000000E-9	1.000000E-9	1.000000E-9	1.000000E-10
142.493978	-33.087280	1.787924E-10	1.218762E-11	9.992217E-11	1.697952E-12	1.000000E-9	1.000000E-9	1.000000E-9	1.000000E-10
142.993717	-32.732647	1.791727E-10	1.238241E-11	1.001877E-10	1.689878E-12	1.000000E-9	1.000000E-9	1.000000E-9	1.000000E-10
143.494664	-32.422218	1.790462E-10	1.241428E-11	1.006546E-10	1.643954E-12	1.000000E-9	1.000000E-9	1.000000E-9	1.000000E-10
143.994452	-32.040005	1.789292E-10	1.219140E-11	1.004955E-10	1.630201E-12	1.000000E-9	1.000000E-9	1.000000E-9	1.000000E-10
144.494175	-31.769136	1.783431E-10	1.228122E-11	1.004121E-10	1.592125E-12	1.000000E-9	1.000000E-9	1.000000E-9	1.000000E-10
144.995845	-31.401131	1.782145E-10	1.243642E-11	1.006387E-10	1.654365E-12	1.000000E-9	1.000000E-9	1.000000E-9	1.000000E-10
145.495341	-31.080536	1.784414E-10	1.243469E-11	1.004483E-10	1.714117E-12	1.000000E-9	1.000000E-9	1.000000E-9	1.000000E-10
145.993056	-30.737436	1.786102E-10	1.243529E-11	9.968285E-11	1.638224E-12	1.000000E-9	1.000000E-9	1.000000E-9	1.000000E-10
146.494399	-30.327223	1.789288E-10	1.220762E-11	9.992985E-11	1.621683E-12	1.000000E-9	1.000000E-9	1.000000E-9	1.000000E-10
146.998060	-30.009483	1.789277E-10	1.223872E-11	1.001680E-10	1.689956E-12	1.000000E-9	1.000000E-9	1.000000E-9	1.000000E-10
147.494884	-29.666674	1.789288E-10	1.243189E-11	1.001682E-10	1.654859E-12	1.000000E-9	1.000000E-9	1.000000E-9	1.000000E-10
147.993292	-29.382397	1.787041E-10	1.243113E-11	1.001587E-10	1.591879E-12	1.000000E-9	1.000000E-9	1.000000E-9	1.000000E-10
148.495953	-29.003754	1.787779E-10	1.242948E-11	9.992990E-11	1.607422E-12	1.000000E-9	1.000000E-9	1.000000E-9	1.000000E-10
148.993688	-28.680763	1.791701E-10	1.280574E-11	1.000932E-10	1.616344E-12	1.000000E-9	1.000000E-9	1.000000E-9	1.000000E-10
149.494367	-28.315039	1.795274E-10	1.289629E-11	1.004180E-10	1.682186E-12	1.000000E-9	1.000000E-9	1.000000E-9	1.000000E-10
149.996045	-28.014469	1.799018E-10	1.243256E-11	1.002661E-10	1.689391E-12	1.000000E-9	1.000000E-9	1.000000E-9	1.000000E-10
150.495741	-27.607399	1.793543E-10	1.243325E-11	1.001696E-10	1.690062E-12	1.000000E-9	1.000000E-9	1.000000E-9	1.000000E-10
150.999250	-27.190287	1.791424E-10	1.243082E-11	1.001687E-10	1.666888E-12	1.000000E-9	1.000000E-9	1.000000E-9	1.000000E-10
151.493937	-26.880865	1.786804E-10	1.258441E-11	1.002668E-10	1.641145E-12	1.000000E-9	1.000000E-9	1.000000E-9	1.000000E-10
151.997600	-26.486595	1.786797E-10	1.267408E-11	1.006624E-10	1.641283E-12	1.000000E-9	1.000000E-9	1.000000E-9	1.000000E-10
152.495278	-26.174049	1.786810E-10	1.267507E-11	1.005422E-10	1.640513E-12	1.000000E-9	1.000000E-9	1.000000E-9	1.000000E-10
152.997993	-25.782866	1.785336E-10	1.267773E-11	1.004087E-10	1.616886E-12	1.000000E-9	1.000000E-9	1.000000E-9	1.000000E-10
153.496673	-25.445234	1.784385E-10	1.267851E-11	1.004117E-10	1.608375E-12	1.000000E-9	1.000000E-9	1.000000E-9	1.000000E-10
153.994098	-25.051575	1.788753E-10	1.278898E-11	1.004074E-10	1.591957E-12	1.000000E-9	1.000000E-9	1.000000E-9	1.000000E-10
154.493769	-24.720139	1.788437E-10	1.292096E-11	1.001678E-10	1.635640E-12	1.000000E-9	1.000000E-9	1.000000E-9	1.000000E-10
154.995326	-24.329460	1.784397E-10	1.292163E-11	1.004892E-10	1.665491E-12	1.000000E-9	1.000000E-9	1.000000E-9	1.000000E-10
155.495008	-24.006836	1.787726E-10	1.292167E-11	1.011429E-10	1.643521E-12	1.000000E-9	1.000000E-9	1.000000E-9	1.000000E-10
155.997669	-23.580870	1.791704E-10	1.291910E-11	1.011483E-10	1.628144E-12	1.000000E-9	1.000000E-9	1.000000E-9	1.000000E-10
156.494068	-23.263147	1.793511E-10	1.299109E-11	1.011456E-10	1.567157E-12	1.000000E-9	1.000000E-9	1.000000E-9	1.000000E-10
156.996732	-22.847355	1.793871E-10	1.316511E-11	1.009303E-10	1.578121E-12	1.000000E-9	1.000000E-9	1.000000E-9	1.000000E-10
157.495410	-22.424177	1.781979E-10	1.288576E-11	1.007888E-10	1.591613E-12	1.000000E-9	1.000000E-9	1.000000E-9	1.000000E-10
157.997533	-22.100212	1.784161E-10	1.267998E-11	1.001763E-10	1.591333E-12	1.000000E-9	1.000000E-9	1.000000E-9	1.000000E-10
158.496934	-21.679800	1.789299E-10	1.310317E-11	1.002787E-10	1.591468E-12	1.000000E-9	1.000000E-9	1.000000E-9	1.000000E-10
158.995628	-21.331783	1.792066E-10	1.316458E-11	1.004164E-10	1.640053E-12	1.000000E-9	1.000000E-9	1.000000E-9	1.000000E-10
159.497727	-20.885691	1.794176E-10	1.316391E-11	1.007633E-10	1.647815E-12	1.000000E-9	1.000000E-9	1.000000E-9	1.000000E-10
159.995406	-20.559975	1.789977E-10	1.316376E-11	1.009012E-10	1.664807E-12	1.000000E-9	1.000000E-9	1.000000E-9	1.000000E-10
160.498070	-20.120363	1.789642E-10	1.316556E-11	9.992980E-11	1.594482E-12	1.000000E-9	1.000000E-9	1.000000E-9	1.000000E-10
160.995748	-19.766909	1.791705E-10	1.334286E-11	1.000020E-10	1.542608E-12	1.000000E-9	1.000000E-9	1.000000E-9	1.000000E-10
161.494424	-19.353107	1.793801E-10	1.340832E-11	1.001735E-10	1.584823E-12	1.000000E-9	1.000000E-9	1.000000E-9	1.000000E-10
161.996091	-19.006136	1.796651E-10	1.365258E-11	1.007208E-10	1.601548E-12	1.000000E-9	1.000000E-9	1.000000E-9	1.000000E-10
162.496762	-18.553848	1.793229E-10	1.358625E-11	1.011445E-10	1.665175E-12	1.000000E-9	1.000000E-9	1.000000E-9	1.000000E-10
162.996437	-18.116461	1.791774E-10	1.340774E-11	1.011455E-10	1.655301E-12	1.000000E-9	1.000000E-9	1.000000E-9	1.000000E-10
163.496802	-17.772135	1.796525E-10	1.353681E-11	1.011434E-10	1.640761E-12	1.000000E-9	1.000000E-9	1.000000E-9	1.000000E-10
163.995477	-17.343016	1.796002E-10	1.365559E-11	1.011448E-10	1.657834E-12	1.000000E-9	1.000000E-9	1.000000E-9	1.000000E-10
164.497145	-17.006182	1.794167E-10	1.365548E-11	1.012431E-10	1.664797E-12	1.000000E-9	1.000000E-9	1.000000E-9	1.000000E-10
164.996821	-16.589163	1.798101E-10	1.365313E-11	1.013864E-10	1.572266E-12	1.000000E-9	1.000000E-9	1.000000E-9	1.000000E-10
165.495495	-16.236959	1.801509E-10	1.365051E-11	1.010573E-10	1.597217E-12	1.000000E-9	1.000000E-9	1.000000E-9	1.000000E-10
165.997162	-15.827032	1.801510E-10	1.355891E-11	1.009072E-10	1.689692E-12	1.000000E-9	1.000000E-9	1.000000E-9	1.000000E-10
166.497832	-15.474213	1.801056E-10	1.340788E-11	1.009023E-10	1.689378E-12	1.000000E-9	1.000000E-9	1.000000E-9	1.000000E-10
166.993517	-15.036202	1.796680E-10	1.373126E-11	1.010209E-10	1.689254E-12	1.000000E-9	1.000000E-9	1.000000E-9	1.000000E-10
167.496917	-14.606824	1.797591E-10	1.389855E-11	1.013919E-10	1.629432E-12	1.000000E-9	1.000000E-9	1.000000E-9	1.000000E-10
167.993603	-14.273473	1.799078E-10	1.389950E-11	1.013889E-10	1.622488E-12	1.000000E-9	1.000000E-9	1.000000E-9	1.000000E-10
168.496269	-13.838273	1.799095E-10	1.384066E-11	1.013895E-10	1.689580E-12	1.000000E-9	1.000000E-9	1.000000E-9	1.000000E-10
168.995942	-13.504134	1.799110E-10	1.365109E-11	1.013940E-10	1.671324E-12	1.000000E-9	1.000000E-9	1.000000E-9	1.000000E-10
169.497525	-13.070687	1.799076E-10	1.389864E-11	1.013875E-10	1.641050E-12	1.000000E-9	1.000000E-9	1.000000E-9	1.000000E-10
169.995200	-12.746122	1.800125E-10	1.414039E-11	1.013913E-10	1.624559E-12	1.000000E-9	1.000000E-9	1.000000E-9	1.000000E-10
170.494879	-12.289879	1.803973E-10	1.413796E-11	1.013064E-10	1.616028E-12	1.000000E-9	1.000000E-9	1.000000E-9	1.000000E-10
170.992942	-11.974776	1.803956E-10	1.414193E-11	1.011479E-10	1.571206E-12	1.000000E-9	1.000000E-9	1.000000E-9	1.000000E-10
171.498415	-11.539493	1.803990E-10	1.414055E-11	1.017683E-10	1.586970E-12	1.000000E-9	1.000000E-9	1.000000E-9	1.000000E-10
171.994718	-11.197428	1.802099E-10	1.414264E-11	1.021225E-10	1.665164E-12	1.000000E-9	1.000000E-9	1.000000E-9	1.000000E-10
172.494392	-10.777489	1.801087E-10	1.414103E-11	1.018999E-10	1.665731E-12	1.000000E-9	1.000000E-9	1.000000E-9	1.000000E-10
172.995735	-10.365733	1.794237E-10	1.398607E-11	1.018762E-10	1.666111E-12	1.000000E-9	1.000000E-9	1.000000E-9	1.000000E-10
173.493414	-10.031054	1.797601E-10	1.389300E-11	1.018762E-10	1.665482E-12	1.000000E-9	1.000000E-9	1.000000E-9	1.000000E-10
173.995780	-9.633726	1.803949E-10	1.411841E-11	1.016391E-10	1.658765E-12	1.000000E-9	1.000000E-9	1.000000E-9	1.000000E-10
174.495333	-9.306152	1.799457E-10	1.417940E-11	1.013873E-10	1.542917E-12	1.000000E-9	1.000000E-9	1.000000E-9	1.000000E-10
174.993012	-8.888588	1.796629E-10	1.438390E-11	1.017616E-10	1.582301E-12	1.000000E-9	1.000000E-9	1.000000E-9	1.000000E-10
175.496411	-8.552814	1.794414E-10	1.438518E-11	1.018656E-10	1.665678E-12	1.000000E-9	1.000000E-9	1.000000E-9	1.000000E-10
175.993801	-8.114595	1.796214E-10	1.438514E-11	1.016318E-10	1.651019E-12	1.000000E-9	1.000000E-9	1.000000E-9	1.000000E-10
176.496481	-7.755943	1.806378E-10	1.420125E-11	1.013982E-10	1.640656E-12	1.000000E-9	1.000000E-9	1.000000E-9	1.000000E-10
176.995549	-7.335900	1.802944E-10	1.416146E-11	1.009087E-10	1.640646E-12	1.000000E-9	1.000000E-9	1.000000E-9	1.000000E-10
177.497946	-6.993165	1.799009E-10	1.462533E-11	1.016578E-10	1.640884E-12	1.000000E-9	1.000000E-9	1.000000E-9	1.000000E-10
177.995622	-6.552441	1.804517E-10	1.462673E-11	1.021265E-10	1.641058E-12	1.000000E-9	1.000000E-9	1.000000E-9	1.000000E-10
178.498978	-6.212990	1.806340E-10	1.462600E-11	1.019074E-10	1.641081E-12	1.000000E-9	1.000000E-9	1.000000E-9	1.000000E-10
178.995658	-5.784506	1.806339E-10	1.447844E-11	1.018357E-10	1.640889E-12	1.000000E-9	1.000000E-9	1.000000E-9	1.000000E-10
179.498955	-5.327227	1.804021E-10	1.438027E-11	1.016365E-10	1.622911E-12	1.000000E-9	1.000000E-9	1.000000E-9	1.000000E-10
179.994466	-4.971965	1.799042E-10	1.438119E-11	1.013003E-10	1.614092E-12	1.000000E-9	1.000000E-9	1.000000E-9	1.000000E-10
180.493141	-4.558810	1.803391E-10	1.438306E-11	1.009045E-10	1.542702E-12	1.000000E-9	1.000000E-9	1.000000E-9	1.000000E-10
180.996802	-4.217240	1.806302E-10	1.438234E-11	1.014467E-10	1.565038E-12	1.000000E-9	1.000000E-9	1.000000E-9	1.000000E-10
181.496152	-3.774442	1.804188E-10	1.449341E-11	1.016278E-10	1.616027E-12	1.000000E-9	1.000000E-9	1.000000E-9	1.000000E-10
181.998818	-3.444865	1.803075E-10	1.462778E-11	1.013912E-10	1.601772E-12	1.000000E-9	1.000000E-9	1.000000E-9	1.000000E-10
182.493479	-3.028839	1.799033E-10	1.444607E-11	1.014623E-10	1.591799E-12	1.000000E-9	1.000000E-9	1.000000E-9	1.000000E-10
182.996902	-2.683991	1.801246E-10	1.438501E-11	1.016308E-10	1.612974E-12	1.000000E-9	1.000000E-9	1.000000E-9	1.000000E-10
183.494321	-2.219969	1.803922E-10	1.438310E-11	1.017755E-10	1.612635E-12	1.000000E-9	1.000000E-9	1.000000E-9	1.000000E-10
183.997984	-1.750966	1.800454E-10	1.444857E-11	1.018750E-10	1.591455E-12	1.000000E-9	1.000000E-9	1.000000E-9	1.000000E-10
184.494667	-1.392527	1.799048E-10	1.462256E-11	1.018767E-10	1.612235E-12	1.000000E-9	1.000000E-9	1.000000E-9	1.000000E-10
184.994442	-0.936745	1.801455E-10	1.448553E-11	1.019071E-10	1.640364E-12	1.000000E-9	1.000000E-9	1.000000E-9	1.000000E-10
185.494384	-0.575408	1.800800E-10	1.438076E-11	1.021268E-10	1.605803E-12	1.000000E-9	1.000000E-9	1.000000E-9	1.000000E-10
185.998048	-0.118655	1.799149E-10	1.458333E-11	1.018138E-10	1.591760E-12	1.000000E-9	1.000000E-9	1.000000E-9	1.000000E-10
186.495726	0.223254	1.799056E-10	1.462562E-11	1.013932E-10	1.616070E-12	1.000000E-9	1.000000E-9	1.000000E-9	1.000000E-10
186.996399	0.672552	1.799118E-10	1.462756E-11	1.013905E-10	1.615813E-12	1.000000E-9	1.000000E-9	1.000000E-9	1.000000E-10
187.495072	1.014151	1.801158E-10	1.462382E-11	1.013925E-10	1.615893E-12	1.000000E-9	1.000000E-9	1.000000E-9	1.000000E-10
187.996739	1.459268	1.802067E-10	1.462209E-11	1.009113E-10	1.616314E-12	1.000000E-9	1.000000E-9	1.000000E-9	1.000000E-10
188.495415	1.829095	1.806390E-10	1.445225E-11	1.010294E-10	1.616346E-12	1.000000E-9	1.000000E-9	1.000000E-9	1.000000E-10
188.997085	2.290240	1.805433E-10	1.437874E-11	1.013886E-10	1.636493E-12	1.000000E-9	1.000000E-9	1.000000E-9	1.000000E-10
189.495759	2.724287	1.803969E-10	1.461337E-11	1.013909E-10	1.625729E-12	1.000000E-9	1.000000E-9	1.000000E-9	1.000000E-10
189.996485	3.105881	1.793943E-10	1.462106E-11	1.013888E-10	1.502063E-12	1.000000E-9	1.000000E-9	1.000000E-9	1.000000E-10
190.498155	3.567982	1.789321E-10	1.462048E-11	1.013919E-10	1.547257E-12	1.000000E-9	1.000000E-9	1.000000E-9	1.000000E-10
190.996840	3.906916	1.798654E-10	1.462153E-11	1.013504E-10	1.616635E-12	1.000000E-9	1.000000E-9	1.000000E-9	1.000000E-10
191.495569	4.353728	1.799069E-10	1.462383E-11	1.009060E-10	1.632841E-12	1.000000E-9	1.000000E-9	1.000000E-9	1.000000E-10
191.997719	4.715334	1.799071E-10	1.462296E-11	1.010004E-10	1.640813E-12	1.000000E-9	1.000000E-9	1.000000E-9	1.000000E-10
192.497386	5.166770	1.799082E-10	1.458144E-11	1.011487E-10	1.618103E-12	1.000000E-9	1.000000E-9	1.000000E-9	1.000000E-10
192.995799	5.537312	1.799086E-10	1.413366E-11	1.013077E-10	1.627085E-12	1.000000E-9	1.000000E-9	1.000000E-9	1.000000E-10
193.495472	5.962146	1.793334E-10	1.430832E-11	1.013943E-10	1.665783E-12	1.000000E-9	1.000000E-9	1.000000E-9	1.000000E-10
193.999139	6.320032	1.792343E-10	1.462819E-11	1.013921E-10	1.615901E-12	1.000000E-9	1.000000E-9	1.000000E-9	1.000000E-10
194.494819	6.798515	1.801525E-10	1.462586E-11	1.013915E-10	1.567364E-12	1.000000E-9	1.000000E-9	1.000000E-9	1.000000E-10
194.996488	7.257821	1.801517E-10	1.462223E-11	1.013909E-10	1.586184E-12	1.000000E-9	1.000000E-9	1.000000E-9	1.000000E-10
195.495195	7.631384	1.801522E-10	1.462340E-11	1.013913E-10	1.590525E-12	1.000000E-9	1.000000E-9	1.000000E-9	1.000000E-10
195.999673	8.077485	1.801512E-10	1.457779E-11	1.013924E-10	1.567102E-12	1.000000E-9	1.000000E-9	1.000000E-9	1.000000E-10
196.493109	8.447672	1.801508E-10	1.437841E-11	1.008445E-10	1.591711E-12	1.000000E-9	1.000000E-9	1.000000E-9	1.000000E-10
196.995807	8.902858	1.799267E-10	1.449907E-11	1.006646E-10	1.640623E-12	1.000000E-9	1.000000E-9	1.000000E-9	1.000000E-10
197.510864	9.253071	1.799062E-10	1.462598E-11	1.006618E-10	1.624814E-12	1.000000E-9	1.000000E-9	1.000000E-9	1.000000E-10
197.994461	9.696627	1.799063E-10	1.462613E-11	1.008955E-10	1.616015E-12	1.000000E-9	1.000000E-9	1.000000E-9	1.000000E-10
198.495144	10.078126	1.796783E-10	1.461598E-11	1.013917E-10	1.637672E-12	1.000000E-9	1.000000E-9	1.000000E-9	1.000000E-10
198.994917	10.520919	1.794156E-10	1.438212E-11	1.009413E-10	1.630789E-12	1.000000E-9	1.000000E-9	1.000000E-9	1.000000E-10
199.492991	10.885103	1.799682E-10	1.438033E-11	1.006621E-10	1.591626E-12	1.000000E-9	1.000000E-9	1.000000E-9	1.000000E-10
199.996424	11.335622	1.801261E-10	1.438033E-11	1.013056E-10	1.568600E-12	1.000000E-9	1.000000E-9	1.000000E-9	1.000000E-10
200.500746	11.765553	1.794230E-10	1.437853E-11	1.013871E-10	1.542601E-12	1.000000E-9	1.000000E-9	1.000000E-9	1.000000E-10
200.995126	12.136436	1.795004E-10	1.438142E-11	1.013907E-10	1.579338E-12	1.000000E-9	1.000000E-9	1.000000E-9	1.000000E-10
201.492485	12.589286	1.796626E-10	1.437661E-11	1.013925E-10	1.593712E-12	1.000000E-9	1.000000E-9	1.000000E-9	1.000000E-10
201.997854	12.955999	1.801022E-10	1.437904E-11	1.013928E-10	1.689708E-12	1.000000E-9	1.000000E-9	1.000000E-9	1.000000E-10
202.495284	13.451498	1.803927E-10	1.437927E-11	1.010400E-10	1.682159E-12	1.000000E-9	1.000000E-9	1.000000E-9	1.000000E-10
203.002815	13.831497	1.812589E-10	1.438016E-11	1.009000E-10	1.665223E-12	1.000000E-9	1.000000E-9	1.000000E-9	1.000000E-10
203.493339	14.252146	1.812265E-10	1.438249E-11	1.004160E-10	1.622360E-12	1.000000E-9	1.000000E-9	1.000000E-9	1.000000E-10
203.995720	14.602147	1.803932E-10	1.438211E-11	1.006354E-10	1.591642E-12	1.000000E-9	1.000000E-9	1.000000E-9	1.000000E-10
204.495225	15.080794	1.800681E-10	1.438099E-11	1.011433E-10	1.613318E-12	1.000000E-9	1.000000E-9	1.000000E-9	1.000000E-10
204.995197	15.567350	1.796619E-10	1.438185E-11	1.014300E-10	1.600746E-12	1.000000E-9	1.000000E-9	1.000000E-9	1.000000E-10
205.493871	15.886691	1.798429E-10	1.438016E-11	1.016254E-10	1.525965E-12	1.000000E-9	1.000000E-9	1.000000E-9	1.000000E-10
206.005589	16.357443	1.799073E-10	1.437910E-11	1.009922E-10	1.555681E-12	1.000000E-9	1.000000E-9	1.000000E-9	1.000000E-10
206.493540	16.710381	1.791741E-10	1.424218E-11	1.009381E-10	1.591106E-12	1.000000E-9	1.000000E-9	1.000000E-9	1.000000E-10
206.996314	17.191755	1.796072E-10	1.414027E-11	1.011468E-10	1.555240E-12	1.000000E-9	1.000000E-9	1.000000E-9	1.000000E-10
207.497036	17.557447	1.806364E-10	1.434950E-11	1.012550E-10	1.542675E-12	1.000000E-9	1.000000E-9	1.000000E-9	1.000000E-10
207.997139	18.036131	1.799386E-10	1.434744E-11	1.013892E-10	1.542396E-12	1.000000E-9	1.000000E-9	1.000000E-9	1.000000E-10
208.494954	18.387676	1.794205E-10	1.414146E-11	1.010432E-10	1.542291E-12	1.000000E-9	1.000000E-9	1.000000E-9	1.000000E-10
208.994396	18.851952	1.796309E-10	1.424476E-11	1.009052E-10	1.542426E-12	1.000000E-9	1.000000E-9	1.000000E-9	1.000000E-10
209.503053	19.225349	1.797274E-10	1.438631E-11	1.009059E-10	1.583160E-12	1.000000E-9	1.000000E-9	1.000000E-9	1.000000E-10
209.994034	19.662731	1.801502E-10	1.421131E-11	1.009028E-10	1.615869E-12	1.000000E-9	1.000000E-9	1.000000E-9	1.000000E-10
210.494298	20.039434	1.798477E-10	1.413763E-11	1.009046E-10	1.540299E-12	1.000000E-9	1.000000E-9	1.000000E-9	1.000000E-10
210.996302	20.532284	1.794155E-10	1.413669E-11	1.002473E-10	1.534253E-12	1.000000E-9	1.000000E-9	1.000000E-9	1.000000E-10
211.492792	21.001457	1.794184E-10	1.413937E-11	9.968062E-11	1.591129E-12	1.000000E-9	1.000000E-9	1.000000E-9	1.000000E-10
211.992766	21.395721	1.794180E-10	1.413595E-11	1.004909E-10	1.591459E-12	1.000000E-9	1.000000E-9	1.000000E-9	1.000000E-10
212.493633	21.879099	1.794214E-10	1.413565E-11	1.006605E-10	1.591947E-12	1.000000E-9	1.000000E-9	1.000000E-9	1.000000E-10
212.994314	22.273705	1.795980E-10	1.413872E-11	1.006617E-10	1.558911E-12	1.000000E-9	1.000000E-9	1.000000E-9	1.000000E-10
213.494442	22.707903	1.801510E-10	1.393741E-11	1.007553E-10	1.543329E-12	1.000000E-9	1.000000E-9	1.000000E-9	1.000000E-10
213.995138	23.082249	1.797550E-10	1.394635E-11	1.009009E-10	1.638667E-12	1.000000E-9	1.000000E-9	1.000000E-9	1.000000E-10
214.498838	23.550333	1.794188E-10	1.438521E-11	1.005662E-10	1.622214E-12	1.000000E-9	1.000000E-9	1.000000E-9	1.000000E-10
214.996703	23.942759	1.798212E-10	1.418970E-11	1.004128E-10	1.567388E-12	1.000000E-9	1.000000E-9	1.000000E-9	1.000000E-10
215.493722	24.373043	1.798621E-10	1.389668E-11	1.004186E-10	1.567514E-12	1.000000E-9	1.000000E-9	1.000000E-9	1.000000E-10
215.995636	24.830059	1.794231E-10	1.406072E-11	1.004175E-10	1.567353E-12	1.000000E-9	1.000000E-9	1.000000E-9	1.000000E-10
216.493104	25.208498	1.793302E-10	1.414106E-11	1.004137E-10	1.586930E-12	1.000000E-9	1.000000E-9	1.000000E-9	1.000000E-10
216.993614	25.684847	1.791750E-10	1.390705E-11	1.005401E-10	1.587501E-12	1.000000E-9	1.000000E-9	1.000000E-9	1.000000E-10
217.493286	26.024435	1.793359E-10	1.389463E-11	1.006642E-10	1.542844E-12	1.000000E-9	1.000000E-9	1.000000E-9	1.000000E-10
217.996709	26.504238	1.794222E-10	1.389277E-11	1.006562E-10	1.528855E-12	1.000000E-9	1.000000E-9	1.000000E-9	1.000000E-10
218.493400	26.862421	1.796585E-10	1.401240E-11	1.006718E-10	1.502454E-12	1.000000E-9	1.000000E-9	1.000000E-9	1.000000E-10
218.994827	27.316689	1.796192E-10	1.413338E-11	1.009009E-10	1.543181E-12	1.000000E-9	1.000000E-9	1.000000E-9	1.000000E-10
219.495046	27.698679	1.794243E-10	1.394917E-11	1.008185E-10	1.567270E-12	1.000000E-9	1.000000E-9	1.000000E-9	1.000000E-10
219.997714	28.166283	1.791936E-10	1.389233E-11	1.006599E-10	1.589616E-12	1.000000E-9	1.000000E-9	1.000000E-9	1.000000E-10
220.494442	28.530247	1.789364E-10	1.389407E-11	1.005098E-10	1.591914E-12	1.000000E-9	1.000000E-9	1.000000E-9	1.000000E-10
220.995769	28.986370	1.789385E-10	1.389122E-11	1.004185E-10	1.591769E-12	1.000000E-9	1.000000E-9	1.000000E-9	1.000000E-10
221.494596	29.455574	1.789830E-10	1.389350E-11	1.006343E-10	1.603995E-12	1.000000E-9	1.000000E-9	1.000000E-9	1.000000E-10
221.997710	29.842850	1.796678E-10	1.404460E-11	1.006122E-10	1.616140E-12	1.000000E-9	1.000000E-9	1.000000E-9	1.000000E-10
222.493010	30.292040	1.795014E-10	1.413788E-11	1.004161E-10	1.559619E-12	1.000000E-9	1.000000E-9	1.000000E-9	1.000000E-10
222.994450	30.682394	1.791754E-10	1.391732E-11	1.004123E-10	1.545196E-12	1.000000E-9	1.000000E-9	1.000000E-9	1.000000E-10
223.496246	31.166382	1.793253E-10	1.389358E-11	1.004162E-10	1.591413E-12	1.000000E-9	1.000000E-9	1.000000E-9	1.000000E-10
223.996009	31.541248	1.794214E-10	1.389672E-11	1.005955E-10	1.599535E-12	1.000000E-9	1.000000E-9	1.000000E-9	1.000000E-10
224.494478	31.996223	1.794176E-10	1.389816E-11	1.006338E-10	1.615727E-12	1.000000E-9	1.000000E-9	1.000000E-9	1.000000E-10
224.996193	32.396561	1.794180E-10	1.389574E-11	9.993368E-11	1.601222E-12	1.000000E-9	1.000000E-9	1.000000E-9	1.000000E-10
225.493896	32.843758	1.794193E-10	1.389032E-11	9.993417E-11	1.591217E-12	1.000000E-9	1.000000E-9	1.000000E-9	1.000000E-10
225.994826	33.316124	1.793046E-10	1.389042E-11	9.992740E-11	1.570043E-12	1.000000E-9	1.000000E-9	1.000000E-9	1.000000E-10
226.493731	33.316124	1.791767E-10	1.389219E-11	1.005232E-10	1.566476E-12	1.000000E-9	1.000000E-9	1.000000E-9	1.000000E-10
226.994427	34.143925	1.793574E-10	1.389306E-11	1.008972E-10	1.566658E-12	1.000000E-9	1.000000E-9	1.000000E-9	1.000000E-10
227.494111	34.535591	1.794342E-10	1.388958E-11	1.004712E-10	1.577723E-12	1.000000E-9	1.000000E-9	1.000000E-9	1.000000E-10
227.996027	34.983398	1.803923E-10	1.389091E-11	1.003708E-10	1.591982E-12	1.000000E-9	1.000000E-9	1.000000E-9	1.000000E-10
228.493522	35.341805	1.797980E-10	1.389613E-11	1.001671E-10	1.555926E-12	1.000000E-9	1.000000E-9	1.000000E-9	1.000000E-10
228.995314	35.797142	1.784408E-10	1.389605E-11	1.001666E-10	1.543425E-12	1.000000E-9	1.000000E-9	1.000000E-9	1.000000E-10
229.495984	36.169769	1.791349E-10	1.389360E-11	1.001756E-10	1.591632E-12	1.000000E-9	1.000000E-9	1.000000E-9	1.000000E-10
229.993672	36.647789	1.796613E-10	1.389387E-11	1.001701E-10	1.566968E-12	1.000000E-9	1.000000E-9	1.000000E-9	1.000000E-10
230.493505	37.027557	1.796631E-10	1.389785E-11	1.001736E-10	1.502523E-12	1.000000E-9	1.000000E-9	1.000000E-9	1.000000E-10
230.996447	37.027557	1.795536E-10	1.389601E-11	1.001693E-10	1.525706E-12	1.000000E-9	1.000000E-9	1.000000E-9	1.000000E-10
231.496151	37.836769	1.789335E-10	1.389502E-11	1.002378E-10	1.543214E-12	1.000000E-9	1.000000E-9	1.000000E-9	1.000000E-10
232.001960	38.303455	1.792412E-10	1.389370E-11	1.004105E-10	1.543153E-12	1.000000E-9	1.000000E-9	1.000000E-9	1.000000E-10
232.495600	38.752064	1.796677E-10	1.365531E-11	1.004088E-10	1.549908E-12	1.000000E-9	1.000000E-9	1.000000E-9	1.000000E-10
232.996272	39.125858	1.796650E-10	1.372251E-11	1.004085E-10	1.592248E-12	1.000000E-9	1.000000E-9	1.000000E-9	1.000000E-10
233.493907	39.581524	1.796629E-10	1.389527E-11	1.004148E-10	1.592325E-12	1.000000E-9	1.000000E-9	1.000000E-9	1.000000E-10
233.995580	39.940723	1.796655E-10	1.389408E-11	1.004143E-10	1.591701E-12	1.000000E-9	1.000000E-9	1.000000E-9	1.000000E-10
234.495637	40.395309	1.795996E-10	1.389641E-11	1.004166E-10	1.591517E-12	1.000000E-9	1.000000E-9	1.000000E-9	1.000000E-10
234.995504	40.747459	1.794226E-10	1.390165E-11	1.004118E-10	1.591768E-12	1.000000E-9	1.000000E-9	1.000000E-9	1.000000E-10
235.496219	41.212669	1.792892E-10	1.387047E-11	1.004139E-10	1.544082E-12	1.000000E-9	1.000000E-9	1.000000E-9	1.000000E-10
235.994121	41.558914	1.791801E-10	1.365219E-11	1.004139E-10	1.556309E-12	1.000000E-9	1.000000E-9	1.000000E-9	1.000000E-10
236.493959	41.999474	1.791735E-10	1.365983E-11	1.004131E-10	1.591907E-12	1.000000E-9	1.000000E-9	1.000000E-9	1.000000E-10
236.992522	42.460888	1.791494E-10	1.365954E-11	9.993338E-11	1.543555E-12	1.000000E-9	1.000000E-9	1.000000E-9	1.000000E-10
237.496201	42.460888	1.789347E-10	1.382543E-11	1.000555E-10	1.501688E-12	1.000000E-9	1.000000E-9	1.000000E-9	1.000000E-10
237.997888	43.280014	1.790361E-10	1.390241E-11	1.004126E-10	1.521841E-12	1.000000E-9	1.000000E-9	1.000000E-9	1.000000E-10
238.496053	43.656723	1.791752E-10	1.366172E-11	1.002803E-10	1.530635E-12	1.000000E-9	1.000000E-9	1.000000E-9	1.000000E-10
238.997577	44.104790	1.793401E-10	1.365403E-11	1.001718E-10	1.566924E-12	1.000000E-9	1.000000E-9	1.000000E-9	1.000000E-10
239.494927	44.471214	1.794193E-10	1.365655E-11	9.996916E-11	1.566715E-12	1.000000E-9	1.000000E-9	1.000000E-9	1.000000E-10
239.998728	44.949768	1.801134E-10	1.365399E-11	9.995138E-11	1.566483E-12	1.000000E-9	1.000000E-9	1.000000E-9	1.000000E-10
240.496409	45.305256	1.798533E-10	1.365204E-11	1.001638E-10	1.583848E-12	1.000000E-9	1.000000E-9	1.000000E-9	1.000000E-10
240.996082	45.740471	1.789321E-10	1.345374E-11	1.001695E-10	1.591534E-12	1.000000E-9	1.000000E-9	1.000000E-9	1.000000E-10
241.494995	46.081470	1.791861E-10	1.343058E-11	1.001673E-10	1.591924E-12	1.000000E-9	1.000000E-9	1.000000E-9	1.000000E-10
241.995751	46.541008	1.794162E-10	1.365260E-11	1.003324E-10	1.576962E-12	1.000000E-9	1.000000E-9	1.000000E-9	1.000000E-10
242.496679	47.018806	1.786299E-10	1.356114E-11	1.004162E-10	1.526641E-12	1.000000E-9	1.000000E-9	1.000000E-9	1.000000E-10
242.995451	47.018806	1.785389E-10	1.340697E-11	1.001876E-10	1.534966E-12	1.000000E-9	1.000000E-9	1.000000E-9	1.000000E-10
243.493138	47.871479	1.796617E-10	1.324871E-11	1.002809E-10	1.541922E-12	1.000000E-9	1.000000E-9	1.000000E-9	1.000000E-10
243.997650	47.871479	1.793858E-10	1.317062E-11	1.006642E-10	1.469483E-12	1.000000E-9	1.000000E-9	1.000000E-9	1.000000E-10
244.494503	48.724480	1.789304E-10	1.317295E-11	1.004037E-10	1.456175E-12	1.000000E-9	1.000000E-9	1.000000E-9	1.000000E-10
244.995062	49.090721	1.795722E-10	1.322606E-11	1.001699E-10	1.501292E-12	1.000000E-9	1.000000E-9	1.000000E-9	1.000000E-10
245.496668	49.566811	1.799078E-10	1.341688E-11	1.001737E-10	1.501024E-12	1.000000E-9	1.000000E-9	1.000000E-9	1.000000E-10
245.995372	49.566811	1.789920E-10	1.329297E-11	1.001870E-10	1.501098E-12	1.000000E-9	1.000000E-9	1.000000E-9	1.000000E-10
246.495613	50.400581	1.789331E-10	1.317010E-11	1.004219E-10	1.542884E-12	1.000000E-9	1.000000E-9	1.000000E-9	1.000000E-10
246.995611	50.400581	1.789311E-10	1.317137E-11	1.002542E-10	1.567055E-12	1.000000E-9	1.000000E-9	1.000000E-9	1.000000E-10
247.495275	51.275940	1.791654E-10	1.318079E-11	9.992591E-11	1.567240E-12	1.000000E-9	1.000000E-9	1.000000E-9	1.000000E-10
247.996035	51.275940	1.794116E-10	1.341302E-11	9.977469E-11	1.580766E-12	1.000000E-9	1.000000E-9	1.000000E-9	1.000000E-10
248.494869	51.766853	1.794174E-10	1.324971E-11	9.968541E-11	1.640318E-12	1.000000E-9	1.000000E-9	1.000000E-9	1.000000E-10
248.996335	52.657307	1.794253E-10	1.291993E-11	9.968520E-11	1.604771E-12	1.000000E-9	1.000000E-9	1.000000E-9	1.000000E-10
249.496737	53.005894	1.796585E-10	1.292381E-11	9.968837E-11	1.566967E-12	1.000000E-9	1.000000E-9	1.000000E-9	1.000000E-10
249.995206	53.474277	1.795826E-10	1.292368E-11	9.968431E-11	1.548880E-12	1.000000E-9	1.000000E-9	1.000000E-9	1.000000E-10
250.497754	53.854118	1.794125E-10	1.292328E-11	9.967997E-11	1.542982E-12	1.000000E-9	1.000000E-9	1.000000E-9	1.000000E-10
250.997640	54.336891	1.797081E-10	1.288384E-11	9.968274E-11	1.567279E-12	1.000000E-9	1.000000E-9	1.000000E-9	1.000000E-10
251.494322	54.728279	1.799028E-10	1.268376E-11	9.986022E-11	1.559682E-12	1.000000E-9	1.000000E-9	1.000000E-9	1.000000E-10
251.994155	54.728279	1.794664E-10	1.279436E-11	9.992748E-11	1.542347E-12	1.000000E-9	1.000000E-9	1.000000E-9	1.000000E-10
252.493062	55.579620	1.794135E-10	1.292590E-11	9.992678E-11	1.533296E-12	1.000000E-9	1.000000E-9	1.000000E-9	1.000000E-10
252.994530	56.051670	1.794154E-10	1.274520E-11	9.992571E-11	1.527050E-12	1.000000E-9	1.000000E-9	1.000000E-9	1.000000E-10
253.494612	56.505058	1.794138E-10	1.268603E-11	9.992517E-11	1.540217E-12	1.000000E-9	1.000000E-9	1.000000E-9	1.000000E-10
253.996727	56.505058	1.794151E-10	1.268393E-11	1.002073E-10	1.535938E-12	1.000000E-9	1.000000E-9	1.000000E-9	1.000000E-10
254.496560	57.347523	1.794169E-10	1.268279E-11	1.004151E-10	1.501510E-12	1.000000E-9	1.000000E-9	1.000000E-9	1.000000E-10
254.995017	57.736206	1.794155E-10	1.267998E-11	1.004145E-10	1.501598E-12	1.000000E-9	1.000000E-9	1.000000E-9	1.000000E-10
255.496011	58.221340	1.791740E-10	1.268235E-11	1.003798E-10	1.501639E-12	1.000000E-9	1.000000E-9	1.000000E-9	1.000000E-10
255.996962	58.613422	1.791725E-10	1.268303E-11	1.001717E-10	1.519555E-12	1.000000E-9	1.000000E-9	1.000000E-9	1.000000E-10
256.497632	59.089268	1.791702E-10	1.268361E-11	1.000701E-10	1.526274E-12	1.000000E-9	1.000000E-9	1.000000E-9	1.000000E-10
256.996309	59.479286	1.790367E-10	1.265028E-11	9.992968E-11	1.502031E-12	1.000000E-9	1.000000E-9	1.000000E-9	1.000000E-10
257.494291	59.479286	1.789300E-10	1.243761E-11	1.000907E-10	1.501959E-12	1.000000E-9	1.000000E-9	1.000000E-9	1.000000E-10
257.999602	59.961384	1.793412E-10	1.243660E-11	1.001670E-10	1.502029E-12	1.000000E-9	1.000000E-9	1.000000E-9	1.000000E-10
258.492258	60.835953	1.793679E-10	1.243560E-11	9.945954E-11	1.537512E-12	1.000000E-9	1.000000E-9	1.000000E-9	1.000000E-10
258.998924	60.835953	1.789244E-10	1.243709E-11	9.943637E-11	1.567568E-12	1.000000E-9	1.000000E-9	1.000000E-9	1.000000E-10
259.494241	61.718884	1.791118E-10	1.243812E-11	9.943823E-11	1.534222E-12	1.000000E-9	1.000000E-9	1.000000E-9	1.000000E-10
259.995355	61.718884	1.794132E-10	1.243547E-11	1.000793E-10	1.530235E-12	1.000000E-9	1.000000E-9	1.000000E-9	1.000000E-10
260.500168	62.202961	1.794146E-10	1.243764E-11	1.006574E-10	1.567029E-12	1.000000E-9	1.000000E-9	1.000000E-9	1.000000E-10
260.995220	63.065910	1.794193E-10	1.244012E-11	1.000787E-10	1.567704E-12	1.000000E-9	1.000000E-9	1.000000E-9	1.000000E-10
261.494905	63.065910	1.787326E-10	1.244292E-11	9.992570E-11	1.566912E-12	1.000000E-9	1.000000E-9	1.000000E-9	1.000000E-10
261.998135	63.453442	1.787380E-10	1.244225E-11	9.992166E-11	1.508344E-12	1.000000E-9	1.000000E-9	1.000000E-9	1.000000E-10
262.496807	64.349243	1.789297E-10	1.224571E-11	9.992506E-11	1.477509E-12	1.000000E-9	1.000000E-9	1.000000E-9	1.000000E-10
262.995637	64.349243	1.789264E-10	1.219822E-11	9.992343E-11	1.454757E-12	1.000000E-9	1.000000E-9	1.000000E-9	1.000000E-10
263.493475	64.847374	1.789266E-10	1.219398E-11	1.000770E-10	1.457614E-12	1.000000E-9	1.000000E-9	1.000000E-9	1.000000E-10
263.994459	65.349838	1.789244E-10	1.218999E-11	1.001649E-10	1.477227E-12	1.000000E-9	1.000000E-9	1.000000E-9	1.000000E-10
264.495166	65.771164	1.789725E-10	1.219028E-11	9.972101E-11	1.508494E-12	1.000000E-9	1.000000E-9	1.000000E-9	1.000000E-10
264.995393	66.257721	1.796588E-10	1.218981E-11	9.968170E-11	1.542174E-12	1.000000E-9	1.000000E-9	1.000000E-9	1.000000E-10
265.498773	66.670540	1.794937E-10	1.219003E-11	9.967914E-11	1.561101E-12	1.000000E-9	1.000000E-9	1.000000E-9	1.000000E-10
265.996675	67.168381	1.791710E-10	1.197072E-11	1.001427E-10	1.566444E-12	1.000000E-9	1.000000E-9	1.000000E-9	1.000000E-10
266.498154	68.094864	1.788661E-10	1.194610E-11	1.006542E-10	1.542669E-12	1.000000E-9	1.000000E-9	1.000000E-9	1.000000E-10
266.993424	68.094864	1.786824E-10	1.194893E-11	1.002804E-10	1.520399E-12	1.000000E-9	1.000000E-9	1.000000E-9	1.000000E-10
267.494287	68.512360	1.786815E-10	1.182859E-11	1.002005E-10	1.477667E-12	1.000000E-9	1.000000E-9	1.000000E-9	1.000000E-10
267.995036	69.013573	1.787258E-10	1.170038E-11	1.006567E-10	1.518687E-12	1.000000E-9	1.000000E-9	1.000000E-9	1.000000E-10
268.493567	69.395760	1.789242E-10	1.169872E-11	1.001640E-10	1.542505E-12	1.000000E-9	1.000000E-9	1.000000E-9	1.000000E-10
268.999332	69.913139	1.791544E-10	1.171004E-11	9.919452E-11	1.528089E-12	1.000000E-9	1.000000E-9	1.000000E-9	1.000000E-10
269.494232	70.386063	1.794141E-10	1.194481E-11	9.919565E-11	1.529303E-12	1.000000E-9	1.000000E-9	1.000000E-9	1.000000E-10
269.996321	70.763382	1.788688E-10	1.194679E-11	9.919503E-11	1.542503E-12	1.000000E-9	1.000000E-9	1.000000E-9	1.000000E-10
270.493098	71.269615	1.786838E-10	1.194934E-11	9.941124E-11	1.523950E-12	1.000000E-9	1.000000E-9	1.000000E-9	1.000000E-10
270.995765	71.647163	1.786839E-10	1.194849E-11	9.943684E-11	1.501426E-12	1.000000E-9	1.000000E-9	1.000000E-9	1.000000E-10
271.494651	72.149605	1.786086E-10	1.195031E-11	9.943396E-11	1.519583E-12	1.000000E-9	1.000000E-9	1.000000E-9	1.000000E-10
271.996953	72.547867	1.784410E-10	1.173693E-11	9.986882E-11	1.524661E-12	1.000000E-9	1.000000E-9	1.000000E-9	1.000000E-10
272.495794	73.030205	1.790053E-10	1.170414E-11	1.004135E-10	1.452500E-12	1.000000E-9	1.000000E-9	1.000000E-9	1.000000E-10
272.995906	73.409180	1.794131E-10	1.170389E-11	9.971194E-11	1.478766E-12	1.000000E-9	1.000000E-9	1.000000E-9	1.000000E-10
273.493652	73.891487	1.794130E-10	1.181486E-11	9.945021E-11	1.542638E-12	1.000000E-9	1.000000E-9	1.000000E-9	1.000000E-10
274.008012	74.274025	1.792940E-10	1.194883E-11	9.992462E-11	1.533211E-12	1.000000E-9	1.000000E-9	1.000000E-9	1.000000E-10
274.494008	75.261818	1.786871E-10	1.177153E-11	9.992679E-11	1.526405E-12	1.000000E-9	1.000000E-9	1.000000E-9	1.000000E-10
274.995996	75.261818	1.787926E-10	1.170440E-11	9.992690E-11	1.526548E-12	1.000000E-9	1.000000E-9	1.000000E-9	1.000000E-10
275.495479	75.671066	1.789339E-10	1.170241E-11	1.000679E-10	1.522844E-12	1.000000E-9	1.000000E-9	1.000000E-9	1.000000E-10
275.995155	76.156731	1.785807E-10	1.177191E-11	1.001700E-10	1.501528E-12	1.000000E-9	1.000000E-9	1.000000E-9	1.000000E-10
276.496710	76.558655	1.784429E-10	1.194580E-11	9.996271E-11	1.563316E-12	1.000000E-9	1.000000E-9	1.000000E-9	1.000000E-10
276.995632	77.046028	1.789271E-10	1.180537E-11	9.984655E-11	1.640384E-12	1.000000E-9	1.000000E-9	1.000000E-9	1.000000E-10
277.494589	77.445984	1.786284E-10	1.170293E-11	9.943949E-11	1.502391E-12	1.000000E-9	1.000000E-9	1.000000E-9	1.000000E-10
277.997765	77.952492	1.779564E-10	1.170053E-11	9.932497E-11	1.453957E-12	1.000000E-9	1.000000E-9	1.000000E-9	1.000000E-10
278.504776	78.368034	1.780939E-10	1.173824E-11	9.919031E-11	1.526307E-12	1.000000E-9	1.000000E-9	1.000000E-9	1.000000E-10
278.998507	79.285576	1.781994E-10	1.194275E-11	9.936810E-11	1.519387E-12	1.000000E-9	1.000000E-9	1.000000E-9	1.000000E-10
279.501172	79.285576	1.790424E-10	1.194189E-11	9.943518E-11	1.502173E-12	1.000000E-9	1.000000E-9	1.000000E-9	1.000000E-10
279.994958	80.313034	1.790623E-10	1.194331E-11	1.001690E-10	1.554019E-12	1.000000E-9	1.000000E-9	1.000000E-9	1.000000E-10
280.493664	80.313034	1.784421E-10	1.176896E-11	1.001707E-10	1.591757E-12	1.000000E-9	1.000000E-9	1.000000E-9	1.000000E-10
280.995278	80.703880	1.788419E-10	1.169767E-11	1.001718E-10	1.515656E-12	1.000000E-9	1.000000E-9	1.000000E-9	1.000000E-10
281.495662	81.190735	1.794175E-10	1.194307E-11	1.001713E-10	1.505717E-12	1.000000E-9	1.000000E-9	1.000000E-9	1.000000E-10
281.995332	81.590454	1.792478E-10	1.187558E-11	1.001684E-10	1.526572E-12	1.000000E-9	1.000000E-9	1.000000E-9	1.000000E-10
282.496214	82.078949	1.791768E-10	1.169816E-11	9.975108E-11	1.494446E-12	1.000000E-9	1.000000E-9	1.000000E-9	1.000000E-10
282.995941	82.470413	1.784524E-10	1.169567E-11	9.973960E-11	1.452942E-12	1.000000E-9	1.000000E-9	1.000000E-9	1.000000E-10
283.493564	82.965805	1.785088E-10	1.169806E-11	1.001670E-10	1.452833E-12	1.000000E-9	1.000000E-9	1.000000E-9	1.000000E-10
283.995662	83.368568	1.786879E-10	1.169807E-11	1.001643E-10	1.452495E-12	1.000000E-9	1.000000E-9	1.000000E-9	1.000000E-10
284.494334	83.864075	1.785518E-10	1.172718E-11	1.001649E-10	1.476548E-12	1.000000E-9	1.000000E-9	1.000000E-9	1.000000E-10
285.001758	84.357071	1.784409E-10	1.193849E-11	9.982028E-11	1.502022E-12	1.000000E-9	1.000000E-9	1.000000E-9	1.000000E-10
285.494762	84.753159	1.788519E-10	1.173921E-11	9.968082E-11	1.567233E-12	1.000000E-9	1.000000E-9	1.000000E-9	1.000000E-10
285.994805	85.248528	1.787984E-10	1.144716E-11	1.001646E-10	1.567302E-12	1.000000E-9	1.000000E-9	1.000000E-9	1.000000E-10
286.494218	85.642609	1.779549E-10	1.162093E-11	1.000416E-10	1.567633E-12	1.000000E-9	1.000000E-9	1.000000E-9	1.000000E-10
287.003055	86.117538	1.778526E-10	1.169365E-11	9.968407E-11	1.547247E-12	1.000000E-9	1.000000E-9	1.000000E-9	1.000000E-10
287.495859	86.495247	1.777108E-10	1.169642E-11	9.981576E-11	1.537756E-12	1.000000E-9	1.000000E-9	1.000000E-9	1.000000E-10
287.995541	86.987221	1.785482E-10	1.163576E-11	9.992507E-11	1.502175E-12	1.000000E-9	1.000000E-9	1.000000E-9	1.000000E-10
288.493989	87.363991	1.789308E-10	1.145499E-11	9.951201E-11	1.527852E-12	1.000000E-9	1.000000E-9	1.000000E-9	1.000000E-10
288.995717	87.858391	1.777433E-10	1.158478E-11	9.948469E-11	1.567139E-12	1.000000E-9	1.000000E-9	1.000000E-9	1.000000E-10
289.495711	88.346039	1.778896E-10	1.169871E-11	9.992705E-11	1.539406E-12	1.000000E-9	1.000000E-9	1.000000E-9	1.000000E-10
289.995383	88.758026	1.784486E-10	1.150187E-11	9.982403E-11	1.526607E-12	1.000000E-9	1.000000E-9	1.000000E-9	1.000000E-10
290.495205	89.229813	1.783144E-10	1.148893E-11	9.968425E-11	1.502515E-12	1.000000E-9	1.000000E-9	1.000000E-9	1.000000E-10
290.997918	89.617004	1.781993E-10	1.170124E-11	9.967953E-11	1.495789E-12	1.000000E-9	1.000000E-9	1.000000E-9	1.000000E-10
291.494561	90.098320	1.784011E-10	1.160662E-11	9.968138E-11	1.477798E-12	1.000000E-9	1.000000E-9	1.000000E-9	1.000000E-10
291.997600	90.489243	1.785009E-10	1.145497E-11	1.001536E-10	1.512083E-12	1.000000E-9	1.000000E-9	1.000000E-9	1.000000E-10
292.495276	90.987663	1.789300E-10	1.145592E-11	1.000485E-10	1.543366E-12	1.000000E-9	1.000000E-9	1.000000E-9	1.000000E-10
292.995012	91.386375	1.786341E-10	1.145869E-11	9.967759E-11	1.509269E-12	1.000000E-9	1.000000E-9	1.000000E-9	1.000000E-10
293.493595	91.886246	1.782020E-10	1.145795E-11	9.955270E-11	1.502255E-12	1.000000E-9	1.000000E-9	1.000000E-9	1.000000E-10
293.995420	92.297760	1.786928E-10	1.151917E-11	9.943640E-11	1.501879E-12	1.000000E-9	1.000000E-9	1.000000E-9	1.000000E-10
294.494964	92.802849	1.789332E-10	1.170068E-11	9.923583E-11	1.483733E-12	1.000000E-9	1.000000E-9	1.000000E-9	1.000000E-10
294.996875	93.334961	1.780154E-10	1.144294E-11	9.923228E-11	1.453656E-12	1.000000E-9	1.000000E-9	1.000000E-9	1.000000E-10
295.494112	93.723228	1.781364E-10	1.120899E-11	9.967988E-11	1.503811E-12	1.000000E-9	1.000000E-9	1.000000E-9	1.000000E-10
295.999267	94.231552	1.786867E-10	1.121826E-11	9.958391E-11	1.526662E-12	1.000000E-9	1.000000E-9	1.000000E-9	1.000000E-10
296.498392	94.621765	1.783114E-10	1.124148E-11	9.943417E-11	1.565466E-12	1.000000E-9	1.000000E-9	1.000000E-9	1.000000E-10
296.995419	95.145058	1.779537E-10	1.145966E-11	9.910294E-11	1.546693E-12	1.000000E-9	1.000000E-9	1.000000E-9	1.000000E-10
297.496701	95.546974	1.773652E-10	1.146272E-11	9.894285E-11	1.477718E-12	1.000000E-9	1.000000E-9	1.000000E-9	1.000000E-10
297.996002	96.061028	1.772712E-10	1.146660E-11	9.894404E-11	1.477527E-12	1.000000E-9	1.000000E-9	1.000000E-9	1.000000E-10
298.494838	96.450455	1.777137E-10	1.130574E-11	9.911987E-11	1.477569E-12	1.000000E-9	1.000000E-9	1.000000E-9	1.000000E-10
298.997653	96.951660	1.776198E-10	1.121593E-11	9.967933E-11	1.497842E-12	1.000000E-9	1.000000E-9	1.000000E-9	1.000000E-10
299.494270	97.380280	1.774675E-10	1.121513E-11	9.955320E-11	1.502223E-12	1.000000E-9	1.000000E-9	1.000000E-9	1.000000E-10
299.998984	97.895081	1.781099E-10	1.121678E-11	9.943208E-11	1.502102E-12	1.000000E-9	1.000000E-9	1.000000E-9	1.000000E-10
300.493677	98.286758	1.784433E-10	1.121631E-11	9.923947E-11	1.511037E-12	1.000000E-9	1.000000E-9	1.000000E-9	1.000000E-10
300.996736	98.801849	1.779812E-10	1.134382E-11	9.923391E-11	1.526877E-12	1.000000E-9	1.000000E-9	1.000000E-9	1.000000E-10
301.498385	99.308006	1.778439E-10	1.146165E-11	9.967545E-11	1.536897E-12	1.000000E-9	1.000000E-9	1.000000E-9	1.000000E-10
301.997804	99.727463	1.774653E-10	1.106722E-11	9.958418E-11	1.543276E-12	1.000000E-9	1.000000E-9	1.000000E-9	1.000000E-10
302.494479	100.234459	1.773401E-10	1.099161E-11	9.943061E-11	1.460106E-12	1.000000E-9	1.000000E-9	1.000000E-9	1.000000E-10
302.996155	100.647301	1.772190E-10	1.121418E-11	9.927062E-11	1.468828E-12	1.000000E-9	1.000000E-9	1.000000E-9	1.000000E-10
303.493743	101.123665	1.779805E-10	1.112875E-11	9.918309E-11	1.526781E-12	1.000000E-9	1.000000E-9	1.000000E-9	1.000000E-10
303.997974	101.522835	1.782372E-10	1.097289E-11	9.941064E-11	1.501885E-12	1.000000E-9	1.000000E-9	1.000000E-9	1.000000E-10
304.496846	102.015862	1.786863E-10	1.113146E-11	9.933376E-11	1.477595E-12	1.000000E-9	1.000000E-9	1.000000E-9	1.000000E-10
304.996762	102.424049	1.785106E-10	1.121678E-11	9.894274E-11	1.528062E-12	1.000000E-9	1.000000E-9	1.000000E-9	1.000000E-10
305.495707	102.913429	1.782024E-10	1.099234E-11	9.894097E-11	1.540366E-12	1.000000E-9	1.000000E-9	1.000000E-9	1.000000E-10
305.996379	103.328979	1.781993E-10	1.097273E-11	9.894462E-11	1.502219E-12	1.000000E-9	1.000000E-9	1.000000E-9	1.000000E-10
306.493482	103.852066	1.782004E-10	1.097245E-11	9.875465E-11	1.502238E-12	1.000000E-9	1.000000E-9	1.000000E-9	1.000000E-10
306.996182	104.334229	1.777526E-10	1.096922E-11	9.874314E-11	1.502084E-12	1.000000E-9	1.000000E-9	1.000000E-9	1.000000E-10
307.494066	104.737556	1.778489E-10	1.096852E-11	9.942901E-11	1.486462E-12	1.000000E-9	1.000000E-9	1.000000E-9	1.000000E-10
307.997781	105.255203	1.784399E-10	1.096635E-11	9.942816E-11	1.477489E-12	1.000000E-9	1.000000E-9	1.000000E-9	1.000000E-10
308.494771	105.671577	1.785574E-10	1.096841E-11	9.942936E-11	1.522405E-12	1.000000E-9	1.000000E-9	1.000000E-9	1.000000E-10
308.997525	106.158913	1.786882E-10	1.096784E-11	9.927718E-11	1.527065E-12	1.000000E-9	1.000000E-9	1.000000E-9	1.000000E-10
309.494261	106.561707	1.783197E-10	1.087990E-11	9.918138E-11	1.527029E-12	1.000000E-9	1.000000E-9	1.000000E-9	1.000000E-10
309.997172	107.068604	1.781757E-10	1.072466E-11	9.896484E-11	1.514587E-12	1.000000E-9	1.000000E-9	1.000000E-9	1.000000E-10
310.496046	107.495995	1.777147E-10	1.057548E-11	9.898789E-11	1.502190E-12	1.000000E-9	1.000000E-9	1.000000E-9	1.000000E-10
311.002435	107.982803	1.778738E-10	1.048650E-11	9.918795E-11	1.520333E-12	1.000000E-9	1.000000E-9	1.000000E-9	1.000000E-10
311.495135	108.473885	1.782006E-10	1.070797E-11	9.918831E-11	1.525795E-12	1.000000E-9	1.000000E-9	1.000000E-9	1.000000E-10
312.002882	108.890175	1.781985E-10	1.073023E-11	9.918183E-11	1.502367E-12	1.000000E-9	1.000000E-9	1.000000E-9	1.000000E-10
312.496624	109.407059	1.781983E-10	1.073244E-11	9.918210E-11	1.486590E-12	1.000000E-9	1.000000E-9	1.000000E-9	1.000000E-10
312.997283	109.808174	1.777598E-10	1.062087E-11	9.919257E-11	1.453151E-12	1.000000E-9	1.000000E-9	1.000000E-9	1.000000E-10
313.496748	110.307938	1.776213E-10	1.048861E-11	9.942776E-11	1.423719E-12	1.000000E-9	1.000000E-9	1.000000E-9	1.000000E-10
313.997880	110.711525	1.772192E-10	1.066782E-11	9.967641E-11	1.404434E-12	1.000000E-9	1.000000E-9	1.000000E-9	1.000000E-10
314.497680	111.219986	1.776531E-10	1.072516E-11	1.001614E-10	1.448378E-12	1.000000E-9	1.000000E-9	1.000000E-9	1.000000E-10
314.996350	111.629028	1.781987E-10	1.048515E-11	9.929689E-11	1.445382E-12	1.000000E-9	1.000000E-9	1.000000E-9	1.000000E-10
315.499010	112.123497	1.772769E-10	1.048547E-11	9.870179E-11	1.403935E-12	1.000000E-9	1.000000E-9	1.000000E-9	1.000000E-10
315.997686	112.528603	1.770146E-10	1.048360E-11	9.913050E-11	1.427548E-12	1.000000E-9	1.000000E-9	1.000000E-9	1.000000E-10
316.498348	113.018318	1.781973E-10	1.033861E-11	9.914074E-11	1.453760E-12	1.000000E-9	1.000000E-9	1.000000E-9	1.000000E-10
316.999013	113.447144	1.778997E-10	1.023927E-11	9.894231E-11	1.507083E-12	1.000000E-9	1.000000E-9	1.000000E-9	1.000000E-10
317.497682	113.959251	1.772237E-10	1.045549E-11	9.905151E-11	1.526513E-12	1.000000E-9	1.000000E-9	1.000000E-9	1.000000E-10
317.998347	114.460144	1.775205E-10	1.040049E-11	9.918273E-11	1.502072E-12	1.000000E-9	1.000000E-9	1.000000E-9	1.000000E-10
318.497020	114.862122	1.777081E-10	9.993160E-12	9.900096E-11	1.494351E-12	1.000000E-9	1.000000E-9	1.000000E-9	1.000000E-10
318.997295	115.355606	1.779252E-10	1.010782E-11	9.894092E-11	1.477312E-12	1.000000E-9	1.000000E-9	1.000000E-9	1.000000E-10
319.497954	115.748795	1.777572E-10	1.023899E-11	9.870355E-11	1.491572E-12	1.000000E-9	1.000000E-9	1.000000E-9	1.000000E-10
319.998617	116.286110	1.767340E-10	1.006720E-11	9.891489E-11	1.501819E-12	1.000000E-9	1.000000E-9	1.000000E-9	1.000000E-10
320.497291	116.701477	1.770468E-10	9.999979E-12	9.943155E-11	1.480955E-12	1.000000E-9	1.000000E-9	1.000000E-9	1.000000E-10
320.996954	117.195564	1.774691E-10	9.995330E-12	9.914151E-11	1.488382E-12	1.000000E-9	1.000000E-9	1.000000E-9	1.000000E-10
321.496624	117.596970	1.774692E-10	9.994509E-12	9.895034E-11	1.542573E-12	1.000000E-9	1.000000E-9	1.000000E-9	1.000000E-10
321.996235	118.078125	1.774662E-10	9.994123E-12	9.937164E-11	1.513371E-12	1.000000E-9	1.000000E-9	1.000000E-9	1.000000E-10
322.495938	118.614189	1.772194E-10	1.013381E-11	9.939695E-11	1.477262E-12	1.000000E-9	1.000000E-9	1.000000E-9	1.000000E-10
322.995575	119.021637	1.773624E-10	1.023952E-11	9.919096E-11	1.512369E-12	1.000000E-9	1.000000E-9	1.000000E-9	1.000000E-10
323.494781	119.498100	1.777130E-10	1.003071E-11	9.887313E-11	1.524928E-12	1.000000E-9	1.000000E-9	1.000000E-9	1.000000E-10
323.996343	119.897507	1.780046E-10	9.993196E-12	9.845834E-11	1.477291E-12	1.000000E-9	1.000000E-9	1.000000E-9	1.000000E-10
324.495469	120.402306	1.782028E-10	9.994719E-12	9.917450E-11	1.484709E-12	1.000000E-9	1.000000E-9	1.000000E-9	1.000000E-10
324.996834	120.793777	1.777758E-10	9.996694E-12	9.942681E-11	1.502088E-12	1.000000E-9	1.000000E-9	1.000000E-9	1.000000E-10
325.493858	121.282440	1.776399E-10	9.995492E-12	9.918710E-11	1.445776E-12	1.000000E-9	1.000000E-9	1.000000E-9	1.000000E-10
325.995778	121.671532	1.772209E-10	9.998180E-12	9.912333E-11	1.404428E-12	1.000000E-9	1.000000E-9	1.000000E-9	1.000000E-10
326.494456	122.161774	1.770046E-10	9.997100E-12	9.894661E-11	1.447068E-12	1.000000E-9	1.000000E-9	1.000000E-9	1.000000E-10
326.995358	122.560196	1.767299E-10	9.757506E-12	9.894722E-11	1.463981E-12	1.000000E-9	1.000000E-9	1.000000E-9	1.000000E-10
327.494636	123.071007	1.772505E-10	9.751003E-12	9.894652E-11	1.527048E-12	1.000000E-9	1.000000E-9	1.000000E-9	1.000000E-10
327.995349	123.554039	1.774700E-10	9.751080E-12	9.915124E-11	1.506179E-12	1.000000E-9	1.000000E-9	1.000000E-9	1.000000E-10
328.494944	123.924385	1.782004E-10	9.752737E-12	9.918536E-11	1.478339E-12	1.000000E-9	1.000000E-9	1.000000E-9	1.000000E-10
328.998678	124.401260	1.780604E-10	9.756714E-12	9.918503E-11	1.494914E-12	1.000000E-9	1.000000E-9	1.000000E-9	1.000000E-10
329.494338	124.773468	1.777153E-10	9.548603E-12	9.939594E-11	1.501937E-12	1.000000E-9	1.000000E-9	1.000000E-9	1.000000E-10
330.004622	125.253792	1.774460E-10	9.536676E-12	9.967531E-11	1.454283E-12	1.000000E-9	1.000000E-9	1.000000E-9	1.000000E-10
330.494316	125.646957	1.772232E-10	9.752644E-12	9.933633E-11	1.459414E-12	1.000000E-9	1.000000E-9	1.000000E-9	1.000000E-10
330.994992	126.141357	1.768250E-10	9.754479E-12	9.918682E-11	1.477364E-12	1.000000E-9	1.000000E-9	1.000000E-9	1.000000E-10
331.493550	126.501900	1.767103E-10	9.752342E-12	9.941801E-11	1.477196E-12	1.000000E-9	1.000000E-9	1.000000E-9	1.000000E-10
331.996416	126.989235	1.764892E-10	9.751931E-12	9.936471E-11	1.477811E-12	1.000000E-9	1.000000E-9	1.000000E-9	1.000000E-10
332.495857	127.363022	1.767836E-10	9.752875E-12	9.918729E-11	1.531616E-12	1.000000E-9	1.000000E-9	1.000000E-9	1.000000E-10
332.995732	127.839653	1.772221E-10	9.518343E-12	9.918927E-11	1.528099E-12	1.000000E-9	1.000000E-9	1.000000E-9	1.000000E-10
333.494567	128.333115	1.773865E-10	9.512594E-12	9.918706E-11	1.403553E-12	1.000000E-9	1.000000E-9	1.000000E-9	1.000000E-10
333.995320	128.708328	1.774665E-10	9.511184E-12	9.899207E-11	1.423186E-12	1.000000E-9	1.000000E-9	1.000000E-9	1.000000E-10
334.495078	129.164932	1.772353E-10	9.511367E-12	9.892051E-11	1.452412E-12	1.000000E-9	1.000000E-9	1.000000E-9	1.000000E-10
335.003731	129.545715	1.771104E-10	9.510005E-12	9.869673E-11	1.420701E-12	1.000000E-9	1.000000E-9	1.000000E-9	1.000000E-10
335.502747	130.019394	1.767322E-10	9.508572E-12	9.889191E-11	1.404171E-12	1.000000E-9	1.000000E-9	1.000000E-9	1.000000E-10
335.994673	130.412170	1.767303E-10	9.485238E-12	9.918383E-11	1.497806E-12	1.000000E-9	1.000000E-9	1.000000E-9	1.000000E-10
336.499779	130.871979	1.767344E-10	9.267972E-12	9.934909E-11	1.478366E-12	1.000000E-9	1.000000E-9	1.000000E-9	1.000000E-10
336.997499	131.245941	1.767342E-10	9.357189E-12	9.942917E-11	1.404461E-12	1.000000E-9	1.000000E-9	1.000000E-9	1.000000E-10
337.500575	131.752029	1.767980E-10	9.508915E-12	9.874458E-11	1.468556E-12	1.000000E-9	1.000000E-9	1.000000E-9	1.000000E-10
337.996303	132.138977	1.774683E-10	9.511957E-12	9.880786E-11	1.526730E-12	1.000000E-9	1.000000E-9	1.000000E-9	1.000000E-10
338.494981	132.637650	1.776459E-10	9.511904E-12	9.918760E-11	1.526828E-12	1.000000E-9	1.000000E-9	1.000000E-9	1.000000E-10
338.995658	133.120865	1.779546E-10	9.281428E-12	9.918889E-11	1.520251E-12	1.000000E-9	1.000000E-9	1.000000E-9	1.000000E-10
339.496405	133.512878	1.779555E-10	9.319759E-12	9.918726E-11	1.452809E-12	1.000000E-9	1.000000E-9	1.000000E-9	1.000000E-10
339.996401	134.007339	1.779567E-10	9.512191E-12	9.918822E-11	1.444298E-12	1.000000E-9	1.000000E-9	1.000000E-9	1.000000E-10
340.496077	134.388214	1.770350E-10	9.387167E-12	9.918888E-11	1.428433E-12	1.000000E-9	1.000000E-9	1.000000E-9	1.000000E-10
340.995745	134.872833	1.770327E-10	9.266253E-12	9.918884E-11	1.444269E-12	1.000000E-9	1.000000E-9	1.000000E-9	1.000000E-10
341.496568	135.285034	1.772236E-10	9.266977E-12	9.901621E-11	1.452905E-12	1.000000E-9	1.000000E-9	1.000000E-9	1.000000E-10
342.009203	135.757507	1.771024E-10	9.263133E-12	9.869898E-11	1.452821E-12	1.000000E-9	1.000000E-9	1.000000E-9	1.000000E-10
342.492620	136.156937	1.769771E-10	9.264723E-12	9.869837E-11	1.452613E-12	1.000000E-9	1.000000E-9	1.000000E-9	1.000000E-10
342.995810	136.632950	1.771641E-10	9.265462E-12	9.869701E-11	1.453108E-12	1.000000E-9	1.000000E-9	1.000000E-9	1.000000E-10
343.496906	137.034119	1.772229E-10	9.266466E-12	9.869927E-11	1.429585E-12	1.000000E-9	1.000000E-9	1.000000E-9	1.000000E-10
343.995433	137.529633	1.772208E-10	9.413930E-12	9.882759E-11	1.404288E-12	1.000000E-9	1.000000E-9	1.000000E-9	1.000000E-10
344.493992	138.049561	1.775380E-10	9.510238E-12	9.943315E-11	1.404270E-12	1.000000E-9	1.000000E-9	1.000000E-9	1.000000E-10
344.999641	138.446548	1.782023E-10	9.294462E-12	9.921244E-11	1.406806E-12	1.000000E-9	1.000000E-9	1.000000E-9	1.000000E-10
345.495514	138.938995	1.774848E-10	9.265504E-12	9.894571E-11	1.501505E-12	1.000000E-9	1.000000E-9	1.000000E-9	1.000000E-10
345.996044	139.325378	1.769837E-10	9.266484E-12	9.894446E-11	1.487447E-12	1.000000E-9	1.000000E-9	1.000000E-9	1.000000E-10
346.493584	139.824158	1.765528E-10	9.262596E-12	9.894620E-11	1.453332E-12	1.000000E-9	1.000000E-9	1.000000E-9	1.000000E-10
346.996336	140.214478	1.765669E-10	9.263006E-12	9.870479E-11	1.453101E-12	1.000000E-9	1.000000E-9	1.000000E-9	1.000000E-10
347.497278	140.696838	1.769791E-10	9.265300E-12	9.869983E-11	1.453220E-12	1.000000E-9	1.000000E-9	1.000000E-9	1.000000E-10
347.994590	141.073486	1.768707E-10	9.263858E-12	9.869696E-11	1.452881E-12	1.000000E-9	1.000000E-9	1.000000E-9	1.000000E-10
348.494268	141.581757	1.767354E-10	9.266091E-12	9.841483E-11	1.471465E-12	1.000000E-9	1.000000E-9	1.000000E-9	1.000000E-10
348.995664	141.993118	1.770887E-10	9.266090E-12	9.821347E-11	1.567176E-12	1.000000E-9	1.000000E-9	1.000000E-9	1.000000E-10
349.494635	142.503159	1.772195E-10	9.266974E-12	9.863592E-11	1.507073E-12	1.000000E-9	1.000000E-9	1.000000E-9	1.000000E-10
349.994323	143.010040	1.764901E-10	9.267438E-12	9.876855E-11	1.428389E-12	1.000000E-9	1.000000E-9	1.000000E-9	1.000000E-10
350.496198	143.388580	1.769179E-10	9.264420E-12	9.918699E-11	1.446008E-12	1.000000E-9	1.000000E-9	1.000000E-9	1.000000E-10
350.995978	143.908676	1.779591E-10	9.057383E-12	9.939713E-11	1.453416E-12	1.000000E-9	1.000000E-9	1.000000E-9	1.000000E-10
351.496520	144.321442	1.776868E-10	9.053201E-12	9.968342E-11	1.477447E-12	1.000000E-9	1.000000E-9	1.000000E-9	1.000000E-10
351.999895	144.813278	1.774688E-10	9.266222E-12	9.865839E-11	1.470858E-12	1.000000E-9	1.000000E-9	1.000000E-9	1.000000E-10
352.496574	145.209122	1.772617E-10	9.268833E-12	9.821860E-11	1.453133E-12	1.000000E-9	1.000000E-9	1.000000E-9	1.000000E-10
352.997056	145.688400	1.771255E-10	9.267157E-12	9.870638E-11	1.425597E-12	1.000000E-9	1.000000E-9	1.000000E-9	1.000000E-10
353.494424	146.073853	1.764901E-10	9.263832E-12	9.864257E-11	1.404260E-12	1.000000E-9	1.000000E-9	1.000000E-9	1.000000E-10
353.997138	146.574371	1.765890E-10	9.263843E-12	9.846440E-11	1.424740E-12	1.000000E-9	1.000000E-9	1.000000E-9	1.000000E-10
354.497499	146.974426	1.767338E-10	9.266117E-12	9.860103E-11	1.426199E-12	1.000000E-9	1.000000E-9	1.000000E-9	1.000000E-10
354.994172	147.441605	1.768975E-10	9.265256E-12	9.870797E-11	1.404304E-12	1.000000E-9	1.000000E-9	1.000000E-9	1.000000E-10
355.496046	147.970032	1.769764E-10	9.266975E-12	9.911421E-11	1.453543E-12	1.000000E-9	1.000000E-9	1.000000E-9	1.000000E-10
356.004431	148.363602	1.769776E-10	9.266067E-12	9.916179E-11	1.526789E-12	1.000000E-9	1.000000E-9	1.000000E-9	1.000000E-10
356.493132	148.882050	1.771603E-10	9.266415E-12	9.894558E-11	1.476081E-12	1.000000E-9	1.000000E-9	1.000000E-9	1.000000E-10
356.997371	149.280716	1.777107E-10	9.064192E-12	9.894940E-11	1.453220E-12	1.000000E-9	1.000000E-9	1.000000E-9	1.000000E-10
357.496146	149.787781	1.771788E-10	9.026781E-12	9.894806E-11	1.453616E-12	1.000000E-9	1.000000E-9	1.000000E-9	1.000000E-10
357.995156	150.190414	1.767392E-10	9.029140E-12	9.878085E-11	1.465780E-12	1.000000E-9	1.000000E-9	1.000000E-9	1.000000E-10
358.495274	150.657959	1.773408E-10	9.027386E-12	9.870746E-11	1.502508E-12	1.000000E-9	1.000000E-9	1.000000E-9	1.000000E-10
358.995944	151.046417	1.773896E-10	9.026117E-12	9.870298E-11	1.502669E-12	1.000000E-9	1.000000E-9	1.000000E-9	1.000000E-10
359.493618	151.517319	1.767365E-10	9.026155E-12	9.863926E-11	1.502614E-12	1.000000E-9	1.000000E-9	1.000000E-9	1.000000E-10
359.999002	151.889648	1.767367E-10	9.029733E-12	9.846173E-11	1.440656E-12	1.000000E-9	1.000000E-9	1.000000E-9	1.000000E-10
360.495492	152.374817	1.767356E-10	9.027377E-12	9.872457E-11	1.426132E-12	1.000000E-9	1.000000E-9	1.000000E-9	1.000000E-10
360.996982	152.845108	1.765678E-10	9.025071E-12	9.894830E-11	1.404235E-12	1.000000E-9	1.000000E-9	1.000000E-9	1.000000E-10
361.494662	153.212891	1.764923E-10	9.026092E-12	9.874915E-11	1.433527E-12	1.000000E-9	1.000000E-9	1.000000E-9	1.000000E-10
361.997046	153.687592	1.774343E-10	9.024886E-12	9.875933E-11	1.477840E-12	1.000000E-9	1.000000E-9	1.000000E-9	1.000000E-10
362.494438	154.081787	1.770997E-10	9.023427E-12	9.918755E-11	1.511952E-12	1.000000E-9	1.000000E-9	1.000000E-9	1.000000E-10
362.996104	154.569519	1.760044E-10	9.222465E-12	9.889906E-11	1.527241E-12	1.000000E-9	1.000000E-9	1.000000E-9	1.000000E-10
363.495772	154.931412	1.762652E-10	9.239008E-12	9.845730E-11	1.433556E-12	1.000000E-9	1.000000E-9	1.000000E-9	1.000000E-10
363.994007	155.408035	1.764911E-10	9.021198E-12	9.845957E-11	1.429446E-12	1.000000E-9	1.000000E-9	1.000000E-9	1.000000E-10
364.494968	155.784821	1.766903E-10	9.021377E-12	9.846356E-11	1.429427E-12	1.000000E-9	1.000000E-9	1.000000E-9	1.000000E-10
364.996182	156.266174	1.768260E-10	9.022766E-12	9.892729E-11	1.429052E-12	1.000000E-9	1.000000E-9	1.000000E-9	1.000000E-10
365.495175	156.742172	1.777133E-10	9.185963E-12	9.883335E-11	1.429026E-12	1.000000E-9	1.000000E-9	1.000000E-9	1.000000E-10
365.995842	157.123093	1.774161E-10	9.269289E-12	9.846264E-11	1.428976E-12	1.000000E-9	1.000000E-9	1.000000E-9	1.000000E-10
366.495745	157.598175	1.769748E-10	9.038711E-12	9.846695E-11	1.431168E-12	1.000000E-9	1.000000E-9	1.000000E-9	1.000000E-10
366.998542	157.979355	1.769757E-10	8.969736E-12	9.846736E-11	1.452882E-12	1.000000E-9	1.000000E-9	1.000000E-9	1.000000E-10
367.494864	158.449753	1.769766E-10	8.783883E-12	9.865645E-11	1.444475E-12	1.000000E-9	1.000000E-9	1.000000E-9	1.000000E-10
367.996377	158.813950	1.769754E-10	8.910589E-12	9.865848E-11	1.428960E-12	1.000000E-9	1.000000E-9	1.000000E-9	1.000000E-10
368.495824	159.315353	1.770950E-10	9.023667E-12	9.822162E-11	1.461422E-12	1.000000E-9	1.000000E-9	1.000000E-9	1.000000E-10
368.994086	159.687241	1.774672E-10	8.828498E-12	9.831026E-11	1.477847E-12	1.000000E-9	1.000000E-9	1.000000E-9	1.000000E-10
369.495758	160.156204	1.768329E-10	8.806655E-12	9.846023E-11	1.431910E-12	1.000000E-9	1.000000E-9	1.000000E-9	1.000000E-10
369.996433	160.553528	1.762444E-10	9.025346E-12	9.861967E-11	1.434648E-12	1.000000E-9	1.000000E-9	1.000000E-9	1.000000E-10
370.495113	161.042877	1.770140E-10	9.022958E-12	9.870039E-11	1.453297E-12	1.000000E-9	1.000000E-9	1.000000E-9	1.000000E-10
370.998768	161.530563	1.771582E-10	9.025799E-12	9.847907E-11	1.453220E-12	1.000000E-9	1.000000E-9	1.000000E-9	1.000000E-10
371.493751	161.931229	1.764849E-10	9.024234E-12	9.856687E-11	1.453163E-12	1.000000E-9	1.000000E-9	1.000000E-9	1.000000E-10
371.995716	162.406204	1.765726E-10	9.024023E-12	9.894347E-11	1.434109E-12	1.000000E-9	1.000000E-9	1.000000E-9	1.000000E-10
372.495856	162.798447	1.767315E-10	9.021842E-12	9.918362E-11	1.430297E-12	1.000000E-9	1.000000E-9	1.000000E-9	1.000000E-10
372.994207	163.277908	1.771955E-10	9.023208E-12	9.943783E-11	1.452799E-12	1.000000E-9	1.000000E-9	1.000000E-9	1.000000E-10
373.495522	163.672531	1.774677E-10	9.025284E-12	9.848559E-11	1.444887E-12	1.000000E-9	1.000000E-9	1.000000E-9	1.000000E-10
373.996391	164.151154	1.765634E-10	9.023760E-12	9.821848E-11	1.428642E-12	1.000000E-9	1.000000E-9	1.000000E-9	1.000000E-10
374.493092	164.547043	1.766877E-10	9.023414E-12	9.821801E-11	1.444063E-12	1.000000E-9	1.000000E-9	1.000000E-9	1.000000E-10
374.996272	165.015839	1.774641E-10	8.840771E-12	9.837020E-11	1.452871E-12	1.000000E-9	1.000000E-9	1.000000E-9	1.000000E-10
375.494875	165.392303	1.773528E-10	8.791640E-12	9.870313E-11	1.452999E-12	1.000000E-9	1.000000E-9	1.000000E-9	1.000000E-10
375.996562	165.883698	1.772198E-10	9.027381E-12	9.855313E-11	1.439722E-12	1.000000E-9	1.000000E-9	1.000000E-9	1.000000E-10
376.502072	166.388458	1.763097E-10	9.020886E-12	9.845952E-11	1.379369E-12	1.000000E-9	1.000000E-9	1.000000E-9	1.000000E-10
377.010859	166.768723	1.760493E-10	9.023138E-12	9.889112E-11	1.425989E-12	1.000000E-9	1.000000E-9	1.000000E-9	1.000000E-10
377.496599	167.260361	1.774614E-10	8.874705E-12	9.894432E-11	1.476937E-12	1.000000E-9	1.000000E-9	1.000000E-9	1.000000E-10
377.996040	167.652115	1.771479E-10	8.777702E-12	9.894944E-11	1.495580E-12	1.000000E-9	1.000000E-9	1.000000E-9	1.000000E-10
378.494866	168.142532	1.764816E-10	8.774179E-12	9.884091E-11	1.499995E-12	1.000000E-9	1.000000E-9	1.000000E-9	1.000000E-10
378.996078	168.540115	1.767794E-10	8.773847E-12	9.870417E-11	1.404367E-12	1.000000E-9	1.000000E-9	1.000000E-9	1.000000E-10
379.497752	169.024933	1.769721E-10	8.776760E-12	9.852588E-11	1.427517E-12	1.000000E-9	1.000000E-9	1.000000E-9	1.000000E-10
379.995438	169.460373	1.765396E-10	8.775648E-12	9.846532E-11	1.477111E-12	1.000000E-9	1.000000E-9	1.000000E-9	1.000000E-10
380.494255	169.956161	1.764831E-10	8.780200E-12	9.846084E-11	1.404609E-12	1.000000E-9	1.000000E-9	1.000000E-9	1.000000E-10
380.995162	170.358749	1.764806E-10	8.781527E-12	9.845917E-11	1.355440E-12	1.000000E-9	1.000000E-9	1.000000E-9	1.000000E-10
381.494916	170.879730	1.766931E-10	8.786054E-12	9.845600E-11	1.419810E-12	1.000000E-9	1.000000E-9	1.000000E-9	1.000000E-10
381.995419	171.384888	1.769715E-10	9.019220E-12	9.846336E-11	1.429268E-12	1.000000E-9	1.000000E-9	1.000000E-9	1.000000E-10
382.495253	171.780304	1.766200E-10	9.018916E-12	9.846101E-11	1.429488E-12	1.000000E-9	1.000000E-9	1.000000E-9	1.000000E-10
382.994413	172.290421	1.764913E-10	9.020046E-12	9.909361E-11	1.450586E-12	1.000000E-9	1.000000E-9	1.000000E-9	1.000000E-10
383.502479	172.684875	1.777062E-10	8.878756E-12	9.911378E-11	1.477394E-12	1.000000E-9	1.000000E-9	1.000000E-9	1.000000E-10
384.003691	173.213333	1.774960E-10	8.777758E-12	9.870419E-11	1.442138E-12	1.000000E-9	1.000000E-9	1.000000E-9	1.000000E-10
384.494483	173.603867	1.769685E-10	8.776699E-12	9.880521E-11	1.428624E-12	1.000000E-9	1.000000E-9	1.000000E-9	1.000000E-10
385.000437	174.117630	1.768292E-10	8.777320E-12	9.894700E-11	1.380145E-12	1.000000E-9	1.000000E-9	1.000000E-9	1.000000E-10
385.493081	174.644241	1.767257E-10	8.775117E-12	9.860466E-11	1.400636E-12	1.000000E-9	1.000000E-9	1.000000E-9	1.000000E-10
386.001651	175.065842	1.765180E-10	8.876067E-12	9.846316E-11	1.453458E-12	1.000000E-9	1.000000E-9	1.000000E-9	1.000000E-10
386.503313	175.466858	1.764825E-10	9.016362E-12	9.893986E-11	1.412323E-12	1.000000E-9	1.000000E-9	1.000000E-9	1.000000E-10
386.998198	175.977905	1.764781E-10	9.020152E-12	9.894404E-11	1.379576E-12	1.000000E-9	1.000000E-9	1.000000E-9	1.000000E-10
387.494343	176.479233	1.763823E-10	9.020531E-12	9.894606E-11	1.400370E-12	1.000000E-9	1.000000E-9	1.000000E-9	1.000000E-10
387.998301	176.886093	1.762401E-10	9.021063E-12	9.934429E-11	1.409357E-12	1.000000E-9	1.000000E-9	1.000000E-9	1.000000E-10
388.496746	177.419006	1.765741E-10	9.017235E-12	9.967204E-11	1.453418E-12	1.000000E-9	1.000000E-9	1.000000E-9	1.000000E-10
388.995407	177.844147	1.767271E-10	9.020464E-12	9.868894E-11	1.453226E-12	1.000000E-9	1.000000E-9	1.000000E-9	1.000000E-10
389.505188	178.362411	1.767268E-10	8.890800E-12	9.843956E-11	1.452997E-12	1.000000E-9	1.000000E-9	1.000000E-9	1.000000E-10
389.994889	178.787964	1.768496E-10	8.774972E-12	9.821528E-11	1.453147E-12	1.000000E-9	1.000000E-9	1.000000E-9	1.000000E-10
390.495600	179.315521	1.772178E-10	8.975967E-12	9.812142E-11	1.452867E-12	1.000000E-9	1.000000E-9	1.000000E-9	1.000000E-10
390.998666	179.808289	1.770904E-10	9.001470E-12	9.796886E-11	1.476547E-12	1.000000E-9	1.000000E-9	1.000000E-9	1.000000E-10
391.494354	180.213364	1.769720E-10	8.778586E-12	9.876874E-11	1.460990E-12	1.000000E-9	1.000000E-9	1.000000E-9	1.000000E-10
391.998013	180.727173	1.765814E-10	8.777551E-12	9.918514E-11	1.403984E-12	1.000000E-9	1.000000E-9	1.000000E-9	1.000000E-10
392.499629	181.126541	1.764985E-10	8.777295E-12	9.850326E-11	1.416106E-12	1.000000E-9	1.000000E-9	1.000000E-9	1.000000E-10
392.998518	181.651062	1.767269E-10	8.779778E-12	9.834954E-11	1.428383E-12	1.000000E-9	1.000000E-9	1.000000E-9	1.000000E-10
393.495290	182.074722	1.762965E-10	8.779952E-12	9.796625E-11	1.447810E-12	1.000000E-9	1.000000E-9	1.000000E-9	1.000000E-10
393.996987	182.582779	1.755070E-10	9.008461E-12	9.821230E-11	1.451560E-12	1.000000E-9	1.000000E-9	1.000000E-9	1.000000E-10
394.495620	182.998474	1.764542E-10	8.969292E-12	9.845684E-11	1.429379E-12	1.000000E-9	1.000000E-9	1.000000E-9	1.000000E-10
394.996367	183.509766	1.769770E-10	8.777926E-12	9.864489E-11	1.437402E-12	1.000000E-9	1.000000E-9	1.000000E-9	1.000000E-10
395.495365	183.927399	1.767521E-10	8.896928E-12	9.872623E-11	1.453289E-12	1.000000E-9	1.000000E-9	1.000000E-9	1.000000E-10
395.999115	184.445099	1.766327E-10	9.020019E-12	9.918510E-11	1.422479E-12	1.000000E-9	1.000000E-9	1.000000E-9	1.000000E-10
396.496505	184.959213	1.762463E-10	8.832129E-12	9.902092E-11	1.404400E-12	1.000000E-9	1.000000E-9	1.000000E-9	1.000000E-10
396.997957	185.386520	1.761258E-10	8.775495E-12	9.870061E-11	1.359408E-12	1.000000E-9	1.000000E-9	1.000000E-9	1.000000E-10
397.493604	185.897659	1.759972E-10	8.775536E-12	9.840585E-11	1.378431E-12	1.000000E-9	1.000000E-9	1.000000E-9	1.000000E-10
397.996413	186.322159	1.765579E-10	8.854452E-12	9.822064E-11	1.478227E-12	1.000000E-9	1.000000E-9	1.000000E-9	1.000000E-10
398.498826	186.863907	1.767160E-10	9.017475E-12	9.843852E-11	1.410487E-12	1.000000E-9	1.000000E-9	1.000000E-9	1.000000E-10
398.999002	187.288757	1.764855E-10	9.017979E-12	9.846308E-11	1.331414E-12	1.000000E-9	1.000000E-9	1.000000E-9	1.000000E-10
399.494213	187.817902	1.766456E-10	9.022069E-12	9.846170E-11	1.369174E-12	1.000000E-9	1.000000E-9	1.000000E-9	1.000000E-10
399.996879	188.247101	1.769758E-10	8.803911E-12	9.845864E-11	1.382604E-12	1.000000E-9	1.000000E-9	1.000000E-9	1.000000E-10
400.495361	188.752182	1.768236E-10	8.819850E-12	9.845192E-11	1.429197E-12	1.000000E-9	1.000000E-9	1.000000E-9	1.000000E-10
400.998055	189.171631	1.767308E-10	9.022191E-12	9.827848E-11	1.421380E-12	1.000000E-9	1.000000E-9	1.000000E-9	1.000000E-10
401.493988	189.688232	1.773934E-10	8.914603E-12	9.821410E-11	1.404701E-12	1.000000E-9	1.000000E-9	1.000000E-9	1.000000E-10
401.996104	190.214035	1.774342E-10	8.782726E-12	9.821743E-11	1.375642E-12	1.000000E-9	1.000000E-9	1.000000E-9	1.000000E-10
402.495851	190.610489	1.772240E-10	8.778114E-12	9.821415E-11	1.355862E-12	1.000000E-9	1.000000E-9	1.000000E-9	1.000000E-10
402.999926	191.129700	1.767929E-10	8.778105E-12	9.822279E-11	1.440887E-12	1.000000E-9	1.000000E-9	1.000000E-9	1.000000E-10
403.493658	191.544449	1.762412E-10	8.777363E-12	9.877480E-11	1.442396E-12	1.000000E-9	1.000000E-9	1.000000E-9	1.000000E-10
403.995163	192.066452	1.762435E-10	8.846846E-12	9.919333E-11	1.379456E-12	1.000000E-9	1.000000E-9	1.000000E-9	1.000000E-10
404.494343	192.504761	1.762408E-10	9.021723E-12	9.878103E-11	1.410953E-12	1.000000E-9	1.000000E-9	1.000000E-9	1.000000E-10
404.997294	193.014908	1.769612E-10	8.880959E-12	9.867234E-11	1.453377E-12	1.000000E-9	1.000000E-9	1.000000E-9	1.000000E-10
405.493049	193.416916	1.769128E-10	8.773407E-12	9.845800E-11	1.385462E-12	1.000000E-9	1.000000E-9	1.000000E-9	1.000000E-10
405.997778	193.934219	1.767298E-10	8.773869E-12	9.865369E-11	1.356330E-12	1.000000E-9	1.000000E-9	1.000000E-9	1.000000E-10
406.493834	194.341568	1.768661E-10	8.774466E-12	9.894492E-11	1.427298E-12	1.000000E-9	1.000000E-9	1.000000E-9	1.000000E-10
406.998313	194.850800	1.769768E-10	8.776004E-12	9.843902E-11	1.422413E-12	1.000000E-9	1.000000E-9	1.000000E-9	1.000000E-10
407.493188	195.356812	1.765584E-10	8.780020E-12	9.821237E-11	1.404001E-12	1.000000E-9	1.000000E-9	1.000000E-9	1.000000E-10
407.997060	195.758438	1.764829E-10	8.782173E-12	9.869322E-11	1.391048E-12	1.000000E-9	1.000000E-9	1.000000E-9	1.000000E-10
408.498970	196.284668	1.764831E-10	8.948110E-12	9.864186E-11	1.380572E-12	1.000000E-9	1.000000E-9	1.000000E-9	1.000000E-10
408.994929	196.681824	1.765837E-10	9.022672E-12	9.845906E-11	1.420811E-12	1.000000E-9	1.000000E-9	1.000000E-9	1.000000E-10
409.493650	197.211731	1.767290E-10	8.789156E-12	9.845990E-11	1.427070E-12	1.000000E-9	1.000000E-9	1.000000E-9	1.000000E-10
409.993287	197.622711	1.764052E-10	8.780338E-12	9.846124E-11	1.404956E-12	1.000000E-9	1.000000E-9	1.000000E-9	1.000000E-10
410.495407	198.144165	1.762402E-10	8.779361E-12	9.826642E-11	1.423096E-12	1.000000E-9	1.000000E-9	1.000000E-9	1.000000E-10
410.993993	198.555801	1.764680E-10	8.780606E-12	9.823583E-11	1.453602E-12	1.000000E-9	1.000000E-9	1.000000E-9	1.000000E-10
411.493276	199.067993	1.762757E-10	8.777846E-12	9.845883E-11	1.358486E-12	1.000000E-9	1.000000E-9	1.000000E-9	1.000000E-10
411.997764	199.470963	1.755057E-10	8.778399E-12	9.845368E-11	1.307452E-12	1.000000E-9	1.000000E-9	1.000000E-9	1.000000E-10
412.493440	200.015411	1.762708E-10	8.774630E-12	9.845915E-11	1.423689E-12	1.000000E-9	1.000000E-9	1.000000E-9	1.000000E-10
412.995933	200.515457	1.769782E-10	8.776908E-12	9.829553E-11	1.407785E-12	1.000000E-9	1.000000E-9	1.000000E-9	1.000000E-10
413.500340	200.936157	1.765843E-10	8.776027E-12	9.821423E-11	1.331832E-12	1.000000E-9	1.000000E-9	1.000000E-9	1.000000E-10
413.996864	201.442581	1.764971E-10	8.778490E-12	9.798590E-11	1.367370E-12	1.000000E-9	1.000000E-9	1.000000E-9	1.000000E-10
414.496253	201.855667	1.767293E-10	8.778872E-12	9.811508E-11	1.405087E-12	1.000000E-9	1.000000E-9	1.000000E-9	1.000000E-10
414.995958	202.346619	1.767306E-10	8.779740E-12	9.869570E-11	1.404810E-12	1.000000E-9	1.000000E-9	1.000000E-9	1.000000E-10
415.497412	202.754837	1.767310E-10	8.778574E-12	9.846049E-11	1.406507E-12	1.000000E-9	1.000000E-9	1.000000E-9	1.000000E-10
415.994813	203.251923	1.762621E-10	8.830030E-12	9.821950E-11	1.429394E-12	1.000000E-9	1.000000E-9	1.000000E-9	1.000000E-10
416.497503	203.644012	1.760001E-10	9.018047E-12	9.821573E-11	1.428730E-12	1.000000E-9	1.000000E-9	1.000000E-9	1.000000E-10
417.009193	204.170456	1.762216E-10	8.899337E-12	9.820213E-11	1.428963E-12	1.000000E-9	1.000000E-9	1.000000E-9	1.000000E-10
417.493144	204.600677	1.763329E-10	8.774403E-12	9.797581E-11	1.413849E-12	1.000000E-9	1.000000E-9	1.000000E-9	1.000000E-10
417.993936	205.092896	1.767323E-10	8.773142E-12	9.814314E-11	1.404411E-12	1.000000E-9	1.000000E-9	1.000000E-9	1.000000E-10
418.494388	205.593811	1.766165E-10	8.777594E-12	9.846221E-11	1.404280E-12	1.000000E-9	1.000000E-9	1.000000E-9	1.000000E-10
418.997224	206.008972	1.764884E-10	8.780626E-12	9.830184E-11	1.409618E-12	1.000000E-9	1.000000E-9	1.000000E-9	1.000000E-10
419.496879	206.538712	1.761169E-10	8.701319E-12	9.821557E-11	1.429049E-12	1.000000E-9	1.000000E-9	1.000000E-9	1.000000E-10
419.997983	206.950287	1.759966E-10	8.535815E-12	9.844015E-11	1.417656E-12	1.000000E-9	1.000000E-9	1.000000E-9	1.000000E-10
420.494710	207.452347	1.760014E-10	8.688741E-12	9.837124E-11	1.404526E-12	1.000000E-9	1.000000E-9	1.000000E-9	1.000000E-10
420.994396	207.871918	1.759988E-10	8.780119E-12	9.797611E-11	1.423029E-12	1.000000E-9	1.000000E-9	1.000000E-9	1.000000E-10
421.494996	208.394073	1.759995E-10	8.778455E-12	9.786246E-11	1.428871E-12	1.000000E-9	1.000000E-9	1.000000E-9	1.000000E-10
421.999811	208.811432	1.761537E-10	8.730011E-12	9.773497E-11	1.428949E-12	1.000000E-9	1.000000E-9	1.000000E-9	1.000000E-10
422.494788	209.313110	1.762437E-10	8.531615E-12	9.846645E-11	1.405648E-12	1.000000E-9	1.000000E-9	1.000000E-9	1.000000E-10
422.993762	209.718002	1.764589E-10	8.644685E-12	9.870510E-11	1.355687E-12	1.000000E-9	1.000000E-9	1.000000E-9	1.000000E-10
423.495626	210.256790	1.763614E-10	8.775910E-12	9.870194E-11	1.414110E-12	1.000000E-9	1.000000E-9	1.000000E-9	1.000000E-10
423.995501	210.753296	1.757524E-10	8.775090E-12	9.854597E-11	1.453168E-12	1.000000E-9	1.000000E-9	1.000000E-9	1.000000E-10
424.497803	211.153671	1.763052E-10	8.776698E-12	9.821771E-11	1.388967E-12	1.000000E-9	1.000000E-9	1.000000E-9	1.000000E-10
424.996662	211.637451	1.769774E-10	8.775844E-12	9.836373E-11	1.384051E-12	1.000000E-9	1.000000E-9	1.000000E-9	1.000000E-10
425.494345	212.020569	1.767943E-10	8.775616E-12	9.846117E-11	1.404705E-12	1.000000E-9	1.000000E-9	1.000000E-9	1.000000E-10
425.997865	212.487961	1.767169E-10	8.772075E-12	9.846340E-11	1.416026E-12	1.000000E-9	1.000000E-9	1.000000E-9	1.000000E-10
426.495733	212.909454	1.762437E-10	8.774900E-12	9.837924E-11	1.428653E-12	1.000000E-9	1.000000E-9	1.000000E-9	1.000000E-10
426.995621	213.424667	1.762441E-10	8.776956E-12	9.797742E-11	1.409806E-12	1.000000E-9	1.000000E-9	1.000000E-9	1.000000E-10
427.494484	213.825272	1.762423E-10	8.561478E-12	9.819977E-11	1.405310E-12	1.000000E-9	1.000000E-9	1.000000E-9	1.000000E-10
427.998716	214.339005	1.757948E-10	8.534580E-12	9.846848E-11	1.453036E-12	1.000000E-9	1.000000E-9	1.000000E-9	1.000000E-10
428.493432	214.850128	1.755087E-10	8.532839E-12	9.828864E-11	1.430790E-12	1.000000E-9	1.000000E-9	1.000000E-9	1.000000E-10
428.995383	215.256821	1.765901E-10	8.639749E-12	9.822969E-11	1.379938E-12	1.000000E-9	1.000000E-9	1.000000E-9	1.000000E-10
429.494978	215.755569	1.766160E-10	8.776478E-12	9.846608E-11	1.394155E-12	1.000000E-9	1.000000E-9	1.000000E-9	1.000000E-10
429.999906	216.174454	1.759956E-10	8.606245E-12	9.831926E-11	1.404458E-12	1.000000E-9	1.000000E-9	1.000000E-9	1.000000E-10
430.501801	216.706787	1.759916E-10	8.533127E-12	9.797563E-11	1.340738E-12	1.000000E-9	1.000000E-9	1.000000E-9	1.000000E-10
430.997132	217.101212	1.759946E-10	8.533833E-12	9.811429E-11	1.331437E-12	1.000000E-9	1.000000E-9	1.000000E-9	1.000000E-10
431.494003	217.608337	1.758202E-10	8.602809E-12	9.821682E-11	1.331345E-12	1.000000E-9	1.000000E-9	1.000000E-9	1.000000E-10
431.997536	217.987213	1.757564E-10	8.772360E-12	9.842734E-11	1.341680E-12	1.000000E-9	1.000000E-9	1.000000E-9	1.000000E-10
432.495575	218.469955	1.759954E-10	8.917519E-12	9.838942E-11	1.355406E-12	1.000000E-9	1.000000E-9	1.000000E-9	1.000000E-10
432.995287	218.978683	1.759974E-10	9.018515E-12	9.797611E-11	1.373429E-12	1.000000E-9	1.000000E-9	1.000000E-9	1.000000E-10
433.494125	219.393585	1.759953E-10	8.601790E-12	9.797482E-11	1.380246E-12	1.000000E-9	1.000000E-9	1.000000E-9	1.000000E-10
433.995801	219.905136	1.759945E-10	8.562966E-12	9.797478E-11	1.477931E-12	1.000000E-9	1.000000E-9	1.000000E-9	1.000000E-10
434.494628	220.307465	1.759938E-10	8.768881E-12	9.779860E-11	1.457969E-12	1.000000E-9	1.000000E-9	1.000000E-9	1.000000E-10
434.999001	220.831100	1.762054E-10	8.668509E-12	9.774202E-11	1.404972E-12	1.000000E-9	1.000000E-9	1.000000E-9	1.000000E-10
435.494791	221.240341	1.762387E-10	8.533592E-12	9.846346E-11	1.363415E-12	1.000000E-9	1.000000E-9	1.000000E-9	1.000000E-10
435.999443	221.716034	1.762356E-10	8.535885E-12	9.839551E-11	1.331495E-12	1.000000E-9	1.000000E-9	1.000000E-9	1.000000E-10
436.497870	222.126480	1.762400E-10	8.534994E-12	9.822342E-11	1.433785E-12	1.000000E-9	1.000000E-9	1.000000E-9	1.000000E-10
436.995653	222.641525	1.762438E-10	8.536556E-12	9.835507E-11	1.450179E-12	1.000000E-9	1.000000E-9	1.000000E-9	1.000000E-10
437.496885	223.035019	1.755535E-10	8.532185E-12	9.846138E-11	1.429355E-12	1.000000E-9	1.000000E-9	1.000000E-9	1.000000E-10
437.998605	223.550278	1.752668E-10	8.528120E-12	9.784866E-11	1.438847E-12	1.000000E-9	1.000000E-9	1.000000E-9	1.000000E-10
438.496280	224.040329	1.759784E-10	8.527114E-12	9.773476E-11	1.453334E-12	1.000000E-9	1.000000E-9	1.000000E-9	1.000000E-10
438.996953	224.439972	1.761267E-10	8.530555E-12	9.773492E-11	1.385969E-12	1.000000E-9	1.000000E-9	1.000000E-9	1.000000E-10
439.494675	224.929184	1.764884E-10	8.530636E-12	9.801850E-11	1.355936E-12	1.000000E-9	1.000000E-9	1.000000E-9	1.000000E-10
440.006536	225.351288	1.759591E-10	8.532520E-12	9.846640E-11	1.285055E-12	1.000000E-9	1.000000E-9	1.000000E-9	1.000000E-10
440.494532	225.867844	1.755102E-10	8.532775E-12	9.846790E-11	1.301398E-12	1.000000E-9	1.000000E-9	1.000000E-9	1.000000E-10
440.994739	226.282913	1.759113E-10	8.625510E-12	9.846402E-11	1.355976E-12	1.000000E-9	1.000000E-9	1.000000E-9	1.000000E-10
441.495454	226.784271	1.760214E-10	8.776656E-12	9.799629E-11	1.407158E-12	1.000000E-9	1.000000E-9	1.000000E-9	1.000000E-10
441.995049	227.182327	1.762430E-10	8.777722E-12	9.797770E-11	1.453488E-12	1.000000E-9	1.000000E-9	1.000000E-9	1.000000E-10
442.493728	227.684799	1.761530E-10	8.779810E-12	9.797771E-11	1.375057E-12	1.000000E-9	1.000000E-9	1.000000E-9	1.000000E-10
443.014472	228.098648	1.760010E-10	9.005848E-12	9.823011E-11	1.358876E-12	1.000000E-9	1.000000E-9	1.000000E-9	1.000000E-10
443.493550	228.616379	1.758365E-10	8.960541E-12	9.846026E-11	1.380580E-12	1.000000E-9	1.000000E-9	1.000000E-9	1.000000E-10
443.995631	229.119720	1.757542E-10	8.779118E-12	9.826779E-11	1.380262E-12	1.000000E-9	1.000000E-9	1.000000E-9	1.000000E-10
444.498811	229.539856	1.759859E-10	8.777721E-12	9.824161E-11	1.379862E-12	1.000000E-9	1.000000E-9	1.000000E-9	1.000000E-10
444.996653	230.030533	1.759407E-10	8.775072E-12	9.846582E-11	1.395616E-12	1.000000E-9	1.000000E-9	1.000000E-9	1.000000E-10
445.494999	230.413864	1.757556E-10	8.378145E-12	9.837218E-11	1.404292E-12	1.000000E-9	1.000000E-9	1.000000E-9	1.000000E-10
445.995797	230.935471	1.756265E-10	8.321046E-12	9.822226E-11	1.336196E-12	1.000000E-9	1.000000E-9	1.000000E-9	1.000000E-10
446.495475	231.346085	1.755091E-10	8.772867E-12	9.822371E-11	1.351590E-12	1.000000E-9	1.000000E-9	1.000000E-9	1.000000E-10
446.996709	231.856613	1.755122E-10	8.679654E-12	9.822035E-11	1.429016E-12	1.000000E-9	1.000000E-9	1.000000E-9	1.000000E-10
447.493732	232.256912	1.755807E-10	8.526901E-12	9.776564E-11	1.403804E-12	1.000000E-9	1.000000E-9	1.000000E-9	1.000000E-10
447.996521	232.755630	1.764868E-10	8.527099E-12	9.790793E-11	1.380145E-12	1.000000E-9	1.000000E-9	1.000000E-9	1.000000E-10
448.495319	233.173279	1.763958E-10	8.525179E-12	9.847003E-11	1.341484E-12	1.000000E-9	1.000000E-9	1.000000E-9	1.000000E-10
448.996042	233.701645	1.762364E-10	8.749683E-12	9.834769E-11	1.331008E-12	1.000000E-9	1.000000E-9	1.000000E-9	1.000000E-10
449.497849	234.199600	1.759265E-10	8.766057E-12	9.822598E-11	1.331343E-12	1.000000E-9	1.000000E-9	1.000000E-9	1.000000E-10
449.995609	234.615585	1.757501E-10	8.769466E-12	9.783312E-11	1.377091E-12	1.000000E-9	1.000000E-9	1.000000E-9	1.000000E-10
450.493737	235.108505	1.759765E-10	8.643143E-12	9.778673E-11	1.453629E-12	1.000000E-9	1.000000E-9	1.000000E-9	1.000000E-10
450.998054	235.514099	1.761063E-10	8.527327E-12	9.822919E-11	1.404711E-12	1.000000E-9	1.000000E-9	1.000000E-9	1.000000E-10
451.499422	236.012527	1.764838E-10	8.531350E-12	9.814165E-11	1.380250E-12	1.000000E-9	1.000000E-9	1.000000E-9	1.000000E-10
452.010066	236.399155	1.764835E-10	8.529482E-12	9.798164E-11	1.334628E-12	1.000000E-9	1.000000E-9	1.000000E-9	1.000000E-10
452.496824	236.886475	1.764810E-10	8.527647E-12	9.766826E-11	1.341892E-12	1.000000E-9	1.000000E-9	1.000000E-9	1.000000E-10
452.995272	237.285019	1.762919E-10	8.528958E-12	9.749114E-11	1.380111E-12	1.000000E-9	1.000000E-9	1.000000E-9	1.000000E-10
453.500955	237.790619	1.761877E-10	8.528474E-12	9.817382E-11	1.343310E-12	1.000000E-9	1.000000E-9	1.000000E-9	1.000000E-10
453.999633	238.199493	1.755058E-10	8.532395E-12	9.812460E-11	1.307136E-12	1.000000E-9	1.000000E-9	1.000000E-9	1.000000E-10
454.494195	238.697357	1.756789E-10	8.530140E-12	9.773857E-11	1.364297E-12	1.000000E-9	1.000000E-9	1.000000E-9	1.000000E-10
454.993941	239.196182	1.759986E-10	8.527852E-12	9.797759E-11	1.381656E-12	1.000000E-9	1.000000E-9	1.000000E-9	1.000000E-10
455.492924	239.579971	1.759986E-10	8.527713E-12	9.822246E-11	1.404769E-12	1.000000E-9	1.000000E-9	1.000000E-9	1.000000E-10
455.995555	240.060165	1.759999E-10	8.530515E-12	9.785799E-11	1.396076E-12	1.000000E-9	1.000000E-9	1.000000E-9	1.000000E-10
456.496429	240.472351	1.759954E-10	8.529451E-12	9.781188E-11	1.380008E-12	1.000000E-9	1.000000E-9	1.000000E-9	1.000000E-10
456.994154	240.976639	1.759960E-10	8.531497E-12	9.896144E-11	1.395348E-12	1.000000E-9	1.000000E-9	1.000000E-9	1.000000E-10
457.494244	241.369522	1.759925E-10	8.533194E-12	9.871712E-11	1.404243E-12	1.000000E-9	1.000000E-9	1.000000E-9	1.000000E-10
457.994962	241.869156	1.756425E-10	8.533283E-12	9.822846E-11	1.359651E-12	1.000000E-9	1.000000E-9	1.000000E-9	1.000000E-10
458.494797	242.258362	1.752655E-10	8.534223E-12	9.793208E-11	1.359708E-12	1.000000E-9	1.000000E-9	1.000000E-9	1.000000E-10
459.006917	242.752945	1.754482E-10	8.532327E-12	9.774455E-11	1.379626E-12	1.000000E-9	1.000000E-9	1.000000E-9	1.000000E-10
459.493618	243.146271	1.755241E-10	8.537342E-12	9.774112E-11	1.379991E-12	1.000000E-9	1.000000E-9	1.000000E-9	1.000000E-10
459.996282	243.620193	1.759936E-10	8.390094E-12	9.765800E-11	1.379862E-12	1.000000E-9	1.000000E-9	1.000000E-9	1.000000E-10
460.494306	244.114044	1.759166E-10	8.296806E-12	9.725313E-11	1.415743E-12	1.000000E-9	1.000000E-9	1.000000E-9	1.000000E-10
460.995801	244.514328	1.757514E-10	8.507593E-12	9.757852E-11	1.428197E-12	1.000000E-9	1.000000E-9	1.000000E-9	1.000000E-10
461.495637	244.996918	1.758923E-10	8.533050E-12	9.798899E-11	1.404076E-12	1.000000E-9	1.000000E-9	1.000000E-9	1.000000E-10
462.003802	245.390137	1.759930E-10	8.530603E-12	9.727697E-11	1.411215E-12	1.000000E-9	1.000000E-9	1.000000E-9	1.000000E-10
462.495070	245.877380	1.759922E-10	8.531567E-12	9.701173E-11	1.428658E-12	1.000000E-9	1.000000E-9	1.000000E-9	1.000000E-10
462.994962	246.262482	1.759142E-10	8.532258E-12	9.798268E-11	1.401195E-12	1.000000E-9	1.000000E-9	1.000000E-9	1.000000E-10
463.495668	246.764465	1.755064E-10	8.710162E-12	9.812345E-11	1.379695E-12	1.000000E-9	1.000000E-9	1.000000E-9	1.000000E-10
463.995512	247.143875	1.757153E-10	8.774176E-12	9.847157E-11	1.442348E-12	1.000000E-9	1.000000E-9	1.000000E-9	1.000000E-10
464.495489	247.604340	1.759992E-10	8.532390E-12	9.805839E-11	1.442981E-12	1.000000E-9	1.000000E-9	1.000000E-9	1.000000E-10
464.995141	247.998581	1.756495E-10	8.464570E-12	9.773626E-11	1.379783E-12	1.000000E-9	1.000000E-9	1.000000E-9	1.000000E-10
465.496216	248.489655	1.755094E-10	8.289816E-12	9.794210E-11	1.379452E-12	1.000000E-9	1.000000E-9	1.000000E-9	1.000000E-10
465.996721	248.948975	1.750312E-10	8.429886E-12	9.795165E-11	1.379624E-12	1.000000E-9	1.000000E-9	1.000000E-9	1.000000E-10
466.495391	249.332703	1.752152E-10	8.535661E-12	9.774139E-11	1.362204E-12	1.000000E-9	1.000000E-9	1.000000E-9	1.000000E-10
466.996212	249.821823	1.757548E-10	8.530725E-12	9.792875E-11	1.355246E-12	1.000000E-9	1.000000E-9	1.000000E-9	1.000000E-10
467.494690	250.214783	1.761740E-10	8.530377E-12	9.822279E-11	1.355214E-12	1.000000E-9	1.000000E-9	1.000000E-9	1.000000E-10
467.994360	250.713058	1.764905E-10	8.533028E-12	9.822443E-11	1.361805E-12	1.000000E-9	1.000000E-9	1.000000E-9	1.000000E-10
468.493510	251.093857	1.764897E-10	8.531019E-12	9.822817E-11	1.379726E-12	1.000000E-9	1.000000E-9	1.000000E-9	1.000000E-10
468.995143	251.579254	1.764354E-10	8.532016E-12	9.822502E-11	1.405673E-12	1.000000E-9	1.000000E-9	1.000000E-9	1.000000E-10
469.493813	251.983627	1.760028E-10	8.534167E-12	9.810485E-11	1.428621E-12	1.000000E-9	1.000000E-9	1.000000E-9	1.000000E-10
469.997506	252.449539	1.758955E-10	8.534572E-12	9.774199E-11	1.387674E-12	1.000000E-9	1.000000E-9	1.000000E-9	1.000000E-10
470.496090	252.863510	1.757533E-10	8.533472E-12	9.760897E-11	1.379730E-12	1.000000E-9	1.000000E-9	1.000000E-9	1.000000E-10
470.997633	253.359985	1.762540E-10	8.532158E-12	9.749760E-11	1.379238E-12	1.000000E-9	1.000000E-9	1.000000E-9	1.000000E-10
471.494475	253.843506	1.764864E-10	8.529001E-12	9.810831E-11	1.369312E-12	1.000000E-9	1.000000E-9	1.000000E-9	1.000000E-10
471.998329	254.217896	1.762429E-10	8.530391E-12	9.816262E-11	1.354978E-12	1.000000E-9	1.000000E-9	1.000000E-9	1.000000E-10
472.496005	254.695221	1.761755E-10	8.533437E-12	9.774013E-11	1.388361E-12	1.000000E-9	1.000000E-9	1.000000E-9	1.000000E-10
472.998664	255.078629	1.759935E-10	8.335209E-12	9.763786E-11	1.403776E-12	1.000000E-9	1.000000E-9	1.000000E-9	1.000000E-10
473.500330	255.556290	1.761294E-10	8.323707E-12	9.749103E-11	1.403541E-12	1.000000E-9	1.000000E-9	1.000000E-9	1.000000E-10
473.997005	255.950577	1.762382E-10	8.534632E-12	9.782518E-11	1.391910E-12	1.000000E-9	1.000000E-9	1.000000E-9	1.000000E-10
474.497669	256.420166	1.758400E-10	8.534397E-12	9.797800E-11	1.355511E-12	1.000000E-9	1.000000E-9	1.000000E-9	1.000000E-10
474.997335	256.796753	1.758028E-10	8.536911E-12	9.750607E-11	1.395408E-12	1.000000E-9	1.000000E-9	1.000000E-9	1.000000E-10
475.493181	257.276245	1.762397E-10	8.532033E-12	9.755716E-11	1.428680E-12	1.000000E-9	1.000000E-9	1.000000E-9	1.000000E-10
475.995841	257.646362	1.759505E-10	8.532440E-12	9.773533E-11	1.327435E-12	1.000000E-9	1.000000E-9	1.000000E-9	1.000000E-10
476.496430	258.110779	1.755081E-10	8.534425E-12	9.773474E-11	1.313240E-12	1.000000E-9	1.000000E-9	1.000000E-9	1.000000E-10
476.996097	258.604797	1.763219E-10	8.532982E-12	9.773449E-11	1.379380E-12	1.000000E-9	1.000000E-9	1.000000E-9	1.000000E-10
477.495481	258.962158	1.767304E-10	8.530179E-12	9.793772E-11	1.360240E-12	1.000000E-9	1.000000E-9	1.000000E-9	1.000000E-10
477.997145	259.456177	1.755504E-10	8.402616E-12	9.798407E-11	1.330774E-12	1.000000E-9	1.000000E-9	1.000000E-9	1.000000E-10
478.496814	259.834045	1.754484E-10	8.290889E-12	9.797998E-11	1.330483E-12	1.000000E-9	1.000000E-9	1.000000E-9	1.000000E-10
478.997477	260.336761	1.752603E-10	8.689751E-12	9.807331E-11	1.330782E-12	1.000000E-9	1.000000E-9	1.000000E-9	1.000000E-10
479.496244	260.697052	1.757806E-10	8.749248E-12	9.822168E-11	1.401318E-12	1.000000E-9	1.000000E-9	1.000000E-9	1.000000E-10
479.994914	261.180176	1.762388E-10	8.531396E-12	9.822214E-11	1.398045E-12	1.000000E-9	1.000000E-9	1.000000E-9	1.000000E-10
480.496578	261.571838	1.760434E-10	8.531247E-12	9.822100E-11	1.379683E-12	1.000000E-9	1.000000E-9	1.000000E-9	1.000000E-10
481.000244	262.025940	1.760236E-10	8.533508E-12	9.798960E-11	1.392703E-12	1.000000E-9	1.000000E-9	1.000000E-9	1.000000E-10
481.492939	262.484985	1.762415E-10	8.371508E-12	9.793239E-11	1.403853E-12	1.000000E-9	1.000000E-9	1.000000E-9	1.000000E-10
481.995609	262.855774	1.762388E-10	8.290564E-12	9.774297E-11	1.364664E-12	1.000000E-9	1.000000E-9	1.000000E-9	1.000000E-10
482.502352	263.345673	1.762371E-10	8.294223E-12	9.774343E-11	1.353001E-12	1.000000E-9	1.000000E-9	1.000000E-9	1.000000E-10
482.997469	263.744812	1.759235E-10	8.351117E-12	9.773483E-11	1.330400E-12	1.000000E-9	1.000000E-9	1.000000E-9	1.000000E-10
483.493836	264.218750	1.757492E-10	8.535830E-12	9.793095E-11	1.339446E-12	1.000000E-9	1.000000E-9	1.000000E-9	1.000000E-10
483.994441	264.593292	1.755252E-10	8.538563E-12	9.796339E-11	1.355247E-12	1.000000E-9	1.000000E-9	1.000000E-9	1.000000E-10
484.496150	265.043793	1.755595E-10	8.537013E-12	9.773545E-11	1.308349E-12	1.000000E-9	1.000000E-9	1.000000E-9	1.000000E-10
485.005286	265.408966	1.757500E-10	8.535844E-12	9.791796E-11	1.282448E-12	1.000000E-9	1.000000E-9	1.000000E-9	1.000000E-10
485.494028	265.865051	1.757481E-10	8.535700E-12	9.821935E-11	1.373506E-12	1.000000E-9	1.000000E-9	1.000000E-9	1.000000E-10
485.994409	266.217896	1.757503E-10	8.531875E-12	9.774909E-11	1.385637E-12	1.000000E-9	1.000000E-9	1.000000E-9	1.000000E-10
486.496400	266.688782	1.761357E-10	8.533293E-12	9.749368E-11	1.404616E-12	1.000000E-9	1.000000E-9	1.000000E-9	1.000000E-10
486.996323	267.056305	1.761722E-10	8.531785E-12	9.794702E-11	1.404401E-12	1.000000E-9	1.000000E-9	1.000000E-9	1.000000E-10
487.494995	267.567444	1.750210E-10	8.534226E-12	9.798118E-11	1.404787E-12	1.000000E-9	1.000000E-9	1.000000E-9	1.000000E-10
487.995673	268.028687	1.753605E-10	8.535954E-12	9.798193E-11	1.385427E-12	1.000000E-9	1.000000E-9	1.000000E-9	1.000000E-10
488.499539	268.382568	1.759981E-10	8.533750E-12	9.798290E-11	1.378489E-12	1.000000E-9	1.000000E-9	1.000000E-9	1.000000E-10
488.995062	268.844482	1.755433E-10	8.485145E-12	9.797916E-11	1.354968E-12	1.000000E-9	1.000000E-9	1.000000E-9	1.000000E-10
489.492745	269.231812	1.752634E-10	8.288372E-12	9.797897E-11	1.372372E-12	1.000000E-9	1.000000E-9	1.000000E-9	1.000000E-10
489.995620	269.694519	1.759349E-10	8.289166E-12	9.794278E-11	1.404030E-12	1.000000E-9	1.000000E-9	1.000000E-9	1.000000E-10
490.493698	270.066040	1.759054E-10	8.286241E-12	9.724773E-11	1.358509E-12	1.000000E-9	1.000000E-9	1.000000E-9	1.000000E-10
490.995584	270.544891	1.755086E-10	8.472076E-12	9.741149E-11	1.331115E-12	1.000000E-9	1.000000E-9	1.000000E-9	1.000000E-10
491.493263	270.897156	1.756224E-10	8.536311E-12	9.773634E-11	1.397311E-12	1.000000E-9	1.000000E-9	1.000000E-9	1.000000E-10
491.998134	271.366943	1.757511E-10	8.775907E-12	9.773248E-11	1.400105E-12	1.000000E-9	1.000000E-9	1.000000E-9	1.000000E-10
492.494864	271.720001	1.752000E-10	8.616247E-12	9.773522E-11	1.379883E-12	1.000000E-9	1.000000E-9	1.000000E-9	1.000000E-10
492.997848	272.200470	1.750351E-10	8.287906E-12	9.795223E-11	1.380171E-12	1.000000E-9	1.000000E-9	1.000000E-9	1.000000E-10
493.496392	272.689056	1.755077E-10	8.289737E-12	9.797922E-11	1.380065E-12	1.000000E-9	1.000000E-9	1.000000E-9	1.000000E-10
493.995324	273.043579	1.752846E-10	8.289552E-12	9.798061E-11	1.433911E-12	1.000000E-9	1.000000E-9	1.000000E-9	1.000000E-10
494.495956	273.517181	1.747791E-10	8.289406E-12	9.797875E-11	1.452934E-12	1.000000E-9	1.000000E-9	1.000000E-9	1.000000E-10
494.996598	273.889893	1.750593E-10	8.287507E-12	9.797883E-11	1.428997E-12	1.000000E-9	1.000000E-9	1.000000E-9	1.000000E-10
495.495319	274.322266	1.752609E-10	8.290481E-12	9.780742E-11	1.414324E-12	1.000000E-9	1.000000E-9	1.000000E-9	1.000000E-10
495.995984	274.708466	1.748298E-10	8.287860E-12	9.774156E-11	1.380292E-12	1.000000E-9	1.000000E-9	1.000000E-9	1.000000E-10
496.495641	275.154144	1.748522E-10	8.287944E-12	9.822914E-11	1.408488E-12	1.000000E-9	1.000000E-9	1.000000E-9	1.000000E-10
496.997561	275.517487	1.752641E-10	8.466072E-12	9.807963E-11	1.429485E-12	1.000000E-9	1.000000E-9	1.000000E-9	1.000000E-10
497.496114	275.975800	1.754755E-10	8.530870E-12	9.773951E-11	1.429211E-12	1.000000E-9	1.000000E-9	1.000000E-9	1.000000E-10
497.995794	276.442535	1.757541E-10	8.293723E-12	9.787900E-11	1.422054E-12	1.000000E-9	1.000000E-9	1.000000E-9	1.000000E-10
498.493477	276.822052	1.757562E-10	8.363270E-12	9.798982E-11	1.380032E-12	1.000000E-9	1.000000E-9	1.000000E-9	1.000000E-10
498.998132	277.284882	1.757520E-10	8.535415E-12	9.819176E-11	1.379947E-12	1.000000E-9	1.000000E-9	1.000000E-9	1.000000E-10
499.496805	277.674103	1.759950E-10	8.533573E-12	9.819196E-11	1.380121E-12	1.000000E-9	1.000000E-9	1.000000E-9	1.000000E-10
500.004857	278.142761	1.760629E-10	8.535394E-12	9.798254E-11	1.362585E-12	1.000000E-9	1.000000E-9	1.000000E-9	1.000000E-10
500.494562	278.500763	1.762405E-10	8.534943E-12	9.817505E-11	1.355401E-12	1.000000E-9	1.000000E-9	1.000000E-9	1.000000E-10
501.006199	278.944641	1.759750E-10	8.538269E-12	9.846190E-11	1.307881E-12	1.000000E-9	1.000000E-9	1.000000E-9	1.000000E-10
501.492906	279.301544	1.757489E-10	8.541750E-12	9.779810E-11	1.324852E-12	1.000000E-9	1.000000E-9	1.000000E-9	1.000000E-10
501.995436	279.794952	1.755459E-10	8.439536E-12	9.749121E-11	1.380201E-12	1.000000E-9	1.000000E-9	1.000000E-9	1.000000E-10
502.494147	280.161682	1.754484E-10	8.293042E-12	9.820850E-11	1.380142E-12	1.000000E-9	1.000000E-9	1.000000E-9	1.000000E-10
502.995785	280.591370	1.750152E-10	8.292301E-12	9.816738E-11	1.379913E-12	1.000000E-9	1.000000E-9	1.000000E-9	1.000000E-10
503.493458	281.038910	1.754047E-10	8.294559E-12	9.798731E-11	1.379950E-12	1.000000E-9	1.000000E-9	1.000000E-9	1.000000E-10
503.996977	281.389191	1.759958E-10	8.293219E-12	9.772122E-11	1.366828E-12	1.000000E-9	1.000000E-9	1.000000E-9	1.000000E-10
504.493816	281.829193	1.761607E-10	8.350374E-12	9.749265E-11	1.258185E-12	1.000000E-9	1.000000E-9	1.000000E-9	1.000000E-10
504.999759	282.181976	1.762372E-10	8.538382E-12	9.749593E-11	1.314885E-12	1.000000E-9	1.000000E-9	1.000000E-9	1.000000E-10
505.493459	282.647003	1.757764E-10	8.534641E-12	9.754639E-11	1.404818E-12	1.000000E-9	1.000000E-9	1.000000E-9	1.000000E-10
505.994777	282.986206	1.758132E-10	8.533972E-12	9.822098E-11	1.420606E-12	1.000000E-9	1.000000E-9	1.000000E-9	1.000000E-10
506.494056	283.418427	1.759980E-10	8.335879E-12	9.776770E-11	1.428577E-12	1.000000E-9	1.000000E-9	1.000000E-9	1.000000E-10
506.996858	283.755554	1.759977E-10	8.314061E-12	9.700797E-11	1.338198E-12	1.000000E-9	1.000000E-9	1.000000E-9	1.000000E-10
507.495536	284.206696	1.759973E-10	8.533797E-12	9.749197E-11	1.331060E-12	1.000000E-9	1.000000E-9	1.000000E-9	1.000000E-10
507.994652	284.572540	1.758071E-10	8.536417E-12	9.773615E-11	1.331098E-12	1.000000E-9	1.000000E-9	1.000000E-9	1.000000E-10
508.493382	285.008240	1.757688E-10	8.536273E-12	9.864034E-11	1.379627E-12	1.000000E-9	1.000000E-9	1.000000E-9	1.000000E-10
508.998087	285.463776	1.760018E-10	8.535516E-12	9.851226E-11	1.428567E-12	1.000000E-9	1.000000E-9	1.000000E-9	1.000000E-10
509.492768	285.818237	1.757349E-10	8.536523E-12	9.773406E-11	1.350935E-12	1.000000E-9	1.000000E-9	1.000000E-9	1.000000E-10
509.996043	286.270111	1.752645E-10	8.307903E-12	9.761732E-11	1.332711E-12	1.000000E-9	1.000000E-9	1.000000E-9	1.000000E-10
510.493975	286.612885	1.760541E-10	8.344211E-12	9.749134E-11	1.354869E-12	1.000000E-9	1.000000E-9	1.000000E-9	1.000000E-10
510.995023	287.035004	1.764854E-10	8.534630E-12	9.749250E-11	1.372378E-12	1.000000E-9	1.000000E-9	1.000000E-9	1.000000E-10
511.494885	287.413910	1.753700E-10	8.417907E-12	9.751947E-11	1.403304E-12	1.000000E-9	1.000000E-9	1.000000E-9	1.000000E-10
511.998599	287.832245	1.752663E-10	8.292679E-12	9.798170E-11	1.372934E-12	1.000000E-9	1.000000E-9	1.000000E-9	1.000000E-10
512.493320	288.179871	1.752679E-10	8.295974E-12	9.806698E-11	1.355482E-12	1.000000E-9	1.000000E-9	1.000000E-9	1.000000E-10
512.993999	288.616150	1.753801E-10	8.306907E-12	9.822707E-11	1.377613E-12	1.000000E-9	1.000000E-9	1.000000E-9	1.000000E-10
513.493737	288.979462	1.755078E-10	8.536958E-12	9.822834E-11	1.375024E-12	1.000000E-9	1.000000E-9	1.000000E-9	1.000000E-10
513.996493	289.424225	1.756985E-10	8.451919E-12	9.822558E-11	1.355538E-12	1.000000E-9	1.000000E-9	1.000000E-9	1.000000E-10
514.494205	289.870697	1.757701E-10	8.290131E-12	9.778650E-11	1.367898E-12	1.000000E-9	1.000000E-9	1.000000E-9	1.000000E-10
514.999279	290.209473	1.759985E-10	8.442991E-12	9.764349E-11	1.379826E-12	1.000000E-9	1.000000E-9	1.000000E-9	1.000000E-10
515.493060	290.647308	1.759139E-10	8.535803E-12	9.725298E-11	1.379621E-12	1.000000E-9	1.000000E-9	1.000000E-9	1.000000E-10
515.995967	291.021667	1.757534E-10	8.536078E-12	9.760913E-11	1.376538E-12	1.000000E-9	1.000000E-9	1.000000E-9	1.000000E-10
516.496634	291.466522	1.754420E-10	8.485614E-12	9.797802E-11	1.331179E-12	1.000000E-9	1.000000E-9	1.000000E-9	1.000000E-10
516.995574	291.829987	1.752628E-10	8.291871E-12	9.741035E-11	1.355515E-12	1.000000E-9	1.000000E-9	1.000000E-9	1.000000E-10
517.496241	292.305695	1.752642E-10	8.409070E-12	9.727407E-11	1.403872E-12	1.000000E-9	1.000000E-9	1.000000E-9	1.000000E-10
517.994938	292.660461	1.753551E-10	8.538584E-12	9.797412E-11	1.373425E-12	1.000000E-9	1.000000E-9	1.000000E-9	1.000000E-10
518.494807	293.106842	1.757544E-10	8.534600E-12	9.781913E-11	1.354949E-12	1.000000E-9	1.000000E-9	1.000000E-9	1.000000E-10
518.996069	293.464813	1.756356E-10	8.535507E-12	9.748963E-11	1.377375E-12	1.000000E-9	1.000000E-9	1.000000E-9	1.000000E-10
519.493801	293.934998	1.755103E-10	8.534482E-12	9.749065E-11	1.370402E-12	1.000000E-9	1.000000E-9	1.000000E-9	1.000000E-10
519.995461	294.383331	1.758809E-10	8.534067E-12	9.749234E-11	1.330583E-12	1.000000E-9	1.000000E-9	1.000000E-9	1.000000E-10
520.496503	294.744324	1.760017E-10	8.535638E-12	9.771285E-11	1.330663E-12	1.000000E-9	1.000000E-9	1.000000E-9	1.000000E-10
520.997508	295.188171	1.759996E-10	8.387272E-12	9.777642E-11	1.330944E-12	1.000000E-9	1.000000E-9	1.000000E-9	1.000000E-10
521.494191	295.561554	1.758329E-10	8.291766E-12	9.797621E-11	1.349394E-12	1.000000E-9	1.000000E-9	1.000000E-9	1.000000E-10
521.996275	296.021271	1.755081E-10	8.515314E-12	9.798387E-11	1.353943E-12	1.000000E-9	1.000000E-9	1.000000E-9	1.000000E-10
522.493826	296.407898	1.752153E-10	8.496935E-12	9.797787E-11	1.306836E-12	1.000000E-9	1.000000E-9	1.000000E-9	1.000000E-10
522.994009	296.844360	1.750217E-10	8.293311E-12	9.743620E-11	1.329820E-12	1.000000E-9	1.000000E-9	1.000000E-9	1.000000E-10
523.504457	297.204926	1.761035E-10	8.290800E-12	9.726038E-11	1.379823E-12	1.000000E-9	1.000000E-9	1.000000E-9	1.000000E-10
524.002250	297.645996	1.762030E-10	8.288470E-12	9.798106E-11	1.379687E-12	1.000000E-9	1.000000E-9	1.000000E-9	1.000000E-10
524.494971	297.998383	1.759996E-10	8.289345E-12	9.813026E-11	1.379864E-12	1.000000E-9	1.000000E-9	1.000000E-9	1.000000E-10
524.995083	298.433868	1.754621E-10	8.290152E-12	9.846578E-11	1.316068E-12	1.000000E-9	1.000000E-9	1.000000E-9	1.000000E-10
525.493093	298.901123	1.747783E-10	8.291706E-12	9.804142E-11	1.318625E-12	1.000000E-9	1.000000E-9	1.000000E-9	1.000000E-10
525.994104	299.246918	1.756884E-10	8.290167E-12	9.773970E-11	1.380260E-12	1.000000E-9	1.000000E-9	1.000000E-9	1.000000E-10
526.495775	299.724457	1.759976E-10	8.289190E-12	9.751974E-11	1.380514E-12	1.000000E-9	1.000000E-9	1.000000E-9	1.000000E-10
526.998438	300.068634	1.755142E-10	8.438205E-12	9.757314E-11	1.379901E-12	1.000000E-9	1.000000E-9	1.000000E-9	1.000000E-10
527.493170	300.523346	1.753574E-10	8.533538E-12	9.797624E-11	1.343653E-12	1.000000E-9	1.000000E-9	1.000000E-9	1.000000E-10
527.995531	300.867950	1.750226E-10	8.317704E-12	9.775467E-11	1.329604E-12	1.000000E-9	1.000000E-9	1.000000E-9	1.000000E-10
528.508166	301.293213	1.750211E-10	8.329556E-12	9.748568E-11	1.282438E-12	1.000000E-9	1.000000E-9	1.000000E-9	1.000000E-10
528.994876	301.760132	1.750219E-10	8.535238E-12	9.783882E-11	1.297059E-12	1.000000E-9	1.000000E-9	1.000000E-9	1.000000E-10
529.497736	302.129883	1.754402E-10	8.429158E-12	9.797619E-11	1.331030E-12	1.000000E-9	1.000000E-9	1.000000E-9	1.000000E-10
529.994700	302.482605	1.754697E-10	8.290605E-12	9.797768E-11	1.331060E-12	1.000000E-9	1.000000E-9	1.000000E-9	1.000000E-10
530.495585	302.926849	1.752643E-10	8.292254E-12	9.783541E-11	1.331483E-12	1.000000E-9	1.000000E-9	1.000000E-9	1.000000E-10
530.995261	303.372833	1.753721E-10	8.291294E-12	9.749168E-11	1.374411E-12	1.000000E-9	1.000000E-9	1.000000E-9	1.000000E-10
531.492944	303.741638	1.755122E-10	8.533134E-12	9.778276E-11	1.379765E-12	1.000000E-9	1.000000E-9	1.000000E-9	1.000000E-10
531.996897	304.185577	1.756909E-10	8.534592E-12	9.797874E-11	1.379505E-12	1.000000E-9	1.000000E-9	1.000000E-9	1.000000E-10
532.494612	304.539459	1.757586E-10	8.529482E-12	9.797797E-11	1.369219E-12	1.000000E-9	1.000000E-9	1.000000E-9	1.000000E-10
532.994293	304.997101	1.752753E-10	8.395915E-12	9.786876E-11	1.354838E-12	1.000000E-9	1.000000E-9	1.000000E-9	1.000000E-10
533.494338	305.334076	1.755539E-10	8.290596E-12	9.724560E-11	1.320193E-12	1.000000E-9	1.000000E-9	1.000000E-9	1.000000E-10
533.996206	305.782928	1.762446E-10	8.290011E-12	9.744821E-11	1.306343E-12	1.000000E-9	1.000000E-9	1.000000E-9	1.000000E-10
534.496813	306.227051	1.754297E-10	8.291937E-12	9.773347E-11	1.403075E-12	1.000000E-9	1.000000E-9	1.000000E-9	1.000000E-10
534.998480	306.576843	1.747793E-10	8.287917E-12	9.773078E-11	1.383172E-12	1.000000E-9	1.000000E-9	1.000000E-9	1.000000E-10
535.493635	307.040955	1.749889E-10	8.289600E-12	9.773190E-11	1.330713E-12	1.000000E-9	1.000000E-9	1.000000E-9	1.000000E-10
535.994535	307.373566	1.749966E-10	8.291010E-12	9.749569E-11	1.330433E-12	1.000000E-9	1.000000E-9	1.000000E-9	1.000000E-10
536.496987	307.842621	1.747781E-10	8.462606E-12	9.748704E-11	1.330397E-12	1.000000E-9	1.000000E-9	1.000000E-9	1.000000E-10
536.996585	308.203857	1.750816E-10	8.535926E-12	9.748972E-11	1.330744E-12	1.000000E-9	1.000000E-9	1.000000E-9	1.000000E-10
537.496150	308.654083	1.755128E-10	8.296667E-12	9.762833E-11	1.327668E-12	1.000000E-9	1.000000E-9	1.000000E-9	1.000000E-10
537.993990	308.994263	1.755153E-10	8.354047E-12	9.773802E-11	1.306519E-12	1.000000E-9	1.000000E-9	1.000000E-9	1.000000E-10
538.494978	309.426727	1.755162E-10	8.531928E-12	9.732886E-11	1.338157E-12	1.000000E-9	1.000000E-9	1.000000E-9	1.000000E-10
538.994734	309.788971	1.755165E-10	8.395973E-12	9.730914E-11	1.380224E-12	1.000000E-9	1.000000E-9	1.000000E-9	1.000000E-10
539.496563	310.258606	1.753148E-10	8.286185E-12	9.773217E-11	1.312318E-12	1.000000E-9	1.000000E-9	1.000000E-9	1.000000E-10
539.998233	310.601257	1.747803E-10	8.288525E-12	9.753570E-11	1.282183E-12	1.000000E-9	1.000000E-9	1.000000E-9	1.000000E-10
540.494082	311.045288	1.743795E-10	8.289865E-12	9.725118E-11	1.425263E-12	1.000000E-9	1.000000E-9	1.000000E-9	1.000000E-10
540.996941	311.488495	1.740469E-10	8.287618E-12	9.725052E-11	1.422196E-12	1.000000E-9	1.000000E-9	1.000000E-9	1.000000E-10
541.496804	311.850433	1.744588E-10	8.388513E-12	9.725046E-11	1.404504E-12	1.000000E-9	1.000000E-9	1.000000E-9	1.000000E-10
541.995553	312.279083	1.745935E-10	8.531558E-12	9.796451E-11	1.377375E-12	1.000000E-9	1.000000E-9	1.000000E-9	1.000000E-10
542.496514	312.634857	1.750191E-10	8.531291E-12	9.785491E-11	1.355409E-12	1.000000E-9	1.000000E-9	1.000000E-9	1.000000E-10
542.996344	313.070160	1.753106E-10	8.532188E-12	9.749239E-11	1.315826E-12	1.000000E-9	1.000000E-9	1.000000E-9	1.000000E-10
543.496050	313.409424	1.757548E-10	8.297434E-12	9.762438E-11	1.317700E-12	1.000000E-9	1.000000E-9	1.000000E-9	1.000000E-10
543.995945	313.871643	1.752704E-10	8.292629E-12	9.773724E-11	1.404914E-12	1.000000E-9	1.000000E-9	1.000000E-9	1.000000E-10
544.493960	314.253632	1.750236E-10	8.292469E-12	9.774000E-11	1.349633E-12	1.000000E-9	1.000000E-9	1.000000E-9	1.000000E-10
544.994633	314.681000	1.754929E-10	8.413574E-12	9.776273E-11	1.258523E-12	1.000000E-9	1.000000E-9	1.000000E-9	1.000000E-10
545.494923	315.143158	1.755665E-10	8.533381E-12	9.798060E-11	1.306041E-12	1.000000E-9	1.000000E-9	1.000000E-9	1.000000E-10
545.993917	315.507355	1.757548E-10	8.338561E-12	9.789287E-11	1.331624E-12	1.000000E-9	1.000000E-9	1.000000E-9	1.000000E-10
546.495992	315.952576	1.755110E-10	8.305648E-12	9.774044E-11	1.354377E-12	1.000000E-9	1.000000E-9	1.000000E-9	1.000000E-10
546.996660	316.309570	1.752646E-10	8.533093E-12	9.774206E-11	1.355988E-12	1.000000E-9	1.000000E-9	1.000000E-9	1.000000E-10
547.497807	316.747803	1.756426E-10	8.450651E-12	9.774407E-11	1.355629E-12	1.000000E-9	1.000000E-9	1.000000E-9	1.000000E-10
547.995187	317.114899	1.756927E-10	8.291967E-12	9.705368E-11	1.355393E-12	1.000000E-9	1.000000E-9	1.000000E-9	1.000000E-10
548.495913	317.552490	1.750224E-10	8.292010E-12	9.716427E-11	1.355216E-12	1.000000E-9	1.000000E-9	1.000000E-9	1.000000E-10
548.995706	317.905273	1.751921E-10	8.291218E-12	9.774001E-11	1.336931E-12	1.000000E-9	1.000000E-9	1.000000E-9	1.000000E-10
549.496377	318.333466	1.755111E-10	8.288466E-12	9.774169E-11	1.334556E-12	1.000000E-9	1.000000E-9	1.000000E-9	1.000000E-10
549.996056	318.688538	1.751973E-10	8.288679E-12	9.774341E-11	1.380179E-12	1.000000E-9	1.000000E-9	1.000000E-9	1.000000E-10
550.494144	319.131531	1.750192E-10	8.287471E-12	9.755468E-11	1.388669E-12	1.000000E-9	1.000000E-9	1.000000E-9	1.000000E-10
550.995770	319.573181	1.754652E-10	8.285081E-12	9.752480E-11	1.404232E-12	1.000000E-9	1.000000E-9	1.000000E-9	1.000000E-10
551.493598	319.926849	1.753759E-10	8.287501E-12	9.798961E-11	1.374551E-12	1.000000E-9	1.000000E-9	1.000000E-9	1.000000E-10
551.995329	320.338531	1.747736E-10	8.290406E-12	9.775884E-11	1.355460E-12	1.000000E-9	1.000000E-9	1.000000E-9	1.000000E-10
552.494032	320.702087	1.751124E-10	8.289339E-12	9.725953E-11	1.355694E-12	1.000000E-9	1.000000E-9	1.000000E-9	1.000000E-10
552.996325	321.124084	1.755085E-10	8.284809E-12	9.725696E-11	1.351483E-12	1.000000E-9	1.000000E-9	1.000000E-9	1.000000E-10
553.495372	321.487457	1.756900E-10	8.290620E-12	9.725819E-11	1.331174E-12	1.000000E-9	1.000000E-9	1.000000E-9	1.000000E-10
553.996041	321.936310	1.757552E-10	8.288040E-12	9.790857E-11	1.342666E-12	1.000000E-9	1.000000E-9	1.000000E-9	1.000000E-10
554.492791	322.281860	1.757510E-10	8.288872E-12	9.802719E-11	1.355576E-12	1.000000E-9	1.000000E-9	1.000000E-9	1.000000E-10
555.008345	322.726776	1.754391E-10	8.289404E-12	9.822642E-11	1.318411E-12	1.000000E-9	1.000000E-9	1.000000E-9	1.000000E-10
555.493063	323.053864	1.747742E-10	8.072339E-12	9.789746E-11	1.305911E-12	1.000000E-9	1.000000E-9	1.000000E-9	1.000000E-10
555.997423	323.477905	1.747741E-10	8.085617E-12	9.749936E-11	1.282751E-12	1.000000E-9	1.000000E-9	1.000000E-9	1.000000E-10
556.495071	323.904022	1.747747E-10	8.288723E-12	9.749680E-11	1.298323E-12	1.000000E-9	1.000000E-9	1.000000E-9	1.000000E-10
556.994290	324.249725	1.754224E-10	8.290966E-12	9.747978E-11	1.331068E-12	1.000000E-9	1.000000E-9	1.000000E-9	1.000000E-10
557.494598	324.697174	1.753576E-10	8.294708E-12	9.700802E-11	1.287817E-12	1.000000E-9	1.000000E-9	1.000000E-9	1.000000E-10
557.996464	325.050598	1.745304E-10	8.293653E-12	9.724084E-11	1.257916E-12	1.000000E-9	1.000000E-9	1.000000E-9	1.000000E-10
558.495633	325.496429	1.745309E-10	8.294720E-12	9.774121E-11	1.258226E-12	1.000000E-9	1.000000E-9	1.000000E-9	1.000000E-10
558.997395	325.867706	1.745327E-10	8.296749E-12	9.759166E-11	1.266088E-12	1.000000E-9	1.000000E-9	1.000000E-9	1.000000E-10
559.495790	326.336517	1.745302E-10	8.293275E-12	9.748934E-11	1.306985E-12	1.000000E-9	1.000000E-9	1.000000E-9	1.000000E-10
559.995886	326.670715	1.745329E-10	8.295144E-12	9.770601E-11	1.307345E-12	1.000000E-9	1.000000E-9	1.000000E-9	1.000000E-10
560.493050	327.116394	1.745322E-10	8.295804E-12	9.758400E-11	1.307423E-12	1.000000E-9	1.000000E-9	1.000000E-9	1.000000E-10
560.996056	327.544037	1.745310E-10	8.294294E-12	9.676145E-11	1.306910E-12	1.000000E-9	1.000000E-9	1.000000E-9	1.000000E-10
561.492769	327.900818	1.745339E-10	8.502209E-12	9.697345E-11	1.306979E-12	1.000000E-9	1.000000E-9	1.000000E-9	1.000000E-10
561.995432	328.357086	1.752228E-10	8.500213E-12	9.724883E-11	1.331057E-12	1.000000E-9	1.000000E-9	1.000000E-9	1.000000E-10
562.496098	328.709259	1.757500E-10	8.290203E-12	9.707208E-11	1.331018E-12	1.000000E-9	1.000000E-9	1.000000E-9	1.000000E-10
562.997758	329.155853	1.753353E-10	8.392988E-12	9.700314E-11	1.330993E-12	1.000000E-9	1.000000E-9	1.000000E-9	1.000000E-10
563.494436	329.517395	1.751735E-10	8.534448E-12	9.796811E-11	1.303272E-12	1.000000E-9	1.000000E-9	1.000000E-9	1.000000E-10
563.994271	329.984619	1.745287E-10	8.196364E-12	9.772905E-11	1.281945E-12	1.000000E-9	1.000000E-9	1.000000E-9	1.000000E-10
564.501787	330.360565	1.748219E-10	8.043710E-12	9.700538E-11	1.341991E-12	1.000000E-9	1.000000E-9	1.000000E-9	1.000000E-10
564.994469	330.804321	1.752643E-10	8.515868E-12	9.726644E-11	1.360596E-12	1.000000E-9	1.000000E-9	1.000000E-9	1.000000E-10
565.495742	331.156860	1.747571E-10	8.469298E-12	9.749363E-11	1.403733E-12	1.000000E-9	1.000000E-9	1.000000E-9	1.000000E-10
566.000413	331.618927	1.745288E-10	8.287695E-12	9.769285E-11	1.413668E-12	1.000000E-9	1.000000E-9	1.000000E-9	1.000000E-10
566.493342	332.102142	1.747635E-10	8.159486E-12	9.765779E-11	1.428338E-12	1.000000E-9	1.000000E-9	1.000000E-9	1.000000E-10
566.994244	332.459442	1.748956E-10	8.050512E-12	9.700779E-11	1.344849E-12	1.000000E-9	1.000000E-9	1.000000E-9	1.000000E-10
567.499403	332.893921	1.752625E-10	8.247484E-12	9.719650E-11	1.307126E-12	1.000000E-9	1.000000E-9	1.000000E-9	1.000000E-10
568.003507	333.265259	1.753954E-10	8.292631E-12	9.748943E-11	1.401307E-12	1.000000E-9	1.000000E-9	1.000000E-9	1.000000E-10
568.493372	333.706940	1.755067E-10	8.295837E-12	9.698987E-11	1.392548E-12	1.000000E-9	1.000000E-9	1.000000E-9	1.000000E-10
568.996232	334.076385	1.749011E-10	8.387606E-12	9.675778E-11	1.355868E-12	1.000000E-9	1.000000E-9	1.000000E-9	1.000000E-10
569.493168	334.534210	1.747762E-10	8.535968E-12	9.722811E-11	1.342933E-12	1.000000E-9	1.000000E-9	1.000000E-9	1.000000E-10
569.997469	334.878754	1.747755E-10	8.378587E-12	9.719136E-11	1.331245E-12	1.000000E-9	1.000000E-9	1.000000E-9	1.000000E-10
570.504261	335.317963	1.747730E-10	8.293819E-12	9.700099E-11	1.331408E-12	1.000000E-9	1.000000E-9	1.000000E-9	1.000000E-10
570.995874	335.688477	1.747718E-10	8.520489E-12	9.725594E-11	1.333301E-12	1.000000E-9	1.000000E-9	1.000000E-9	1.000000E-10
571.496028	336.147400	1.744436E-10	8.479249E-12	9.749272E-11	1.355384E-12	1.000000E-9	1.000000E-9	1.000000E-9	1.000000E-10
571.996845	336.586212	1.742851E-10	8.293547E-12	9.748789E-11	1.300603E-12	1.000000E-9	1.000000E-9	1.000000E-9	1.000000E-10
572.494866	336.936462	1.747470E-10	8.164066E-12	9.749183E-11	1.209517E-12	1.000000E-9	1.000000E-9	1.000000E-9	1.000000E-10
572.994543	337.391144	1.747718E-10	8.047489E-12	9.749646E-11	1.257176E-12	1.000000E-9	1.000000E-9	1.000000E-9	1.000000E-10
573.493214	337.747040	1.747714E-10	8.243820E-12	9.749072E-11	1.282234E-12	1.000000E-9	1.000000E-9	1.000000E-9	1.000000E-10
573.996897	338.206726	1.750165E-10	8.291132E-12	9.749166E-11	1.350804E-12	1.000000E-9	1.000000E-9	1.000000E-9	1.000000E-10
574.500899	338.554871	1.752612E-10	8.293330E-12	9.733540E-11	1.350656E-12	1.000000E-9	1.000000E-9	1.000000E-9	1.000000E-10
574.994399	339.024872	1.748737E-10	8.288407E-12	9.724868E-11	1.330923E-12	1.000000E-9	1.000000E-9	1.000000E-9	1.000000E-10
575.502892	339.389557	1.747929E-10	8.287301E-12	9.724881E-11	1.318454E-12	1.000000E-9	1.000000E-9	1.000000E-9	1.000000E-10
575.994638	339.837921	1.750150E-10	8.286988E-12	9.724894E-11	1.306607E-12	1.000000E-9	1.000000E-9	1.000000E-9	1.000000E-10
576.496307	340.178589	1.748394E-10	8.290083E-12	9.724455E-11	1.306359E-12	1.000000E-9	1.000000E-9	1.000000E-9	1.000000E-10
576.999019	340.647766	1.745309E-10	8.288594E-12	9.724576E-11	1.308458E-12	1.000000E-9	1.000000E-9	1.000000E-9	1.000000E-10
577.492577	341.066437	1.745274E-10	8.285520E-12	9.724549E-11	1.331455E-12	1.000000E-9	1.000000E-9	1.000000E-9	1.000000E-10
577.998919	341.443390	1.745317E-10	8.288703E-12	9.743572E-11	1.314382E-12	1.000000E-9	1.000000E-9	1.000000E-9	1.000000E-10
578.492880	341.894257	1.745326E-10	8.289705E-12	9.749697E-11	1.283041E-12	1.000000E-9	1.000000E-9	1.000000E-9	1.000000E-10
579.004255	342.262970	1.746361E-10	8.288179E-12	9.749306E-11	1.361463E-12	1.000000E-9	1.000000E-9	1.000000E-9	1.000000E-10
579.493119	342.692993	1.750199E-10	8.288863E-12	9.732361E-11	1.405139E-12	1.000000E-9	1.000000E-9	1.000000E-9	1.000000E-10
579.994802	343.035645	1.752600E-10	8.291906E-12	9.700189E-11	1.338114E-12	1.000000E-9	1.000000E-9	1.000000E-9	1.000000E-10
580.494612	343.481567	1.755128E-10	8.293969E-12	9.746253E-11	1.321830E-12	1.000000E-9	1.000000E-9	1.000000E-9	1.000000E-10
581.007256	343.824890	1.753212E-10	8.289536E-12	9.773276E-11	1.283153E-12	1.000000E-9	1.000000E-9	1.000000E-9	1.000000E-10
581.494163	344.279388	1.752337E-10	8.293252E-12	9.751602E-11	1.282861E-12	1.000000E-9	1.000000E-9	1.000000E-9	1.000000E-10
581.993993	344.646301	1.745329E-10	8.292702E-12	9.744653E-11	1.283222E-12	1.000000E-9	1.000000E-9	1.000000E-9	1.000000E-10
582.493072	345.110565	1.746870E-10	8.290124E-12	9.724890E-11	1.283360E-12	1.000000E-9	1.000000E-9	1.000000E-9	1.000000E-10
582.995741	345.545593	1.750208E-10	8.290871E-12	9.747106E-11	1.285117E-12	1.000000E-9	1.000000E-9	1.000000E-9	1.000000E-10
583.495980	345.903931	1.753099E-10	8.291936E-12	9.773927E-11	1.355949E-12	1.000000E-9	1.000000E-9	1.000000E-9	1.000000E-10
583.996671	346.350525	1.755083E-10	8.295926E-12	9.755475E-11	1.348405E-12	1.000000E-9	1.000000E-9	1.000000E-9	1.000000E-10
584.493258	346.726105	1.757199E-10	8.295116E-12	9.748865E-11	1.331489E-12	1.000000E-9	1.000000E-9	1.000000E-9	1.000000E-10
584.995244	347.176971	1.756700E-10	8.299526E-12	9.700471E-11	1.331148E-12	1.000000E-9	1.000000E-9	1.000000E-9	1.000000E-10
585.500083	347.557861	1.752634E-10	8.299955E-12	9.701061E-11	1.331543E-12	1.000000E-9	1.000000E-9	1.000000E-9	1.000000E-10
585.995816	348.010468	1.754721E-10	8.296598E-12	9.700731E-11	1.310725E-12	1.000000E-9	1.000000E-9	1.000000E-9	1.000000E-10
586.492591	348.359589	1.757537E-10	8.294672E-12	9.728218E-11	1.310396E-12	1.000000E-9	1.000000E-9	1.000000E-9	1.000000E-10
586.997429	348.806976	1.750680E-10	8.224452E-12	9.749195E-11	1.331763E-12	1.000000E-9	1.000000E-9	1.000000E-9	1.000000E-10
587.495913	349.156311	1.747749E-10	8.052486E-12	9.728570E-11	1.352736E-12	1.000000E-9	1.000000E-9	1.000000E-9	1.000000E-10
587.998357	349.630981	1.745362E-10	8.187073E-12	9.727163E-11	1.380203E-12	1.000000E-9	1.000000E-9	1.000000E-9	1.000000E-10
588.495176	350.079376	1.745998E-10	8.291292E-12	9.748726E-11	1.380332E-12	1.000000E-9	1.000000E-9	1.000000E-9	1.000000E-10
588.996879	350.424896	1.747751E-10	8.292681E-12	9.748866E-11	1.380173E-12	1.000000E-9	1.000000E-9	1.000000E-9	1.000000E-10
589.493943	350.886719	1.751733E-10	8.270257E-12	9.749413E-11	1.261972E-12	1.000000E-9	1.000000E-9	1.000000E-9	1.000000E-10
589.998114	351.226349	1.755093E-10	8.052210E-12	9.732545E-11	1.276412E-12	1.000000E-9	1.000000E-9	1.000000E-9	1.000000E-10
590.493712	351.645966	1.753059E-10	8.152499E-12	9.724512E-11	1.331511E-12	1.000000E-9	1.000000E-9	1.000000E-9	1.000000E-10
590.994130	351.992981	1.752166E-10	8.298476E-12	9.677078E-11	1.331631E-12	1.000000E-9	1.000000E-9	1.000000E-9	1.000000E-10
591.493619	352.447083	1.747775E-10	8.298675E-12	9.688815E-11	1.331803E-12	1.000000E-9	1.000000E-9	1.000000E-9	1.000000E-10
591.997320	352.793396	1.746810E-10	8.293803E-12	9.724700E-11	1.311274E-12	1.000000E-9	1.000000E-9	1.000000E-9	1.000000E-10
592.493344	353.255127	1.745301E-10	8.294002E-12	9.687067E-11	1.309046E-12	1.000000E-9	1.000000E-9	1.000000E-9	1.000000E-10
592.995766	353.628265	1.746949E-10	8.298825E-12	9.651962E-11	1.330921E-12	1.000000E-9	1.000000E-9	1.000000E-9	1.000000E-10
593.492441	354.064331	1.747701E-10	8.296339E-12	9.711749E-11	1.321523E-12	1.000000E-9	1.000000E-9	1.000000E-9	1.000000E-10
593.996512	354.504517	1.750094E-10	8.294017E-12	9.724926E-11	1.307480E-12	1.000000E-9	1.000000E-9	1.000000E-9	1.000000E-10
594.492966	354.843292	1.749574E-10	8.294699E-12	9.725069E-11	1.323600E-12	1.000000E-9	1.000000E-9	1.000000E-9	1.000000E-10
594.994760	355.271545	1.747667E-10	8.294301E-12	9.733960E-11	1.331941E-12	1.000000E-9	1.000000E-9	1.000000E-9	1.000000E-10
595.492624	355.629272	1.750276E-10	8.294499E-12	9.748885E-11	1.331361E-12	1.000000E-9	1.000000E-9	1.000000E-9	1.000000E-10
595.995461	356.051208	1.752602E-10	8.292595E-12	9.781017E-11	1.343858E-12	1.000000E-9	1.000000E-9	1.000000E-9	1.000000E-10
596.494141	356.425201	1.748608E-10	8.200146E-12	9.797964E-11	1.380222E-12	1.000000E-9	1.000000E-9	1.000000E-9	1.000000E-10
596.999774	356.857971	1.747756E-10	8.049444E-12	9.751724E-11	1.331121E-12	1.000000E-9	1.000000E-9	1.000000E-9	1.000000E-10
597.494144	357.218079	1.747734E-10	8.210880E-12	9.743601E-11	1.282627E-12	1.000000E-9	1.000000E-9	1.000000E-9	1.000000E-10
597.996037	357.667328	1.748677E-10	8.294535E-12	9.725047E-11	1.360356E-12	1.000000E-9	1.000000E-9	1.000000E-9	1.000000E-10
598.493797	358.132904	1.750184E-10	8.291230E-12	9.737135E-11	1.376577E-12	1.000000E-9	1.000000E-9	1.000000E-9	1.000000E-10
598.994514	358.481354	1.750122E-10	8.293497E-12	9.749563E-11	1.331668E-12	1.000000E-9	1.000000E-9	1.000000E-9	1.000000E-10
599.499194	358.910553	1.750137E-10	8.293673E-12	9.652483E-11	1.340204E-12	1.000000E-9	1.000000E-9	1.000000E-9	1.000000E-10
599.993973	359.241455	1.750121E-10	8.170263E-12	9.643225E-11	1.356107E-12	1.000000E-9	1.000000E-9	1.000000E-9	1.000000E-10
600.494164	359.702545	1.748993E-10	8.052583E-12	9.797810E-11	1.293686E-12	1.000000E-9	1.000000E-9	1.000000E-9	1.000000E-10
600.996820	360.050995	1.745240E-10	8.247832E-12	9.762069E-11	1.258432E-12	1.000000E-9	1.000000E-9	1.000000E-9	1.000000E-10
601.492668	360.488861	1.747763E-10	8.295910E-12	9.700186E-11	1.258625E-12	1.000000E-9	1.000000E-9	1.000000E-9	1.000000E-10
601.994599	360.853607	1.750151E-10	8.297204E-12	9.716096E-11	1.264086E-12	1.000000E-9	1.000000E-9	1.000000E-9	1.000000E-10
602.494092	361.304474	1.750168E-10	8.381760E-12	9.724757E-11	1.283027E-12	1.000000E-9	1.000000E-9	1.000000E-9	1.000000E-10
602.995188	361.665009	1.750332E-10	8.534958E-12	9.747328E-11	1.283626E-12	1.000000E-9	1.000000E-9	1.000000E-9	1.000000E-10
603.493579	362.084503	1.752600E-10	8.373328E-12	9.749212E-11	1.283621E-12	1.000000E-9	1.000000E-9	1.000000E-9	1.000000E-10
603.993592	362.529633	1.749958E-10	8.290817E-12	9.749422E-11	1.340310E-12	1.000000E-9	1.000000E-9	1.000000E-9	1.000000E-10
604.494635	362.897308	1.745286E-10	8.291878E-12	9.737625E-11	1.352671E-12	1.000000E-9	1.000000E-9	1.000000E-9	1.000000E-10
604.994497	363.334656	1.748408E-10	8.289815E-12	9.724574E-11	1.283813E-12	1.000000E-9	1.000000E-9	1.000000E-9	1.000000E-10
605.494166	363.699219	1.750165E-10	8.291230E-12	9.724855E-11	1.300331E-12	1.000000E-9	1.000000E-9	1.000000E-9	1.000000E-10
605.992751	364.127045	1.754633E-10	8.172539E-12	9.724833E-11	1.332637E-12	1.000000E-9	1.000000E-9	1.000000E-9	1.000000E-10
606.493464	364.489349	1.753182E-10	8.046510E-12	9.724764E-11	1.347582E-12	1.000000E-9	1.000000E-9	1.000000E-9	1.000000E-10
606.994890	364.921265	1.745329E-10	8.236843E-12	9.716214E-11	1.356727E-12	1.000000E-9	1.000000E-9	1.000000E-9	1.000000E-10
607.493574	365.277222	1.747700E-10	8.289830E-12	9.700200E-11	1.356559E-12	1.000000E-9	1.000000E-9	1.000000E-9	1.000000E-10
607.995489	365.727814	1.750161E-10	8.290456E-12	9.745295E-11	1.356851E-12	1.000000E-9	1.000000E-9	1.000000E-9	1.000000E-10
608.495358	366.087433	1.752029E-10	8.288050E-12	9.773509E-11	1.357390E-12	1.000000E-9	1.000000E-9	1.000000E-9	1.000000E-10
609.000066	366.505829	1.752436E-10	8.290706E-12	9.707784E-11	1.322764E-12	1.000000E-9	1.000000E-9	1.000000E-9	1.000000E-10
609.494786	366.946899	1.745335E-10	8.145547E-12	9.708605E-11	1.283319E-12	1.000000E-9	1.000000E-9	1.000000E-9	1.000000E-10
609.994447	367.300873	1.746962E-10	8.050584E-12	9.749243E-11	1.319531E-12	1.000000E-9	1.000000E-9	1.000000E-9	1.000000E-10
610.495116	367.727386	1.750199E-10	8.266885E-12	9.726407E-11	1.331971E-12	1.000000E-9	1.000000E-9	1.000000E-9	1.000000E-10
611.005394	368.084320	1.750174E-10	8.290376E-12	9.700989E-11	1.332221E-12	1.000000E-9	1.000000E-9	1.000000E-9	1.000000E-10
611.500283	368.537872	1.750203E-10	8.293192E-12	9.736955E-11	1.332020E-12	1.000000E-9	1.000000E-9	1.000000E-9	1.000000E-10
611.997077	368.862946	1.743718E-10	8.186546E-12	9.748807E-11	1.332016E-12	1.000000E-9	1.000000E-9	1.000000E-9	1.000000E-10
612.493978	369.306213	1.742477E-10	8.048687E-12	9.700980E-11	1.346623E-12	1.000000E-9	1.000000E-9	1.000000E-9	1.000000E-10
612.994156	369.679657	1.740453E-10	8.226634E-12	9.715105E-11	1.356454E-12	1.000000E-9	1.000000E-9	1.000000E-9	1.000000E-10
613.494385	370.137848	1.741518E-10	8.292391E-12	9.749744E-11	1.356597E-12	1.000000E-9	1.000000E-9	1.000000E-9	1.000000E-10
613.996031	370.482910	1.742869E-10	8.291308E-12	9.749568E-11	1.348329E-12	1.000000E-9	1.000000E-9	1.000000E-9	1.000000E-10
614.504772	370.914795	1.751900E-10	8.291926E-12	9.749561E-11	1.307638E-12	1.000000E-9	1.000000E-9	1.000000E-9	1.000000E-10
614.993355	371.354980	1.755053E-10	8.294140E-12	9.728732E-11	1.286142E-12	1.000000E-9	1.000000E-9	1.000000E-9	1.000000E-10
615.492429	371.682739	1.752631E-10	8.292700E-12	9.722108E-11	1.258912E-12	1.000000E-9	1.000000E-9	1.000000E-9	1.000000E-10
615.994312	372.132812	1.750580E-10	8.292689E-12	9.700848E-11	1.311034E-12	1.000000E-9	1.000000E-9	1.000000E-9	1.000000E-10
616.495001	372.451019	1.745317E-10	8.290838E-12	9.711235E-11	1.332235E-12	1.000000E-9	1.000000E-9	1.000000E-9	1.000000E-10
616.997744	372.904327	1.747992E-10	8.290432E-12	9.724533E-11	1.355977E-12	1.000000E-9	1.000000E-9	1.000000E-9	1.000000E-10
617.494033	373.246643	1.750186E-10	8.292324E-12	9.707856E-11	1.330021E-12	1.000000E-9	1.000000E-9	1.000000E-9	1.000000E-10
617.994781	373.700317	1.748148E-10	8.290317E-12	9.700786E-11	1.258876E-12	1.000000E-9	1.000000E-9	1.000000E-9	1.000000E-10
618.493644	374.066528	1.747463E-10	8.291718E-12	9.724305E-11	1.285620E-12	1.000000E-9	1.000000E-9	1.000000E-9	1.000000E-10
618.996818	374.494965	1.745314E-10	8.294250E-12	9.730866E-11	1.307544E-12	1.000000E-9	1.000000E-9	1.000000E-9	1.000000E-10
619.501644	374.858643	1.748226E-10	8.292274E-12	9.748883E-11	1.307588E-12	1.000000E-9	1.000000E-9	1.000000E-9	1.000000E-10
619.997337	375.290985	1.752641E-10	8.290520E-12	9.735607E-11	1.305666E-12	1.000000E-9	1.000000E-9	1.000000E-9	1.000000E-10
620.504242	375.710266	1.751003E-10	8.289582E-12	9.724893E-11	1.283947E-12	1.000000E-9	1.000000E-9	1.000000E-9	1.000000E-10
620.993981	376.043457	1.750187E-10	8.290716E-12	9.705136E-11	1.312429E-12	1.000000E-9	1.000000E-9	1.000000E-9	1.000000E-10
621.493561	376.514313	1.750179E-10	8.162903E-12	9.707216E-11	1.356702E-12	1.000000E-9	1.000000E-9	1.000000E-9	1.000000E-10
622.001211	376.849518	1.749036E-10	8.049256E-12	9.773917E-11	1.291471E-12	1.000000E-9	1.000000E-9	1.000000E-9	1.000000E-10
622.497936	377.292053	1.745278E-10	8.244116E-12	9.773693E-11	1.259516E-12	1.000000E-9	1.000000E-9	1.000000E-9	1.000000E-10
622.995778	377.643829	1.745319E-10	8.291467E-12	9.773851E-11	1.305625E-12	1.000000E-9	1.000000E-9	1.000000E-9	1.000000E-10
623.492453	378.077881	1.745269E-10	8.291704E-12	9.709927E-11	1.313307E-12	1.000000E-9	1.000000E-9	1.000000E-9	1.000000E-10
623.994238	378.414642	1.753164E-10	8.292540E-12	9.676605E-11	1.332044E-12	1.000000E-9	1.000000E-9	1.000000E-9	1.000000E-10
624.493880	378.844330	1.754022E-10	8.292182E-12	9.767133E-11	1.306271E-12	1.000000E-9	1.000000E-9	1.000000E-9	1.000000E-10
624.994356	379.306763	1.742845E-10	8.135991E-12	9.768707E-11	1.283121E-12	1.000000E-9	1.000000E-9	1.000000E-9	1.000000E-10
625.495154	379.663513	1.743769E-10	8.047856E-12	9.749492E-11	1.301892E-12	1.000000E-9	1.000000E-9	1.000000E-9	1.000000E-10
626.004812	380.076752	1.745332E-10	8.275728E-12	9.700417E-11	1.305787E-12	1.000000E-9	1.000000E-9	1.000000E-9	1.000000E-10
626.497255	380.422333	1.748464E-10	8.292994E-12	9.652615E-11	1.283118E-12	1.000000E-9	1.000000E-9	1.000000E-9	1.000000E-10
626.994738	380.853607	1.750218E-10	8.295260E-12	9.690284E-11	1.292238E-12	1.000000E-9	1.000000E-9	1.000000E-9	1.000000E-10
627.492527	381.192261	1.747930E-10	8.292823E-12	9.700404E-11	1.307956E-12	1.000000E-9	1.000000E-9	1.000000E-9	1.000000E-10
627.994874	381.652802	1.747241E-10	8.294631E-12	9.700520E-11	1.292299E-12	1.000000E-9	1.000000E-9	1.000000E-9	1.000000E-10
628.493283	382.003357	1.745296E-10	8.102021E-12	9.692518E-11	1.283303E-12	1.000000E-9	1.000000E-9	1.000000E-9	1.000000E-10
628.996960	382.441162	1.747673E-10	8.060970E-12	9.676288E-11	1.305742E-12	1.000000E-9	1.000000E-9	1.000000E-9	1.000000E-10
629.494109	382.797974	1.750174E-10	8.290688E-12	9.661318E-11	1.312226E-12	1.000000E-9	1.000000E-9	1.000000E-9	1.000000E-10
629.997772	383.213287	1.750193E-10	8.294088E-12	9.652834E-11	1.331843E-12	1.000000E-9	1.000000E-9	1.000000E-9	1.000000E-10
630.492500	383.654114	1.750103E-10	8.291844E-12	9.695609E-11	1.308232E-12	1.000000E-9	1.000000E-9	1.000000E-9	1.000000E-10
630.994500	383.995453	1.747759E-10	8.290017E-12	9.692281E-11	1.283414E-12	1.000000E-9	1.000000E-9	1.000000E-9	1.000000E-10
631.497012	384.410553	1.748521E-10	8.293827E-12	9.652451E-11	1.283250E-12	1.000000E-9	1.000000E-9	1.000000E-9	1.000000E-10
631.998723	384.772614	1.750167E-10	8.294264E-12	9.686617E-11	1.283824E-12	1.000000E-9	1.000000E-9	1.000000E-9	1.000000E-10
632.492380	385.209534	1.750164E-10	8.292569E-12	9.725444E-11	1.283497E-12	1.000000E-9	1.000000E-9	1.000000E-9	1.000000E-10
632.996035	385.556793	1.750155E-10	8.293402E-12	9.743391E-11	1.275557E-12	1.000000E-9	1.000000E-9	1.000000E-9	1.000000E-10
633.496698	386.023102	1.750144E-10	8.178275E-12	9.749491E-11	1.258916E-12	1.000000E-9	1.000000E-9	1.000000E-9	1.000000E-10
633.997390	386.362854	1.750523E-10	8.050610E-12	9.749798E-11	1.244426E-12	1.000000E-9	1.000000E-9	1.000000E-9	1.000000E-10
634.497062	386.792725	1.752589E-10	8.230129E-12	9.757221E-11	1.234761E-12	1.000000E-9	1.000000E-9	1.000000E-9	1.000000E-10
634.997723	387.128235	1.753774E-10	8.294685E-12	9.774117E-11	1.320718E-12	1.000000E-9	1.000000E-9	1.000000E-9	1.000000E-10
635.496391	387.574646	1.755066E-10	8.291937E-12	9.744744E-11	1.328115E-12	1.000000E-9	1.000000E-9	1.000000E-9	1.000000E-10
635.996704	387.975342	1.755053E-10	8.293098E-12	9.725311E-11	1.308190E-12	1.000000E-9	1.000000E-9	1.000000E-9	1.000000E-10
636.495373	388.286835	1.754945E-10	8.290286E-12	9.768382E-11	1.286236E-12	1.000000E-9	1.000000E-9	1.000000E-9	1.000000E-10
636.997036	388.717468	1.747747E-10	8.292635E-12	9.759121E-11	1.258822E-12	1.000000E-9	1.000000E-9	1.000000E-9	1.000000E-10
637.497111	389.066833	1.749235E-10	8.291850E-12	9.676757E-11	1.259206E-12	1.000000E-9	1.000000E-9	1.000000E-9	1.000000E-10
637.996421	389.483917	1.752620E-10	8.075951E-12	9.698365E-11	1.260133E-12	1.000000E-9	1.000000E-9	1.000000E-9	1.000000E-10
638.496229	389.816650	1.751178E-10	8.089127E-12	9.725468E-11	1.283967E-12	1.000000E-9	1.000000E-9	1.000000E-9	1.000000E-10
638.996887	390.242096	1.750197E-10	8.289603E-12	9.743764E-11	1.291033E-12	1.000000E-9	1.000000E-9	1.000000E-9	1.000000E-10
639.493558	390.572357	1.745928E-10	8.292701E-12	9.748945E-11	1.308004E-12	1.000000E-9	1.000000E-9	1.000000E-9	1.000000E-10
639.998211	391.012665	1.744605E-10	8.288690E-12	9.725297E-11	1.279791E-12	1.000000E-9	1.000000E-9	1.000000E-9	1.000000E-10
640.496882	391.327148	1.740476E-10	8.291167E-12	9.725507E-11	1.259225E-12	1.000000E-9	1.000000E-9	1.000000E-9	1.000000E-10
640.996970	391.738556	1.745972E-10	8.293606E-12	9.725766E-11	1.280658E-12	1.000000E-9	1.000000E-9	1.000000E-9	1.000000E-10
641.495637	392.163116	1.752678E-10	8.292574E-12	9.711149E-11	1.287732E-12	1.000000E-9	1.000000E-9	1.000000E-9	1.000000E-10
641.996299	392.503815	1.747314E-10	8.290964E-12	9.701036E-11	1.307953E-12	1.000000E-9	1.000000E-9	1.000000E-9	1.000000E-10
642.494013	392.911804	1.745330E-10	8.292478E-12	9.743850E-11	1.297511E-12	1.000000E-9	1.000000E-9	1.000000E-9	1.000000E-10
642.996722	393.245605	1.742874E-10	8.293305E-12	9.738519E-11	1.283657E-12	1.000000E-9	1.000000E-9	1.000000E-9	1.000000E-10
643.495957	393.656799	1.744200E-10	8.290328E-12	9.677052E-11	1.248796E-12	1.000000E-9	1.000000E-9	1.000000E-9	1.000000E-10
643.995624	393.999817	1.747740E-10	8.084209E-12	9.707904E-11	1.234736E-12	1.000000E-9	1.000000E-9	1.000000E-9	1.000000E-10
644.497325	394.445526	1.749123E-10	8.079935E-12	9.749915E-11	1.282711E-12	1.000000E-9	1.000000E-9	1.000000E-9	1.000000E-10
644.993707	394.799042	1.750207E-10	8.293263E-12	9.697326E-11	1.276424E-12	1.000000E-9	1.000000E-9	1.000000E-9	1.000000E-10
645.495504	395.227844	1.752318E-10	8.290611E-12	9.676812E-11	1.259155E-12	1.000000E-9	1.000000E-9	1.000000E-9	1.000000E-10
645.994298	395.564484	1.752098E-10	8.292855E-12	9.749337E-11	1.313754E-12	1.000000E-9	1.000000E-9	1.000000E-9	1.000000E-10
646.493920	395.990509	1.747805E-10	8.122534E-12	9.742846E-11	1.356320E-12	1.000000E-9	1.000000E-9	1.000000E-9	1.000000E-10
646.993740	396.336853	1.747765E-10	8.047590E-12	9.725536E-11	1.315639E-12	1.000000E-9	1.000000E-9	1.000000E-9	1.000000E-10
647.492849	396.771362	1.747755E-10	8.284578E-12	9.738365E-11	1.301930E-12	1.000000E-9	1.000000E-9	1.000000E-9	1.000000E-10
647.994633	397.186768	1.749476E-10	8.291303E-12	9.749503E-11	1.258502E-12	1.000000E-9	1.000000E-9	1.000000E-9	1.000000E-10
648.504469	397.514160	1.750187E-10	8.289556E-12	9.689354E-11	1.288666E-12	1.000000E-9	1.000000E-9	1.000000E-9	1.000000E-10
648.996652	397.956299	1.750207E-10	8.153352E-12	9.686371E-11	1.331855E-12	1.000000E-9	1.000000E-9	1.000000E-9	1.000000E-10
649.496510	398.314636	1.748135E-10	8.045541E-12	9.750076E-11	1.297695E-12	1.000000E-9	1.000000E-9	1.000000E-9	1.000000E-10
649.993393	398.731812	1.742844E-10	8.050830E-12	9.740138E-11	1.283467E-12	1.000000E-9	1.000000E-9	1.000000E-9	1.000000E-10
650.493754	399.067810	1.749480E-10	8.079965E-12	9.725933E-11	1.306820E-12	1.000000E-9	1.000000E-9	1.000000E-9	1.000000E-10
650.993502	399.490051	1.755061E-10	8.297081E-12	9.725855E-11	1.307599E-12	1.000000E-9	1.000000E-9	1.000000E-9	1.000000E-10
651.492410	399.830963	1.751004E-10	8.297138E-12	9.725886E-11	1.307712E-12	1.000000E-9	1.000000E-9	1.000000E-9	1.000000E-10
651.993366	400.267303	1.750425E-10	8.298520E-12	9.773025E-11	1.281637E-12	1.000000E-9	1.000000E-9	1.000000E-9	1.000000E-10
652.494037	400.710724	1.752591E-10	8.295539E-12	9.749571E-11	1.259051E-12	1.000000E-9	1.000000E-9	1.000000E-9	1.000000E-10
652.995302	401.047119	1.751727E-10	8.294393E-12	9.676712E-11	1.339447E-12	1.000000E-9	1.000000E-9	1.000000E-9	1.000000E-10
653.493011	401.436951	1.750178E-10	8.062350E-12	9.702678E-11	1.353565E-12	1.000000E-9	1.000000E-9	1.000000E-9	1.000000E-10
653.993278	401.773041	1.748551E-10	8.052153E-12	9.725737E-11	1.331890E-12	1.000000E-9	1.000000E-9	1.000000E-9	1.000000E-10
654.493868	402.201385	1.747772E-10	8.049609E-12	9.725853E-11	1.313348E-12	1.000000E-9	1.000000E-9	1.000000E-9	1.000000E-10
654.997037	402.531311	1.750097E-10	8.183407E-12	9.723229E-11	1.282485E-12	1.000000E-9	1.000000E-9	1.000000E-9	1.000000E-10
655.492659	402.953949	1.749030E-10	8.295721E-12	9.701558E-11	1.266401E-12	1.000000E-9	1.000000E-9	1.000000E-9	1.000000E-10
655.995409	403.387939	1.745282E-10	8.292298E-12	9.701417E-11	1.258339E-12	1.000000E-9	1.000000E-9	1.000000E-9	1.000000E-10
656.492742	403.726135	1.749117E-10	8.289346E-12	9.701244E-11	1.258577E-12	1.000000E-9	1.000000E-9	1.000000E-9	1.000000E-10
656.994599	404.063416	1.752595E-10	8.292407E-12	9.733081E-11	1.252336E-12	1.000000E-9	1.000000E-9	1.000000E-9	1.000000E-10
657.493484	404.485199	1.746634E-10	8.290827E-12	9.750082E-11	1.234131E-12	1.000000E-9	1.000000E-9	1.000000E-9	1.000000E-10
657.994265	404.898956	1.745502E-10	8.293739E-12	9.726810E-11	1.271065E-12	1.000000E-9	1.000000E-9	1.000000E-9	1.000000E-10
658.494243	405.242950	1.747722E-10	8.292348E-12	9.714286E-11	1.307390E-12	1.000000E-9	1.000000E-9	1.000000E-9	1.000000E-10
658.996737	405.665985	1.745952E-10	8.291207E-12	9.676964E-11	1.307210E-12	1.000000E-9	1.000000E-9	1.000000E-9	1.000000E-10
659.494488	405.987366	1.742880E-10	8.291856E-12	9.689261E-11	1.308709E-12	1.000000E-9	1.000000E-9	1.000000E-9	1.000000E-10
659.994761	406.405396	1.747723E-10	8.296162E-12	9.701044E-11	1.331718E-12	1.000000E-9	1.000000E-9	1.000000E-9	1.000000E-10
660.493504	406.729492	1.750166E-10	8.292976E-12	9.720185E-11	1.304639E-12	1.000000E-9	1.000000E-9	1.000000E-9	1.000000E-10
661.007009	407.152588	1.750212E-10	8.170161E-12	9.726705E-11	1.258520E-12	1.000000E-9	1.000000E-9	1.000000E-9	1.000000E-10
661.494862	407.500458	1.751194E-10	8.046690E-12	9.749952E-11	1.258264E-12	1.000000E-9	1.000000E-9	1.000000E-9	1.000000E-10
662.000512	407.898987	1.755065E-10	8.240730E-12	9.732600E-11	1.258400E-12	1.000000E-9	1.000000E-9	1.000000E-9	1.000000E-10
662.493300	408.224731	1.752762E-10	8.273879E-12	9.700879E-11	1.348398E-12	1.000000E-9	1.000000E-9	1.000000E-9	1.000000E-10
662.996242	408.633545	1.750224E-10	8.051887E-12	9.716733E-11	1.339387E-12	1.000000E-9	1.000000E-9	1.000000E-9	1.000000E-10
663.496719	409.041016	1.750191E-10	8.135417E-12	9.725173E-11	1.282901E-12	1.000000E-9	1.000000E-9	1.000000E-9	1.000000E-10
664.004975	409.389130	1.750244E-10	8.293903E-12	9.702727E-11	1.295417E-12	1.000000E-9	1.000000E-9	1.000000E-9	1.000000E-10
664.492948	409.817017	1.750209E-10	8.296252E-12	9.695935E-11	1.307113E-12	1.000000E-9	1.000000E-9	1.000000E-9	1.000000E-10
664.993179	410.178345	1.749340E-10	8.298534E-12	9.676281E-11	1.250182E-12	1.000000E-9	1.000000E-9	1.000000E-9	1.000000E-10
665.493903	410.597351	1.747752E-10	8.073048E-12	9.676468E-11	1.237301E-12	1.000000E-9	1.000000E-9	1.000000E-9	1.000000E-10
665.995788	410.954498	1.747727E-10	8.098599E-12	9.676313E-11	1.283116E-12	1.000000E-9	1.000000E-9	1.000000E-9	1.000000E-10
666.492689	411.392303	1.747724E-10	8.290835E-12	9.732612E-11	1.283181E-12	1.000000E-9	1.000000E-9	1.000000E-9	1.000000E-10
666.996346	411.741699	1.752193E-10	8.289376E-12	9.747583E-11	1.283031E-12	1.000000E-9	1.000000E-9	1.000000E-9	1.000000E-10
667.494061	412.130188	1.752093E-10	8.291325E-12	9.724911E-11	1.283313E-12	1.000000E-9	1.000000E-9	1.000000E-9	1.000000E-10
667.995104	412.479736	1.750201E-10	8.293204E-12	9.699308E-11	1.283329E-12	1.000000E-9	1.000000E-9	1.000000E-9	1.000000E-10
668.493223	412.902924	1.749024E-10	8.292691E-12	9.652211E-11	1.372029E-12	1.000000E-9	1.000000E-9	1.000000E-9	1.000000E-10
668.996039	413.335571	1.747750E-10	8.291879E-12	9.699728E-11	1.365597E-12	1.000000E-9	1.000000E-9	1.000000E-9	1.000000E-10
669.494012	413.683990	1.749642E-10	8.291882E-12	9.725738E-11	1.307161E-12	1.000000E-9	1.000000E-9	1.000000E-9	1.000000E-10
669.995083	414.110046	1.750071E-10	8.293574E-12	9.703133E-11	1.307149E-12	1.000000E-9	1.000000E-9	1.000000E-9	1.000000E-10
670.494833	414.445038	1.747784E-10	8.290484E-12	9.692074E-11	1.307115E-12	1.000000E-9	1.000000E-9	1.000000E-9	1.000000E-10
670.994538	414.861603	1.749436E-10	8.294769E-12	9.652370E-11	1.307471E-12	1.000000E-9	1.000000E-9	1.000000E-9	1.000000E-10
671.498200	415.214386	1.752654E-10	8.291980E-12	9.641177E-11	1.303038E-12	1.000000E-9	1.000000E-9	1.000000E-9	1.000000E-10
671.996871	415.656708	1.751124E-10	8.294008E-12	9.628114E-11	1.210106E-12	1.000000E-9	1.000000E-9	1.000000E-9	1.000000E-10
672.493749	416.058502	1.750187E-10	8.293073E-12	9.683051E-11	1.233633E-12	1.000000E-9	1.000000E-9	1.000000E-9	1.000000E-10
672.996576	416.393127	1.756694E-10	8.183883E-12	9.700488E-11	1.283577E-12	1.000000E-9	1.000000E-9	1.000000E-9	1.000000E-10
673.493743	416.798492	1.756728E-10	8.050451E-12	9.676665E-11	1.283758E-12	1.000000E-9	1.000000E-9	1.000000E-9	1.000000E-10
673.995644	417.128052	1.752667E-10	8.227908E-12	9.691146E-11	1.283707E-12	1.000000E-9	1.000000E-9	1.000000E-9	1.000000E-10
674.494440	417.552032	1.754901E-10	8.290395E-12	9.725271E-11	1.325241E-12	1.000000E-9	1.000000E-9	1.000000E-9	1.000000E-10
674.996175	417.914337	1.757545E-10	8.053703E-12	9.739862E-11	1.327843E-12	1.000000E-9	1.000000E-9	1.000000E-9	1.000000E-10
675.494891	418.340637	1.755729E-10	8.051215E-12	9.749969E-11	1.308317E-12	1.000000E-9	1.000000E-9	1.000000E-9	1.000000E-10
675.995602	418.680908	1.755080E-10	8.049091E-12	9.685892E-11	1.297421E-12	1.000000E-9	1.000000E-9	1.000000E-9	1.000000E-10
676.491381	419.105225	1.755079E-10	8.192175E-12	9.680627E-11	1.283916E-12	1.000000E-9	1.000000E-9	1.000000E-9	1.000000E-10
676.996189	419.459412	1.756510E-10	8.293615E-12	9.700750E-11	1.265876E-12	1.000000E-9	1.000000E-9	1.000000E-9	1.000000E-10
677.493967	419.880341	1.760007E-10	8.293575E-12	9.690853E-11	1.259009E-12	1.000000E-9	1.000000E-9	1.000000E-9	1.000000E-10
677.995682	420.282562	1.753042E-10	8.259069E-12	9.676516E-11	1.235106E-12	1.000000E-9	1.000000E-9	1.000000E-9	1.000000E-10
678.493469	420.638641	1.747741E-10	8.054233E-12	9.711243E-11	1.247773E-12	1.000000E-9	1.000000E-9	1.000000E-9	1.000000E-10
678.997494	421.080933	1.758229E-10	8.051146E-12	9.725425E-11	1.283640E-12	1.000000E-9	1.000000E-9	1.000000E-9	1.000000E-10
679.492252	421.419128	1.759944E-10	8.050636E-12	9.677002E-11	1.311251E-12	1.000000E-9	1.000000E-9	1.000000E-9	1.000000E-10
679.997626	421.818512	1.759932E-10	8.220650E-12	9.683270E-11	1.332178E-12	1.000000E-9	1.000000E-9	1.000000E-9	1.000000E-10
680.495349	422.139130	1.758922E-10	8.296230E-12	9.700888E-11	1.311396E-12	1.000000E-9	1.000000E-9	1.000000E-9	1.000000E-10
680.997008	422.584595	1.757531E-10	8.298383E-12	9.673690E-11	1.305177E-12	1.000000E-9	1.000000E-9	1.000000E-9	1.000000E-10
681.495997	422.923767	1.750561E-10	8.227799E-12	9.652079E-11	1.283623E-12	1.000000E-9	1.000000E-9	1.000000E-9	1.000000E-10
681.994977	423.361389	1.747724E-10	8.052939E-12	9.672770E-11	1.293709E-12	1.000000E-9	1.000000E-9	1.000000E-9	1.000000E-10
682.493734	423.682007	1.750149E-10	8.186576E-12	9.679686E-11	1.308165E-12	1.000000E-9	1.000000E-9	1.000000E-9	1.000000E-10
682.994381	424.083954	1.750155E-10	8.293385E-12	9.701104E-11	1.291084E-12	1.000000E-9	1.000000E-9	1.000000E-9	1.000000E-10
683.496271	424.510132	1.750195E-10	8.297746E-12	9.691249E-11	1.283925E-12	1.000000E-9	1.000000E-9	1.000000E-9	1.000000E-10
683.992939	424.846741	1.751564E-10	8.301620E-12	9.676853E-11	1.283661E-12	1.000000E-9	1.000000E-9	1.000000E-9	1.000000E-10
684.495779	425.252502	1.752645E-10	8.299941E-12	9.745433E-11	1.270452E-12	1.000000E-9	1.000000E-9	1.000000E-9	1.000000E-10
684.993505	425.592407	1.752634E-10	8.299072E-12	9.774455E-11	1.234658E-12	1.000000E-9	1.000000E-9	1.000000E-9	1.000000E-10
685.494330	425.992035	1.751475E-10	8.300525E-12	9.678850E-11	1.247887E-12	1.000000E-9	1.000000E-9	1.000000E-9	1.000000E-10
685.996424	426.322540	1.742862E-10	8.297964E-12	9.682762E-11	1.258673E-12	1.000000E-9	1.000000E-9	1.000000E-9	1.000000E-10
686.492265	426.766876	1.749642E-10	8.294232E-12	9.701202E-11	1.258617E-12	1.000000E-9	1.000000E-9	1.000000E-9	1.000000E-10
686.994973	427.105011	1.759971E-10	8.290360E-12	9.700879E-11	1.263166E-12	1.000000E-9	1.000000E-9	1.000000E-9	1.000000E-10
687.497672	427.552490	1.758332E-10	8.291467E-12	9.701080E-11	1.306950E-12	1.000000E-9	1.000000E-9	1.000000E-9	1.000000E-10
687.993887	427.880585	1.757549E-10	8.297833E-12	9.720462E-11	1.297989E-12	1.000000E-9	1.000000E-9	1.000000E-9	1.000000E-10
688.495849	428.303375	1.750609E-10	8.298010E-12	9.720915E-11	1.283099E-12	1.000000E-9	1.000000E-9	1.000000E-9	1.000000E-10
688.999510	428.735321	1.752499E-10	8.297274E-12	9.677078E-11	1.282967E-12	1.000000E-9	1.000000E-9	1.000000E-9	1.000000E-10
689.494424	429.075317	1.760006E-10	8.295693E-12	9.676488E-11	1.282968E-12	1.000000E-9	1.000000E-9	1.000000E-9	1.000000E-10
689.994295	429.464508	1.756177E-10	8.277690E-12	9.676247E-11	1.237162E-12	1.000000E-9	1.000000E-9	1.000000E-9	1.000000E-10
690.494958	429.796326	1.752632E-10	8.052600E-12	9.692658E-11	1.244819E-12	1.000000E-9	1.000000E-9	1.000000E-9	1.000000E-10
690.994632	430.220764	1.752656E-10	8.139652E-12	9.701128E-11	1.283164E-12	1.000000E-9	1.000000E-9	1.000000E-9	1.000000E-10
691.494528	430.543945	1.752170E-10	8.295390E-12	9.701263E-11	1.271394E-12	1.000000E-9	1.000000E-9	1.000000E-9	1.000000E-10
691.996275	430.980408	1.747696E-10	8.294232E-12	9.695755E-11	1.258816E-12	1.000000E-9	1.000000E-9	1.000000E-9	1.000000E-10
692.493026	431.308105	1.751360E-10	8.292735E-12	9.676824E-11	1.315299E-12	1.000000E-9	1.000000E-9	1.000000E-9	1.000000E-10
692.993171	431.729340	1.757487E-10	8.293499E-12	9.700539E-11	1.331787E-12	1.000000E-9	1.000000E-9	1.000000E-9	1.000000E-10
693.495747	432.050140	1.754374E-10	8.295754E-12	9.724951E-11	1.331903E-12	1.000000E-9	1.000000E-9	1.000000E-9	1.000000E-10
693.992917	432.471039	1.752643E-10	8.296460E-12	9.706115E-11	1.314575E-12	1.000000E-9	1.000000E-9	1.000000E-9	1.000000E-10
694.494538	432.865570	1.761549E-10	8.295323E-12	9.704299E-11	1.283266E-12	1.000000E-9	1.000000E-9	1.000000E-9	1.000000E-10
695.002232	433.195282	1.760488E-10	8.292147E-12	9.750178E-11	1.283274E-12	1.000000E-9	1.000000E-9	1.000000E-9	1.000000E-10
695.491936	433.625702	1.752655E-10	8.101131E-12	9.741872E-11	1.283464E-12	1.000000E-9	1.000000E-9	1.000000E-9	1.000000E-10
695.992896	433.947540	1.751461E-10	8.061218E-12	9.725737E-11	1.261300E-12	1.000000E-9	1.000000E-9	1.000000E-9	1.000000E-10
696.492652	434.360474	1.750193E-10	8.292962E-12	9.725389E-11	1.264132E-12	1.000000E-9	1.000000E-9	1.000000E-9	1.000000E-10
696.993508	434.698669	1.753946E-10	8.295026E-12	9.725456E-11	1.283317E-12	1.000000E-9	1.000000E-9	1.000000E-9	1.000000E-10
697.493197	435.113098	1.755255E-10	8.291346E-12	9.725102E-11	1.294765E-12	1.000000E-9	1.000000E-9	1.000000E-9	1.000000E-10
697.994218	435.442932	1.757534E-10	8.144231E-12	9.712093E-11	1.307567E-12	1.000000E-9	1.000000E-9	1.000000E-9	1.000000E-10
698.493230	435.851288	1.758337E-10	8.047052E-12	9.652202E-11	1.307777E-12	1.000000E-9	1.000000E-9	1.000000E-9	1.000000E-10
698.993953	436.169464	1.759974E-10	8.266438E-12	9.686079E-11	1.305598E-12	1.000000E-9	1.000000E-9	1.000000E-9	1.000000E-10
699.493688	436.575928	1.755590E-10	8.245765E-12	9.725587E-11	1.235076E-12	1.000000E-9	1.000000E-9	1.000000E-9	1.000000E-10
699.993204	436.975372	1.752643E-10	8.047468E-12	9.725326E-11	1.242416E-12	1.000000E-9	1.000000E-9	1.000000E-9	1.000000E-10
700.493204	437.292145	1.756949E-10	8.156958E-12	9.722280E-11	1.258933E-12	1.000000E-9	1.000000E-9	1.000000E-9	1.000000E-10
700.994894	437.709991	1.756705E-10	8.292957E-12	9.651965E-11	1.273219E-12	1.000000E-9	1.000000E-9	1.000000E-9	1.000000E-10
701.495559	438.032166	1.752606E-10	8.117156E-12	9.659079E-11	1.283320E-12	1.000000E-9	1.000000E-9	1.000000E-9	1.000000E-10
701.995225	438.450348	1.752626E-10	8.057343E-12	9.676916E-11	1.304397E-12	1.000000E-9	1.000000E-9	1.000000E-9	1.000000E-10
702.492760	438.791809	1.752612E-10	8.290870E-12	9.676852E-11	1.296294E-12	1.000000E-9	1.000000E-9	1.000000E-9	1.000000E-10
702.995872	439.224731	1.749022E-10	8.290310E-12	9.677174E-11	1.234687E-12	1.000000E-9	1.000000E-9	1.000000E-9	1.000000E-10
703.501529	439.534668	1.747741E-10	8.292044E-12	9.655975E-11	1.235068E-12	1.000000E-9	1.000000E-9	1.000000E-9	1.000000E-10
704.002276	439.950928	1.759972E-10	8.288920E-12	9.656412E-11	1.235080E-12	1.000000E-9	1.000000E-9	1.000000E-9	1.000000E-10
704.492977	440.267395	1.759255E-10	8.288316E-12	9.676281E-11	1.288106E-12	1.000000E-9	1.000000E-9	1.000000E-9	1.000000E-10
704.994330	440.692474	1.757487E-10	8.287780E-12	9.676754E-11	1.307584E-12	1.000000E-9	1.000000E-9	1.000000E-9	1.000000E-10
705.495330	441.095459	1.757499E-10	8.254926E-12	9.676066E-11	1.258967E-12	1.000000E-9	1.000000E-9	1.000000E-9	1.000000E-10
705.995238	441.417603	1.757511E-10	8.043118E-12	9.676071E-11	1.252210E-12	1.000000E-9	1.000000E-9	1.000000E-9	1.000000E-10
706.493434	441.829163	1.751290E-10	8.042248E-12	9.676549E-11	1.234710E-12	1.000000E-9	1.000000E-9	1.000000E-9	1.000000E-10
706.994133	442.173889	1.752118E-10	8.041243E-12	9.700820E-11	1.234768E-12	1.000000E-9	1.000000E-9	1.000000E-9	1.000000E-10
707.491968	442.583893	1.764852E-10	8.043850E-12	9.707196E-11	1.234641E-12	1.000000E-9	1.000000E-9	1.000000E-9	1.000000E-10
707.992661	442.929718	1.758749E-10	8.042040E-12	9.724398E-11	1.193046E-12	1.000000E-9	1.000000E-9	1.000000E-9	1.000000E-10
708.491926	443.333588	1.750176E-10	8.281105E-12	9.738133E-11	1.200773E-12	1.000000E-9	1.000000E-9	1.000000E-9	1.000000E-10
708.994628	443.659637	1.751914E-10	8.224081E-12	9.749166E-11	1.307974E-12	1.000000E-9	1.000000E-9	1.000000E-9	1.000000E-10
709.496109	444.063232	1.752628E-10	8.042951E-12	9.728634E-11	1.307440E-12	1.000000E-9	1.000000E-9	1.000000E-9	1.000000E-10
709.992889	444.465607	1.759845E-10	8.041912E-12	9.719018E-11	1.307366E-12	1.000000E-9	1.000000E-9	1.000000E-9	1.000000E-10
710.493393	444.796814	1.758669E-10	8.044572E-12	9.676542E-11	1.290809E-12	1.000000E-9	1.000000E-9	1.000000E-9	1.000000E-10
711.005980	445.195953	1.755057E-10	8.042940E-12	9.676250E-11	1.282806E-12	1.000000E-9	1.000000E-9	1.000000E-9	1.000000E-10
711.494128	445.536163	1.760437E-10	8.043576E-12	9.676216E-11	1.306335E-12	1.000000E-9	1.000000E-9	1.000000E-9	1.000000E-10
711.996836	445.970917	1.764868E-10	8.044362E-12	9.692300E-11	1.301365E-12	1.000000E-9	1.000000E-9	1.000000E-9	1.000000E-10
712.492563	446.305359	1.760880E-10	8.045009E-12	9.700439E-11	1.283241E-12	1.000000E-9	1.000000E-9	1.000000E-9	1.000000E-10
712.993729	446.712036	1.758798E-10	8.046583E-12	9.700548E-11	1.283481E-12	1.000000E-9	1.000000E-9	1.000000E-9	1.000000E-10
713.495687	447.025696	1.747760E-10	8.046597E-12	9.712035E-11	1.283382E-12	1.000000E-9	1.000000E-9	1.000000E-9	1.000000E-10
713.995241	447.472656	1.750496E-10	8.047081E-12	9.749477E-11	1.262966E-12	1.000000E-9	1.000000E-9	1.000000E-9	1.000000E-10
714.492913	447.800781	1.755053E-10	8.043247E-12	9.711513E-11	1.260702E-12	1.000000E-9	1.000000E-9	1.000000E-9	1.000000E-10
714.994624	448.217743	1.756668E-10	8.044311E-12	9.676409E-11	1.283014E-12	1.000000E-9	1.000000E-9	1.000000E-9	1.000000E-10
715.494299	448.557404	1.757520E-10	8.043343E-12	9.676196E-11	1.292189E-12	1.000000E-9	1.000000E-9	1.000000E-9	1.000000E-10
715.995775	448.977722	1.755154E-10	8.041702E-12	9.676708E-11	1.307374E-12	1.000000E-9	1.000000E-9	1.000000E-9	1.000000E-10
716.493834	449.388824	1.753970E-10	8.040823E-12	9.676683E-11	1.259726E-12	1.000000E-9	1.000000E-9	1.000000E-9	1.000000E-10
716.993336	449.729431	1.750133E-10	8.235351E-12	9.667488E-11	1.234303E-12	1.000000E-9	1.000000E-9	1.000000E-9	1.000000E-10
717.492423	450.129211	1.753929E-10	8.265269E-12	9.652019E-11	1.279905E-12	1.000000E-9	1.000000E-9	1.000000E-9	1.000000E-10
717.993359	450.460968	1.757454E-10	8.046540E-12	9.651696E-11	1.282655E-12	1.000000E-9	1.000000E-9	1.000000E-9	1.000000E-10
718.492254	450.880646	1.755493E-10	8.138138E-12	9.651773E-11	1.282750E-12	1.000000E-9	1.000000E-9	1.000000E-9	1.000000E-10
718.995113	451.219360	1.755546E-10	8.293241E-12	9.651691E-11	1.283078E-12	1.000000E-9	1.000000E-9	1.000000E-9	1.000000E-10
719.494973	451.635315	1.762383E-10	8.134792E-12	9.661536E-11	1.283075E-12	1.000000E-9	1.000000E-9	1.000000E-9	1.000000E-10
719.992809	451.984863	1.759788E-10	8.049077E-12	9.700266E-11	1.245577E-12	1.000000E-9	1.000000E-9	1.000000E-9	1.000000E-10
720.495304	452.399841	1.755045E-10	8.048511E-12	9.676476E-11	1.238432E-12	1.000000E-9	1.000000E-9	1.000000E-9	1.000000E-10
720.993967	452.723206	1.761397E-10	8.100435E-12	9.651383E-11	1.307488E-12	1.000000E-9	1.000000E-9	1.000000E-9	1.000000E-10
721.496628	453.132965	1.764805E-10	8.289388E-12	9.689857E-11	1.298823E-12	1.000000E-9	1.000000E-9	1.000000E-9	1.000000E-10
721.996041	453.550629	1.760233E-10	8.288470E-12	9.702046E-11	1.283089E-12	1.000000E-9	1.000000E-9	1.000000E-9	1.000000E-10
722.496564	453.886749	1.759918E-10	8.289239E-12	9.724604E-11	1.267792E-12	1.000000E-9	1.000000E-9	1.000000E-9	1.000000E-10
722.995647	454.299408	1.759942E-10	8.104764E-12	9.716213E-11	1.258669E-12	1.000000E-9	1.000000E-9	1.000000E-9	1.000000E-10
723.493470	454.626373	1.761052E-10	8.056761E-12	9.699979E-11	1.325247E-12	1.000000E-9	1.000000E-9	1.000000E-9	1.000000E-10
723.994018	455.023682	1.762358E-10	8.288955E-12	9.669354E-11	1.326690E-12	1.000000E-9	1.000000E-9	1.000000E-9	1.000000E-10
724.496350	455.347443	1.760505E-10	8.289942E-12	9.651171E-11	1.307212E-12	1.000000E-9	1.000000E-9	1.000000E-9	1.000000E-10
724.995024	455.766541	1.759419E-10	8.292197E-12	9.739507E-11	1.307305E-12	1.000000E-9	1.000000E-9	1.000000E-9	1.000000E-10
725.494011	456.079559	1.750169E-10	8.138891E-12	9.739398E-11	1.307245E-12	1.000000E-9	1.000000E-9	1.000000E-9	1.000000E-10
725.993713	456.505463	1.752601E-10	8.049939E-12	9.700252E-11	1.325418E-12	1.000000E-9	1.000000E-9	1.000000E-9	1.000000E-10
726.493418	456.840576	1.757526E-10	8.051007E-12	9.722694E-11	1.329857E-12	1.000000E-9	1.000000E-9	1.000000E-9	1.000000E-10
726.993441	457.265869	1.757476E-10	8.049171E-12	9.748928E-11	1.306688E-12	1.000000E-9	1.000000E-9	1.000000E-9	1.000000E-10
727.502949	457.680237	1.757509E-10	8.047515E-12	9.730255E-11	1.283150E-12	1.000000E-9	1.000000E-9	1.000000E-9	1.000000E-10
727.993642	457.997711	1.755332E-10	8.050773E-12	9.722115E-11	1.233775E-12	1.000000E-9	1.000000E-9	1.000000E-9	1.000000E-10
728.500290	458.409546	1.755077E-10	8.053612E-12	9.651760E-11	1.248819E-12	1.000000E-9	1.000000E-9	1.000000E-9	1.000000E-10
728.993294	458.736053	1.755043E-10	8.236475E-12	9.667602E-11	1.258354E-12	1.000000E-9	1.000000E-9	1.000000E-9	1.000000E-10
729.493071	459.165802	1.756206E-10	8.292210E-12	9.700802E-11	1.302175E-12	1.000000E-9	1.000000E-9	1.000000E-9	1.000000E-10
729.993440	459.498962	1.757502E-10	8.055844E-12	9.715103E-11	1.299133E-12	1.000000E-9	1.000000E-9	1.000000E-9	1.000000E-10
730.492957	459.914642	1.761120E-10	8.126453E-12	9.725079E-11	1.258622E-12	1.000000E-9	1.000000E-9	1.000000E-9	1.000000E-10
730.993639	460.249268	1.762223E-10	8.295355E-12	9.704035E-11	1.258321E-12	1.000000E-9	1.000000E-9	1.000000E-9	1.000000E-10
731.502346	460.686249	1.752593E-10	8.295673E-12	9.700904E-11	1.258854E-12	1.000000E-9	1.000000E-9	1.000000E-9	1.000000E-10
731.993035	461.106689	1.751841E-10	8.294696E-12	9.700396E-11	1.241025E-12	1.000000E-9	1.000000E-9	1.000000E-9	1.000000E-10
732.491697	461.453278	1.750126E-10	8.292989E-12	9.668734E-11	1.238055E-12	1.000000E-9	1.000000E-9	1.000000E-9	1.000000E-10
733.000763	461.867889	1.750147E-10	8.293885E-12	9.628125E-11	1.355865E-12	1.000000E-9	1.000000E-9	1.000000E-9	1.000000E-10
733.493448	462.218445	1.750146E-10	8.290650E-12	9.717760E-11	1.325515E-12	1.000000E-9	1.000000E-9	1.000000E-9	1.000000E-10
733.994969	462.637482	1.758732E-10	8.184101E-12	9.748987E-11	1.258615E-12	1.000000E-9	1.000000E-9	1.000000E-9	1.000000E-10
734.492916	462.951538	1.758871E-10	8.049334E-12	9.676280E-11	1.286784E-12	1.000000E-9	1.000000E-9	1.000000E-9	1.000000E-10
734.993217	463.383148	1.752611E-10	8.223556E-12	9.669585E-11	1.307213E-12	1.000000E-9	1.000000E-9	1.000000E-9	1.000000E-10
735.496517	463.718140	1.758784E-10	8.291127E-12	9.651942E-11	1.223513E-12	1.000000E-9	1.000000E-9	1.000000E-9	1.000000E-10
735.996180	464.166260	1.767227E-10	8.294819E-12	9.679341E-11	1.213013E-12	1.000000E-9	1.000000E-9	1.000000E-9	1.000000E-10
736.491693	464.514984	1.758625E-10	8.228402E-12	9.700997E-11	1.234010E-12	1.000000E-9	1.000000E-9	1.000000E-9	1.000000E-10
736.997190	464.944031	1.754993E-10	8.049162E-12	9.680655E-11	1.254750E-12	1.000000E-9	1.000000E-9	1.000000E-9	1.000000E-10
737.491918	465.361633	1.750156E-10	8.048978E-12	9.679759E-11	1.283080E-12	1.000000E-9	1.000000E-9	1.000000E-9	1.000000E-10
738.001547	465.708038	1.751468E-10	8.047753E-12	9.700827E-11	1.265587E-12	1.000000E-9	1.000000E-9	1.000000E-9	1.000000E-10
738.491477	466.158569	1.755067E-10	8.045554E-12	9.690447E-11	1.258170E-12	1.000000E-9	1.000000E-9	1.000000E-9	1.000000E-10
738.993175	466.502350	1.757777E-10	8.077069E-12	9.675847E-11	1.305926E-12	1.000000E-9	1.000000E-9	1.000000E-9	1.000000E-10
739.495233	466.923126	1.759984E-10	8.288924E-12	9.726512E-11	1.294606E-12	1.000000E-9	1.000000E-9	1.000000E-9	1.000000E-10
739.994823	467.267212	1.757910E-10	8.191639E-12	9.749017E-11	1.258835E-12	1.000000E-9	1.000000E-9	1.000000E-9	1.000000E-10
740.491731	467.683502	1.757795E-10	8.047551E-12	9.655229E-11	1.258513E-12	1.000000E-9	1.000000E-9	1.000000E-9	1.000000E-10
740.996426	468.010162	1.759977E-10	8.047443E-12	9.664159E-11	1.258533E-12	1.000000E-9	1.000000E-9	1.000000E-9	1.000000E-10
741.492114	468.473663	1.760884E-10	8.047095E-12	9.701032E-11	1.297823E-12	1.000000E-9	1.000000E-9	1.000000E-9	1.000000E-10
741.995641	468.889832	1.762387E-10	8.276071E-12	9.713394E-11	1.299621E-12	1.000000E-9	1.000000E-9	1.000000E-9	1.000000E-10
742.493364	469.239532	1.765655E-10	8.232230E-12	9.724657E-11	1.234095E-12	1.000000E-9	1.000000E-9	1.000000E-9	1.000000E-10
742.993074	469.672119	1.767299E-10	8.045605E-12	9.686270E-11	1.251806E-12	1.000000E-9	1.000000E-9	1.000000E-9	1.000000E-10
743.502345	470.039368	1.758104E-10	8.047935E-12	9.683625E-11	1.282891E-12	1.000000E-9	1.000000E-9	1.000000E-9	1.000000E-10
744.002009	470.498199	1.758008E-10	8.047780E-12	9.773498E-11	1.282758E-12	1.000000E-9	1.000000E-9	1.000000E-9	1.000000E-10
744.492000	470.813416	1.759949E-10	8.237548E-12	9.747781E-11	1.282617E-12	1.000000E-9	1.000000E-9	1.000000E-9	1.000000E-10
744.993673	471.260376	1.756317E-10	8.269605E-12	9.700609E-11	1.260355E-12	1.000000E-9	1.000000E-9	1.000000E-9	1.000000E-10
745.491439	471.611603	1.752659E-10	8.051019E-12	9.700590E-11	1.263141E-12	1.000000E-9	1.000000E-9	1.000000E-9	1.000000E-10
745.995332	472.055359	1.756473E-10	8.049860E-12	9.700752E-11	1.282754E-12	1.000000E-9	1.000000E-9	1.000000E-9	1.000000E-10
746.492406	472.380432	1.757250E-10	8.052409E-12	9.677858E-11	1.270922E-12	1.000000E-9	1.000000E-9	1.000000E-9	1.000000E-10
746.992682	472.800476	1.752619E-10	8.050985E-12	9.686798E-11	1.258517E-12	1.000000E-9	1.000000E-9	1.000000E-9	1.000000E-10
747.492570	473.241638	1.755976E-10	8.050188E-12	9.725658E-11	1.239898E-12	1.000000E-9	1.000000E-9	1.000000E-9	1.000000E-10
747.995228	473.598114	1.762417E-10	8.050511E-12	9.690447E-11	1.235826E-12	1.000000E-9	1.000000E-9	1.000000E-9	1.000000E-10
748.492721	474.015350	1.760810E-10	8.103622E-12	9.652134E-11	1.258912E-12	1.000000E-9	1.000000E-9	1.000000E-9	1.000000E-10
749.008102	474.353882	1.759971E-10	8.292763E-12	9.690435E-11	1.249549E-12	1.000000E-9	1.000000E-9	1.000000E-9	1.000000E-10
749.496618	474.808350	1.753235E-10	8.170860E-12	9.697417E-11	1.234070E-12	1.000000E-9	1.000000E-9	1.000000E-9	1.000000E-10
750.005267	475.149445	1.752133E-10	8.048686E-12	9.652121E-11	1.264490E-12	1.000000E-9	1.000000E-9	1.000000E-9	1.000000E-10
750.493964	475.583588	1.750185E-10	8.048001E-12	9.677824E-11	1.283181E-12	1.000000E-9	1.000000E-9	1.000000E-9	1.000000E-10
751.004787	475.919586	1.754928E-10	8.050465E-12	9.725266E-11	1.216361E-12	1.000000E-9	1.000000E-9	1.000000E-9	1.000000E-10
751.493134	476.332489	1.759955E-10	8.048690E-12	9.695470E-11	1.228501E-12	1.000000E-9	1.000000E-9	1.000000E-9	1.000000E-10
751.992571	476.679047	1.759979E-10	8.130124E-12	9.676579E-11	1.307758E-12	1.000000E-9	1.000000E-9	1.000000E-9	1.000000E-10
752.493240	477.131134	1.760050E-10	8.289801E-12	9.654562E-11	1.272915E-12	1.000000E-9	1.000000E-9	1.000000E-9	1.000000E-10
752.992907	477.551422	1.762376E-10	8.288638E-12	9.665233E-11	1.234405E-12	1.000000E-9	1.000000E-9	1.000000E-9	1.000000E-10
753.491727	477.883514	1.758572E-10	8.290802E-12	9.725227E-11	1.234523E-12	1.000000E-9	1.000000E-9	1.000000E-9	1.000000E-10
753.993386	478.288391	1.750152E-10	8.288862E-12	9.713230E-11	1.234895E-12	1.000000E-9	1.000000E-9	1.000000E-9	1.000000E-10
754.493047	478.647369	1.757507E-10	8.246091E-12	9.701002E-11	1.234380E-12	1.000000E-9	1.000000E-9	1.000000E-9	1.000000E-10
754.999264	479.062744	1.762389E-10	8.045557E-12	9.664479E-11	1.219199E-12	1.000000E-9	1.000000E-9	1.000000E-9	1.000000E-10
755.492195	479.412048	1.758059E-10	8.154177E-12	9.653023E-11	1.185776E-12	1.000000E-9	1.000000E-9	1.000000E-9	1.000000E-10
755.994336	479.821228	1.757867E-10	8.290017E-12	9.724674E-11	1.242375E-12	1.000000E-9	1.000000E-9	1.000000E-9	1.000000E-10
756.495015	480.162384	1.759964E-10	8.113503E-12	9.724554E-11	1.282979E-12	1.000000E-9	1.000000E-9	1.000000E-9	1.000000E-10
756.993350	480.577484	1.761051E-10	8.052784E-12	9.724919E-11	1.240118E-12	1.000000E-9	1.000000E-9	1.000000E-9	1.000000E-10
757.495749	480.917023	1.762357E-10	8.291608E-12	9.681712E-11	1.237769E-12	1.000000E-9	1.000000E-9	1.000000E-9	1.000000E-10
757.994504	481.326263	1.757110E-10	8.219188E-12	9.652264E-11	1.258556E-12	1.000000E-9	1.000000E-9	1.000000E-9	1.000000E-10
758.492465	481.752197	1.755100E-10	8.052712E-12	9.737828E-11	1.247545E-12	1.000000E-9	1.000000E-9	1.000000E-9	1.000000E-10
758.994410	482.070435	1.759941E-10	8.195563E-12	9.732315E-11	1.234510E-12	1.000000E-9	1.000000E-9	1.000000E-9	1.000000E-10
759.494076	482.509064	1.760721E-10	8.297684E-12	9.628068E-11	1.269440E-12	1.000000E-9	1.000000E-9	1.000000E-9	1.000000E-10
759.992902	482.820496	1.762403E-10	8.079042E-12	9.670466E-11	1.282694E-12	1.000000E-9	1.000000E-9	1.000000E-9	1.000000E-10
760.492620	483.240173	1.762342E-10	8.055011E-12	9.725107E-11	1.259101E-12	1.000000E-9	1.000000E-9	1.000000E-9	1.000000E-10
761.002494	483.559753	1.762351E-10	8.055853E-12	9.690735E-11	1.280594E-12	1.000000E-9	1.000000E-9	1.000000E-9	1.000000E-10
761.492197	483.972076	1.758116E-10	8.055201E-12	9.676524E-11	1.331351E-12	1.000000E-9	1.000000E-9	1.000000E-9	1.000000E-10
761.995020	484.285645	1.758204E-10	8.052375E-12	9.676203E-11	1.316557E-12	1.000000E-9	1.000000E-9	1.000000E-9	1.000000E-10
762.495028	484.687439	1.762351E-10	8.224449E-12	9.676169E-11	1.307588E-12	1.000000E-9	1.000000E-9	1.000000E-9	1.000000E-10
762.993861	485.001312	1.764488E-10	8.295789E-12	9.676915E-11	1.265255E-12	1.000000E-9	1.000000E-9	1.000000E-9	1.000000E-10
763.493305	485.419647	1.767260E-10	8.296732E-12	9.662509E-11	1.272031E-12	1.000000E-9	1.000000E-9	1.000000E-9	1.000000E-10
763.996028	485.822266	1.765554E-10	8.226913E-12	9.651836E-11	1.355593E-12	1.000000E-9	1.000000E-9	1.000000E-9	1.000000E-10
764.506095	486.157318	1.764839E-10	8.051471E-12	9.631743E-11	1.316064E-12	1.000000E-9	1.000000E-9	1.000000E-9	1.000000E-10
764.999711	486.566864	1.762389E-10	8.189784E-12	9.637571E-11	1.258098E-12	1.000000E-9	1.000000E-9	1.000000E-9	1.000000E-10
765.493392	486.910553	1.764309E-10	8.297732E-12	9.700879E-11	1.292166E-12	1.000000E-9	1.000000E-9	1.000000E-9	1.000000E-10
765.993485	487.327332	1.769714E-10	8.093400E-12	9.710984E-11	1.306940E-12	1.000000E-9	1.000000E-9	1.000000E-9	1.000000E-10
766.493247	487.650116	1.760098E-10	8.023755E-12	9.725430E-11	1.282837E-12	1.000000E-9	1.000000E-9	1.000000E-9	1.000000E-10
767.004037	488.084442	1.752606E-10	7.809818E-12	9.708545E-11	1.275993E-12	1.000000E-9	1.000000E-9	1.000000E-9	1.000000E-10
767.497908	488.426483	1.760884E-10	7.913491E-12	9.700851E-11	1.258531E-12	1.000000E-9	1.000000E-9	1.000000E-9	1.000000E-10
767.994627	488.832520	1.762090E-10	8.054348E-12	9.676572E-11	1.271768E-12	1.000000E-9	1.000000E-9	1.000000E-9	1.000000E-10
768.492749	489.184082	1.759924E-10	8.050210E-12	9.690233E-11	1.282925E-12	1.000000E-9	1.000000E-9	1.000000E-9	1.000000E-10
768.993622	489.619415	1.764947E-10	8.055633E-12	9.724636E-11	1.282692E-12	1.000000E-9	1.000000E-9	1.000000E-9	1.000000E-10
769.492619	490.016907	1.772146E-10	8.056388E-12	9.698226E-11	1.279797E-12	1.000000E-9	1.000000E-9	1.000000E-9	1.000000E-10
769.993334	490.366638	1.767024E-10	8.051619E-12	9.676268E-11	1.258147E-12	1.000000E-9	1.000000E-9	1.000000E-9	1.000000E-10
770.499934	490.796539	1.764807E-10	8.051834E-12	9.696615E-11	1.258247E-12	1.000000E-9	1.000000E-9	1.000000E-9	1.000000E-10
770.991659	491.165283	1.762429E-10	8.181588E-12	9.703464E-11	1.258324E-12	1.000000E-9	1.000000E-9	1.000000E-9	1.000000E-10
771.492509	491.579773	1.763655E-10	8.296477E-12	9.725553E-11	1.241627E-12	1.000000E-9	1.000000E-9	1.000000E-9	1.000000E-10
771.994382	491.929108	1.767254E-10	8.094918E-12	9.715286E-11	1.233698E-12	1.000000E-9	1.000000E-9	1.000000E-9	1.000000E-10
772.494100	492.359192	1.762016E-10	8.050988E-12	9.700552E-11	1.257993E-12	1.000000E-9	1.000000E-9	1.000000E-9	1.000000E-10
772.995722	492.708282	1.757502E-10	8.053711E-12	9.684607E-11	1.271714E-12	1.000000E-9	1.000000E-9	1.000000E-9	1.000000E-10
773.497047	493.134949	1.767609E-10	8.052457E-12	9.676193E-11	1.307080E-12	1.000000E-9	1.000000E-9	1.000000E-9	1.000000E-10
773.995727	493.487030	1.768306E-10	8.051987E-12	9.699896E-11	1.294316E-12	1.000000E-9	1.000000E-9	1.000000E-9	1.000000E-10
774.492439	493.933319	1.757489E-10	8.052667E-12	9.694152E-11	1.282907E-12	1.000000E-9	1.000000E-9	1.000000E-9	1.000000E-10
774.994991	494.373871	1.759364E-10	8.050705E-12	9.675943E-11	1.283227E-12	1.000000E-9	1.000000E-9	1.000000E-9	1.000000E-10
775.493216	494.715332	1.762405E-10	8.051295E-12	9.676207E-11	1.275174E-12	1.000000E-9	1.000000E-9	1.000000E-9	1.000000E-10
775.994879	495.145691	1.762413E-10	8.053037E-12	9.676718E-11	1.209374E-12	1.000000E-9	1.000000E-9	1.000000E-9	1.000000E-10
776.491601	495.492889	1.762422E-10	8.050986E-12	9.676511E-11	1.227767E-12	1.000000E-9	1.000000E-9	1.000000E-9	1.000000E-10
776.995707	495.923889	1.771540E-10	8.050510E-12	9.683585E-11	1.258715E-12	1.000000E-9	1.000000E-9	1.000000E-9	1.000000E-10
777.492284	496.266052	1.771035E-10	8.051976E-12	9.774408E-11	1.258206E-12	1.000000E-9	1.000000E-9	1.000000E-9	1.000000E-10
777.995350	496.692719	1.767254E-10	8.056002E-12	9.738709E-11	1.258623E-12	1.000000E-9	1.000000E-9	1.000000E-9	1.000000E-10
778.492197	497.033081	1.765989E-10	8.058724E-12	9.676685E-11	1.236016E-12	1.000000E-9	1.000000E-9	1.000000E-9	1.000000E-10
778.997851	497.468597	1.764803E-10	8.056633E-12	9.645725E-11	1.244425E-12	1.000000E-9	1.000000E-9	1.000000E-9	1.000000E-10
779.491529	497.837128	1.759032E-10	8.051827E-12	9.627886E-11	1.282797E-12	1.000000E-9	1.000000E-9	1.000000E-9	1.000000E-10
779.993505	498.268280	1.758362E-10	8.052706E-12	9.696572E-11	1.295356E-12	1.000000E-9	1.000000E-9	1.000000E-9	1.000000E-10
780.493419	498.705597	1.769719E-10	8.053917E-12	9.710800E-11	1.307121E-12	1.000000E-9	1.000000E-9	1.000000E-9	1.000000E-10
780.994362	499.026978	1.768880E-10	8.048969E-12	9.749431E-11	1.250734E-12	1.000000E-9	1.000000E-9	1.000000E-9	1.000000E-10
781.492717	499.454895	1.767299E-10	8.274173E-12	9.737330E-11	1.240586E-12	1.000000E-9	1.000000E-9	1.000000E-9	1.000000E-10
781.995390	499.775085	1.764120E-10	8.236638E-12	9.725292E-11	1.307354E-12	1.000000E-9	1.000000E-9	1.000000E-9	1.000000E-10
782.494271	500.198669	1.762405E-10	8.050183E-12	9.725547E-11	1.290535E-12	1.000000E-9	1.000000E-9	1.000000E-9	1.000000E-10
782.992172	500.552490	1.766928E-10	8.045855E-12	9.727466E-11	1.258464E-12	1.000000E-9	1.000000E-9	1.000000E-9	1.000000E-10
783.491604	500.968292	1.766773E-10	8.045978E-12	9.749865E-11	1.242878E-12	1.000000E-9	1.000000E-9	1.000000E-9	1.000000E-10
783.993150	501.316925	1.764817E-10	8.235365E-12	9.723945E-11	1.234088E-12	1.000000E-9	1.000000E-9	1.000000E-9	1.000000E-10
784.492815	501.742767	1.762479E-10	8.280535E-12	9.677159E-11	1.279225E-12	1.000000E-9	1.000000E-9	1.000000E-9	1.000000E-10
784.995446	502.091248	1.759966E-10	8.051075E-12	9.676933E-11	1.277851E-12	1.000000E-9	1.000000E-9	1.000000E-9	1.000000E-10
785.495156	502.489380	1.763711E-10	8.134546E-12	9.676424E-11	1.258447E-12	1.000000E-9	1.000000E-9	1.000000E-9	1.000000E-10
785.993907	502.913269	1.764849E-10	8.292319E-12	9.632508E-11	1.234809E-12	1.000000E-9	1.000000E-9	1.000000E-9	1.000000E-10
786.491554	503.248077	1.764855E-10	8.140140E-12	9.641741E-11	1.209440E-12	1.000000E-9	1.000000E-9	1.000000E-9	1.000000E-10
786.993973	503.664612	1.764872E-10	8.052395E-12	9.700629E-11	1.209474E-12	1.000000E-9	1.000000E-9	1.000000E-9	1.000000E-10
787.493698	504.018677	1.764883E-10	8.271401E-12	9.734247E-11	1.209539E-12	1.000000E-9	1.000000E-9	1.000000E-9	1.000000E-10
787.992700	504.440826	1.767810E-10	8.255308E-12	9.773977E-11	1.209211E-12	1.000000E-9	1.000000E-9	1.000000E-9	1.000000E-10
788.495317	504.774139	1.769749E-10	8.056516E-12	9.719843E-11	1.209223E-12	1.000000E-9	1.000000E-9	1.000000E-9	1.000000E-10
788.994286	505.199097	1.769705E-10	8.055136E-12	9.698854E-11	1.209362E-12	1.000000E-9	1.000000E-9	1.000000E-9	1.000000E-10
789.491379	505.558105	1.770120E-10	8.053275E-12	9.652223E-11	1.223938E-12	1.000000E-9	1.000000E-9	1.000000E-9	1.000000E-10
789.993795	505.990906	1.772152E-10	8.051491E-12	9.652437E-11	1.233841E-12	1.000000E-9	1.000000E-9	1.000000E-9	1.000000E-10
790.491677	506.334198	1.771062E-10	8.059121E-12	9.651815E-11	1.255369E-12	1.000000E-9	1.000000E-9	1.000000E-9	1.000000E-10
790.993151	506.750824	1.769736E-10	8.293316E-12	9.680577E-11	1.257949E-12	1.000000E-9	1.000000E-9	1.000000E-9	1.000000E-10
791.496899	507.172455	1.767917E-10	8.222113E-12	9.700924E-11	1.257931E-12	1.000000E-9	1.000000E-9	1.000000E-9	1.000000E-10
791.994045	507.511200	1.767337E-10	8.050766E-12	9.700772E-11	1.258267E-12	1.000000E-9	1.000000E-9	1.000000E-9	1.000000E-10
792.494876	507.917053	1.769742E-10	8.194427E-12	9.700358E-11	1.257759E-12	1.000000E-9	1.000000E-9	1.000000E-9	1.000000E-10
792.994563	508.254761	1.770461E-10	8.292747E-12	9.700938E-11	1.292840E-12	1.000000E-9	1.000000E-9	1.000000E-9	1.000000E-10
793.501396	508.691772	1.772219E-10	8.083516E-12	9.690315E-11	1.306563E-12	1.000000E-9	1.000000E-9	1.000000E-9	1.000000E-10
794.003262	509.015808	1.772246E-10	8.046138E-12	9.676879E-11	1.258150E-12	1.000000E-9	1.000000E-9	1.000000E-9	1.000000E-10
794.493589	509.428162	1.772242E-10	8.045412E-12	9.659261E-11	1.265326E-12	1.000000E-9	1.000000E-9	1.000000E-9	1.000000E-10
794.993502	509.764404	1.776276E-10	8.049733E-12	9.652125E-11	1.282734E-12	1.000000E-9	1.000000E-9	1.000000E-9	1.000000E-10
795.492358	510.215637	1.776748E-10	8.049229E-12	9.724946E-11	1.268743E-12	1.000000E-9	1.000000E-9	1.000000E-9	1.000000E-10
795.994237	510.574036	1.774638E-10	8.217704E-12	9.718256E-11	1.258005E-12	1.000000E-9	1.000000E-9	1.000000E-9	1.000000E-10
796.492898	510.990112	1.774626E-10	8.289868E-12	9.700640E-11	1.278306E-12	1.000000E-9	1.000000E-9	1.000000E-9	1.000000E-10
796.994558	511.395355	1.774656E-10	8.045837E-12	9.727340E-11	1.279293E-12	1.000000E-9	1.000000E-9	1.000000E-9	1.000000E-10
797.495224	511.741333	1.769660E-10	8.106241E-12	9.749044E-11	1.257941E-12	1.000000E-9	1.000000E-9	1.000000E-9	1.000000E-10
797.996855	512.189514	1.767302E-10	8.289018E-12	9.749199E-11	1.257824E-12	1.000000E-9	1.000000E-9	1.000000E-9	1.000000E-10
798.495525	512.540100	1.769673E-10	8.155680E-12	9.752041E-11	1.258165E-12	1.000000E-9	1.000000E-9	1.000000E-9	1.000000E-10
798.996190	512.973389	1.768512E-10	8.048834E-12	9.773597E-11	1.207558E-12	1.000000E-9	1.000000E-9	1.000000E-9	1.000000E-10
799.494859	513.314880	1.764855E-10	8.048829E-12	9.744973E-11	1.184624E-12	1.000000E-9	1.000000E-9	1.000000E-9	1.000000E-10
799.998080	513.713013	1.767433E-10	8.048892E-12	9.700485E-11	1.207832E-12	1.000000E-9	1.000000E-9	1.000000E-9	1.000000E-10
800.495015	514.054810	1.769735E-10	8.049719E-12	9.700429E-11	1.202510E-12	1.000000E-9	1.000000E-9	1.000000E-9	1.000000E-10
800.996677	514.467712	1.769726E-10	8.048405E-12	9.700947E-11	1.184300E-12	1.000000E-9	1.000000E-9	1.000000E-9	1.000000E-10
801.496345	514.868408	1.770250E-10	8.050979E-12	9.655463E-11	1.234612E-12	1.000000E-9	1.000000E-9	1.000000E-9	1.000000E-10
801.996011	515.184692	1.774655E-10	8.049473E-12	9.668866E-11	1.281933E-12	1.000000E-9	1.000000E-9	1.000000E-9	1.000000E-10
802.493678	515.600769	1.771033E-10	8.049132E-12	9.725581E-11	1.224174E-12	1.000000E-9	1.000000E-9	1.000000E-9	1.000000E-10
802.996239	515.955139	1.764867E-10	8.051915E-12	9.688251E-11	1.209113E-12	1.000000E-9	1.000000E-9	1.000000E-9	1.000000E-10
803.494913	516.364441	1.774442E-10	8.049641E-12	9.652312E-11	1.208957E-12	1.000000E-9	1.000000E-9	1.000000E-9	1.000000E-10
803.995576	516.690552	1.779501E-10	8.048820E-12	9.671481E-11	1.209213E-12	1.000000E-9	1.000000E-9	1.000000E-9	1.000000E-10
804.493251	517.132263	1.774920E-10	8.049472E-12	9.676667E-11	1.210055E-12	1.000000E-9	1.000000E-9	1.000000E-9	1.000000E-10
804.996903	517.477356	1.776210E-10	8.051397E-12	9.676645E-11	1.225762E-12	1.000000E-9	1.000000E-9	1.000000E-9	1.000000E-10
805.495327	517.886047	1.781911E-10	8.048936E-12	9.685437E-11	1.234132E-12	1.000000E-9	1.000000E-9	1.000000E-9	1.000000E-10
805.994989	518.233398	1.779535E-10	8.067778E-12	9.701014E-11	1.302030E-12	1.000000E-9	1.000000E-9	1.000000E-9	1.000000E-10
806.496655	518.642822	1.777025E-10	8.292755E-12	9.669718E-11	1.307197E-12	1.000000E-9	1.000000E-9	1.000000E-9	1.000000E-10
806.993404	519.058838	1.771216E-10	8.293050E-12	9.651845E-11	1.306775E-12	1.000000E-9	1.000000E-9	1.000000E-9	1.000000E-10
807.492240	519.386536	1.769923E-10	8.291962E-12	9.674269E-11	1.245685E-12	1.000000E-9	1.000000E-9	1.000000E-9	1.000000E-10
807.993273	519.795959	1.772169E-10	8.294328E-12	9.670782E-11	1.185296E-12	1.000000E-9	1.000000E-9	1.000000E-9	1.000000E-10
808.492083	520.142578	1.773036E-10	8.295033E-12	9.651598E-11	1.242257E-12	1.000000E-9	1.000000E-9	1.000000E-9	1.000000E-10
808.993755	520.575623	1.774592E-10	8.069875E-12	9.712279E-11	1.257012E-12	1.000000E-9	1.000000E-9	1.000000E-9	1.000000E-10
809.491431	520.900879	1.774630E-10	8.053892E-12	9.773734E-11	1.233978E-12	1.000000E-9	1.000000E-9	1.000000E-9	1.000000E-10
809.993205	521.314148	1.774614E-10	8.054372E-12	9.717086E-11	1.234167E-12	1.000000E-9	1.000000E-9	1.000000E-9	1.000000E-10
810.491826	521.634705	1.774582E-10	8.052828E-12	9.700117E-11	1.234394E-12	1.000000E-9	1.000000E-9	1.000000E-9	1.000000E-10
810.993488	522.066772	1.775011E-10	8.051844E-12	9.700207E-11	1.234629E-12	1.000000E-9	1.000000E-9	1.000000E-9	1.000000E-10
811.493031	522.413025	1.777052E-10	8.051381E-12	9.700225E-11	1.234457E-12	1.000000E-9	1.000000E-9	1.000000E-9	1.000000E-10
811.993896	522.821228	1.774756E-10	8.049871E-12	9.700331E-11	1.300262E-12	1.000000E-9	1.000000E-9	1.000000E-9	1.000000E-10
812.491583	523.258423	1.772173E-10	8.051123E-12	9.715466E-11	1.298940E-12	1.000000E-9	1.000000E-9	1.000000E-9	1.000000E-10
812.994309	523.604675	1.775862E-10	8.052751E-12	9.724798E-11	1.258857E-12	1.000000E-9	1.000000E-9	1.000000E-9	1.000000E-10
813.495121	523.976624	1.777298E-10	8.052793E-12	9.702453E-11	1.270551E-12	1.000000E-9	1.000000E-9	1.000000E-9	1.000000E-10
814.004526	524.294373	1.781960E-10	8.051388E-12	9.718438E-11	1.283582E-12	1.000000E-9	1.000000E-9	1.000000E-9	1.000000E-10
814.494283	524.709229	1.779574E-10	8.051756E-12	9.798056E-11	1.246386E-12	1.000000E-9	1.000000E-9	1.000000E-9	1.000000E-10
814.993027	525.034668	1.774592E-10	8.048540E-12	9.764277E-11	1.235529E-12	1.000000E-9	1.000000E-9	1.000000E-9	1.000000E-10
815.492694	525.457581	1.776095E-10	8.046114E-12	9.725168E-11	1.258940E-12	1.000000E-9	1.000000E-9	1.000000E-9	1.000000E-10
815.992454	525.809143	1.777040E-10	8.047344E-12	9.743126E-11	1.258819E-12	1.000000E-9	1.000000E-9	1.000000E-9	1.000000E-10
816.493122	526.202271	1.779219E-10	8.158635E-12	9.749491E-11	1.258710E-12	1.000000E-9	1.000000E-9	1.000000E-9	1.000000E-10
817.001806	526.552246	1.779130E-10	8.291170E-12	9.725187E-11	1.216461E-12	1.000000E-9	1.000000E-9	1.000000E-9	1.000000E-10
817.491870	526.952942	1.777064E-10	8.114371E-12	9.725229E-11	1.185059E-12	1.000000E-9	1.000000E-9	1.000000E-9	1.000000E-10
817.997080	527.358032	1.781291E-10	8.050191E-12	9.725230E-11	1.185595E-12	1.000000E-9	1.000000E-9	1.000000E-9	1.000000E-10
818.494760	527.703125	1.786822E-10	7.804764E-12	9.682428E-11	1.200062E-12	1.000000E-9	1.000000E-9	1.000000E-9	1.000000E-10
818.993609	528.113403	1.779836E-10	7.943391E-12	9.651981E-11	1.283117E-12	1.000000E-9	1.000000E-9	1.000000E-9	1.000000E-10
819.494139	528.460876	1.777016E-10	8.295597E-12	9.652042E-11	1.262499E-12	1.000000E-9	1.000000E-9	1.000000E-9	1.000000E-10
819.994070	528.871033	1.774637E-10	8.294657E-12	9.664516E-11	1.234453E-12	1.000000E-9	1.000000E-9	1.000000E-9	1.000000E-10
