# Supplementary material for: The influence of bulk stoichiometry on near-ambient pressure reactivity of bare and Pt-loaded rutile TiO2(110)
Source: Nanoscale. 2024 Aug 29;16(38):17825–37. doi: 10.1039/d4nr01702a (PMC11381967; doi:10.1039/d4nr01702a)
Supplement: NR-016-D4NR01702A-s002 [file NR-016-D4NR01702A-s002.zip › TPD_XPS/HR-TiO2_XPS.vms]

VAMAS Surface Chemical Analysis Standard Data Transfer Format 1988 May 4


1
Experiment Type: XPS
NORM
REGULAR
2
0
0
0
0
0
2


2024
2
28
18
57
12
0
1
as evaporated
XPS

1486.7
400.0
1E37
1E37
1E37
1E37
FAT
50.00
5.0
4.500
1E37
1200
1200
1E37
1E37


-1
kinetic energy
eV
1430.7
-0.100
1
count rate
c/s
pulse counting
0.500
1
70E-9
1E37
1E37
1E37
0
241
6036
58927
17331
17390
17271
17631
17720
17931
18003
17965
18265
18481
18326
18705
18966
19047
19062
19097
19498
19556
19892
20131
20407
20385
20832
21301
21283
21673
22020
22582
22991
23449
24012
24698
25394
26062
26911
28088
29053
30253
31475
32880
34209
36119
38184
39946
42393
44296
46479
48323
50013
51875
52949
53794
54801
54866
54415
54081
53021
51288
50067
47722
45370
43325
41091
39021
37445
35878
34588
33663
33431
33085
33442
33960
35135
36352
37581
39768
41727
44060
46077
48677
50667
53478
55225
56543
57907
58766
58927
58742
57482
55933
53415
50618
47570
44183
40654
37424
33734
30387
27287
24298
21904
19886
18391
16521
15052
14245
13422
12786
12326
11760
11447
11198
10762
10747
10528
10277
10254
10073
9957
9861
9734
9730
9878
9735
9586
9543
9470
9720
9656
9517
9517
9469
9480
9515
9723
9789
9914
9847
10017
10047
10224
10389
10351
10727
10806
10877
10987
11031
11306
11250
11132
11268
11483
11347
11308
11355
11230
11274
11352
11391
11296
11442
11336
11503
11485
11680
11678
11894
12229
12223
12309
12392
12700
12901
12890
13169
13222
13203
13151
13065
13045
13141
13020
12694
12553
12290
12079
11711
11584
11276
10936
10605
10386
10208
9891
9554
9371
9216
9118
8883
8744
8593
8495
8465
8393
8073
8058
8008
7856
7780
7523
7401
7319
7000
6926
6926
6865
6623
6729
6635
6464
6346
6252
6346
6291
6262
6216
6284
6297
6036
6089
6161
6178
6183
6195
6179
6109
6190
6167
6322
6222


2024
2
28
18
57
12
0
1
after annealing
XPS

1486.7
400.0
1E37
1E37
1E37
1E37
FAT
50.00
5.0
4.500
1E37
1200
1200
1E37
1E37


-1
kinetic energy
eV
1430.7
-0.100
1
count rate
c/s
pulse counting
0.500
1
70E-9
1E37
1E37
1E37
0
241
5869
49168
14425
14285
14421
14351
14499
14640
14594
14638
14764
14894
14856
14950
15184
15200
15274
15441
15661
15653
15580
15831
16056
16348
16587
16659
16820
16828
17250
17554
17667
17981
18581
19122
19480
19962
20770
21452
22231
23139
24166
25332
26692
28141
29531
31373
33277
35098
36701
38557
40539
42110
43428
43938
44672
44896
44809
44043
43025
41480
40226
38698
36665
34515
32351
30519
29125
28015
26732
26018
25612
25624
25569
25947
27020
28460
29570
31047
32922
34721
37344
39553
41113
43375
45196
46997
48182
48836
49168
48599
48019
46441
44707
42121
39519
36395
33368
30453
27380
24688
22249
19928
18060
16071
14691
13522
12784
11978
11448
10936
10507
10144
9908
9718
9580
9344
9192
9225
9193
9054
8909
8738
8728
8766
8719
8683
8679
8684
8556
8705
8674
8632
8556
8731
8827
8788
8866
8894
9021
9063
9088
9292
9423
9467
9677
9821
9703
10042
10125
10262
10201
10431
10461
10697
10484
10641
10628
10699
10777
10923
10805
10719
10755
10972
11103
11084
11291
11340
11293
11487
11899
11802
12027
12181
12426
12347
12386
12470
12617
12479
12412
12465
12363
12398
12218
12003
11975
11698
11454
11357
11071
10812
10614
10215
9987
9777
9536
9189
8969
8813
8750
8673
8522
8358
8484
8318
7972
8010
7824
7772
7548
7386
7408
7204
7132
7106
6740
6699
6676
6568
6441
6407
6226
6200
6199
6086
6130
6179
6034
5912
6053
6013
6037
6090
6036
5898
5869
5920
5879
6104
6016
6087
6049
end of experiment
