# Supplementary material for: The influence of bulk stoichiometry on near-ambient pressure reactivity of bare and Pt-loaded rutile TiO2(110)
Source: Nanoscale. 2024 Aug 29;16(38):17825–37. doi: 10.1039/d4nr01702a (PMC11381967; doi:10.1039/d4nr01702a)
Supplement: NR-016-D4NR01702A-s002 [file NR-016-D4NR01702A-s002.zip › TPD_XPS/LR-TiO2_TPD_blank.lvm]

ti_240319_001	Te__240319_001	28_240319_001	30_240319_001	44_240319_001	46_240319_001	28_Qr_240319_001	30_Qr_240319_001	44_Qr_240319_001	46_Qr_240319_001
0.000000	-75.002762	2.470294E-10	1.316024E-11	1.592072E-10	1.727866E-12	1.000000E-9	1.000000E-9	1.000000E-9	1.000000E-10
0.497662	-74.996529	2.466013E-10	1.339931E-11	1.587998E-10	1.722982E-12	1.000000E-9	1.000000E-9	1.000000E-9	1.000000E-10
0.997333	-74.982422	2.467716E-10	1.333357E-11	1.584777E-10	1.786458E-12	1.000000E-9	1.000000E-9	1.000000E-9	1.000000E-10
1.499052	-74.972450	2.468467E-10	1.315483E-11	1.584779E-10	1.786276E-12	1.000000E-9	1.000000E-9	1.000000E-9	1.000000E-10
2.000706	-74.971703	2.468483E-10	1.315090E-11	1.585280E-10	1.786145E-12	1.000000E-9	1.000000E-9	1.000000E-9	1.000000E-10
2.499376	-74.970734	2.467225E-10	1.315191E-11	1.589681E-10	1.802536E-12	1.000000E-9	1.000000E-9	1.000000E-9	1.000000E-10
3.001038	-74.969925	2.463596E-10	1.335066E-11	1.587713E-10	1.810519E-12	1.000000E-9	1.000000E-9	1.000000E-9	1.000000E-10
3.499706	-74.985054	2.461034E-10	1.337352E-11	1.584789E-10	1.810442E-12	1.000000E-9	1.000000E-9	1.000000E-9	1.000000E-10
4.003366	-74.990120	2.458729E-10	1.315367E-11	1.584790E-10	1.827807E-12	1.000000E-9	1.000000E-9	1.000000E-9	1.000000E-10
4.501035	-74.982277	2.460711E-10	1.324411E-11	1.584798E-10	1.883685E-12	1.000000E-9	1.000000E-9	1.000000E-9	1.000000E-10
4.999702	-74.967964	2.462028E-10	1.339085E-11	1.582527E-10	1.809043E-12	1.000000E-9	1.000000E-9	1.000000E-9	1.000000E-10
5.499369	-74.948669	2.470918E-10	1.323477E-11	1.583430E-10	1.737413E-12	1.000000E-9	1.000000E-9	1.000000E-9	1.000000E-10
5.997205	-74.943306	2.470025E-10	1.315182E-11	1.587250E-10	1.755823E-12	1.000000E-9	1.000000E-9	1.000000E-9	1.000000E-10
6.499862	-74.930908	2.468453E-10	1.337776E-11	1.587236E-10	1.762833E-12	1.000000E-9	1.000000E-9	1.000000E-9	1.000000E-10
7.000529	-74.897644	2.466916E-10	1.339605E-11	1.587273E-10	1.785454E-12	1.000000E-9	1.000000E-9	1.000000E-9	1.000000E-10
7.499196	-74.842819	2.466034E-10	1.339273E-11	1.585343E-10	1.776761E-12	1.000000E-9	1.000000E-9	1.000000E-9	1.000000E-10
7.999863	-74.751038	2.463784E-10	1.327417E-11	1.585000E-10	1.761351E-12	1.000000E-9	1.000000E-9	1.000000E-9	1.000000E-10
8.497544	-74.669998	2.462731E-10	1.315020E-11	1.589608E-10	1.791988E-12	1.000000E-9	1.000000E-9	1.000000E-9	1.000000E-10
8.998212	-74.551910	2.458717E-10	1.315199E-11	1.588827E-10	1.810617E-12	1.000000E-9	1.000000E-9	1.000000E-9	1.000000E-10
9.496253	-74.472847	2.460992E-10	1.315263E-11	1.587215E-10	1.810366E-12	1.000000E-9	1.000000E-9	1.000000E-9	1.000000E-10
9.997918	-74.374191	2.463610E-10	1.315132E-11	1.593043E-10	1.814770E-12	1.000000E-9	1.000000E-9	1.000000E-9	1.000000E-10
10.497583	-74.278839	2.468978E-10	1.314705E-11	1.596905E-10	1.834687E-12	1.000000E-9	1.000000E-9	1.000000E-9	1.000000E-10
10.999246	-74.148659	2.470976E-10	1.314586E-11	1.590548E-10	1.845599E-12	1.000000E-9	1.000000E-9	1.000000E-9	1.000000E-10
11.499906	-74.043594	2.473357E-10	1.329228E-11	1.589257E-10	1.859457E-12	1.000000E-9	1.000000E-9	1.000000E-9	1.000000E-10
12.004563	-73.872116	2.472644E-10	1.339075E-11	1.587192E-10	1.788024E-12	1.000000E-9	1.000000E-9	1.000000E-9	1.000000E-10
12.499239	-73.722916	2.470947E-10	1.317846E-11	1.588285E-10	1.761361E-12	1.000000E-9	1.000000E-9	1.000000E-9	1.000000E-10
12.999905	-73.547562	2.463951E-10	1.318497E-11	1.589621E-10	1.858690E-12	1.000000E-9	1.000000E-9	1.000000E-9	1.000000E-10
13.498574	-73.398163	2.458744E-10	1.339784E-11	1.593029E-10	1.838047E-12	1.000000E-9	1.000000E-9	1.000000E-9	1.000000E-10
14.001235	-73.248352	2.460813E-10	1.340001E-11	1.594452E-10	1.785414E-12	1.000000E-9	1.000000E-9	1.000000E-9	1.000000E-10
14.499902	-73.055580	2.461971E-10	1.339602E-11	1.584920E-10	1.771855E-12	1.000000E-9	1.000000E-9	1.000000E-9	1.000000E-10
14.999568	-72.899147	2.468462E-10	1.322718E-11	1.586038E-10	1.761368E-12	1.000000E-9	1.000000E-9	1.000000E-9	1.000000E-10
15.498241	-72.731300	2.469376E-10	1.314854E-11	1.589572E-10	1.761459E-12	1.000000E-9	1.000000E-9	1.000000E-9	1.000000E-10
16.000897	-72.575371	2.470897E-10	1.314994E-11	1.585724E-10	1.766170E-12	1.000000E-9	1.000000E-9	1.000000E-9	1.000000E-10
16.499569	-72.366722	2.475219E-10	1.315007E-11	1.582296E-10	1.809944E-12	1.000000E-9	1.000000E-9	1.000000E-9	1.000000E-10
16.999977	-72.169815	2.477320E-10	1.315269E-11	1.586234E-10	1.800940E-12	1.000000E-9	1.000000E-9	1.000000E-9	1.000000E-10
17.499549	-71.983528	2.466657E-10	1.315410E-11	1.587781E-10	1.785970E-12	1.000000E-9	1.000000E-9	1.000000E-9	1.000000E-10
17.999214	-71.789200	2.464978E-10	1.315480E-11	1.594445E-10	1.754818E-12	1.000000E-9	1.000000E-9	1.000000E-9	1.000000E-10
18.499879	-71.610718	2.461140E-10	1.315380E-11	1.590177E-10	1.737961E-12	1.000000E-9	1.000000E-9	1.000000E-9	1.000000E-10
18.999450	-71.404411	2.466193E-10	1.315087E-11	1.582330E-10	1.760249E-12	1.000000E-9	1.000000E-9	1.000000E-9	1.000000E-10
19.498119	-71.227356	2.470898E-10	1.315390E-11	1.583878E-10	1.773447E-12	1.000000E-9	1.000000E-9	1.000000E-9	1.000000E-10
19.999786	-70.998871	2.465311E-10	1.315436E-11	1.584707E-10	1.811024E-12	1.000000E-9	1.000000E-9	1.000000E-9	1.000000E-10
20.497453	-70.816963	2.463755E-10	1.315276E-11	1.591462E-10	1.766203E-12	1.000000E-9	1.000000E-9	1.000000E-9	1.000000E-10
20.998126	-70.606155	2.466042E-10	1.330639E-11	1.591982E-10	1.713453E-12	1.000000E-9	1.000000E-9	1.000000E-9	1.000000E-10
21.498790	-70.408340	2.464456E-10	1.339713E-11	1.592043E-10	1.787521E-12	1.000000E-9	1.000000E-9	1.000000E-9	1.000000E-10
21.999460	-70.174805	2.461127E-10	1.317727E-11	1.588615E-10	1.813548E-12	1.000000E-9	1.000000E-9	1.000000E-9	1.000000E-10
22.497125	-69.956665	2.462624E-10	1.315113E-11	1.584810E-10	1.884353E-12	1.000000E-9	1.000000E-9	1.000000E-9	1.000000E-10
23.000787	-69.778969	2.463564E-10	1.315154E-11	1.584743E-10	1.829907E-12	1.000000E-9	1.000000E-9	1.000000E-9	1.000000E-10
23.497465	-69.555847	2.472274E-10	1.326133E-11	1.584805E-10	1.713553E-12	1.000000E-9	1.000000E-9	1.000000E-9	1.000000E-10
23.997136	-69.367195	2.472099E-10	1.339219E-11	1.587198E-10	1.799472E-12	1.000000E-9	1.000000E-9	1.000000E-9	1.000000E-10
24.497799	-69.124504	2.466067E-10	1.339335E-11	1.586485E-10	1.859717E-12	1.000000E-9	1.000000E-9	1.000000E-9	1.000000E-10
25.004443	-68.913765	2.461603E-10	1.339119E-11	1.584779E-10	1.794497E-12	1.000000E-9	1.000000E-9	1.000000E-9	1.000000E-10
25.497875	-68.669754	2.456285E-10	1.339462E-11	1.584777E-10	1.786447E-12	1.000000E-9	1.000000E-9	1.000000E-9	1.000000E-10
26.000231	-68.468513	2.461676E-10	1.325014E-11	1.584784E-10	1.786023E-12	1.000000E-9	1.000000E-9	1.000000E-9	1.000000E-10
26.498901	-68.215538	2.463796E-10	1.290992E-11	1.578445E-10	1.829469E-12	1.000000E-9	1.000000E-9	1.000000E-9	1.000000E-10
26.999730	-68.010246	2.477356E-10	1.305398E-11	1.578186E-10	1.883535E-12	1.000000E-9	1.000000E-9	1.000000E-9	1.000000E-10
27.498398	-67.765808	2.474868E-10	1.315752E-11	1.582349E-10	1.779395E-12	1.000000E-9	1.000000E-9	1.000000E-9	1.000000E-10
27.997069	-67.486153	2.468515E-10	1.315364E-11	1.582387E-10	1.737755E-12	1.000000E-9	1.000000E-9	1.000000E-9	1.000000E-10
28.498731	-67.265678	2.468508E-10	1.318595E-11	1.582385E-10	1.737818E-12	1.000000E-9	1.000000E-9	1.000000E-9	1.000000E-10
28.999397	-67.005539	2.468496E-10	1.339992E-11	1.587436E-10	1.750634E-12	1.000000E-9	1.000000E-9	1.000000E-9	1.000000E-10
29.498064	-66.785690	2.460181E-10	1.329675E-11	1.589677E-10	1.786172E-12	1.000000E-9	1.000000E-9	1.000000E-9	1.000000E-10
29.998531	-66.521240	2.459344E-10	1.315686E-11	1.589703E-10	1.786271E-12	1.000000E-9	1.000000E-9	1.000000E-9	1.000000E-10
30.496391	-66.307869	2.463625E-10	1.315625E-11	1.587269E-10	1.786383E-12	1.000000E-9	1.000000E-9	1.000000E-9	1.000000E-10
30.996530	-66.035248	2.466638E-10	1.315697E-11	1.579918E-10	1.725431E-12	1.000000E-9	1.000000E-9	1.000000E-9	1.000000E-10
31.509127	-65.821297	2.470907E-10	1.315435E-11	1.582619E-10	1.718924E-12	1.000000E-9	1.000000E-9	1.000000E-9	1.000000E-10
31.995856	-65.550613	2.467605E-10	1.315560E-11	1.584804E-10	1.761986E-12	1.000000E-9	1.000000E-9	1.000000E-9	1.000000E-10
32.496781	-65.264748	2.466048E-10	1.315289E-11	1.586776E-10	1.780468E-12	1.000000E-9	1.000000E-9	1.000000E-9	1.000000E-10
33.002051	-65.044380	2.463727E-10	1.341251E-11	1.587238E-10	1.810396E-12	1.000000E-9	1.000000E-9	1.000000E-9	1.000000E-10
33.496723	-64.792671	2.463007E-10	1.363895E-11	1.587205E-10	1.761811E-12	1.000000E-9	1.000000E-9	1.000000E-9	1.000000E-10
34.001461	-64.568344	2.461139E-10	1.323456E-11	1.586265E-10	1.737271E-12	1.000000E-9	1.000000E-9	1.000000E-9	1.000000E-10
34.496224	-64.285683	2.461119E-10	1.317272E-11	1.584811E-10	1.784014E-12	1.000000E-9	1.000000E-9	1.000000E-9	1.000000E-10
34.996180	-64.040207	2.461128E-10	1.339208E-11	1.587977E-10	1.797590E-12	1.000000E-9	1.000000E-9	1.000000E-9	1.000000E-10
35.496596	-63.765205	2.468874E-10	1.339540E-11	1.589609E-10	1.835200E-12	1.000000E-9	1.000000E-9	1.000000E-9	1.000000E-10
36.010973	-63.527805	2.470467E-10	1.339484E-11	1.587379E-10	1.810341E-12	1.000000E-9	1.000000E-9	1.000000E-9	1.000000E-10
36.496751	-63.241058	2.465980E-10	1.339557E-11	1.587207E-10	1.785992E-12	1.000000E-9	1.000000E-9	1.000000E-9	1.000000E-10
37.000490	-63.000378	2.466005E-10	1.339332E-11	1.587211E-10	1.863060E-12	1.000000E-9	1.000000E-9	1.000000E-9	1.000000E-10
37.501661	-62.676575	2.466013E-10	1.339549E-11	1.590749E-10	1.881546E-12	1.000000E-9	1.000000E-9	1.000000E-9	1.000000E-10
38.000226	-62.435814	2.467550E-10	1.334760E-11	1.594528E-10	1.835180E-12	1.000000E-9	1.000000E-9	1.000000E-9	1.000000E-10
38.498936	-62.146168	2.468430E-10	1.315366E-11	1.585215E-10	1.810968E-12	1.000000E-9	1.000000E-9	1.000000E-9	1.000000E-10
38.999603	-61.869736	2.464085E-10	1.326573E-11	1.582765E-10	1.761729E-12	1.000000E-9	1.000000E-9	1.000000E-9	1.000000E-10
39.501187	-61.626820	2.464400E-10	1.339709E-11	1.592089E-10	1.762350E-12	1.000000E-9	1.000000E-9	1.000000E-9	1.000000E-10
40.005324	-61.307575	2.468479E-10	1.339513E-11	1.588854E-10	1.761878E-12	1.000000E-9	1.000000E-9	1.000000E-9	1.000000E-10
40.496100	-61.059917	2.470710E-10	1.339243E-11	1.582377E-10	1.850922E-12	1.000000E-9	1.000000E-9	1.000000E-9	1.000000E-10
40.999735	-60.782993	2.473334E-10	1.339664E-11	1.585264E-10	1.860056E-12	1.000000E-9	1.000000E-9	1.000000E-9	1.000000E-10
41.495336	-60.544483	2.473317E-10	1.331947E-11	1.587224E-10	1.859339E-12	1.000000E-9	1.000000E-9	1.000000E-9	1.000000E-10
41.998882	-60.244377	2.473172E-10	1.315244E-11	1.580799E-10	1.859327E-12	1.000000E-9	1.000000E-9	1.000000E-9	1.000000E-10
42.496684	-59.993534	2.466060E-10	1.329433E-11	1.580705E-10	1.859063E-12	1.000000E-9	1.000000E-9	1.000000E-9	1.000000E-10
42.998981	-59.681129	2.466787E-10	1.339498E-11	1.584802E-10	1.841701E-12	1.000000E-9	1.000000E-9	1.000000E-9	1.000000E-10
43.503677	-59.345272	2.468469E-10	1.360403E-11	1.582652E-10	1.834632E-12	1.000000E-9	1.000000E-9	1.000000E-9	1.000000E-10
43.998573	-59.097382	2.468491E-10	1.363997E-11	1.579955E-10	1.737019E-12	1.000000E-9	1.000000E-9	1.000000E-9	1.000000E-10
44.496117	-58.777767	2.468500E-10	1.364131E-11	1.583439E-10	1.744152E-12	1.000000E-9	1.000000E-9	1.000000E-9	1.000000E-10
44.998115	-58.502232	2.470540E-10	1.363877E-11	1.584824E-10	1.761399E-12	1.000000E-9	1.000000E-9	1.000000E-9	1.000000E-10
45.495684	-58.210186	2.471193E-10	1.363889E-11	1.587159E-10	1.775160E-12	1.000000E-9	1.000000E-9	1.000000E-9	1.000000E-10
46.001388	-57.945610	2.473348E-10	1.364199E-11	1.585363E-10	1.785969E-12	1.000000E-9	1.000000E-9	1.000000E-9	1.000000E-10
46.495975	-57.654659	2.470459E-10	1.363962E-11	1.579918E-10	1.785977E-12	1.000000E-9	1.000000E-9	1.000000E-9	1.000000E-10
46.999616	-57.405045	2.466118E-10	1.364640E-11	1.585245E-10	1.786510E-12	1.000000E-9	1.000000E-9	1.000000E-9	1.000000E-10
47.497587	-57.082355	2.470961E-10	1.370194E-11	1.589635E-10	1.786070E-12	1.000000E-9	1.000000E-9	1.000000E-9	1.000000E-10
47.996987	-56.828514	2.473389E-10	1.388604E-11	1.583661E-10	1.786236E-12	1.000000E-9	1.000000E-9	1.000000E-9	1.000000E-10
48.495997	-56.502033	2.466417E-10	1.362175E-11	1.582100E-10	1.786165E-12	1.000000E-9	1.000000E-9	1.000000E-9	1.000000E-10
48.997627	-56.168278	2.467715E-10	1.340102E-11	1.579930E-10	1.786494E-12	1.000000E-9	1.000000E-9	1.000000E-9	1.000000E-10
49.497746	-55.915535	2.473319E-10	1.378782E-11	1.582600E-10	1.786172E-12	1.000000E-9	1.000000E-9	1.000000E-9	1.000000E-10
50.000440	-55.587852	2.473324E-10	1.388232E-11	1.587243E-10	1.786365E-12	1.000000E-9	1.000000E-9	1.000000E-9	1.000000E-10
50.495260	-55.291481	2.473345E-10	1.388032E-11	1.587246E-10	1.809687E-12	1.000000E-9	1.000000E-9	1.000000E-9	1.000000E-10
51.000177	-54.959702	2.465540E-10	1.379094E-11	1.587247E-10	1.884500E-12	1.000000E-9	1.000000E-9	1.000000E-9	1.000000E-10
51.496826	-54.710697	2.464919E-10	1.364192E-11	1.587219E-10	1.835036E-12	1.000000E-9	1.000000E-9	1.000000E-9	1.000000E-10
51.998276	-54.357445	2.482198E-10	1.380045E-11	1.586213E-10	1.786610E-12	1.000000E-9	1.000000E-9	1.000000E-9	1.000000E-10
52.498782	-54.114555	2.476832E-10	1.388596E-11	1.582372E-10	1.767988E-12	1.000000E-9	1.000000E-9	1.000000E-9	1.000000E-10
52.996705	-53.791775	2.466047E-10	1.388785E-11	1.587255E-10	1.763432E-12	1.000000E-9	1.000000E-9	1.000000E-9	1.000000E-10
53.496587	-53.524700	2.470590E-10	1.388429E-11	1.592061E-10	1.785820E-12	1.000000E-9	1.000000E-9	1.000000E-9	1.000000E-10
53.998189	-53.195858	2.473290E-10	1.388516E-11	1.590173E-10	1.785975E-12	1.000000E-9	1.000000E-9	1.000000E-9	1.000000E-10
54.495016	-52.836357	2.462283E-10	1.388931E-11	1.589297E-10	1.786088E-12	1.000000E-9	1.000000E-9	1.000000E-9	1.000000E-10
54.998607	-52.568268	2.463520E-10	1.389215E-11	1.582514E-10	1.771716E-12	1.000000E-9	1.000000E-9	1.000000E-9	1.000000E-10
55.496316	-52.245991	2.473321E-10	1.370147E-11	1.583978E-10	1.762398E-12	1.000000E-9	1.000000E-9	1.000000E-9	1.000000E-10
55.999991	-51.975586	2.471064E-10	1.365346E-11	1.587271E-10	1.740246E-12	1.000000E-9	1.000000E-9	1.000000E-9	1.000000E-10
56.496087	-51.632492	2.468459E-10	1.388969E-11	1.585808E-10	1.742081E-12	1.000000E-9	1.000000E-9	1.000000E-9	1.000000E-10
56.998275	-51.348434	2.466657E-10	1.388461E-11	1.584842E-10	1.761750E-12	1.000000E-9	1.000000E-9	1.000000E-9	1.000000E-10
57.495972	-50.999878	2.466267E-10	1.388694E-11	1.593340E-10	1.783618E-12	1.000000E-9	1.000000E-9	1.000000E-9	1.000000E-10
57.997025	-50.659904	2.473311E-10	1.388392E-11	1.594143E-10	1.810614E-12	1.000000E-9	1.000000E-9	1.000000E-9	1.000000E-10
58.500727	-50.389687	2.473763E-10	1.388386E-11	1.592062E-10	1.883283E-12	1.000000E-9	1.000000E-9	1.000000E-9	1.000000E-10
59.002157	-50.052692	2.474873E-10	1.430178E-11	1.588917E-10	1.907221E-12	1.000000E-9	1.000000E-9	1.000000E-9	1.000000E-10
59.496081	-49.777351	2.466990E-10	1.429982E-11	1.584817E-10	1.786736E-12	1.000000E-9	1.000000E-9	1.000000E-9	1.000000E-10
60.001923	-49.432198	2.461144E-10	1.388004E-11	1.586507E-10	1.758839E-12	1.000000E-9	1.000000E-9	1.000000E-9	1.000000E-10
60.499824	-49.142204	2.463193E-10	1.397970E-11	1.587235E-10	1.688877E-12	1.000000E-9	1.000000E-9	1.000000E-9	1.000000E-10
60.998528	-48.819233	2.464827E-10	1.412479E-11	1.587230E-10	1.756735E-12	1.000000E-9	1.000000E-9	1.000000E-9	1.000000E-10
61.496260	-48.552284	2.473290E-10	1.412438E-11	1.587875E-10	1.810613E-12	1.000000E-9	1.000000E-9	1.000000E-9	1.000000E-10
61.998055	-48.197628	2.467423E-10	1.412292E-11	1.589584E-10	1.790731E-12	1.000000E-9	1.000000E-9	1.000000E-9	1.000000E-10
62.499785	-47.883312	2.458674E-10	1.436062E-11	1.589632E-10	1.781944E-12	1.000000E-9	1.000000E-9	1.000000E-9	1.000000E-10
62.999558	-47.547928	2.465178E-10	1.424938E-11	1.589631E-10	1.737726E-12	1.000000E-9	1.000000E-9	1.000000E-9	1.000000E-10
63.497597	-47.193596	2.468437E-10	1.388431E-11	1.587733E-10	1.746887E-12	1.000000E-9	1.000000E-9	1.000000E-9	1.000000E-10
63.998723	-46.910835	2.463699E-10	1.400701E-11	1.587391E-10	1.762322E-12	1.000000E-9	1.000000E-9	1.000000E-9	1.000000E-10
64.498487	-46.556824	2.467569E-10	1.412483E-11	1.589645E-10	1.746591E-12	1.000000E-9	1.000000E-9	1.000000E-9	1.000000E-10
65.005104	-46.270836	2.479682E-10	1.411909E-11	1.586809E-10	1.737911E-12	1.000000E-9	1.000000E-9	1.000000E-9	1.000000E-10
65.496820	-45.898907	2.476478E-10	1.412119E-11	1.582349E-10	1.784516E-12	1.000000E-9	1.000000E-9	1.000000E-9	1.000000E-10
65.996552	-45.620644	2.473351E-10	1.412704E-11	1.582420E-10	1.787295E-12	1.000000E-9	1.000000E-9	1.000000E-9	1.000000E-10
66.497303	-45.254562	2.473334E-10	1.412536E-11	1.582440E-10	1.786890E-12	1.000000E-9	1.000000E-9	1.000000E-9	1.000000E-10
67.002296	-44.973679	2.473154E-10	1.412222E-11	1.595497E-10	1.763950E-12	1.000000E-9	1.000000E-9	1.000000E-9	1.000000E-10
67.496623	-44.596603	2.470854E-10	1.427503E-11	1.596082E-10	1.737892E-12	1.000000E-9	1.000000E-9	1.000000E-9	1.000000E-10
67.996616	-44.294353	2.472929E-10	1.436780E-11	1.592062E-10	1.756007E-12	1.000000E-9	1.000000E-9	1.000000E-9	1.000000E-10
68.496158	-43.903385	2.477317E-10	1.415188E-11	1.590888E-10	1.766176E-12	1.000000E-9	1.000000E-9	1.000000E-9	1.000000E-10
68.998097	-43.604744	2.474975E-10	1.417100E-11	1.589686E-10	1.835758E-12	1.000000E-9	1.000000E-9	1.000000E-9	1.000000E-10
69.496765	-43.195591	2.473321E-10	1.437061E-11	1.589652E-10	1.827830E-12	1.000000E-9	1.000000E-9	1.000000E-9	1.000000E-10
69.999428	-42.827171	2.483331E-10	1.425983E-11	1.589569E-10	1.810677E-12	1.000000E-9	1.000000E-9	1.000000E-9	1.000000E-10
70.495294	-42.515541	2.483552E-10	1.412491E-11	1.587179E-10	1.825200E-12	1.000000E-9	1.000000E-9	1.000000E-9	1.000000E-10
70.999392	-42.153595	2.477311E-10	1.429747E-11	1.586530E-10	1.835597E-12	1.000000E-9	1.000000E-9	1.000000E-9	1.000000E-10
71.504653	-41.855270	2.476280E-10	1.436461E-11	1.584794E-10	1.773783E-12	1.000000E-9	1.000000E-9	1.000000E-9	1.000000E-10
71.998473	-41.461479	2.474922E-10	1.436520E-11	1.589030E-10	1.758831E-12	1.000000E-9	1.000000E-9	1.000000E-9	1.000000E-10
72.498150	-41.159882	2.473788E-10	1.436659E-11	1.592099E-10	1.738034E-12	1.000000E-9	1.000000E-9	1.000000E-9	1.000000E-10
72.998999	-40.788635	2.473303E-10	1.436743E-11	1.585835E-10	1.748179E-12	1.000000E-9	1.000000E-9	1.000000E-9	1.000000E-10
73.495810	-40.496212	2.468489E-10	1.450436E-11	1.585086E-10	1.762454E-12	1.000000E-9	1.000000E-9	1.000000E-9	1.000000E-10
73.999537	-40.127956	2.470147E-10	1.461318E-11	1.587224E-10	1.795997E-12	1.000000E-9	1.000000E-9	1.000000E-9	1.000000E-10
74.506189	-39.704353	2.474864E-10	1.440862E-11	1.589088E-10	1.810741E-12	1.000000E-9	1.000000E-9	1.000000E-9	1.000000E-10
74.997981	-39.389187	2.472700E-10	1.436698E-11	1.592076E-10	1.810844E-12	1.000000E-9	1.000000E-9	1.000000E-9	1.000000E-10
75.495835	-39.021053	2.470871E-10	1.436863E-11	1.593703E-10	1.787205E-12	1.000000E-9	1.000000E-9	1.000000E-9	1.000000E-10
75.998550	-38.720627	2.474088E-10	1.436660E-11	1.594507E-10	1.713312E-12	1.000000E-9	1.000000E-9	1.000000E-9	1.000000E-10
76.496538	-38.318981	2.474879E-10	1.436534E-11	1.596819E-10	1.802581E-12	1.000000E-9	1.000000E-9	1.000000E-9	1.000000E-10
76.999311	-38.010052	2.474841E-10	1.436412E-11	1.594245E-10	1.884353E-12	1.000000E-9	1.000000E-9	1.000000E-9	1.000000E-10
77.497076	-37.601189	2.477474E-10	1.436731E-11	1.584809E-10	1.806877E-12	1.000000E-9	1.000000E-9	1.000000E-9	1.000000E-10
78.006921	-37.280510	2.482200E-10	1.459116E-11	1.592056E-10	1.788199E-12	1.000000E-9	1.000000E-9	1.000000E-9	1.000000E-10
78.495642	-36.868980	2.482164E-10	1.461366E-11	1.599386E-10	1.810386E-12	1.000000E-9	1.000000E-9	1.000000E-9	1.000000E-10
78.997971	-36.556458	2.482160E-10	1.461104E-11	1.597516E-10	1.810581E-12	1.000000E-9	1.000000E-9	1.000000E-9	1.000000E-10
79.496655	-36.158401	2.475489E-10	1.449569E-11	1.596944E-10	1.810824E-12	1.000000E-9	1.000000E-9	1.000000E-9	1.000000E-10
79.998895	-35.739017	2.474506E-10	1.437307E-11	1.596917E-10	1.794917E-12	1.000000E-9	1.000000E-9	1.000000E-9	1.000000E-10
80.497564	-35.413292	2.473291E-10	1.437490E-11	1.595262E-10	1.786155E-12	1.000000E-9	1.000000E-9	1.000000E-9	1.000000E-10
80.996504	-35.037449	2.479812E-10	1.437060E-11	1.592096E-10	1.808871E-12	1.000000E-9	1.000000E-9	1.000000E-9	1.000000E-10
81.499475	-34.726601	2.486997E-10	1.436638E-11	1.595161E-10	1.810610E-12	1.000000E-9	1.000000E-9	1.000000E-9	1.000000E-10
81.996528	-34.314030	2.481433E-10	1.428770E-11	1.596978E-10	1.810560E-12	1.000000E-9	1.000000E-9	1.000000E-9	1.000000E-10
82.496011	-33.989567	2.479673E-10	1.412283E-11	1.599091E-10	1.799523E-12	1.000000E-9	1.000000E-9	1.000000E-9	1.000000E-10
82.995775	-33.599239	2.479706E-10	1.426980E-11	1.600637E-10	1.786069E-12	1.000000E-9	1.000000E-9	1.000000E-9	1.000000E-10
83.495806	-33.294880	2.480471E-10	1.436760E-11	1.606643E-10	1.786100E-12	1.000000E-9	1.000000E-9	1.000000E-9	1.000000E-10
83.998282	-32.913784	2.482159E-10	1.437473E-11	1.604398E-10	1.788526E-12	1.000000E-9	1.000000E-9	1.000000E-9	1.000000E-10
84.496451	-32.606094	2.480722E-10	1.436952E-11	1.601805E-10	1.884004E-12	1.000000E-9	1.000000E-9	1.000000E-9	1.000000E-10
84.998473	-32.226494	2.479721E-10	1.436947E-11	1.606974E-10	1.855602E-12	1.000000E-9	1.000000E-9	1.000000E-9	1.000000E-10
85.496742	-31.838089	2.488161E-10	1.436691E-11	1.608982E-10	1.786226E-12	1.000000E-9	1.000000E-9	1.000000E-9	1.000000E-10
85.997151	-31.494637	2.489184E-10	1.436756E-11	1.599283E-10	1.800237E-12	1.000000E-9	1.000000E-9	1.000000E-9	1.000000E-10
86.500336	-31.074078	2.487015E-10	1.436507E-11	1.602593E-10	1.811038E-12	1.000000E-9	1.000000E-9	1.000000E-9	1.000000E-10
86.998007	-30.738428	2.484987E-10	1.437150E-11	1.611394E-10	1.790533E-12	1.000000E-9	1.000000E-9	1.000000E-9	1.000000E-10
87.496779	-30.328859	2.482151E-10	1.437263E-11	1.611403E-10	1.798386E-12	1.000000E-9	1.000000E-9	1.000000E-9	1.000000E-10
88.002535	-30.028221	2.478766E-10	1.437365E-11	1.611401E-10	1.883677E-12	1.000000E-9	1.000000E-9	1.000000E-9	1.000000E-10
88.496302	-29.625172	2.477241E-10	1.437028E-11	1.609430E-10	1.874028E-12	1.000000E-9	1.000000E-9	1.000000E-9	1.000000E-10
88.996974	-29.289288	2.484315E-10	1.436916E-11	1.608982E-10	1.859093E-12	1.000000E-9	1.000000E-9	1.000000E-9	1.000000E-10
89.498347	-28.889225	2.486859E-10	1.437169E-11	1.608973E-10	1.809909E-12	1.000000E-9	1.000000E-9	1.000000E-9	1.000000E-10
89.996309	-28.577559	2.494318E-10	1.456433E-11	1.608995E-10	1.786472E-12	1.000000E-9	1.000000E-9	1.000000E-9	1.000000E-10
90.498556	-28.171818	2.494310E-10	1.459033E-11	1.609004E-10	1.834081E-12	1.000000E-9	1.000000E-9	1.000000E-9	1.000000E-10
91.000836	-27.756994	2.494305E-10	1.437177E-11	1.609035E-10	1.817438E-12	1.000000E-9	1.000000E-9	1.000000E-9	1.000000E-10
91.497077	-27.424675	2.496274E-10	1.427993E-11	1.609045E-10	1.762549E-12	1.000000E-9	1.000000E-9	1.000000E-9	1.000000E-10
91.996894	-27.035070	2.496942E-10	1.412875E-11	1.613632E-10	1.775073E-12	1.000000E-9	1.000000E-9	1.000000E-9	1.000000E-10
92.497828	-26.730930	2.499159E-10	1.428912E-11	1.612283E-10	1.786938E-12	1.000000E-9	1.000000E-9	1.000000E-9	1.000000E-10
93.014273	-26.328341	2.498277E-10	1.437321E-11	1.606620E-10	1.767461E-12	1.000000E-9	1.000000E-9	1.000000E-9	1.000000E-10
93.496057	-25.997526	2.496769E-10	1.414599E-11	1.615157E-10	1.764173E-12	1.000000E-9	1.000000E-9	1.000000E-9	1.000000E-10
93.996805	-25.597807	2.496722E-10	1.422598E-11	1.623593E-10	1.786519E-12	1.000000E-9	1.000000E-9	1.000000E-9	1.000000E-10
94.499213	-25.269976	2.496758E-10	1.461375E-11	1.614157E-10	1.803878E-12	1.000000E-9	1.000000E-9	1.000000E-9	1.000000E-10
95.004278	-24.853401	2.498988E-10	1.449520E-11	1.611717E-10	1.835712E-12	1.000000E-9	1.000000E-9	1.000000E-9	1.000000E-10
95.501389	-24.429802	2.500540E-10	1.437217E-11	1.616355E-10	1.865784E-12	1.000000E-9	1.000000E-9	1.000000E-9	1.000000E-10
95.999157	-24.109734	2.506501E-10	1.418802E-11	1.617144E-10	1.884761E-12	1.000000E-9	1.000000E-9	1.000000E-9	1.000000E-10
96.497297	-23.713797	2.503116E-10	1.413810E-11	1.618755E-10	1.862129E-12	1.000000E-9	1.000000E-9	1.000000E-9	1.000000E-10
96.996809	-23.412710	2.499187E-10	1.437374E-11	1.620252E-10	1.847149E-12	1.000000E-9	1.000000E-9	1.000000E-9	1.000000E-10
97.496505	-23.005932	2.497347E-10	1.436839E-11	1.621174E-10	1.785493E-12	1.000000E-9	1.000000E-9	1.000000E-9	1.000000E-10
97.997014	-22.669357	2.496993E-10	1.437150E-11	1.619035E-10	1.797350E-12	1.000000E-9	1.000000E-9	1.000000E-9	1.000000E-10
98.498175	-22.264336	2.506462E-10	1.437477E-11	1.618745E-10	1.810173E-12	1.000000E-9	1.000000E-9	1.000000E-9	1.000000E-10
98.998894	-21.956894	2.504964E-10	1.436927E-11	1.618685E-10	1.810720E-12	1.000000E-9	1.000000E-9	1.000000E-9	1.000000E-10
99.497561	-21.540806	2.501604E-10	1.458522E-11	1.621971E-10	1.813001E-12	1.000000E-9	1.000000E-9	1.000000E-9	1.000000E-10
99.998224	-21.128265	2.504505E-10	1.457841E-11	1.626058E-10	1.957541E-12	1.000000E-9	1.000000E-9	1.000000E-9	1.000000E-10
100.501097	-20.791983	2.506482E-10	1.436721E-11	1.633073E-10	1.921898E-12	1.000000E-9	1.000000E-9	1.000000E-9	1.000000E-10
100.995789	-20.396168	2.506504E-10	1.437219E-11	1.635751E-10	1.835597E-12	1.000000E-9	1.000000E-9	1.000000E-9	1.000000E-10
101.495317	-20.062441	2.507418E-10	1.437294E-11	1.626046E-10	1.781581E-12	1.000000E-9	1.000000E-9	1.000000E-9	1.000000E-10
101.996402	-19.645916	2.513795E-10	1.437271E-11	1.625346E-10	1.737984E-12	1.000000E-9	1.000000E-9	1.000000E-9	1.000000E-10
102.498637	-19.285385	2.512850E-10	1.436965E-11	1.623650E-10	1.779103E-12	1.000000E-9	1.000000E-9	1.000000E-9	1.000000E-10
102.997623	-18.902819	2.511373E-10	1.437478E-11	1.626241E-10	1.792454E-12	1.000000E-9	1.000000E-9	1.000000E-9	1.000000E-10
103.496735	-18.567886	2.513078E-10	1.437201E-11	1.628464E-10	1.835252E-12	1.000000E-9	1.000000E-9	1.000000E-9	1.000000E-10
103.997560	-18.150114	2.513841E-10	1.436887E-11	1.632506E-10	1.834960E-12	1.000000E-9	1.000000E-9	1.000000E-9	1.000000E-10
104.495551	-17.827034	2.504542E-10	1.424228E-11	1.633352E-10	1.835150E-12	1.000000E-9	1.000000E-9	1.000000E-9	1.000000E-10
105.000848	-17.398481	2.507025E-10	1.413008E-11	1.633429E-10	1.802968E-12	1.000000E-9	1.000000E-9	1.000000E-9	1.000000E-10
105.495595	-17.075876	2.516269E-10	1.432887E-11	1.635256E-10	1.786342E-12	1.000000E-9	1.000000E-9	1.000000E-9	1.000000E-10
106.000673	-16.664789	2.515037E-10	1.437123E-11	1.638249E-10	1.832388E-12	1.000000E-9	1.000000E-9	1.000000E-9	1.000000E-10
106.496561	-16.256248	2.513831E-10	1.437082E-11	1.636678E-10	1.851425E-12	1.000000E-9	1.000000E-9	1.000000E-9	1.000000E-10
106.997194	-15.922647	2.521483E-10	1.437140E-11	1.635806E-10	1.908482E-12	1.000000E-9	1.000000E-9	1.000000E-9	1.000000E-10
107.495861	-15.481807	2.523987E-10	1.436930E-11	1.635833E-10	1.872313E-12	1.000000E-9	1.000000E-9	1.000000E-9	1.000000E-10
108.005439	-15.139818	2.528418E-10	1.421246E-11	1.636899E-10	1.835401E-12	1.000000E-9	1.000000E-9	1.000000E-9	1.000000E-10
108.497619	-14.732616	2.521503E-10	1.412916E-11	1.640654E-10	1.873798E-12	1.000000E-9	1.000000E-9	1.000000E-9	1.000000E-10
109.001499	-14.419412	2.508921E-10	1.412941E-11	1.638288E-10	1.880274E-12	1.000000E-9	1.000000E-9	1.000000E-9	1.000000E-10
109.494862	-14.007168	2.511949E-10	1.422583E-11	1.635810E-10	1.810860E-12	1.000000E-9	1.000000E-9	1.000000E-9	1.000000E-10
110.003483	-13.696644	2.513761E-10	1.461590E-11	1.641414E-10	1.811183E-12	1.000000E-9	1.000000E-9	1.000000E-9	1.000000E-10
110.495934	-13.284131	2.515981E-10	1.438076E-11	1.643331E-10	1.811608E-12	1.000000E-9	1.000000E-9	1.000000E-9	1.000000E-10
110.998017	-12.950606	2.517608E-10	1.413110E-11	1.647955E-10	1.841804E-12	1.000000E-9	1.000000E-9	1.000000E-9	1.000000E-10
111.496294	-12.540729	2.523536E-10	1.431089E-11	1.647169E-10	1.860071E-12	1.000000E-9	1.000000E-9	1.000000E-9	1.000000E-10
111.997172	-12.117797	2.522436E-10	1.437145E-11	1.645510E-10	1.817478E-12	1.000000E-9	1.000000E-9	1.000000E-9	1.000000E-10
112.498702	-11.787173	2.521093E-10	1.436764E-11	1.641110E-10	1.824097E-12	1.000000E-9	1.000000E-9	1.000000E-9	1.000000E-10
112.996778	-11.382603	2.521129E-10	1.437312E-11	1.638268E-10	1.885061E-12	1.000000E-9	1.000000E-9	1.000000E-9	1.000000E-10
113.498050	-11.069724	2.521177E-10	1.437377E-11	1.640337E-10	1.851913E-12	1.000000E-9	1.000000E-9	1.000000E-9	1.000000E-10
113.996721	-10.649035	2.521114E-10	1.437080E-11	1.640619E-10	1.811587E-12	1.000000E-9	1.000000E-9	1.000000E-9	1.000000E-10
114.502910	-10.308875	2.523224E-10	1.437006E-11	1.640678E-10	1.811575E-12	1.000000E-9	1.000000E-9	1.000000E-9	1.000000E-10
115.002701	-9.896724	2.528433E-10	1.437365E-11	1.640669E-10	1.811494E-12	1.000000E-9	1.000000E-9	1.000000E-9	1.000000E-10
115.497376	-9.534692	2.525700E-10	1.440379E-11	1.640650E-10	1.811256E-12	1.000000E-9	1.000000E-9	1.000000E-9	1.000000E-10
115.998052	-9.108186	2.523571E-10	1.461867E-11	1.649170E-10	1.810960E-12	1.000000E-9	1.000000E-9	1.000000E-9	1.000000E-10
116.498059	-8.758053	2.529792E-10	1.441553E-11	1.652817E-10	1.811387E-12	1.000000E-9	1.000000E-9	1.000000E-9	1.000000E-10
116.998458	-8.331917	2.530603E-10	1.412640E-11	1.648120E-10	1.824412E-12	1.000000E-9	1.000000E-9	1.000000E-9	1.000000E-10
117.497127	-7.990411	2.528444E-10	1.412833E-11	1.648559E-10	1.835658E-12	1.000000E-9	1.000000E-9	1.000000E-9	1.000000E-10
117.997896	-7.591907	2.524626E-10	1.412927E-11	1.650381E-10	1.895538E-12	1.000000E-9	1.000000E-9	1.000000E-9	1.000000E-10
118.496701	-7.176821	2.518706E-10	1.436015E-11	1.647848E-10	1.899055E-12	1.000000E-9	1.000000E-9	1.000000E-9	1.000000E-10
118.996811	-6.825631	2.521946E-10	1.431288E-11	1.645541E-10	1.810843E-12	1.000000E-9	1.000000E-9	1.000000E-9	1.000000E-10
119.495748	-6.419486	2.523570E-10	1.412797E-11	1.651324E-10	1.820133E-12	1.000000E-9	1.000000E-9	1.000000E-9	1.000000E-10
119.996801	-6.069423	2.528279E-10	1.425605E-11	1.651870E-10	1.834979E-12	1.000000E-9	1.000000E-9	1.000000E-9	1.000000E-10
120.494567	-5.656034	2.526209E-10	1.437048E-11	1.643151E-10	1.883451E-12	1.000000E-9	1.000000E-9	1.000000E-9	1.000000E-10
120.998139	-5.317280	2.518722E-10	1.436767E-11	1.644035E-10	1.908320E-12	1.000000E-9	1.000000E-9	1.000000E-9	1.000000E-10
121.497266	-4.923949	2.527524E-10	1.437058E-11	1.645527E-10	1.861649E-12	1.000000E-9	1.000000E-9	1.000000E-9	1.000000E-10
121.999250	-4.584602	2.535814E-10	1.437259E-11	1.643922E-10	1.864391E-12	1.000000E-9	1.000000E-9	1.000000E-9	1.000000E-10
122.495596	-4.160370	2.531935E-10	1.436928E-11	1.643105E-10	1.883955E-12	1.000000E-9	1.000000E-9	1.000000E-9	1.000000E-10
122.997056	-3.824844	2.531357E-10	1.436996E-11	1.652148E-10	1.871817E-12	1.000000E-9	1.000000E-9	1.000000E-9	1.000000E-10
123.498978	-3.408163	2.538255E-10	1.421821E-11	1.652822E-10	1.859627E-12	1.000000E-9	1.000000E-9	1.000000E-9	1.000000E-10
123.998160	-2.963704	2.536568E-10	1.412930E-11	1.652791E-10	1.821685E-12	1.000000E-9	1.000000E-9	1.000000E-9	1.000000E-10
124.496092	-2.638117	2.533328E-10	1.412980E-11	1.649239E-10	1.810428E-12	1.000000E-9	1.000000E-9	1.000000E-9	1.000000E-10
124.998422	-2.200539	2.530246E-10	1.408063E-11	1.645520E-10	1.810769E-12	1.000000E-9	1.000000E-9	1.000000E-9	1.000000E-10
125.494519	-1.875304	2.528466E-10	1.388490E-11	1.645495E-10	1.802599E-12	1.000000E-9	1.000000E-9	1.000000E-9	1.000000E-10
126.001165	-1.429374	2.530671E-10	1.400116E-11	1.645715E-10	1.785572E-12	1.000000E-9	1.000000E-9	1.000000E-9	1.000000E-10
126.495550	-1.091177	2.529666E-10	1.413351E-11	1.650395E-10	1.800705E-12	1.000000E-9	1.000000E-9	1.000000E-9	1.000000E-10
126.998433	-0.704898	2.523569E-10	1.431647E-11	1.647994E-10	1.810511E-12	1.000000E-9	1.000000E-9	1.000000E-9	1.000000E-10
127.496347	-0.344549	2.525904E-10	1.436165E-11	1.643093E-10	1.877184E-12	1.000000E-9	1.000000E-9	1.000000E-9	1.000000E-10
127.996940	0.067922	2.528437E-10	1.412733E-11	1.644574E-10	1.879602E-12	1.000000E-9	1.000000E-9	1.000000E-9	1.000000E-10
128.496989	0.412169	2.522949E-10	1.412816E-11	1.645528E-10	1.859440E-12	1.000000E-9	1.000000E-9	1.000000E-9	1.000000E-10
128.995656	0.844095	2.521259E-10	1.413126E-11	1.652089E-10	1.859484E-12	1.000000E-9	1.000000E-9	1.000000E-9	1.000000E-10
129.496583	1.251781	2.526034E-10	1.427595E-11	1.650467E-10	1.859352E-12	1.000000E-9	1.000000E-9	1.000000E-9	1.000000E-10
129.999952	1.595966	2.526781E-10	1.437484E-11	1.638264E-10	1.823075E-12	1.000000E-9	1.000000E-9	1.000000E-9	1.000000E-10
130.497924	1.996331	2.528475E-10	1.394625E-11	1.641376E-10	1.809587E-12	1.000000E-9	1.000000E-9	1.000000E-9	1.000000E-10
130.995849	2.350591	2.524216E-10	1.391836E-11	1.645576E-10	1.785386E-12	1.000000E-9	1.000000E-9	1.000000E-9	1.000000E-10
131.495961	2.760223	2.521184E-10	1.412952E-11	1.645602E-10	1.805926E-12	1.000000E-9	1.000000E-9	1.000000E-9	1.000000E-10
131.998224	3.124364	2.525291E-10	1.423099E-11	1.645575E-10	1.858895E-12	1.000000E-9	1.000000E-9	1.000000E-9	1.000000E-10
132.497132	3.577960	2.525387E-10	1.437349E-11	1.640720E-10	1.804100E-12	1.000000E-9	1.000000E-9	1.000000E-9	1.000000E-10
132.998866	3.930811	2.521142E-10	1.403221E-11	1.642008E-10	1.760721E-12	1.000000E-9	1.000000E-9	1.000000E-9	1.000000E-10
133.496800	4.357825	2.524108E-10	1.388493E-11	1.645541E-10	1.842790E-12	1.000000E-9	1.000000E-9	1.000000E-9	1.000000E-10
133.997571	4.696537	2.528452E-10	1.412580E-11	1.645556E-10	1.846877E-12	1.000000E-9	1.000000E-9	1.000000E-9	1.000000E-10
134.502830	5.127986	2.525032E-10	1.412774E-11	1.645501E-10	1.761429E-12	1.000000E-9	1.000000E-9	1.000000E-9	1.000000E-10
134.999763	5.555308	2.523574E-10	1.412683E-11	1.647546E-10	1.761786E-12	1.000000E-9	1.000000E-9	1.000000E-9	1.000000E-10
135.494781	5.893844	2.528348E-10	1.413050E-11	1.647115E-10	1.761772E-12	1.000000E-9	1.000000E-9	1.000000E-9	1.000000E-10
135.999574	6.306940	2.528460E-10	1.413322E-11	1.640677E-10	1.794956E-12	1.000000E-9	1.000000E-9	1.000000E-9	1.000000E-10
136.499838	6.657400	2.528462E-10	1.432840E-11	1.640696E-10	1.810654E-12	1.000000E-9	1.000000E-9	1.000000E-9	1.000000E-10
136.996579	7.080734	2.523377E-10	1.433111E-11	1.640671E-10	1.903967E-12	1.000000E-9	1.000000E-9	1.000000E-9	1.000000E-10
137.501325	7.403134	2.518690E-10	1.388420E-11	1.640622E-10	1.884620E-12	1.000000E-9	1.000000E-9	1.000000E-9	1.000000E-10
138.000219	7.843199	2.528555E-10	1.397395E-11	1.640661E-10	1.810115E-12	1.000000E-9	1.000000E-9	1.000000E-9	1.000000E-10
138.495334	8.194895	2.530113E-10	1.413011E-11	1.645241E-10	1.835049E-12	1.000000E-9	1.000000E-9	1.000000E-9	1.000000E-10
138.998689	8.610188	2.518685E-10	1.412743E-11	1.643578E-10	1.858977E-12	1.000000E-9	1.000000E-9	1.000000E-9	1.000000E-10
139.495415	9.046254	2.520469E-10	1.412780E-11	1.635785E-10	1.878790E-12	1.000000E-9	1.000000E-9	1.000000E-9	1.000000E-10
139.998929	9.399838	2.523585E-10	1.412925E-11	1.638263E-10	1.876518E-12	1.000000E-9	1.000000E-9	1.000000E-9	1.000000E-10
140.496729	9.845636	2.517519E-10	1.407682E-11	1.640666E-10	1.785595E-12	1.000000E-9	1.000000E-9	1.000000E-9	1.000000E-10
141.000028	10.194917	2.513861E-10	1.388460E-11	1.636941E-10	1.777992E-12	1.000000E-9	1.000000E-9	1.000000E-9	1.000000E-10
141.498930	10.604534	2.520535E-10	1.388107E-11	1.635838E-10	1.761144E-12	1.000000E-9	1.000000E-9	1.000000E-9	1.000000E-10
141.999793	10.950326	2.519665E-10	1.388338E-11	1.635807E-10	1.822717E-12	1.000000E-9	1.000000E-9	1.000000E-9	1.000000E-10
142.494507	11.397617	2.513801E-10	1.407172E-11	1.635790E-10	1.859423E-12	1.000000E-9	1.000000E-9	1.000000E-9	1.000000E-10
143.004275	11.737787	2.518312E-10	1.413016E-11	1.635812E-10	1.794613E-12	1.000000E-9	1.000000E-9	1.000000E-9	1.000000E-10
143.495961	12.148961	2.523572E-10	1.413021E-11	1.637267E-10	1.798967E-12	1.000000E-9	1.000000E-9	1.000000E-9	1.000000E-10
143.996922	12.486954	2.521742E-10	1.405279E-11	1.638250E-10	1.859196E-12	1.000000E-9	1.000000E-9	1.000000E-9	1.000000E-10
144.505664	12.916345	2.521059E-10	1.388312E-11	1.638230E-10	1.848833E-12	1.000000E-9	1.000000E-9	1.000000E-9	1.000000E-10
144.996674	13.357300	2.511385E-10	1.402983E-11	1.636572E-10	1.834842E-12	1.000000E-9	1.000000E-9	1.000000E-9	1.000000E-10
145.497702	13.695264	2.511410E-10	1.412839E-11	1.628541E-10	1.835061E-12	1.000000E-9	1.000000E-9	1.000000E-9	1.000000E-10
145.995929	14.142570	2.511410E-10	1.391668E-11	1.627477E-10	1.835858E-12	1.000000E-9	1.000000E-9	1.000000E-9	1.000000E-10
146.495541	14.504519	2.508556E-10	1.388127E-11	1.626107E-10	1.884473E-12	1.000000E-9	1.000000E-9	1.000000E-9	1.000000E-10
147.004822	14.942651	2.506519E-10	1.388343E-11	1.622627E-10	1.855569E-12	1.000000E-9	1.000000E-9	1.000000E-9	1.000000E-10
147.494946	15.286859	2.510720E-10	1.399124E-11	1.621322E-10	1.786579E-12	1.000000E-9	1.000000E-9	1.000000E-9	1.000000E-10
147.996617	15.721132	2.512122E-10	1.412865E-11	1.630977E-10	1.842916E-12	1.000000E-9	1.000000E-9	1.000000E-9	1.000000E-10
148.496295	16.051825	2.516292E-10	1.412886E-11	1.629682E-10	1.884348E-12	1.000000E-9	1.000000E-9	1.000000E-9	1.000000E-10
148.997070	16.524393	2.511093E-10	1.412940E-11	1.626106E-10	1.843317E-12	1.000000E-9	1.000000E-9	1.000000E-9	1.000000E-10
149.497039	16.860512	2.504109E-10	1.413522E-11	1.628775E-10	1.825639E-12	1.000000E-9	1.000000E-9	1.000000E-9	1.000000E-10
149.999393	17.281378	2.507431E-10	1.406889E-11	1.630937E-10	1.761616E-12	1.000000E-9	1.000000E-9	1.000000E-9	1.000000E-10
150.496494	17.728527	2.509001E-10	1.388881E-11	1.626878E-10	1.782090E-12	1.000000E-9	1.000000E-9	1.000000E-9	1.000000E-10
150.999291	18.080217	2.506633E-10	1.401891E-11	1.625314E-10	1.810663E-12	1.000000E-9	1.000000E-9	1.000000E-9	1.000000E-10
151.497016	18.529676	2.505919E-10	1.413059E-11	1.618790E-10	1.827476E-12	1.000000E-9	1.000000E-9	1.000000E-9	1.000000E-10
151.996726	18.864965	2.504097E-10	1.412776E-11	1.618793E-10	1.834630E-12	1.000000E-9	1.000000E-9	1.000000E-9	1.000000E-10
152.495850	19.297712	2.504091E-10	1.410733E-11	1.618764E-10	1.741673E-12	1.000000E-9	1.000000E-9	1.000000E-9	1.000000E-10
152.998270	19.641380	2.504124E-10	1.389090E-11	1.623615E-10	1.762080E-12	1.000000E-9	1.000000E-9	1.000000E-9	1.000000E-10
153.495053	20.064959	2.506122E-10	1.398356E-11	1.626090E-10	1.834970E-12	1.000000E-9	1.000000E-9	1.000000E-9	1.000000E-10
153.997152	20.426870	2.507057E-10	1.413090E-11	1.619128E-10	1.822470E-12	1.000000E-9	1.000000E-9	1.000000E-9	1.000000E-10
154.497569	20.862129	2.511396E-10	1.413111E-11	1.619379E-10	1.810625E-12	1.000000E-9	1.000000E-9	1.000000E-9	1.000000E-10
154.997075	21.186666	2.510558E-10	1.413471E-11	1.621217E-10	1.791132E-12	1.000000E-9	1.000000E-9	1.000000E-9	1.000000E-10
155.494754	21.630198	2.508992E-10	1.436412E-11	1.621254E-10	1.789280E-12	1.000000E-9	1.000000E-9	1.000000E-9	1.000000E-10
155.996817	22.048267	2.513731E-10	1.437883E-11	1.621247E-10	1.834439E-12	1.000000E-9	1.000000E-9	1.000000E-9	1.000000E-10
156.494570	22.410482	2.516315E-10	1.438226E-11	1.621233E-10	1.807187E-12	1.000000E-9	1.000000E-9	1.000000E-9	1.000000E-10
156.996833	22.881800	2.504848E-10	1.425680E-11	1.621069E-10	1.761618E-12	1.000000E-9	1.000000E-9	1.000000E-9	1.000000E-10
157.501766	23.218632	2.504635E-10	1.413488E-11	1.618791E-10	1.856710E-12	1.000000E-9	1.000000E-9	1.000000E-9	1.000000E-10
157.994956	23.643612	2.506557E-10	1.413939E-11	1.619681E-10	1.908986E-12	1.000000E-9	1.000000E-9	1.000000E-9	1.000000E-10
158.495657	24.003803	2.511199E-10	1.415613E-11	1.621210E-10	1.775943E-12	1.000000E-9	1.000000E-9	1.000000E-9	1.000000E-10
158.998906	24.454275	2.516291E-10	1.438275E-11	1.612111E-10	1.781171E-12	1.000000E-9	1.000000E-9	1.000000E-9	1.000000E-10
159.499114	24.817354	2.505273E-10	1.429785E-11	1.606623E-10	1.859849E-12	1.000000E-9	1.000000E-9	1.000000E-9	1.000000E-10
159.999778	25.221760	2.501821E-10	1.413566E-11	1.613310E-10	1.836451E-12	1.000000E-9	1.000000E-9	1.000000E-9	1.000000E-10
160.495340	25.653904	2.504098E-10	1.428358E-11	1.613465E-10	1.810706E-12	1.000000E-9	1.000000E-9	1.000000E-9	1.000000E-10
160.996531	26.017920	2.501738E-10	1.437833E-11	1.611486E-10	1.736367E-12	1.000000E-9	1.000000E-9	1.000000E-9	1.000000E-10
161.494420	26.467445	2.496802E-10	1.416101E-11	1.612624E-10	1.711672E-12	1.000000E-9	1.000000E-9	1.000000E-9	1.000000E-10
161.997313	26.814535	2.496784E-10	1.418597E-11	1.613862E-10	1.664287E-12	1.000000E-9	1.000000E-9	1.000000E-9	1.000000E-10
162.495505	27.249296	2.496791E-10	1.438191E-11	1.610276E-10	1.687496E-12	1.000000E-9	1.000000E-9	1.000000E-9	1.000000E-10
162.996966	27.597021	2.494611E-10	1.426415E-11	1.609198E-10	1.737029E-12	1.000000E-9	1.000000E-9	1.000000E-9	1.000000E-10
163.496362	28.024418	2.496325E-10	1.413787E-11	1.613876E-10	1.781588E-12	1.000000E-9	1.000000E-9	1.000000E-9	1.000000E-10
164.003999	28.374979	2.506529E-10	1.450004E-11	1.613174E-10	1.810742E-12	1.000000E-9	1.000000E-9	1.000000E-9	1.000000E-10
164.496756	28.801743	2.504374E-10	1.461764E-11	1.611486E-10	1.767506E-12	1.000000E-9	1.000000E-9	1.000000E-9	1.000000E-10
164.995601	29.155746	2.501651E-10	1.413328E-11	1.614334E-10	1.761545E-12	1.000000E-9	1.000000E-9	1.000000E-9	1.000000E-10
165.506612	29.613064	2.503414E-10	1.420357E-11	1.616390E-10	1.762034E-12	1.000000E-9	1.000000E-9	1.000000E-9	1.000000E-10
165.996321	30.040916	2.504105E-10	1.437580E-11	1.614310E-10	1.772859E-12	1.000000E-9	1.000000E-9	1.000000E-9	1.000000E-10
166.494692	30.398481	2.506535E-10	1.437435E-11	1.614283E-10	1.786280E-12	1.000000E-9	1.000000E-9	1.000000E-9	1.000000E-10
166.998347	30.837589	2.505892E-10	1.437548E-11	1.616370E-10	1.769157E-12	1.000000E-9	1.000000E-9	1.000000E-9	1.000000E-10
167.496221	31.194187	2.504132E-10	1.437838E-11	1.615329E-10	1.761759E-12	1.000000E-9	1.000000E-9	1.000000E-9	1.000000E-10
167.997048	31.638159	2.508082E-10	1.438020E-11	1.613904E-10	1.762091E-12	1.000000E-9	1.000000E-9	1.000000E-9	1.000000E-10
168.493604	31.977512	2.511405E-10	1.438093E-11	1.613862E-10	1.761852E-12	1.000000E-9	1.000000E-9	1.000000E-9	1.000000E-10
168.997056	32.399746	2.503443E-10	1.447705E-11	1.613895E-10	1.761694E-12	1.000000E-9	1.000000E-9	1.000000E-9	1.000000E-10
169.495919	32.745571	2.501463E-10	1.462334E-11	1.609278E-10	1.749215E-12	1.000000E-9	1.000000E-9	1.000000E-9	1.000000E-10
169.996603	33.181328	2.499257E-10	1.462307E-11	1.607933E-10	1.737140E-12	1.000000E-9	1.000000E-9	1.000000E-9	1.000000E-10
170.494608	33.530415	2.500125E-10	1.462577E-11	1.604209E-10	1.757169E-12	1.000000E-9	1.000000E-9	1.000000E-9	1.000000E-10
170.997641	33.997791	2.501675E-10	1.439517E-11	1.606686E-10	1.762520E-12	1.000000E-9	1.000000E-9	1.000000E-9	1.000000E-10
171.499981	34.470585	2.504907E-10	1.437660E-11	1.609000E-10	1.761987E-12	1.000000E-9	1.000000E-9	1.000000E-9	1.000000E-10
172.002928	34.839088	2.506540E-10	1.437846E-11	1.607057E-10	1.779675E-12	1.000000E-9	1.000000E-9	1.000000E-9	1.000000E-10
172.503048	35.281101	2.499644E-10	1.437901E-11	1.607016E-10	1.810903E-12	1.000000E-9	1.000000E-9	1.000000E-9	1.000000E-10
172.995811	35.622154	2.499267E-10	1.437757E-11	1.611504E-10	1.764339E-12	1.000000E-9	1.000000E-9	1.000000E-9	1.000000E-10
173.495904	36.079811	2.499212E-10	1.437666E-11	1.610598E-10	1.738051E-12	1.000000E-9	1.000000E-9	1.000000E-9	1.000000E-10
173.997524	36.444527	2.501603E-10	1.438050E-11	1.609118E-10	1.827725E-12	1.000000E-9	1.000000E-9	1.000000E-9	1.000000E-10
174.496066	36.877594	2.504126E-10	1.437665E-11	1.604482E-10	1.831134E-12	1.000000E-9	1.000000E-9	1.000000E-9	1.000000E-10
174.996233	37.231491	2.505998E-10	1.445666E-11	1.601820E-10	1.811592E-12	1.000000E-9	1.000000E-9	1.000000E-9	1.000000E-10
175.496318	37.658863	2.506279E-10	1.462212E-11	1.606167E-10	1.788674E-12	1.000000E-9	1.000000E-9	1.000000E-9	1.000000E-10
175.997792	38.013504	2.501675E-10	1.447139E-11	1.607575E-10	1.762324E-12	1.000000E-9	1.000000E-9	1.000000E-9	1.000000E-10
176.497001	38.456715	2.500910E-10	1.437917E-11	1.611514E-10	1.871528E-12	1.000000E-9	1.000000E-9	1.000000E-9	1.000000E-10
176.996406	38.909351	2.499243E-10	1.459305E-11	1.605963E-10	1.907615E-12	1.000000E-9	1.000000E-9	1.000000E-9	1.000000E-10
177.498788	39.262867	2.497808E-10	1.457756E-11	1.599358E-10	1.835786E-12	1.000000E-9	1.000000E-9	1.000000E-9	1.000000E-10
177.996806	39.706451	2.496815E-10	1.437412E-11	1.601181E-10	1.820662E-12	1.000000E-9	1.000000E-9	1.000000E-9	1.000000E-10
178.503998	40.046703	2.498939E-10	1.426880E-11	1.601807E-10	1.786699E-12	1.000000E-9	1.000000E-9	1.000000E-9	1.000000E-10
178.999160	40.473793	2.499262E-10	1.413330E-11	1.604230E-10	1.772844E-12	1.000000E-9	1.000000E-9	1.000000E-9	1.000000E-10
179.495108	40.810452	2.499274E-10	1.413414E-11	1.603537E-10	1.762432E-12	1.000000E-9	1.000000E-9	1.000000E-9	1.000000E-10
179.999639	41.267937	2.499271E-10	1.413474E-11	1.601842E-10	1.783521E-12	1.000000E-9	1.000000E-9	1.000000E-9	1.000000E-10
180.495248	41.622288	2.499256E-10	1.413202E-11	1.603177E-10	1.787338E-12	1.000000E-9	1.000000E-9	1.000000E-9	1.000000E-10
180.997101	42.060436	2.506213E-10	1.412748E-11	1.604209E-10	1.786893E-12	1.000000E-9	1.000000E-9	1.000000E-9	1.000000E-10
181.498963	42.401310	2.508990E-10	1.412595E-11	1.604217E-10	1.746994E-12	1.000000E-9	1.000000E-9	1.000000E-9	1.000000E-10
181.998630	42.875862	2.494605E-10	1.399345E-11	1.603970E-10	1.689270E-12	1.000000E-9	1.000000E-9	1.000000E-9	1.000000E-10
182.496302	43.322357	2.493751E-10	1.388687E-11	1.601883E-10	1.757345E-12	1.000000E-9	1.000000E-9	1.000000E-9	1.000000E-10
182.998960	43.673153	2.491950E-10	1.408403E-11	1.601838E-10	1.786896E-12	1.000000E-9	1.000000E-9	1.000000E-9	1.000000E-10
183.498632	44.108986	2.493244E-10	1.407175E-11	1.601868E-10	1.716644E-12	1.000000E-9	1.000000E-9	1.000000E-9	1.000000E-10
183.998298	44.448662	2.494404E-10	1.363922E-11	1.600234E-10	1.732293E-12	1.000000E-9	1.000000E-9	1.000000E-9	1.000000E-10
184.498962	44.887573	2.504385E-10	1.364065E-11	1.599395E-10	1.787315E-12	1.000000E-9	1.000000E-9	1.000000E-9	1.000000E-10
184.997367	45.250084	2.505061E-10	1.363707E-11	1.604015E-10	1.761611E-12	1.000000E-9	1.000000E-9	1.000000E-9	1.000000E-10
185.499028	45.696072	2.489515E-10	1.379342E-11	1.603716E-10	1.738179E-12	1.000000E-9	1.000000E-9	1.000000E-9	1.000000E-10
185.997698	46.056519	2.491285E-10	1.387537E-11	1.601855E-10	1.719364E-12	1.000000E-9	1.000000E-9	1.000000E-9	1.000000E-10
186.497365	46.520901	2.494341E-10	1.387857E-11	1.603033E-10	1.719440E-12	1.000000E-9	1.000000E-9	1.000000E-9	1.000000E-10
187.000026	46.889744	2.486607E-10	1.393361E-11	1.604282E-10	1.787248E-12	1.000000E-9	1.000000E-9	1.000000E-9	1.000000E-10
187.497694	47.337532	2.482224E-10	1.412483E-11	1.609907E-10	1.744506E-12	1.000000E-9	1.000000E-9	1.000000E-9	1.000000E-10
187.999356	47.743889	2.495405E-10	1.400243E-11	1.611237E-10	1.665352E-12	1.000000E-9	1.000000E-9	1.000000E-9	1.000000E-10
188.498024	48.097603	2.493991E-10	1.387747E-11	1.606684E-10	1.710535E-12	1.000000E-9	1.000000E-9	1.000000E-9	1.000000E-10
188.997691	48.527428	2.482248E-10	1.369251E-11	1.605895E-10	1.737770E-12	1.000000E-9	1.000000E-9	1.000000E-9	1.000000E-10
189.497357	48.863537	2.484465E-10	1.364320E-11	1.604243E-10	1.803172E-12	1.000000E-9	1.000000E-9	1.000000E-9	1.000000E-10
189.999019	49.311989	2.487096E-10	1.387884E-11	1.601272E-10	1.794397E-12	1.000000E-9	1.000000E-9	1.000000E-9	1.000000E-10
190.496691	49.673153	2.494348E-10	1.380303E-11	1.599450E-10	1.713389E-12	1.000000E-9	1.000000E-9	1.000000E-9	1.000000E-10
191.001346	50.099476	2.496710E-10	1.363389E-11	1.593081E-10	1.735202E-12	1.000000E-9	1.000000E-9	1.000000E-9	1.000000E-10
191.498020	50.451767	2.489528E-10	1.363349E-11	1.594032E-10	1.762140E-12	1.000000E-9	1.000000E-9	1.000000E-9	1.000000E-10
191.997403	50.894638	2.490213E-10	1.363283E-11	1.604304E-10	1.691997E-12	1.000000E-9	1.000000E-9	1.000000E-9	1.000000E-10
192.495963	51.242634	2.491911E-10	1.362920E-11	1.599021E-10	1.668518E-12	1.000000E-9	1.000000E-9	1.000000E-9	1.000000E-10
192.999616	51.673904	2.494828E-10	1.371213E-11	1.592117E-10	1.811112E-12	1.000000E-9	1.000000E-9	1.000000E-9	1.000000E-10
193.497298	52.137600	2.496813E-10	1.412735E-11	1.600883E-10	1.811000E-12	1.000000E-9	1.000000E-9	1.000000E-9	1.000000E-10
193.999963	52.489029	2.486312E-10	1.391404E-11	1.604210E-10	1.811031E-12	1.000000E-9	1.000000E-9	1.000000E-9	1.000000E-10
194.496639	52.910007	2.484942E-10	1.363685E-11	1.599406E-10	1.797328E-12	1.000000E-9	1.000000E-9	1.000000E-9	1.000000E-10
194.995310	53.281498	2.487025E-10	1.381128E-11	1.600088E-10	1.786580E-12	1.000000E-9	1.000000E-9	1.000000E-9	1.000000E-10
195.498964	53.746227	2.488028E-10	1.388342E-11	1.601837E-10	1.766842E-12	1.000000E-9	1.000000E-9	1.000000E-9	1.000000E-10
195.999630	54.103634	2.489516E-10	1.364541E-11	1.603132E-10	1.757809E-12	1.000000E-9	1.000000E-9	1.000000E-9	1.000000E-10
196.498300	54.544025	2.482922E-10	1.352140E-11	1.604238E-10	1.714199E-12	1.000000E-9	1.000000E-9	1.000000E-9	1.000000E-10
196.998963	54.895016	2.479763E-10	1.315283E-11	1.598305E-10	1.742437E-12	1.000000E-9	1.000000E-9	1.000000E-9	1.000000E-10
197.497635	55.341694	2.493636E-10	1.341123E-11	1.597722E-10	1.786829E-12	1.000000E-9	1.000000E-9	1.000000E-9	1.000000E-10
197.996387	55.717232	2.491615E-10	1.364162E-11	1.604260E-10	1.803063E-12	1.000000E-9	1.000000E-9	1.000000E-9	1.000000E-10
198.494566	56.170326	2.482203E-10	1.364346E-11	1.601597E-10	1.811454E-12	1.000000E-9	1.000000E-9	1.000000E-9	1.000000E-10
198.998973	56.617298	2.487166E-10	1.364520E-11	1.596916E-10	1.742617E-12	1.000000E-9	1.000000E-9	1.000000E-9	1.000000E-10
199.499097	56.975239	2.491927E-10	1.364329E-11	1.598466E-10	1.748453E-12	1.000000E-9	1.000000E-9	1.000000E-9	1.000000E-10
200.004088	57.403088	2.482468E-10	1.355621E-11	1.599425E-10	1.786701E-12	1.000000E-9	1.000000E-9	1.000000E-9	1.000000E-10
200.494824	57.762657	2.479748E-10	1.339488E-11	1.603810E-10	1.810136E-12	1.000000E-9	1.000000E-9	1.000000E-9	1.000000E-10
200.996828	58.217663	2.479721E-10	1.369209E-11	1.602862E-10	1.835685E-12	1.000000E-9	1.000000E-9	1.000000E-9	1.000000E-10
201.494336	58.549603	2.485600E-10	1.387768E-11	1.596938E-10	1.721399E-12	1.000000E-9	1.000000E-9	1.000000E-9	1.000000E-10
201.997078	58.986820	2.496744E-10	1.387882E-11	1.598046E-10	1.690232E-12	1.000000E-9	1.000000E-9	1.000000E-9	1.000000E-10
202.494772	59.353813	2.487815E-10	1.383771E-11	1.599320E-10	1.713764E-12	1.000000E-9	1.000000E-9	1.000000E-9	1.000000E-10
202.996477	59.817001	2.482153E-10	1.363993E-11	1.601102E-10	1.698730E-12	1.000000E-9	1.000000E-9	1.000000E-9	1.000000E-10
203.496171	60.161198	2.484295E-10	1.364117E-11	1.601494E-10	1.665426E-12	1.000000E-9	1.000000E-9	1.000000E-9	1.000000E-10
204.000225	60.611000	2.483395E-10	1.363974E-11	1.592052E-10	1.708502E-12	1.000000E-9	1.000000E-9	1.000000E-9	1.000000E-10
204.505036	61.061649	2.477286E-10	1.364121E-11	1.593537E-10	1.738312E-12	1.000000E-9	1.000000E-9	1.000000E-9	1.000000E-10
204.995041	61.412868	2.477279E-10	1.364387E-11	1.596939E-10	1.738420E-12	1.000000E-9	1.000000E-9	1.000000E-9	1.000000E-10
205.494972	61.862511	2.477302E-10	1.388079E-11	1.598321E-10	1.751852E-12	1.000000E-9	1.000000E-9	1.000000E-9	1.000000E-10
206.002795	62.202183	2.487657E-10	1.387945E-11	1.599358E-10	1.835700E-12	1.000000E-9	1.000000E-9	1.000000E-9	1.000000E-10
206.495545	62.644611	2.491907E-10	1.388182E-11	1.597316E-10	1.793703E-12	1.000000E-9	1.000000E-9	1.000000E-9	1.000000E-10
206.997743	63.002697	2.474941E-10	1.388372E-11	1.595599E-10	1.737271E-12	1.000000E-9	1.000000E-9	1.000000E-9	1.000000E-10
207.496098	63.445286	2.478031E-10	1.388420E-11	1.587242E-10	1.771577E-12	1.000000E-9	1.000000E-9	1.000000E-9	1.000000E-10
207.995622	63.814617	2.486996E-10	1.347933E-11	1.593144E-10	1.786652E-12	1.000000E-9	1.000000E-9	1.000000E-9	1.000000E-10
208.495679	64.283806	2.485721E-10	1.342177E-11	1.601827E-10	1.645041E-12	1.000000E-9	1.000000E-9	1.000000E-9	1.000000E-10
208.997708	64.623375	2.484628E-10	1.364094E-11	1.600191E-10	1.666039E-12	1.000000E-9	1.000000E-9	1.000000E-9	1.000000E-10
209.496318	65.051163	2.475348E-10	1.354563E-11	1.599421E-10	1.737819E-12	1.000000E-9	1.000000E-9	1.000000E-9	1.000000E-10
210.001973	65.511948	2.474846E-10	1.339914E-11	1.601702E-10	1.737749E-12	1.000000E-9	1.000000E-9	1.000000E-9	1.000000E-10
210.495708	65.871323	2.489497E-10	1.372461E-11	1.600714E-10	1.737891E-12	1.000000E-9	1.000000E-9	1.000000E-9	1.000000E-10
211.000412	66.324341	2.483557E-10	1.388633E-11	1.596936E-10	1.757415E-12	1.000000E-9	1.000000E-9	1.000000E-9	1.000000E-10
211.495135	66.680367	2.473342E-10	1.365740E-11	1.596933E-10	1.756752E-12	1.000000E-9	1.000000E-9	1.000000E-9	1.000000E-10
212.005866	67.136505	2.482199E-10	1.363947E-11	1.596966E-10	1.689212E-12	1.000000E-9	1.000000E-9	1.000000E-9	1.000000E-10
212.498911	67.491180	2.487033E-10	1.363939E-11	1.598851E-10	1.697694E-12	1.000000E-9	1.000000E-9	1.000000E-9	1.000000E-10
213.001238	67.941177	2.484809E-10	1.364477E-11	1.598980E-10	1.713325E-12	1.000000E-9	1.000000E-9	1.000000E-9	1.000000E-10
213.497204	68.298737	2.484623E-10	1.364298E-11	1.592074E-10	1.744614E-12	1.000000E-9	1.000000E-9	1.000000E-9	1.000000E-10
214.000208	68.761185	2.484599E-10	1.364372E-11	1.593733E-10	1.762215E-12	1.000000E-9	1.000000E-9	1.000000E-9	1.000000E-10
214.496766	69.214935	2.486806E-10	1.364150E-11	1.596907E-10	1.762146E-12	1.000000E-9	1.000000E-9	1.000000E-9	1.000000E-10
214.999192	69.587128	2.489460E-10	1.364316E-11	1.590872E-10	1.757221E-12	1.000000E-9	1.000000E-9	1.000000E-9	1.000000E-10
215.503051	70.034454	2.480269E-10	1.364440E-11	1.587226E-10	1.737828E-12	1.000000E-9	1.000000E-9	1.000000E-9	1.000000E-10
216.002777	70.376053	2.477783E-10	1.364385E-11	1.593789E-10	1.748694E-12	1.000000E-9	1.000000E-9	1.000000E-9	1.000000E-10
216.496675	70.807472	2.489492E-10	1.379111E-11	1.596254E-10	1.762142E-12	1.000000E-9	1.000000E-9	1.000000E-9	1.000000E-10
216.997349	71.181488	2.488059E-10	1.388435E-11	1.604240E-10	1.692121E-12	1.000000E-9	1.000000E-9	1.000000E-9	1.000000E-10
217.497160	71.646378	2.484643E-10	1.388361E-11	1.604238E-10	1.664625E-12	1.000000E-9	1.000000E-9	1.000000E-9	1.000000E-10
217.994873	72.001465	2.487391E-10	1.388241E-11	1.604224E-10	1.689106E-12	1.000000E-9	1.000000E-9	1.000000E-9	1.000000E-10
218.497535	72.471214	2.489481E-10	1.388554E-11	1.595649E-10	1.696164E-12	1.000000E-9	1.000000E-9	1.000000E-9	1.000000E-10
218.994836	72.936028	2.485221E-10	1.388219E-11	1.592098E-10	1.713733E-12	1.000000E-9	1.000000E-9	1.000000E-9	1.000000E-10
219.495043	73.289482	2.483597E-10	1.388361E-11	1.596926E-10	1.742061E-12	1.000000E-9	1.000000E-9	1.000000E-9	1.000000E-10
219.996572	73.722000	2.477344E-10	1.371264E-11	1.598271E-10	1.762633E-12	1.000000E-9	1.000000E-9	1.000000E-9	1.000000E-10
220.499233	74.077950	2.484115E-10	1.363995E-11	1.601792E-10	1.783214E-12	1.000000E-9	1.000000E-9	1.000000E-9	1.000000E-10
221.006917	74.533768	2.494363E-10	1.364362E-11	1.597719E-10	1.783091E-12	1.000000E-9	1.000000E-9	1.000000E-9	1.000000E-10
221.494670	74.888283	2.490959E-10	1.370177E-11	1.594518E-10	1.761802E-12	1.000000E-9	1.000000E-9	1.000000E-9	1.000000E-10
221.995496	75.345139	2.489456E-10	1.388767E-11	1.594491E-10	1.742470E-12	1.000000E-9	1.000000E-9	1.000000E-9	1.000000E-10
222.495734	75.681587	2.494123E-10	1.375664E-11	1.594475E-10	1.713450E-12	1.000000E-9	1.000000E-9	1.000000E-9	1.000000E-10
222.996993	76.161377	2.488600E-10	1.364140E-11	1.594472E-10	1.778637E-12	1.000000E-9	1.000000E-9	1.000000E-9	1.000000E-10
223.496545	76.636421	2.470900E-10	1.364212E-11	1.593616E-10	1.810855E-12	1.000000E-9	1.000000E-9	1.000000E-9	1.000000E-10
223.998517	76.990311	2.475415E-10	1.366948E-11	1.592088E-10	1.741579E-12	1.000000E-9	1.000000E-9	1.000000E-9	1.000000E-10
224.494635	77.369522	2.479772E-10	1.388773E-11	1.588906E-10	1.743529E-12	1.000000E-9	1.000000E-9	1.000000E-9	1.000000E-10
224.997370	77.811745	2.485466E-10	1.379857E-11	1.587202E-10	1.761953E-12	1.000000E-9	1.000000E-9	1.000000E-9	1.000000E-10
225.496314	78.271194	2.487185E-10	1.364102E-11	1.596444E-10	1.749582E-12	1.000000E-9	1.000000E-9	1.000000E-9	1.000000E-10
225.996813	78.610641	2.489533E-10	1.379609E-11	1.597417E-10	1.737287E-12	1.000000E-9	1.000000E-9	1.000000E-9	1.000000E-10
226.494995	79.057999	2.487760E-10	1.388023E-11	1.599351E-10	1.737560E-12	1.000000E-9	1.000000E-9	1.000000E-9	1.000000E-10
227.006880	79.425446	2.484651E-10	1.366232E-11	1.597069E-10	1.740433E-12	1.000000E-9	1.000000E-9	1.000000E-9	1.000000E-10
227.496805	79.875000	2.481593E-10	1.369109E-11	1.594532E-10	1.786327E-12	1.000000E-9	1.000000E-9	1.000000E-9	1.000000E-10
228.001055	80.317543	2.479763E-10	1.388547E-11	1.594511E-10	1.778136E-12	1.000000E-9	1.000000E-9	1.000000E-9	1.000000E-10
228.496698	80.681343	2.486242E-10	1.376840E-11	1.594932E-10	1.762076E-12	1.000000E-9	1.000000E-9	1.000000E-9	1.000000E-10
228.999094	81.143150	2.487429E-10	1.364184E-11	1.601847E-10	1.731871E-12	1.000000E-9	1.000000E-9	1.000000E-9	1.000000E-10
229.494124	81.509315	2.489499E-10	1.382609E-11	1.600215E-10	1.713653E-12	1.000000E-9	1.000000E-9	1.000000E-9	1.000000E-10
229.998839	81.946877	2.483893E-10	1.388036E-11	1.596956E-10	1.779305E-12	1.000000E-9	1.000000E-9	1.000000E-9	1.000000E-10
230.495327	82.307495	2.477345E-10	1.364347E-11	1.595519E-10	1.778051E-12	1.000000E-9	1.000000E-9	1.000000E-9	1.000000E-10
230.997174	82.736511	2.482728E-10	1.364259E-11	1.594549E-10	1.737983E-12	1.000000E-9	1.000000E-9	1.000000E-9	1.000000E-10
231.495260	83.094284	2.484654E-10	1.364048E-11	1.598816E-10	1.737777E-12	1.000000E-9	1.000000E-9	1.000000E-9	1.000000E-10
231.996520	83.574913	2.484653E-10	1.363703E-11	1.598662E-10	1.738155E-12	1.000000E-9	1.000000E-9	1.000000E-9	1.000000E-10
232.505412	83.926292	2.479916E-10	1.363455E-11	1.594504E-10	1.720050E-12	1.000000E-9	1.000000E-9	1.000000E-9	1.000000E-10
232.996548	84.374260	2.468494E-10	1.385272E-11	1.596639E-10	1.713954E-12	1.000000E-9	1.000000E-9	1.000000E-9	1.000000E-10
233.496011	84.739349	2.474934E-10	1.384854E-11	1.599380E-10	1.737627E-12	1.000000E-9	1.000000E-9	1.000000E-9	1.000000E-10
233.997050	85.204407	2.479814E-10	1.363626E-11	1.595944E-10	1.731120E-12	1.000000E-9	1.000000E-9	1.000000E-9	1.000000E-10
234.496609	85.626045	2.475641E-10	1.374170E-11	1.594521E-10	1.713859E-12	1.000000E-9	1.000000E-9	1.000000E-9	1.000000E-10
235.000869	85.979874	2.475920E-10	1.388139E-11	1.594536E-10	1.700115E-12	1.000000E-9	1.000000E-9	1.000000E-9	1.000000E-10
235.495858	86.417976	2.482231E-10	1.353064E-11	1.593189E-10	1.689266E-12	1.000000E-9	1.000000E-9	1.000000E-9	1.000000E-10
235.999826	86.769241	2.478719E-10	1.339070E-11	1.589680E-10	1.769830E-12	1.000000E-9	1.000000E-9	1.000000E-9	1.000000E-10
236.495563	87.205360	2.473371E-10	1.362771E-11	1.591014E-10	1.776000E-12	1.000000E-9	1.000000E-9	1.000000E-9	1.000000E-10
236.996086	87.556160	2.471677E-10	1.357562E-11	1.592129E-10	1.689601E-12	1.000000E-9	1.000000E-9	1.000000E-9	1.000000E-10
237.495355	88.017448	2.470878E-10	1.339350E-11	1.592098E-10	1.707974E-12	1.000000E-9	1.000000E-9	1.000000E-9	1.000000E-10
237.998092	88.371780	2.477076E-10	1.352630E-11	1.592311E-10	1.737785E-12	1.000000E-9	1.000000E-9	1.000000E-9	1.000000E-10
238.496186	88.783630	2.479074E-10	1.364078E-11	1.594523E-10	1.721332E-12	1.000000E-9	1.000000E-9	1.000000E-9	1.000000E-10
238.996751	89.136345	2.484682E-10	1.344505E-11	1.593670E-10	1.713920E-12	1.000000E-9	1.000000E-9	1.000000E-9	1.000000E-10
239.495243	89.619865	2.477509E-10	1.341869E-11	1.592146E-10	1.737058E-12	1.000000E-9	1.000000E-9	1.000000E-9	1.000000E-10
239.999032	90.070473	2.470864E-10	1.364198E-11	1.587331E-10	1.748107E-12	1.000000E-9	1.000000E-9	1.000000E-9	1.000000E-10
240.494757	90.435982	2.477965E-10	1.346463E-11	1.584807E-10	1.786901E-12	1.000000E-9	1.000000E-9	1.000000E-9	1.000000E-10
240.998687	90.869652	2.479148E-10	1.315083E-11	1.591558E-10	1.775223E-12	1.000000E-9	1.000000E-9	1.000000E-9	1.000000E-10
241.500399	91.241562	2.470904E-10	1.345089E-11	1.592071E-10	1.762655E-12	1.000000E-9	1.000000E-9	1.000000E-9	1.000000E-10
241.999117	91.675247	2.471773E-10	1.364174E-11	1.592096E-10	1.705824E-12	1.000000E-9	1.000000E-9	1.000000E-9	1.000000E-10
242.496796	92.048729	2.473350E-10	1.341877E-11	1.590934E-10	1.696560E-12	1.000000E-9	1.000000E-9	1.000000E-9	1.000000E-10
242.997545	92.518227	2.473332E-10	1.344122E-11	1.589666E-10	1.810955E-12	1.000000E-9	1.000000E-9	1.000000E-9	1.000000E-10
243.494942	92.879227	2.473351E-10	1.364121E-11	1.587853E-10	1.811152E-12	1.000000E-9	1.000000E-9	1.000000E-9	1.000000E-10
243.995984	93.316940	2.466694E-10	1.364239E-11	1.587164E-10	1.811672E-12	1.000000E-9	1.000000E-9	1.000000E-9	1.000000E-10
244.494634	93.683243	2.467590E-10	1.363842E-11	1.584819E-10	1.752820E-12	1.000000E-9	1.000000E-9	1.000000E-9	1.000000E-10
244.995488	94.147003	2.474937E-10	1.345436E-11	1.585570E-10	1.713916E-12	1.000000E-9	1.000000E-9	1.000000E-9	1.000000E-10
245.496755	94.576988	2.474903E-10	1.339731E-11	1.587201E-10	1.714336E-12	1.000000E-9	1.000000E-9	1.000000E-9	1.000000E-10
245.996780	94.919998	2.474887E-10	1.363938E-11	1.585806E-10	1.713861E-12	1.000000E-9	1.000000E-9	1.000000E-9	1.000000E-10
246.494834	95.372093	2.474913E-10	1.364141E-11	1.584819E-10	1.714015E-12	1.000000E-9	1.000000E-9	1.000000E-9	1.000000E-10
246.996880	95.740509	2.474913E-10	1.363587E-11	1.588978E-10	1.724232E-12	1.000000E-9	1.000000E-9	1.000000E-9	1.000000E-10
247.497772	96.202774	2.477326E-10	1.349927E-11	1.589327E-10	1.738539E-12	1.000000E-9	1.000000E-9	1.000000E-9	1.000000E-10
247.998508	96.561661	2.475042E-10	1.339482E-11	1.587271E-10	1.738106E-12	1.000000E-9	1.000000E-9	1.000000E-9	1.000000E-10
248.495903	97.045105	2.468492E-10	1.360230E-11	1.587286E-10	1.738009E-12	1.000000E-9	1.000000E-9	1.000000E-9	1.000000E-10
248.996803	97.422722	2.471178E-10	1.364018E-11	1.587306E-10	1.666475E-12	1.000000E-9	1.000000E-9	1.000000E-9	1.000000E-10
249.494487	97.839233	2.473339E-10	1.364402E-11	1.585604E-10	1.682994E-12	1.000000E-9	1.000000E-9	1.000000E-9	1.000000E-10
250.005126	98.198746	2.478763E-10	1.354634E-11	1.584851E-10	1.738444E-12	1.000000E-9	1.000000E-9	1.000000E-9	1.000000E-10
250.495310	98.649521	2.479509E-10	1.339503E-11	1.587205E-10	1.751471E-12	1.000000E-9	1.000000E-9	1.000000E-9	1.000000E-10
250.996579	99.099136	2.477408E-10	1.339603E-11	1.587841E-10	1.762434E-12	1.000000E-9	1.000000E-9	1.000000E-9	1.000000E-10
251.495446	99.462875	2.476414E-10	1.339644E-11	1.589706E-10	1.704539E-12	1.000000E-9	1.000000E-9	1.000000E-9	1.000000E-10
251.996164	99.909126	2.474882E-10	1.339337E-11	1.587161E-10	1.695733E-12	1.000000E-9	1.000000E-9	1.000000E-9	1.000000E-10
252.494325	100.259056	2.470616E-10	1.339447E-11	1.584885E-10	1.762149E-12	1.000000E-9	1.000000E-9	1.000000E-9	1.000000E-10
252.997202	100.696671	2.468470E-10	1.339447E-11	1.582915E-10	1.744315E-12	1.000000E-9	1.000000E-9	1.000000E-9	1.000000E-10
253.503931	101.054466	2.470747E-10	1.339285E-11	1.582773E-10	1.713641E-12	1.000000E-9	1.000000E-9	1.000000E-9	1.000000E-10
253.994640	101.515930	2.469913E-10	1.339273E-11	1.587236E-10	1.698125E-12	1.000000E-9	1.000000E-9	1.000000E-9	1.000000E-10
254.499342	101.869759	2.466059E-10	1.339360E-11	1.585560E-10	1.689480E-12	1.000000E-9	1.000000E-9	1.000000E-9	1.000000E-10
254.995842	102.349068	2.471541E-10	1.339559E-11	1.582410E-10	1.667293E-12	1.000000E-9	1.000000E-9	1.000000E-9	1.000000E-10
255.493918	102.696991	2.477349E-10	1.339766E-11	1.582392E-10	1.686085E-12	1.000000E-9	1.000000E-9	1.000000E-9	1.000000E-10
255.998887	103.140709	2.477360E-10	1.331195E-11	1.582366E-10	1.762478E-12	1.000000E-9	1.000000E-9	1.000000E-9	1.000000E-10
256.493920	103.613281	2.476568E-10	1.315489E-11	1.582415E-10	1.726621E-12	1.000000E-9	1.000000E-9	1.000000E-9	1.000000E-10
256.998009	103.965492	2.463635E-10	1.330411E-11	1.584090E-10	1.689051E-12	1.000000E-9	1.000000E-9	1.000000E-9	1.000000E-10
257.496779	104.422462	2.463632E-10	1.339876E-11	1.592084E-10	1.671048E-12	1.000000E-9	1.000000E-9	1.000000E-9	1.000000E-10
258.008473	104.792961	2.463606E-10	1.339814E-11	1.590940E-10	1.666439E-12	1.000000E-9	1.000000E-9	1.000000E-9	1.000000E-10
258.495857	105.251961	2.469461E-10	1.335233E-11	1.589663E-10	1.713886E-12	1.000000E-9	1.000000E-9	1.000000E-9	1.000000E-10
258.994957	105.609383	2.473384E-10	1.315046E-11	1.586016E-10	1.720773E-12	1.000000E-9	1.000000E-9	1.000000E-9	1.000000E-10
259.494770	106.070053	2.467044E-10	1.326308E-11	1.584794E-10	1.738499E-12	1.000000E-9	1.000000E-9	1.000000E-9	1.000000E-10
259.996506	106.429863	2.467520E-10	1.340092E-11	1.587233E-10	1.708834E-12	1.000000E-9	1.000000E-9	1.000000E-9	1.000000E-10
260.494906	106.896912	2.474937E-10	1.339847E-11	1.587255E-10	1.689405E-12	1.000000E-9	1.000000E-9	1.000000E-9	1.000000E-10
260.996523	107.285225	2.472092E-10	1.339679E-11	1.587230E-10	1.668355E-12	1.000000E-9	1.000000E-9	1.000000E-9	1.000000E-10
261.494982	107.733398	2.468478E-10	1.363209E-11	1.583093E-10	1.675434E-12	1.000000E-9	1.000000E-9	1.000000E-9	1.000000E-10
261.996832	108.176910	2.470229E-10	1.363713E-11	1.579925E-10	1.737776E-12	1.000000E-9	1.000000E-9	1.000000E-9	1.000000E-10
262.505720	108.542900	2.470954E-10	1.363747E-11	1.582092E-10	1.726823E-12	1.000000E-9	1.000000E-9	1.000000E-9	1.000000E-10
262.996139	108.967033	2.477372E-10	1.336334E-11	1.582627E-10	1.712855E-12	1.000000E-9	1.000000E-9	1.000000E-9	1.000000E-10
263.496092	109.320244	2.473832E-10	1.315218E-11	1.584801E-10	1.781078E-12	1.000000E-9	1.000000E-9	1.000000E-9	1.000000E-10
263.996233	109.783112	2.463597E-10	1.315312E-11	1.582912E-10	1.810451E-12	1.000000E-9	1.000000E-9	1.000000E-9	1.000000E-10
264.495943	110.143745	2.468681E-10	1.318367E-11	1.580005E-10	1.694167E-12	1.000000E-9	1.000000E-9	1.000000E-9	1.000000E-10
264.995689	110.607475	2.473326E-10	1.339316E-11	1.578298E-10	1.701541E-12	1.000000E-9	1.000000E-9	1.000000E-9	1.000000E-10
265.507320	110.980980	2.476686E-10	1.339336E-11	1.577534E-10	1.737882E-12	1.000000E-9	1.000000E-9	1.000000E-9	1.000000E-10
265.995840	111.454597	2.475917E-10	1.339250E-11	1.582243E-10	1.724805E-12	1.000000E-9	1.000000E-9	1.000000E-9	1.000000E-10
266.498416	111.786644	2.463630E-10	1.339337E-11	1.582399E-10	1.713509E-12	1.000000E-9	1.000000E-9	1.000000E-9	1.000000E-10
266.997434	112.246056	2.468670E-10	1.339278E-11	1.582430E-10	1.693823E-12	1.000000E-9	1.000000E-9	1.000000E-9	1.000000E-10
267.501486	112.696472	2.477397E-10	1.339475E-11	1.581153E-10	1.691528E-12	1.000000E-9	1.000000E-9	1.000000E-9	1.000000E-10
267.996665	113.032585	2.471601E-10	1.344646E-11	1.579998E-10	1.713688E-12	1.000000E-9	1.000000E-9	1.000000E-9	1.000000E-10
268.494320	113.473412	2.468511E-10	1.363812E-11	1.583736E-10	1.730642E-12	1.000000E-9	1.000000E-9	1.000000E-9	1.000000E-10
269.002803	113.820503	2.463962E-10	1.351558E-11	1.584870E-10	1.762528E-12	1.000000E-9	1.000000E-9	1.000000E-9	1.000000E-10
269.499694	114.297043	2.461748E-10	1.339826E-11	1.587180E-10	1.670931E-12	1.000000E-9	1.000000E-9	1.000000E-9	1.000000E-10
270.004349	114.641922	2.453895E-10	1.321073E-11	1.585530E-10	1.616200E-12	1.000000E-9	1.000000E-9	1.000000E-9	1.000000E-10
270.497109	115.094116	2.459787E-10	1.315290E-11	1.582355E-10	1.728094E-12	1.000000E-9	1.000000E-9	1.000000E-9	1.000000E-10
270.998727	115.446808	2.466034E-10	1.315164E-11	1.583905E-10	1.733335E-12	1.000000E-9	1.000000E-9	1.000000E-9	1.000000E-10
271.495682	115.866920	2.467900E-10	1.323540E-11	1.584828E-10	1.714298E-12	1.000000E-9	1.000000E-9	1.000000E-9	1.000000E-10
271.997136	116.218163	2.468503E-10	1.339549E-11	1.586994E-10	1.702526E-12	1.000000E-9	1.000000E-9	1.000000E-9	1.000000E-10
272.504530	116.664497	2.468487E-10	1.339458E-11	1.587238E-10	1.689620E-12	1.000000E-9	1.000000E-9	1.000000E-9	1.000000E-10
272.994687	117.107895	2.467678E-10	1.339663E-11	1.587240E-10	1.725981E-12	1.000000E-9	1.000000E-9	1.000000E-9	1.000000E-10
273.496535	117.460068	2.466037E-10	1.340006E-11	1.582770E-10	1.736910E-12	1.000000E-9	1.000000E-9	1.000000E-9	1.000000E-10
273.997357	117.917229	2.466069E-10	1.335769E-11	1.577530E-10	1.689291E-12	1.000000E-9	1.000000E-9	1.000000E-9	1.000000E-10
274.494854	118.260345	2.466064E-10	1.315254E-11	1.577567E-10	1.689151E-12	1.000000E-9	1.000000E-9	1.000000E-9	1.000000E-10
274.996880	118.694473	2.470375E-10	1.315178E-11	1.577647E-10	1.688879E-12	1.000000E-9	1.000000E-9	1.000000E-9	1.000000E-10
275.495799	119.073700	2.471290E-10	1.315285E-11	1.584789E-10	1.745710E-12	1.000000E-9	1.000000E-9	1.000000E-9	1.000000E-10
275.995830	119.540382	2.473385E-10	1.315292E-11	1.584112E-10	1.786573E-12	1.000000E-9	1.000000E-9	1.000000E-9	1.000000E-10
276.497787	119.867844	2.471357E-10	1.315328E-11	1.582428E-10	1.703963E-12	1.000000E-9	1.000000E-9	1.000000E-9	1.000000E-10
276.997972	120.322250	2.468550E-10	1.339767E-11	1.581060E-10	1.702594E-12	1.000000E-9	1.000000E-9	1.000000E-9	1.000000E-10
277.494688	120.753448	2.459950E-10	1.333550E-11	1.579961E-10	1.786691E-12	1.000000E-9	1.000000E-9	1.000000E-9	1.000000E-10
277.995469	121.101227	2.456312E-10	1.315409E-11	1.581972E-10	1.755198E-12	1.000000E-9	1.000000E-9	1.000000E-9	1.000000E-10
278.493182	121.525398	2.468448E-10	1.315320E-11	1.581758E-10	1.713352E-12	1.000000E-9	1.000000E-9	1.000000E-9	1.000000E-10
279.001096	121.903656	2.467331E-10	1.315424E-11	1.577492E-10	1.713738E-12	1.000000E-9	1.000000E-9	1.000000E-9	1.000000E-10
279.494785	122.385918	2.463630E-10	1.315336E-11	1.580542E-10	1.713625E-12	1.000000E-9	1.000000E-9	1.000000E-9	1.000000E-10
279.995387	122.751938	2.463616E-10	1.312811E-11	1.584790E-10	1.665549E-12	1.000000E-9	1.000000E-9	1.000000E-9	1.000000E-10
280.497187	123.199799	2.463604E-10	1.290707E-11	1.586439E-10	1.682192E-12	1.000000E-9	1.000000E-9	1.000000E-9	1.000000E-10
280.999210	123.564857	2.459645E-10	1.309628E-11	1.587239E-10	1.737946E-12	1.000000E-9	1.000000E-9	1.000000E-9	1.000000E-10
281.496560	123.997040	2.459932E-10	1.339651E-11	1.584904E-10	1.699605E-12	1.000000E-9	1.000000E-9	1.000000E-9	1.000000E-10
281.999219	124.341988	2.470936E-10	1.323771E-11	1.585368E-10	1.664865E-12	1.000000E-9	1.000000E-9	1.000000E-9	1.000000E-10
282.497151	124.778961	2.468246E-10	1.315385E-11	1.587176E-10	1.587111E-12	1.000000E-9	1.000000E-9	1.000000E-9	1.000000E-10
283.003347	125.259178	2.463629E-10	1.338587E-11	1.584732E-10	1.579948E-12	1.000000E-9	1.000000E-9	1.000000E-9	1.000000E-10
283.498838	125.618973	2.466799E-10	1.334742E-11	1.582396E-10	1.714159E-12	1.000000E-9	1.000000E-9	1.000000E-9	1.000000E-10
283.996522	126.065430	2.468509E-10	1.315161E-11	1.580510E-10	1.722539E-12	1.000000E-9	1.000000E-9	1.000000E-9	1.000000E-10
284.496672	126.443016	2.466219E-10	1.315371E-11	1.579973E-10	1.737885E-12	1.000000E-9	1.000000E-9	1.000000E-9	1.000000E-10
284.996864	126.889641	2.465500E-10	1.315105E-11	1.579968E-10	1.675804E-12	1.000000E-9	1.000000E-9	1.000000E-9	1.000000E-10
285.496335	127.244698	2.463587E-10	1.315482E-11	1.580808E-10	1.640167E-12	1.000000E-9	1.000000E-9	1.000000E-9	1.000000E-10
285.996256	127.706848	2.467283E-10	1.314141E-11	1.582359E-10	1.685710E-12	1.000000E-9	1.000000E-9	1.000000E-9	1.000000E-10
286.496106	128.043900	2.470926E-10	1.291114E-11	1.582384E-10	1.689483E-12	1.000000E-9	1.000000E-9	1.000000E-9	1.000000E-10
286.995933	128.493286	2.465241E-10	1.299738E-11	1.582402E-10	1.689223E-12	1.000000E-9	1.000000E-9	1.000000E-9	1.000000E-10
287.496252	128.843506	2.463472E-10	1.315716E-11	1.584605E-10	1.725946E-12	1.000000E-9	1.000000E-9	1.000000E-9	1.000000E-10
287.995621	129.285980	2.461167E-10	1.300221E-11	1.583853E-10	1.762482E-12	1.000000E-9	1.000000E-9	1.000000E-9	1.000000E-10
288.494844	129.750259	2.460387E-10	1.291322E-11	1.579942E-10	1.762711E-12	1.000000E-9	1.000000E-9	1.000000E-9	1.000000E-10
288.995293	130.097015	2.458697E-10	1.336101E-11	1.578789E-10	1.758074E-12	1.000000E-9	1.000000E-9	1.000000E-9	1.000000E-10
289.495642	130.536392	2.464829E-10	1.335916E-11	1.577549E-10	1.665160E-12	1.000000E-9	1.000000E-9	1.000000E-9	1.000000E-10
289.999197	130.893906	2.468481E-10	1.315656E-11	1.581185E-10	1.656999E-12	1.000000E-9	1.000000E-9	1.000000E-9	1.000000E-10
290.494144	131.348724	2.468464E-10	1.304349E-11	1.582302E-10	1.640961E-12	1.000000E-9	1.000000E-9	1.000000E-9	1.000000E-10
291.001832	131.690765	2.466655E-10	1.290797E-11	1.579960E-10	1.716508E-12	1.000000E-9	1.000000E-9	1.000000E-9	1.000000E-10
291.496953	132.144073	2.458700E-10	1.308781E-11	1.579938E-10	1.762665E-12	1.000000E-9	1.000000E-9	1.000000E-9	1.000000E-10
292.007699	132.500351	2.463260E-10	1.314883E-11	1.579948E-10	1.675849E-12	1.000000E-9	1.000000E-9	1.000000E-9	1.000000E-10
292.494699	132.950653	2.468454E-10	1.314734E-11	1.582867E-10	1.681525E-12	1.000000E-9	1.000000E-9	1.000000E-9	1.000000E-10
292.995681	133.305374	2.463060E-10	1.315039E-11	1.584821E-10	1.762520E-12	1.000000E-9	1.000000E-9	1.000000E-9	1.000000E-10
293.495904	133.771805	2.461194E-10	1.314830E-11	1.580573E-10	1.718987E-12	1.000000E-9	1.000000E-9	1.000000E-9	1.000000E-10
293.996419	134.222427	2.463568E-10	1.314833E-11	1.579612E-10	1.664888E-12	1.000000E-9	1.000000E-9	1.000000E-9	1.000000E-10
294.495586	134.583633	2.463556E-10	1.314670E-11	1.577527E-10	1.647529E-12	1.000000E-9	1.000000E-9	1.000000E-9	1.000000E-10
294.995705	135.018967	2.463557E-10	1.314900E-11	1.578624E-10	1.641122E-12	1.000000E-9	1.000000E-9	1.000000E-9	1.000000E-10
295.495546	135.361618	2.462170E-10	1.311276E-11	1.579959E-10	1.762523E-12	1.000000E-9	1.000000E-9	1.000000E-9	1.000000E-10
295.996546	135.812698	2.461119E-10	1.290797E-11	1.581652E-10	1.749112E-12	1.000000E-9	1.000000E-9	1.000000E-9	1.000000E-10
296.496526	136.174011	2.459052E-10	1.301509E-11	1.582276E-10	1.714365E-12	1.000000E-9	1.000000E-9	1.000000E-9	1.000000E-10
296.995462	136.608337	2.459028E-10	1.315259E-11	1.575108E-10	1.713858E-12	1.000000E-9	1.000000E-9	1.000000E-9	1.000000E-10
297.496940	136.989120	2.461143E-10	1.280228E-11	1.575772E-10	1.713743E-12	1.000000E-9	1.000000E-9	1.000000E-9	1.000000E-10
297.999391	137.424957	2.459033E-10	1.266132E-11	1.577515E-10	1.672264E-12	1.000000E-9	1.000000E-9	1.000000E-9	1.000000E-10
298.494826	137.778061	2.456250E-10	1.290898E-11	1.578954E-10	1.655508E-12	1.000000E-9	1.000000E-9	1.000000E-9	1.000000E-10
298.996860	138.223038	2.459646E-10	1.290665E-11	1.579981E-10	1.591802E-12	1.000000E-9	1.000000E-9	1.000000E-9	1.000000E-10
299.494090	138.694824	2.461132E-10	1.290680E-11	1.575926E-10	1.620972E-12	1.000000E-9	1.000000E-9	1.000000E-9	1.000000E-10
299.996798	139.066406	2.456364E-10	1.304539E-11	1.575107E-10	1.665119E-12	1.000000E-9	1.000000E-9	1.000000E-9	1.000000E-10
300.496476	139.497940	2.456250E-10	1.315590E-11	1.575110E-10	1.665370E-12	1.000000E-9	1.000000E-9	1.000000E-9	1.000000E-10
300.998206	139.858078	2.456286E-10	1.295745E-11	1.576057E-10	1.665430E-12	1.000000E-9	1.000000E-9	1.000000E-9	1.000000E-10
301.497292	140.311325	2.461427E-10	1.293241E-11	1.577522E-10	1.711698E-12	1.000000E-9	1.000000E-9	1.000000E-9	1.000000E-10
301.995766	140.660751	2.466026E-10	1.315190E-11	1.577514E-10	1.713619E-12	1.000000E-9	1.000000E-9	1.000000E-9	1.000000E-10
302.495337	141.090485	2.458125E-10	1.305771E-11	1.577500E-10	1.713355E-12	1.000000E-9	1.000000E-9	1.000000E-9	1.000000E-10
302.998093	141.443329	2.457362E-10	1.290328E-11	1.572954E-10	1.726104E-12	1.000000E-9	1.000000E-9	1.000000E-9	1.000000E-10
303.493979	141.876373	2.468474E-10	1.306112E-11	1.572664E-10	1.738110E-12	1.000000E-9	1.000000E-9	1.000000E-9	1.000000E-10
304.003187	142.321365	2.462965E-10	1.315079E-11	1.572653E-10	1.698612E-12	1.000000E-9	1.000000E-9	1.000000E-9	1.000000E-10
304.497623	142.680969	2.453851E-10	1.291602E-11	1.573915E-10	1.686899E-12	1.000000E-9	1.000000E-9	1.000000E-9	1.000000E-10
304.995980	143.142380	2.455457E-10	1.301331E-11	1.575122E-10	1.664686E-12	1.000000E-9	1.000000E-9	1.000000E-9	1.000000E-10
305.496707	143.498688	2.456271E-10	1.339255E-11	1.582763E-10	1.673706E-12	1.000000E-9	1.000000E-9	1.000000E-9	1.000000E-10
306.001525	143.934875	2.460833E-10	1.314521E-11	1.583721E-10	1.689136E-12	1.000000E-9	1.000000E-9	1.000000E-9	1.000000E-10
306.495213	144.279602	2.462873E-10	1.290469E-11	1.570245E-10	1.643477E-12	1.000000E-9	1.000000E-9	1.000000E-9	1.000000E-10
306.997451	144.720306	2.468485E-10	1.290306E-11	1.572789E-10	1.616315E-12	1.000000E-9	1.000000E-9	1.000000E-9	1.000000E-10
307.496256	145.084442	2.462305E-10	1.288486E-11	1.577558E-10	1.683423E-12	1.000000E-9	1.000000E-9	1.000000E-9	1.000000E-10
307.995804	145.525070	2.456308E-10	1.266222E-11	1.574457E-10	1.679509E-12	1.000000E-9	1.000000E-9	1.000000E-9	1.000000E-10
308.494631	145.873428	2.456284E-10	1.274728E-11	1.572728E-10	1.640790E-12	1.000000E-9	1.000000E-9	1.000000E-9	1.000000E-10
308.997415	146.301819	2.456126E-10	1.290664E-11	1.570442E-10	1.664244E-12	1.000000E-9	1.000000E-9	1.000000E-9	1.000000E-10
309.493953	146.777069	2.453861E-10	1.290730E-11	1.570775E-10	1.689416E-12	1.000000E-9	1.000000E-9	1.000000E-9	1.000000E-10
310.001600	147.104935	2.453871E-10	1.290800E-11	1.572700E-10	1.651335E-12	1.000000E-9	1.000000E-9	1.000000E-9	1.000000E-10
310.494503	147.564819	2.453869E-10	1.312451E-11	1.576196E-10	1.642673E-12	1.000000E-9	1.000000E-9	1.000000E-9	1.000000E-10
310.999742	147.926392	2.461293E-10	1.314729E-11	1.579967E-10	1.688771E-12	1.000000E-9	1.000000E-9	1.000000E-9	1.000000E-10
311.493808	148.359192	2.466021E-10	1.314880E-11	1.578118E-10	1.689362E-12	1.000000E-9	1.000000E-9	1.000000E-9	1.000000E-10
311.996071	148.719269	2.457308E-10	1.314877E-11	1.577601E-10	1.689265E-12	1.000000E-9	1.000000E-9	1.000000E-9	1.000000E-10
312.503034	149.173843	2.457127E-10	1.314993E-11	1.579959E-10	1.660757E-12	1.000000E-9	1.000000E-9	1.000000E-9	1.000000E-10
312.995724	149.545059	2.461159E-10	1.279466E-11	1.577756E-10	1.640486E-12	1.000000E-9	1.000000E-9	1.000000E-9	1.000000E-10
313.495859	149.962387	2.456696E-10	1.267371E-11	1.572659E-10	1.723736E-12	1.000000E-9	1.000000E-9	1.000000E-9	1.000000E-10
313.994576	150.336456	2.451414E-10	1.290704E-11	1.579851E-10	1.729729E-12	1.000000E-9	1.000000E-9	1.000000E-9	1.000000E-10
314.496817	150.813171	2.458549E-10	1.297761E-11	1.584792E-10	1.689536E-12	1.000000E-9	1.000000E-9	1.000000E-9	1.000000E-10
314.996478	151.238602	2.461176E-10	1.314803E-11	1.574179E-10	1.700249E-12	1.000000E-9	1.000000E-9	1.000000E-9	1.000000E-10
315.493856	151.601944	2.461176E-10	1.300425E-11	1.573377E-10	1.713523E-12	1.000000E-9	1.000000E-9	1.000000E-9	1.000000E-10
315.994823	152.025497	2.461891E-10	1.290524E-11	1.577517E-10	1.661884E-12	1.000000E-9	1.000000E-9	1.000000E-9	1.000000E-10
316.500687	152.360886	2.463600E-10	1.290001E-11	1.572464E-10	1.640486E-12	1.000000E-9	1.000000E-9	1.000000E-9	1.000000E-10
316.994653	152.790863	2.455485E-10	1.293645E-11	1.565396E-10	1.712869E-12	1.000000E-9	1.000000E-9	1.000000E-9	1.000000E-10
317.496345	153.142136	2.448935E-10	1.314542E-11	1.577092E-10	1.707276E-12	1.000000E-9	1.000000E-9	1.000000E-9	1.000000E-10
317.995757	153.583328	2.457063E-10	1.304275E-11	1.582346E-10	1.689760E-12	1.000000E-9	1.000000E-9	1.000000E-9	1.000000E-10
318.493587	153.951218	2.459256E-10	1.290162E-11	1.577641E-10	1.676039E-12	1.000000E-9	1.000000E-9	1.000000E-9	1.000000E-10
318.998448	154.384628	2.463568E-10	1.290140E-11	1.577538E-10	1.664812E-12	1.000000E-9	1.000000E-9	1.000000E-9	1.000000E-10
319.495905	154.756897	2.459515E-10	1.290149E-11	1.577497E-10	1.624643E-12	1.000000E-9	1.000000E-9	1.000000E-9	1.000000E-10
319.994272	155.177261	2.453830E-10	1.290089E-11	1.574841E-10	1.624016E-12	1.000000E-9	1.000000E-9	1.000000E-9	1.000000E-10
320.493800	155.598969	2.462144E-10	1.290273E-11	1.572622E-10	1.689362E-12	1.000000E-9	1.000000E-9	1.000000E-9	1.000000E-10
320.997468	155.948486	2.466002E-10	1.290042E-11	1.574597E-10	1.670332E-12	1.000000E-9	1.000000E-9	1.000000E-9	1.000000E-10
321.494209	156.406479	2.456627E-10	1.290032E-11	1.575097E-10	1.640575E-12	1.000000E-9	1.000000E-9	1.000000E-9	1.000000E-10
321.998265	156.747345	2.457543E-10	1.290299E-11	1.575108E-10	1.705076E-12	1.000000E-9	1.000000E-9	1.000000E-9	1.000000E-10
322.494067	157.162292	2.461154E-10	1.270203E-11	1.576053E-10	1.737856E-12	1.000000E-9	1.000000E-9	1.000000E-9	1.000000E-10
322.998795	157.498596	2.458564E-10	1.268503E-11	1.577501E-10	1.714232E-12	1.000000E-9	1.000000E-9	1.000000E-9	1.000000E-10
323.494529	157.934387	2.456253E-10	1.290221E-11	1.579190E-10	1.713412E-12	1.000000E-9	1.000000E-9	1.000000E-9	1.000000E-10
323.998558	158.303146	2.450292E-10	1.290411E-11	1.579964E-10	1.713605E-12	1.000000E-9	1.000000E-9	1.000000E-9	1.000000E-10
324.493483	158.708420	2.449434E-10	1.290311E-11	1.570691E-10	1.725906E-12	1.000000E-9	1.000000E-9	1.000000E-9	1.000000E-10
324.999238	159.039322	2.453858E-10	1.274272E-11	1.571967E-10	1.737700E-12	1.000000E-9	1.000000E-9	1.000000E-9	1.000000E-10
325.497164	159.466843	2.456603E-10	1.266043E-11	1.577541E-10	1.678620E-12	1.000000E-9	1.000000E-9	1.000000E-9	1.000000E-10
325.995071	159.914383	2.461133E-10	1.266188E-11	1.583740E-10	1.669999E-12	1.000000E-9	1.000000E-9	1.000000E-9	1.000000E-10
326.496639	160.244583	2.456352E-10	1.276818E-11	1.589650E-10	1.737514E-12	1.000000E-9	1.000000E-9	1.000000E-9	1.000000E-10
326.996970	160.653381	2.453841E-10	1.315208E-11	1.578204E-10	1.745972E-12	1.000000E-9	1.000000E-9	1.000000E-9	1.000000E-10
327.495639	161.009995	2.458460E-10	1.302394E-11	1.575333E-10	1.762268E-12	1.000000E-9	1.000000E-9	1.000000E-9	1.000000E-10
327.996942	161.444885	2.458736E-10	1.290788E-11	1.577551E-10	1.714370E-12	1.000000E-9	1.000000E-9	1.000000E-9	1.000000E-10
328.494614	161.805740	2.458754E-10	1.290648E-11	1.580078E-10	1.688996E-12	1.000000E-9	1.000000E-9	1.000000E-9	1.000000E-10
329.003273	162.241516	2.457486E-10	1.292022E-11	1.584755E-10	1.666082E-12	1.000000E-9	1.000000E-9	1.000000E-9	1.000000E-10
329.495730	162.573151	2.456302E-10	1.315416E-11	1.575545E-10	1.669875E-12	1.000000E-9	1.000000E-9	1.000000E-9	1.000000E-10
329.995955	162.974304	2.456284E-10	1.307121E-11	1.570222E-10	1.688896E-12	1.000000E-9	1.000000E-9	1.000000E-9	1.000000E-10
330.498636	163.318420	2.456533E-10	1.290685E-11	1.572419E-10	1.712159E-12	1.000000E-9	1.000000E-9	1.000000E-9	1.000000E-10
330.996283	163.791245	2.461199E-10	1.275871E-11	1.571740E-10	1.737744E-12	1.000000E-9	1.000000E-9	1.000000E-9	1.000000E-10
331.493763	164.205521	2.461165E-10	1.266366E-11	1.567788E-10	1.682230E-12	1.000000E-9	1.000000E-9	1.000000E-9	1.000000E-10
331.999212	164.555130	2.461189E-10	1.288231E-11	1.572298E-10	1.665643E-12	1.000000E-9	1.000000E-9	1.000000E-9	1.000000E-10
332.495039	164.985413	2.458193E-10	1.290851E-11	1.577504E-10	1.689027E-12	1.000000E-9	1.000000E-9	1.000000E-9	1.000000E-10
332.996746	165.362167	2.456286E-10	1.290659E-11	1.572134E-10	1.689198E-12	1.000000E-9	1.000000E-9	1.000000E-9	1.000000E-10
333.495227	165.765167	2.456292E-10	1.301526E-11	1.570259E-10	1.689201E-12	1.000000E-9	1.000000E-9	1.000000E-9	1.000000E-10
333.993952	166.115692	2.456668E-10	1.314951E-11	1.570217E-10	1.674800E-12	1.000000E-9	1.000000E-9	1.000000E-9	1.000000E-10
334.498614	166.524811	2.458717E-10	1.297237E-11	1.570259E-10	1.664882E-12	1.000000E-9	1.000000E-9	1.000000E-9	1.000000E-10
334.996714	166.836319	2.454449E-10	1.290095E-11	1.570231E-10	1.728203E-12	1.000000E-9	1.000000E-9	1.000000E-9	1.000000E-10
335.495382	167.288361	2.448974E-10	1.266089E-11	1.570200E-10	1.727285E-12	1.000000E-9	1.000000E-9	1.000000E-9	1.000000E-10
335.996228	167.626541	2.445458E-10	1.273172E-11	1.570201E-10	1.664822E-12	1.000000E-9	1.000000E-9	1.000000E-9	1.000000E-10
336.494232	168.049881	2.444125E-10	1.290655E-11	1.574365E-10	1.654525E-12	1.000000E-9	1.000000E-9	1.000000E-9	1.000000E-10
336.997366	168.484238	2.444139E-10	1.290675E-11	1.575754E-10	1.640721E-12	1.000000E-9	1.000000E-9	1.000000E-9	1.000000E-10
337.493310	168.838470	2.446845E-10	1.290460E-11	1.579939E-10	1.727808E-12	1.000000E-9	1.000000E-9	1.000000E-9	1.000000E-10
337.994553	169.283844	2.453849E-10	1.290511E-11	1.575990E-10	1.762165E-12	1.000000E-9	1.000000E-9	1.000000E-9	1.000000E-10
338.498897	169.614243	2.452528E-10	1.291076E-11	1.570277E-10	1.617914E-12	1.000000E-9	1.000000E-9	1.000000E-9	1.000000E-10
338.997163	170.032089	2.451418E-10	1.290962E-11	1.570251E-10	1.622351E-12	1.000000E-9	1.000000E-9	1.000000E-9	1.000000E-10
339.493878	170.362228	2.449390E-10	1.281524E-11	1.570250E-10	1.640625E-12	1.000000E-9	1.000000E-9	1.000000E-9	1.000000E-10
339.996407	170.800247	2.449223E-10	1.266779E-11	1.565487E-10	1.653681E-12	1.000000E-9	1.000000E-9	1.000000E-9	1.000000E-10
340.493405	171.139587	2.451457E-10	1.266811E-11	1.565349E-10	1.665423E-12	1.000000E-9	1.000000E-9	1.000000E-9	1.000000E-10
340.995115	171.574066	2.452329E-10	1.265725E-11	1.565358E-10	1.664822E-12	1.000000E-9	1.000000E-9	1.000000E-9	1.000000E-10
341.497147	172.003143	2.453851E-10	1.265617E-11	1.570474E-10	1.669464E-12	1.000000E-9	1.000000E-9	1.000000E-9	1.000000E-10
341.997813	172.373337	2.453844E-10	1.265691E-11	1.575072E-10	1.713930E-12	1.000000E-9	1.000000E-9	1.000000E-9	1.000000E-10
342.493854	172.815247	2.453868E-10	1.265792E-11	1.571254E-10	1.687425E-12	1.000000E-9	1.000000E-9	1.000000E-9	1.000000E-10
342.994996	173.168518	2.456145E-10	1.265792E-11	1.570220E-10	1.640919E-12	1.000000E-9	1.000000E-9	1.000000E-9	1.000000E-10
343.495206	173.591431	2.456871E-10	1.266016E-11	1.570227E-10	1.703812E-12	1.000000E-9	1.000000E-9	1.000000E-9	1.000000E-10
343.997872	173.946396	2.458773E-10	1.284877E-11	1.570242E-10	1.738501E-12	1.000000E-9	1.000000E-9	1.000000E-9	1.000000E-10
344.495260	174.374329	2.452770E-10	1.290206E-11	1.570219E-10	1.694098E-12	1.000000E-9	1.000000E-9	1.000000E-9	1.000000E-10
344.998187	174.733963	2.446585E-10	1.290087E-11	1.570227E-10	1.699175E-12	1.000000E-9	1.000000E-9	1.000000E-9	1.000000E-10
345.495899	175.159210	2.442802E-10	1.281403E-11	1.570214E-10	1.737955E-12	1.000000E-9	1.000000E-9	1.000000E-9	1.000000E-10
345.997834	175.525925	2.442018E-10	1.265619E-11	1.572460E-10	1.691492E-12	1.000000E-9	1.000000E-9	1.000000E-9	1.000000E-10
346.497211	175.959198	2.448982E-10	1.280846E-11	1.572618E-10	1.640494E-12	1.000000E-9	1.000000E-9	1.000000E-9	1.000000E-10
346.995710	176.391632	2.449831E-10	1.290253E-11	1.572664E-10	1.659540E-12	1.000000E-9	1.000000E-9	1.000000E-9	1.000000E-10
347.494919	176.734940	2.451411E-10	1.290108E-11	1.569312E-10	1.662500E-12	1.000000E-9	1.000000E-9	1.000000E-9	1.000000E-10
348.003206	177.183228	2.452848E-10	1.290037E-11	1.565364E-10	1.591333E-12	1.000000E-9	1.000000E-9	1.000000E-9	1.000000E-10
348.493953	177.529602	2.453832E-10	1.289997E-11	1.565383E-10	1.613889E-12	1.000000E-9	1.000000E-9	1.000000E-9	1.000000E-10
348.996610	177.978867	2.436905E-10	1.278577E-11	1.565532E-10	1.664658E-12	1.000000E-9	1.000000E-9	1.000000E-9	1.000000E-10
349.495280	178.349228	2.437613E-10	1.265664E-11	1.570234E-10	1.693409E-12	1.000000E-9	1.000000E-9	1.000000E-9	1.000000E-10
349.994814	178.791763	2.453840E-10	1.265649E-11	1.570226E-10	1.713180E-12	1.000000E-9	1.000000E-9	1.000000E-9	1.000000E-10
350.497473	179.141098	2.452735E-10	1.266893E-11	1.570163E-10	1.670748E-12	1.000000E-9	1.000000E-9	1.000000E-9	1.000000E-10
350.998138	179.570923	2.451410E-10	1.314606E-11	1.571601E-10	1.661074E-12	1.000000E-9	1.000000E-9	1.000000E-9	1.000000E-10
351.498801	179.938477	2.449646E-10	1.299873E-11	1.572655E-10	1.640465E-12	1.000000E-9	1.000000E-9	1.000000E-9	1.000000E-10
351.998746	180.368683	2.449136E-10	1.266013E-11	1.568457E-10	1.618679E-12	1.000000E-9	1.000000E-9	1.000000E-9	1.000000E-10
352.496108	180.703659	2.461120E-10	1.266076E-11	1.567467E-10	1.591463E-12	1.000000E-9	1.000000E-9	1.000000E-9	1.000000E-10
352.999655	181.142929	2.457612E-10	1.266140E-11	1.565351E-10	1.661272E-12	1.000000E-9	1.000000E-9	1.000000E-9	1.000000E-10
353.497327	181.612335	2.448944E-10	1.266192E-11	1.568539E-10	1.689095E-12	1.000000E-9	1.000000E-9	1.000000E-9	1.000000E-10
353.998484	181.971832	2.444813E-10	1.266400E-11	1.572658E-10	1.737873E-12	1.000000E-9	1.000000E-9	1.000000E-9	1.000000E-10
354.499146	182.403442	2.441651E-10	1.266333E-11	1.569224E-10	1.711439E-12	1.000000E-9	1.000000E-9	1.000000E-9	1.000000E-10
354.998815	182.754929	2.451863E-10	1.276426E-11	1.567829E-10	1.640821E-12	1.000000E-9	1.000000E-9	1.000000E-9	1.000000E-10
355.494504	183.180328	2.454431E-10	1.290569E-11	1.567816E-10	1.613695E-12	1.000000E-9	1.000000E-9	1.000000E-9	1.000000E-10
355.995155	183.525864	2.458666E-10	1.273508E-11	1.568476E-10	1.591751E-12	1.000000E-9	1.000000E-9	1.000000E-9	1.000000E-10
356.496817	183.963867	2.455703E-10	1.265980E-11	1.570257E-10	1.711719E-12	1.000000E-9	1.000000E-9	1.000000E-9	1.000000E-10
357.000141	184.331711	2.451386E-10	1.266271E-11	1.568958E-10	1.730262E-12	1.000000E-9	1.000000E-9	1.000000E-9	1.000000E-10
357.496489	184.770172	2.454719E-10	1.272225E-11	1.567812E-10	1.664963E-12	1.000000E-9	1.000000E-9	1.000000E-9	1.000000E-10
357.996960	185.192764	2.456287E-10	1.290229E-11	1.567838E-10	1.693129E-12	1.000000E-9	1.000000E-9	1.000000E-9	1.000000E-10
358.497629	185.532654	2.453952E-10	1.277820E-11	1.568328E-10	1.738135E-12	1.000000E-9	1.000000E-9	1.000000E-9	1.000000E-10
358.997052	185.951431	2.454445E-10	1.266374E-11	1.572668E-10	1.705642E-12	1.000000E-9	1.000000E-9	1.000000E-9	1.000000E-10
359.501706	186.306717	2.456280E-10	1.285837E-11	1.573560E-10	1.689374E-12	1.000000E-9	1.000000E-9	1.000000E-9	1.000000E-10
359.995389	186.750916	2.451292E-10	1.290870E-11	1.575077E-10	1.666540E-12	1.000000E-9	1.000000E-9	1.000000E-9	1.000000E-10
360.497075	187.130905	2.446542E-10	1.291054E-11	1.571942E-10	1.654616E-12	1.000000E-9	1.000000E-9	1.000000E-9	1.000000E-10
360.999734	187.562820	2.456039E-10	1.282743E-11	1.570222E-10	1.616229E-12	1.000000E-9	1.000000E-9	1.000000E-9	1.000000E-10
361.494416	187.889267	2.458311E-10	1.266531E-11	1.565670E-10	1.663701E-12	1.000000E-9	1.000000E-9	1.000000E-9	1.000000E-10
362.000809	188.315140	2.451445E-10	1.266515E-11	1.564415E-10	1.712876E-12	1.000000E-9	1.000000E-9	1.000000E-9	1.000000E-10
362.497482	188.675034	2.449817E-10	1.266478E-11	1.560531E-10	1.713505E-12	1.000000E-9	1.000000E-9	1.000000E-9	1.000000E-10
362.998149	189.109253	2.446607E-10	1.288398E-11	1.563939E-10	1.707975E-12	1.000000E-9	1.000000E-9	1.000000E-9	1.000000E-10
363.496817	189.527832	2.445100E-10	1.290615E-11	1.567805E-10	1.591569E-12	1.000000E-9	1.000000E-9	1.000000E-9	1.000000E-10
364.000211	189.894287	2.444117E-10	1.290630E-11	1.571438E-10	1.615273E-12	1.000000E-9	1.000000E-9	1.000000E-9	1.000000E-10
364.496884	190.318756	2.446323E-10	1.290561E-11	1.572596E-10	1.664156E-12	1.000000E-9	1.000000E-9	1.000000E-9	1.000000E-10
364.999253	190.674759	2.446564E-10	1.290562E-11	1.570224E-10	1.649206E-12	1.000000E-9	1.000000E-9	1.000000E-9	1.000000E-10
365.497923	191.119003	2.446559E-10	1.290367E-11	1.569454E-10	1.640142E-12	1.000000E-9	1.000000E-9	1.000000E-9	1.000000E-10
365.996675	191.469513	2.448710E-10	1.289848E-11	1.567795E-10	1.705065E-12	1.000000E-9	1.000000E-9	1.000000E-9	1.000000E-10
366.497815	191.914352	2.451399E-10	1.266157E-11	1.567778E-10	1.705394E-12	1.000000E-9	1.000000E-9	1.000000E-9	1.000000E-10
366.995815	192.260132	2.449606E-10	1.266012E-11	1.567799E-10	1.664119E-12	1.000000E-9	1.000000E-9	1.000000E-9	1.000000E-10
367.498356	192.711304	2.449061E-10	1.266034E-11	1.572002E-10	1.653976E-12	1.000000E-9	1.000000E-9	1.000000E-9	1.000000E-10
367.995311	193.070251	2.453839E-10	1.279863E-11	1.570942E-10	1.640726E-12	1.000000E-9	1.000000E-9	1.000000E-9	1.000000E-10
368.495204	193.490631	2.451800E-10	1.290723E-11	1.560476E-10	1.640607E-12	1.000000E-9	1.000000E-9	1.000000E-9	1.000000E-10
368.994794	193.900528	2.446603E-10	1.290654E-11	1.562528E-10	1.640366E-12	1.000000E-9	1.000000E-9	1.000000E-9	1.000000E-10
369.496178	194.232452	2.450689E-10	1.287512E-11	1.565395E-10	1.640453E-12	1.000000E-9	1.000000E-9	1.000000E-9	1.000000E-10
369.995030	194.651672	2.453858E-10	1.265619E-11	1.567134E-10	1.653218E-12	1.000000E-9	1.000000E-9	1.000000E-9	1.000000E-10
370.496783	195.006134	2.451789E-10	1.275416E-11	1.567822E-10	1.689454E-12	1.000000E-9	1.000000E-9	1.000000E-9	1.000000E-10
371.004029	195.442291	2.450302E-10	1.290488E-11	1.570200E-10	1.623659E-12	1.000000E-9	1.000000E-9	1.000000E-9	1.000000E-10
371.497010	195.790039	2.441679E-10	1.290735E-11	1.569056E-10	1.568132E-12	1.000000E-9	1.000000E-9	1.000000E-9	1.000000E-10
372.002926	196.214706	2.446597E-10	1.290106E-11	1.565429E-10	1.685784E-12	1.000000E-9	1.000000E-9	1.000000E-9	1.000000E-10
372.499062	196.562790	2.453810E-10	1.266580E-11	1.566746E-10	1.709169E-12	1.000000E-9	1.000000E-9	1.000000E-9	1.000000E-10
372.993032	197.015793	2.448847E-10	1.265669E-11	1.567820E-10	1.665387E-12	1.000000E-9	1.000000E-9	1.000000E-9	1.000000E-10
373.493265	197.367477	2.446509E-10	1.265621E-11	1.571820E-10	1.655537E-12	1.000000E-9	1.000000E-9	1.000000E-9	1.000000E-10
373.997918	197.804352	2.448819E-10	1.252869E-11	1.572890E-10	1.640489E-12	1.000000E-9	1.000000E-9	1.000000E-9	1.000000E-10
374.498582	198.241043	2.448366E-10	1.241962E-11	1.575094E-10	1.672494E-12	1.000000E-9	1.000000E-9	1.000000E-9	1.000000E-10
375.001988	198.592148	2.446536E-10	1.261372E-11	1.570580E-10	1.689440E-12	1.000000E-9	1.000000E-9	1.000000E-9	1.000000E-10
375.496034	199.011612	2.446551E-10	1.266352E-11	1.562951E-10	1.620342E-12	1.000000E-9	1.000000E-9	1.000000E-9	1.000000E-10
375.995810	199.366287	2.446558E-10	1.265832E-11	1.569177E-10	1.631699E-12	1.000000E-9	1.000000E-9	1.000000E-9	1.000000E-10
376.494247	199.772736	2.446579E-10	1.266150E-11	1.572674E-10	1.689064E-12	1.000000E-9	1.000000E-9	1.000000E-9	1.000000E-10
376.995411	200.118744	2.446093E-10	1.266173E-11	1.563739E-10	1.641381E-12	1.000000E-9	1.000000E-9	1.000000E-9	1.000000E-10
377.496334	200.549652	2.439293E-10	1.281573E-11	1.563866E-10	1.591328E-12	1.000000E-9	1.000000E-9	1.000000E-9	1.000000E-10
377.997039	200.892319	2.442715E-10	1.290355E-11	1.567734E-10	1.665205E-12	1.000000E-9	1.000000E-9	1.000000E-9	1.000000E-10
378.495875	201.333725	2.448980E-10	1.290193E-11	1.565404E-10	1.688727E-12	1.000000E-9	1.000000E-9	1.000000E-9	1.000000E-10
378.995554	201.756668	2.442865E-10	1.280447E-11	1.562942E-10	1.689264E-12	1.000000E-9	1.000000E-9	1.000000E-9	1.000000E-10
379.495665	202.120422	2.439286E-10	1.241729E-11	1.566660E-10	1.650178E-12	1.000000E-9	1.000000E-9	1.000000E-9	1.000000E-10
379.994686	202.541397	2.450226E-10	1.253314E-11	1.567845E-10	1.567983E-12	1.000000E-9	1.000000E-9	1.000000E-9	1.000000E-10
380.500989	202.875366	2.448863E-10	1.266331E-11	1.570238E-10	1.640943E-12	1.000000E-9	1.000000E-9	1.000000E-9	1.000000E-10
380.994762	203.310501	2.436839E-10	1.266222E-11	1.568731E-10	1.689312E-12	1.000000E-9	1.000000E-9	1.000000E-9	1.000000E-10
381.495598	203.652969	2.436817E-10	1.265861E-11	1.565345E-10	1.667773E-12	1.000000E-9	1.000000E-9	1.000000E-9	1.000000E-10
381.996998	204.082840	2.436834E-10	1.265711E-11	1.568326E-10	1.653231E-12	1.000000E-9	1.000000E-9	1.000000E-9	1.000000E-10
382.495781	204.438950	2.440368E-10	1.265850E-11	1.570254E-10	1.591677E-12	1.000000E-9	1.000000E-9	1.000000E-9	1.000000E-10
382.997923	204.866058	2.441724E-10	1.265962E-11	1.568164E-10	1.645118E-12	1.000000E-9	1.000000E-9	1.000000E-9	1.000000E-10
383.494981	205.293289	2.448970E-10	1.265317E-11	1.568195E-10	1.713926E-12	1.000000E-9	1.000000E-9	1.000000E-9	1.000000E-10
383.995175	205.630325	2.448269E-10	1.265955E-11	1.570261E-10	1.696108E-12	1.000000E-9	1.000000E-9	1.000000E-9	1.000000E-10
384.495427	206.080688	2.446584E-10	1.287365E-11	1.569234E-10	1.688653E-12	1.000000E-9	1.000000E-9	1.000000E-9	1.000000E-10
385.003179	206.431671	2.449368E-10	1.286664E-11	1.567817E-10	1.640368E-12	1.000000E-9	1.000000E-9	1.000000E-9	1.000000E-10
385.493493	206.864868	2.451431E-10	1.265998E-11	1.567802E-10	1.667450E-12	1.000000E-9	1.000000E-9	1.000000E-9	1.000000E-10
385.997770	207.231979	2.441072E-10	1.276222E-11	1.567809E-10	1.737730E-12	1.000000E-9	1.000000E-9	1.000000E-9	1.000000E-10
386.495160	207.670837	2.439867E-10	1.290122E-11	1.562972E-10	1.737621E-12	1.000000E-9	1.000000E-9	1.000000E-9	1.000000E-10
387.006932	208.011002	2.444179E-10	1.290144E-11	1.562294E-10	1.738136E-12	1.000000E-9	1.000000E-9	1.000000E-9	1.000000E-10
387.493856	208.450012	2.445150E-10	1.290149E-11	1.560512E-10	1.697133E-12	1.000000E-9	1.000000E-9	1.000000E-9	1.000000E-10
388.008495	208.818207	2.446588E-10	1.266269E-11	1.560486E-10	1.694697E-12	1.000000E-9	1.000000E-9	1.000000E-9	1.000000E-10
388.495792	209.230240	2.451576E-10	1.265938E-11	1.560484E-10	1.737677E-12	1.000000E-9	1.000000E-9	1.000000E-9	1.000000E-10
388.994838	209.571869	2.453832E-10	1.265743E-11	1.562531E-10	1.681219E-12	1.000000E-9	1.000000E-9	1.000000E-9	1.000000E-10
389.496126	210.011887	2.446906E-10	1.265815E-11	1.562684E-10	1.591792E-12	1.000000E-9	1.000000E-9	1.000000E-9	1.000000E-10
390.005934	210.423401	2.448840E-10	1.266220E-11	1.560521E-10	1.624196E-12	1.000000E-9	1.000000E-9	1.000000E-9	1.000000E-10
390.498683	210.781921	2.456238E-10	1.266154E-11	1.566026E-10	1.640552E-12	1.000000E-9	1.000000E-9	1.000000E-9	1.000000E-10
390.997097	211.216904	2.454999E-10	1.265971E-11	1.575060E-10	1.663597E-12	1.000000E-9	1.000000E-9	1.000000E-9	1.000000E-10
391.493614	211.574387	2.453822E-10	1.266186E-11	1.570368E-10	1.664593E-12	1.000000E-9	1.000000E-9	1.000000E-9	1.000000E-10
391.996699	211.997925	2.442269E-10	1.266090E-11	1.567760E-10	1.664773E-12	1.000000E-9	1.000000E-9	1.000000E-9	1.000000E-10
392.497364	212.328629	2.439645E-10	1.265973E-11	1.567746E-10	1.689445E-12	1.000000E-9	1.000000E-9	1.000000E-9	1.000000E-10
392.995791	212.741135	2.444143E-10	1.250233E-11	1.566117E-10	1.713588E-12	1.000000E-9	1.000000E-9	1.000000E-9	1.000000E-10
393.494556	213.083420	2.441496E-10	1.241954E-11	1.560515E-10	1.713782E-12	1.000000E-9	1.000000E-9	1.000000E-9	1.000000E-10
394.002562	213.548218	2.436858E-10	1.264679E-11	1.560506E-10	1.707737E-12	1.000000E-9	1.000000E-9	1.000000E-9	1.000000E-10
394.499033	214.030548	2.447715E-10	1.266093E-11	1.560526E-10	1.640170E-12	1.000000E-9	1.000000E-9	1.000000E-9	1.000000E-10
394.999658	214.399185	2.453807E-10	1.265950E-11	1.560512E-10	1.648685E-12	1.000000E-9	1.000000E-9	1.000000E-9	1.000000E-10
395.493751	214.847534	2.429435E-10	1.265856E-11	1.560850E-10	1.664827E-12	1.000000E-9	1.000000E-9	1.000000E-9	1.000000E-10
395.999736	215.193619	2.428482E-10	1.266077E-11	1.565405E-10	1.679508E-12	1.000000E-9	1.000000E-9	1.000000E-9	1.000000E-10
396.493408	215.623199	2.434432E-10	1.266480E-11	1.565368E-10	1.688567E-12	1.000000E-9	1.000000E-9	1.000000E-9	1.000000E-10
396.996205	215.975494	2.437807E-10	1.266415E-11	1.565379E-10	1.666270E-12	1.000000E-9	1.000000E-9	1.000000E-9	1.000000E-10
397.493187	216.405289	2.441734E-10	1.266138E-11	1.562444E-10	1.650852E-12	1.000000E-9	1.000000E-9	1.000000E-9	1.000000E-10
397.994860	216.770050	2.445436E-10	1.266096E-11	1.560537E-10	1.591095E-12	1.000000E-9	1.000000E-9	1.000000E-9	1.000000E-10
398.493421	217.193665	2.446492E-10	1.266260E-11	1.569160E-10	1.624316E-12	1.000000E-9	1.000000E-9	1.000000E-9	1.000000E-10
398.995738	217.547073	2.439338E-10	1.266328E-11	1.569138E-10	1.663699E-12	1.000000E-9	1.000000E-9	1.000000E-9	1.000000E-10
399.494458	217.968002	2.437795E-10	1.266196E-11	1.562975E-10	1.646359E-12	1.000000E-9	1.000000E-9	1.000000E-9	1.000000E-10
399.996667	218.396637	2.434474E-10	1.266222E-11	1.562967E-10	1.637918E-12	1.000000E-9	1.000000E-9	1.000000E-9	1.000000E-10
400.493638	218.747849	2.444485E-10	1.266350E-11	1.562961E-10	1.566757E-12	1.000000E-9	1.000000E-9	1.000000E-9	1.000000E-10
401.000148	219.188370	2.451476E-10	1.266165E-11	1.562974E-10	1.573808E-12	1.000000E-9	1.000000E-9	1.000000E-9	1.000000E-10
401.499888	219.557281	2.443032E-10	1.266005E-11	1.562922E-10	1.591511E-12	1.000000E-9	1.000000E-9	1.000000E-9	1.000000E-10
401.996989	220.017517	2.441407E-10	1.266236E-11	1.556451E-10	1.605417E-12	1.000000E-9	1.000000E-9	1.000000E-9	1.000000E-10
402.497656	220.395355	2.439289E-10	1.266107E-11	1.557659E-10	1.615902E-12	1.000000E-9	1.000000E-9	1.000000E-9	1.000000E-10
402.994270	220.864731	2.441391E-10	1.265625E-11	1.560525E-10	1.637086E-12	1.000000E-9	1.000000E-9	1.000000E-9	1.000000E-10
403.494135	221.219162	2.444188E-10	1.265412E-11	1.560513E-10	1.640151E-12	1.000000E-9	1.000000E-9	1.000000E-9	1.000000E-10
403.996288	221.684769	2.444210E-10	1.265785E-11	1.560527E-10	1.640371E-12	1.000000E-9	1.000000E-9	1.000000E-9	1.000000E-10
404.494463	222.029938	2.444187E-10	1.266197E-11	1.562566E-10	1.649897E-12	1.000000E-9	1.000000E-9	1.000000E-9	1.000000E-10
404.997576	222.476913	2.439473E-10	1.253035E-11	1.562650E-10	1.664633E-12	1.000000E-9	1.000000E-9	1.000000E-9	1.000000E-10
405.492254	222.847336	2.439973E-10	1.242056E-11	1.560516E-10	1.664802E-12	1.000000E-9	1.000000E-9	1.000000E-9	1.000000E-10
405.994956	223.292358	2.441766E-10	1.282036E-11	1.560535E-10	1.664292E-12	1.000000E-9	1.000000E-9	1.000000E-9	1.000000E-10
406.493405	223.708878	2.443012E-10	1.285611E-11	1.560511E-10	1.641220E-12	1.000000E-9	1.000000E-9	1.000000E-9	1.000000E-10
406.994271	224.086914	2.444145E-10	1.241589E-11	1.567027E-10	1.640458E-12	1.000000E-9	1.000000E-9	1.000000E-9	1.000000E-10
407.495933	224.508713	2.438269E-10	1.251057E-11	1.570329E-10	1.640532E-12	1.000000E-9	1.000000E-9	1.000000E-9	1.000000E-10
407.999028	224.881683	2.437040E-10	1.266180E-11	1.574898E-10	1.678211E-12	1.000000E-9	1.000000E-9	1.000000E-9	1.000000E-10
408.494751	225.341461	2.439269E-10	1.250586E-11	1.575136E-10	1.713539E-12	1.000000E-9	1.000000E-9	1.000000E-9	1.000000E-10
408.997466	225.696091	2.440205E-10	1.242344E-11	1.575101E-10	1.655393E-12	1.000000E-9	1.000000E-9	1.000000E-9	1.000000E-10
409.496636	226.121796	2.441749E-10	1.241891E-11	1.564489E-10	1.639136E-12	1.000000E-9	1.000000E-9	1.000000E-9	1.000000E-10
409.996775	226.482605	2.441732E-10	1.247078E-11	1.554098E-10	1.616015E-12	1.000000E-9	1.000000E-9	1.000000E-9	1.000000E-10
410.496891	226.914490	2.441723E-10	1.266379E-11	1.560997E-10	1.642486E-12	1.000000E-9	1.000000E-9	1.000000E-9	1.000000E-10
410.998636	227.378952	2.432711E-10	1.266423E-11	1.562520E-10	1.689241E-12	1.000000E-9	1.000000E-9	1.000000E-9	1.000000E-10
411.494146	227.729919	2.433482E-10	1.266291E-11	1.556438E-10	1.658530E-12	1.000000E-9	1.000000E-9	1.000000E-9	1.000000E-10
411.996379	228.181366	2.439267E-10	1.247533E-11	1.559465E-10	1.640498E-12	1.000000E-9	1.000000E-9	1.000000E-9	1.000000E-10
412.494180	228.528214	2.438097E-10	1.242928E-11	1.565403E-10	1.639901E-12	1.000000E-9	1.000000E-9	1.000000E-9	1.000000E-10
413.004060	228.969391	2.436824E-10	1.266221E-11	1.563841E-10	1.634963E-12	1.000000E-9	1.000000E-9	1.000000E-9	1.000000E-10
413.501892	229.331314	2.438725E-10	1.266242E-11	1.562916E-10	1.615578E-12	1.000000E-9	1.000000E-9	1.000000E-9	1.000000E-10
413.994717	229.758224	2.439306E-10	1.266178E-11	1.560688E-10	1.615500E-12	1.000000E-9	1.000000E-9	1.000000E-9	1.000000E-10
414.494631	230.129013	2.439264E-10	1.251258E-11	1.559757E-10	1.615794E-12	1.000000E-9	1.000000E-9	1.000000E-9	1.000000E-10
414.994298	230.568604	2.440856E-10	1.242186E-11	1.556461E-10	1.634507E-12	1.000000E-9	1.000000E-9	1.000000E-9	1.000000E-10
415.495000	230.929504	2.444182E-10	1.264010E-11	1.556472E-10	1.638676E-12	1.000000E-9	1.000000E-9	1.000000E-9	1.000000E-10
415.998622	231.377487	2.442671E-10	1.262199E-11	1.556417E-10	1.567296E-12	1.000000E-9	1.000000E-9	1.000000E-9	1.000000E-10
416.501354	231.815201	2.441741E-10	1.241631E-11	1.559424E-10	1.604720E-12	1.000000E-9	1.000000E-9	1.000000E-9	1.000000E-10
416.994379	232.165466	2.435375E-10	1.252569E-11	1.560517E-10	1.689330E-12	1.000000E-9	1.000000E-9	1.000000E-9	1.000000E-10
417.493093	232.614899	2.436264E-10	1.265965E-11	1.558855E-10	1.646670E-12	1.000000E-9	1.000000E-9	1.000000E-9	1.000000E-10
418.002135	232.969574	2.446576E-10	1.265681E-11	1.558128E-10	1.616202E-12	1.000000E-9	1.000000E-9	1.000000E-9	1.000000E-10
418.501804	233.392197	2.443457E-10	1.265795E-11	1.556412E-10	1.678507E-12	1.000000E-9	1.000000E-9	1.000000E-9	1.000000E-10
418.995220	233.741837	2.439269E-10	1.266055E-11	1.562889E-10	1.689183E-12	1.000000E-9	1.000000E-9	1.000000E-9	1.000000E-10
419.493553	234.203552	2.441062E-10	1.266095E-11	1.567805E-10	1.689265E-12	1.000000E-9	1.000000E-9	1.000000E-9	1.000000E-10
419.995178	234.557205	2.441714E-10	1.265938E-11	1.560018E-10	1.689208E-12	1.000000E-9	1.000000E-9	1.000000E-9	1.000000E-10
420.493179	234.997604	2.439355E-10	1.252188E-11	1.559688E-10	1.689445E-12	1.000000E-9	1.000000E-9	1.000000E-9	1.000000E-10
420.994872	235.340652	2.438701E-10	1.241359E-11	1.565350E-10	1.621217E-12	1.000000E-9	1.000000E-9	1.000000E-9	1.000000E-10
421.494754	235.781921	2.436911E-10	1.241115E-11	1.562735E-10	1.592346E-12	1.000000E-9	1.000000E-9	1.000000E-9	1.000000E-10
421.996593	236.230972	2.436931E-10	1.243682E-11	1.558826E-10	1.568761E-12	1.000000E-9	1.000000E-9	1.000000E-9	1.000000E-10
422.498708	236.594269	2.436883E-10	1.265176E-11	1.564828E-10	1.598913E-12	1.000000E-9	1.000000E-9	1.000000E-9	1.000000E-10
422.997694	237.051498	2.447154E-10	1.265089E-11	1.567780E-10	1.689413E-12	1.000000E-9	1.000000E-9	1.000000E-9	1.000000E-10
423.493472	237.433868	2.447047E-10	1.265374E-11	1.560677E-10	1.702430E-12	1.000000E-9	1.000000E-9	1.000000E-9	1.000000E-10
424.007254	237.909302	2.432005E-10	1.265414E-11	1.561081E-10	1.714320E-12	1.000000E-9	1.000000E-9	1.000000E-9	1.000000E-10
424.492227	238.230698	2.437675E-10	1.265468E-11	1.562849E-10	1.633769E-12	1.000000E-9	1.000000E-9	1.000000E-9	1.000000E-10
424.997468	238.682602	2.446645E-10	1.265747E-11	1.562907E-10	1.620758E-12	1.000000E-9	1.000000E-9	1.000000E-9	1.000000E-10
425.493159	239.024078	2.443445E-10	1.260072E-11	1.562924E-10	1.664903E-12	1.000000E-9	1.000000E-9	1.000000E-9	1.000000E-10
425.994135	239.480988	2.441788E-10	1.241401E-11	1.560905E-10	1.646390E-12	1.000000E-9	1.000000E-9	1.000000E-9	1.000000E-10
426.493754	239.925171	2.444075E-10	1.254098E-11	1.560725E-10	1.616480E-12	1.000000E-9	1.000000E-9	1.000000E-9	1.000000E-10
426.996446	240.307373	2.443630E-10	1.265765E-11	1.562966E-10	1.680089E-12	1.000000E-9	1.000000E-9	1.000000E-9	1.000000E-10
427.495158	240.729477	2.441786E-10	1.246785E-11	1.562092E-10	1.714343E-12	1.000000E-9	1.000000E-9	1.000000E-9	1.000000E-10
427.995188	241.077881	2.444152E-10	1.242902E-11	1.560554E-10	1.714190E-12	1.000000E-9	1.000000E-9	1.000000E-9	1.000000E-10
428.493546	241.525742	2.446617E-10	1.265613E-11	1.562099E-10	1.688588E-12	1.000000E-9	1.000000E-9	1.000000E-9	1.000000E-10
428.997262	241.888565	2.437194E-10	1.265823E-11	1.562973E-10	1.591947E-12	1.000000E-9	1.000000E-9	1.000000E-9	1.000000E-10
429.495243	242.323502	2.434840E-10	1.265951E-11	1.562944E-10	1.650043E-12	1.000000E-9	1.000000E-9	1.000000E-9	1.000000E-10
429.994958	242.686966	2.441798E-10	1.251293E-11	1.562230E-10	1.713791E-12	1.000000E-9	1.000000E-9	1.000000E-9	1.000000E-10
430.494594	243.082626	2.441019E-10	1.241547E-11	1.558857E-10	1.677040E-12	1.000000E-9	1.000000E-9	1.000000E-9	1.000000E-10
431.005638	243.447235	2.439371E-10	1.241403E-11	1.559616E-10	1.662275E-12	1.000000E-9	1.000000E-9	1.000000E-9	1.000000E-10
431.493335	243.903748	2.442291E-10	1.241411E-11	1.560502E-10	1.591799E-12	1.000000E-9	1.000000E-9	1.000000E-9	1.000000E-10
431.996174	244.250854	2.444190E-10	1.241259E-11	1.562256E-10	1.607277E-12	1.000000E-9	1.000000E-9	1.000000E-9	1.000000E-10
432.494250	244.690247	2.442060E-10	1.240891E-11	1.562805E-10	1.640215E-12	1.000000E-9	1.000000E-9	1.000000E-9	1.000000E-10
432.996372	245.127975	2.441434E-10	1.241055E-11	1.558838E-10	1.640475E-12	1.000000E-9	1.000000E-9	1.000000E-9	1.000000E-10
433.494241	245.472839	2.439355E-10	1.258511E-11	1.559344E-10	1.640640E-12	1.000000E-9	1.000000E-9	1.000000E-9	1.000000E-10
434.003964	245.891830	2.442429E-10	1.265119E-11	1.560481E-10	1.619470E-12	1.000000E-9	1.000000E-9	1.000000E-9	1.000000E-10
434.501354	246.264938	2.446677E-10	1.265158E-11	1.556895E-10	1.624733E-12	1.000000E-9	1.000000E-9	1.000000E-9	1.000000E-10
434.996402	246.719925	2.436125E-10	1.265059E-11	1.554047E-10	1.689013E-12	1.000000E-9	1.000000E-9	1.000000E-9	1.000000E-10
435.495065	247.086349	2.432010E-10	1.265230E-11	1.561589E-10	1.679164E-12	1.000000E-9	1.000000E-9	1.000000E-9	1.000000E-10
435.995694	247.517746	2.436795E-10	1.251414E-11	1.562944E-10	1.664900E-12	1.000000E-9	1.000000E-9	1.000000E-9	1.000000E-10
436.494119	247.863983	2.436231E-10	1.241002E-11	1.562934E-10	1.699314E-12	1.000000E-9	1.000000E-9	1.000000E-9	1.000000E-10
436.999611	248.311935	2.434446E-10	1.261356E-11	1.560358E-10	1.714040E-12	1.000000E-9	1.000000E-9	1.000000E-9	1.000000E-10
437.494151	248.755569	2.437122E-10	1.262912E-11	1.556453E-10	1.689979E-12	1.000000E-9	1.000000E-9	1.000000E-9	1.000000E-10
437.995955	249.098373	2.439370E-10	1.241467E-11	1.554855E-10	1.677326E-12	1.000000E-9	1.000000E-9	1.000000E-9	1.000000E-10
438.493962	249.524826	2.441344E-10	1.241510E-11	1.554119E-10	1.640579E-12	1.000000E-9	1.000000E-9	1.000000E-9	1.000000E-10
438.994411	249.869888	2.441094E-10	1.241409E-11	1.554114E-10	1.640314E-12	1.000000E-9	1.000000E-9	1.000000E-9	1.000000E-10
439.498067	250.330338	2.434460E-10	1.258117E-11	1.555258E-10	1.640336E-12	1.000000E-9	1.000000E-9	1.000000E-9	1.000000E-10
439.996254	250.686905	2.435359E-10	1.266208E-11	1.558868E-10	1.679416E-12	1.000000E-9	1.000000E-9	1.000000E-9	1.000000E-10
440.494307	251.158844	2.436913E-10	1.242793E-11	1.559748E-10	1.691510E-12	1.000000E-9	1.000000E-9	1.000000E-9	1.000000E-10
440.993995	251.491852	2.436903E-10	1.236400E-11	1.560554E-10	1.713768E-12	1.000000E-9	1.000000E-9	1.000000E-9	1.000000E-10
441.493159	251.912781	2.436885E-10	1.217238E-11	1.560584E-10	1.660351E-12	1.000000E-9	1.000000E-9	1.000000E-9	1.000000E-10
441.995780	252.344833	2.432330E-10	1.241790E-11	1.560855E-10	1.567543E-12	1.000000E-9	1.000000E-9	1.000000E-9	1.000000E-10
442.493460	252.727005	2.433005E-10	1.265882E-11	1.565397E-10	1.629021E-12	1.000000E-9	1.000000E-9	1.000000E-9	1.000000E-10
442.996449	253.181763	2.436872E-10	1.284431E-11	1.562417E-10	1.664860E-12	1.000000E-9	1.000000E-9	1.000000E-9	1.000000E-10
443.497447	253.558624	2.435655E-10	1.286814E-11	1.556532E-10	1.687589E-12	1.000000E-9	1.000000E-9	1.000000E-9	1.000000E-10
443.995340	254.022446	2.434423E-10	1.241498E-11	1.556519E-10	1.670579E-12	1.000000E-9	1.000000E-9	1.000000E-9	1.000000E-10
444.494222	254.390671	2.432551E-10	1.241322E-11	1.556481E-10	1.591740E-12	1.000000E-9	1.000000E-9	1.000000E-9	1.000000E-10
445.001461	254.846893	2.432127E-10	1.241481E-11	1.554314E-10	1.603448E-12	1.000000E-9	1.000000E-9	1.000000E-9	1.000000E-10
445.494074	255.174515	2.436893E-10	1.256942E-11	1.555058E-10	1.616088E-12	1.000000E-9	1.000000E-9	1.000000E-9	1.000000E-10
445.993695	255.642181	2.436896E-10	1.265819E-11	1.558876E-10	1.634579E-12	1.000000E-9	1.000000E-9	1.000000E-9	1.000000E-10
446.496386	255.987991	2.436871E-10	1.243806E-11	1.558882E-10	1.639558E-12	1.000000E-9	1.000000E-9	1.000000E-9	1.000000E-10
446.995014	256.452667	2.435406E-10	1.246037E-11	1.558892E-10	1.616180E-12	1.000000E-9	1.000000E-9	1.000000E-9	1.000000E-10
447.494933	256.793640	2.434439E-10	1.265988E-11	1.561886E-10	1.623966E-12	1.000000E-9	1.000000E-9	1.000000E-9	1.000000E-10
447.995604	257.231903	2.436580E-10	1.266054E-11	1.562899E-10	1.640951E-12	1.000000E-9	1.000000E-9	1.000000E-9	1.000000E-10
448.501216	257.644257	2.437206E-10	1.266105E-11	1.560556E-10	1.612820E-12	1.000000E-9	1.000000E-9	1.000000E-9	1.000000E-10
448.996442	258.003510	2.439294E-10	1.231328E-11	1.560064E-10	1.591833E-12	1.000000E-9	1.000000E-9	1.000000E-9	1.000000E-10
449.494819	258.441956	2.439296E-10	1.218049E-11	1.558899E-10	1.549976E-12	1.000000E-9	1.000000E-9	1.000000E-9	1.000000E-10
449.996624	258.785217	2.439302E-10	1.290543E-11	1.556091E-10	1.559374E-12	1.000000E-9	1.000000E-9	1.000000E-9	1.000000E-10
450.494574	259.228302	2.437562E-10	1.283367E-11	1.554083E-10	1.640554E-12	1.000000E-9	1.000000E-9	1.000000E-9	1.000000E-10
450.995348	259.572113	2.436864E-10	1.266017E-11	1.556185E-10	1.640428E-12	1.000000E-9	1.000000E-9	1.000000E-9	1.000000E-10
451.496430	260.018890	2.434465E-10	1.265826E-11	1.555859E-10	1.640608E-12	1.000000E-9	1.000000E-9	1.000000E-9	1.000000E-10
451.995149	260.379059	2.438366E-10	1.266127E-11	1.551737E-10	1.623503E-12	1.000000E-9	1.000000E-9	1.000000E-9	1.000000E-10
452.494991	260.837067	2.449011E-10	1.246150E-11	1.555376E-10	1.616711E-12	1.000000E-9	1.000000E-9	1.000000E-9	1.000000E-10
452.994186	261.194366	2.441129E-10	1.244290E-11	1.560569E-10	1.640329E-12	1.000000E-9	1.000000E-9	1.000000E-9	1.000000E-10
453.493876	261.648682	2.434452E-10	1.265746E-11	1.557868E-10	1.647084E-12	1.000000E-9	1.000000E-9	1.000000E-9	1.000000E-10
453.996464	262.112762	2.436496E-10	1.265967E-11	1.556513E-10	1.664829E-12	1.000000E-9	1.000000E-9	1.000000E-9	1.000000E-10
454.496400	262.476868	2.435745E-10	1.266136E-11	1.565150E-10	1.664892E-12	1.000000E-9	1.000000E-9	1.000000E-9	1.000000E-10
454.992293	262.900452	2.424700E-10	1.265793E-11	1.562751E-10	1.664966E-12	1.000000E-9	1.000000E-9	1.000000E-9	1.000000E-10
455.496323	263.232910	2.428387E-10	1.265594E-11	1.554116E-10	1.645352E-12	1.000000E-9	1.000000E-9	1.000000E-9	1.000000E-10
455.994999	263.645538	2.434460E-10	1.242507E-11	1.557428E-10	1.634615E-12	1.000000E-9	1.000000E-9	1.000000E-9	1.000000E-10
456.497666	263.981598	2.436048E-10	1.247051E-11	1.560534E-10	1.567605E-12	1.000000E-9	1.000000E-9	1.000000E-9	1.000000E-10
456.994324	264.393402	2.436854E-10	1.265713E-11	1.560557E-10	1.586066E-12	1.000000E-9	1.000000E-9	1.000000E-9	1.000000E-10
457.495324	264.722778	2.436869E-10	1.266053E-11	1.560544E-10	1.616314E-12	1.000000E-9	1.000000E-9	1.000000E-9	1.000000E-10
457.997938	265.170227	2.437372E-10	1.266233E-11	1.560562E-10	1.600549E-12	1.000000E-9	1.000000E-9	1.000000E-9	1.000000E-10
458.494742	265.525543	2.439287E-10	1.246907E-11	1.560523E-10	1.592012E-12	1.000000E-9	1.000000E-9	1.000000E-9	1.000000E-10
458.994699	265.965179	2.436828E-10	1.241512E-11	1.560519E-10	1.591592E-12	1.000000E-9	1.000000E-9	1.000000E-9	1.000000E-10
459.493763	266.430176	2.434395E-10	1.241448E-11	1.557911E-10	1.578661E-12	1.000000E-9	1.000000E-9	1.000000E-9	1.000000E-10
459.994562	266.802277	2.432547E-10	1.249905E-11	1.556448E-10	1.527242E-12	1.000000E-9	1.000000E-9	1.000000E-9	1.000000E-10
460.494644	267.226349	2.431834E-10	1.265773E-11	1.554333E-10	1.570268E-12	1.000000E-9	1.000000E-9	1.000000E-9	1.000000E-10
460.995658	267.571503	2.429515E-10	1.250975E-11	1.555195E-10	1.615864E-12	1.000000E-9	1.000000E-9	1.000000E-9	1.000000E-10
461.495599	268.008942	2.431040E-10	1.241900E-11	1.560513E-10	1.549362E-12	1.000000E-9	1.000000E-9	1.000000E-9	1.000000E-10
461.995012	268.344513	2.434412E-10	1.241957E-11	1.561653E-10	1.529919E-12	1.000000E-9	1.000000E-9	1.000000E-9	1.000000E-10
462.495131	268.793884	2.433014E-10	1.241599E-11	1.562957E-10	1.640164E-12	1.000000E-9	1.000000E-9	1.000000E-9	1.000000E-10
462.994860	269.128174	2.431994E-10	1.241736E-11	1.564744E-10	1.625605E-12	1.000000E-9	1.000000E-9	1.000000E-9	1.000000E-10
463.494590	269.585205	2.429861E-10	1.252264E-11	1.565337E-10	1.591231E-12	1.000000E-9	1.000000E-9	1.000000E-9	1.000000E-10
463.995293	269.943756	2.430875E-10	1.265662E-11	1.560556E-10	1.633404E-12	1.000000E-9	1.000000E-9	1.000000E-9	1.000000E-10
464.497974	270.384216	2.439295E-10	1.265725E-11	1.560573E-10	1.664546E-12	1.000000E-9	1.000000E-9	1.000000E-9	1.000000E-10
464.994537	270.845978	2.435069E-10	1.266070E-11	1.560580E-10	1.622781E-12	1.000000E-9	1.000000E-9	1.000000E-9	1.000000E-10
465.496265	271.208374	2.429589E-10	1.241760E-11	1.560585E-10	1.616466E-12	1.000000E-9	1.000000E-9	1.000000E-9	1.000000E-10
465.995070	271.655853	2.438227E-10	1.241587E-11	1.560540E-10	1.616218E-12	1.000000E-9	1.000000E-9	1.000000E-9	1.000000E-10
466.494312	272.008667	2.441754E-10	1.241675E-11	1.559148E-10	1.595290E-12	1.000000E-9	1.000000E-9	1.000000E-9	1.000000E-10
466.994084	272.440552	2.429606E-10	1.241115E-11	1.558845E-10	1.567096E-12	1.000000E-9	1.000000E-9	1.000000E-9	1.000000E-10
467.493754	272.796234	2.430260E-10	1.241497E-11	1.558872E-10	1.669794E-12	1.000000E-9	1.000000E-9	1.000000E-9	1.000000E-10
467.999231	273.228180	2.432018E-10	1.241587E-11	1.562576E-10	1.713059E-12	1.000000E-9	1.000000E-9	1.000000E-9	1.000000E-10
468.502099	273.578857	2.433381E-10	1.241532E-11	1.567829E-10	1.617883E-12	1.000000E-9	1.000000E-9	1.000000E-9	1.000000E-10
468.995568	274.008179	2.434471E-10	1.241563E-11	1.558390E-10	1.622139E-12	1.000000E-9	1.000000E-9	1.000000E-9	1.000000E-10
469.495413	274.360718	2.424469E-10	1.242043E-11	1.554074E-10	1.640135E-12	1.000000E-9	1.000000E-9	1.000000E-9	1.000000E-10
469.999084	274.781555	2.424319E-10	1.241923E-11	1.556386E-10	1.627075E-12	1.000000E-9	1.000000E-9	1.000000E-9	1.000000E-10
470.493494	275.216827	2.441774E-10	1.258526E-11	1.557019E-10	1.616102E-12	1.000000E-9	1.000000E-9	1.000000E-9	1.000000E-10
471.000442	275.565155	2.439012E-10	1.266472E-11	1.558869E-10	1.635731E-12	1.000000E-9	1.000000E-9	1.000000E-9	1.000000E-10
471.493145	276.028809	2.434442E-10	1.243256E-11	1.558848E-10	1.642888E-12	1.000000E-9	1.000000E-9	1.000000E-9	1.000000E-10
471.996066	276.364594	2.439290E-10	1.247691E-11	1.558847E-10	1.664428E-12	1.000000E-9	1.000000E-9	1.000000E-9	1.000000E-10
472.494786	276.805573	2.441730E-10	1.266691E-11	1.556930E-10	1.673084E-12	1.000000E-9	1.000000E-9	1.000000E-9	1.000000E-10
472.994679	277.149078	2.432754E-10	1.266986E-11	1.556518E-10	1.688595E-12	1.000000E-9	1.000000E-9	1.000000E-9	1.000000E-10
473.493800	277.609192	2.431523E-10	1.266541E-11	1.556462E-10	1.673396E-12	1.000000E-9	1.000000E-9	1.000000E-9	1.000000E-10
473.996672	277.986969	2.429544E-10	1.266676E-11	1.557904E-10	1.664302E-12	1.000000E-9	1.000000E-9	1.000000E-9	1.000000E-10
474.492685	278.448334	2.434458E-10	1.264819E-11	1.560490E-10	1.642068E-12	1.000000E-9	1.000000E-9	1.000000E-9	1.000000E-10
474.995450	278.903076	2.439350E-10	1.242334E-11	1.553438E-10	1.644946E-12	1.000000E-9	1.000000E-9	1.000000E-9	1.000000E-10
475.495313	279.246979	2.431711E-10	1.242065E-11	1.549324E-10	1.664307E-12	1.000000E-9	1.000000E-9	1.000000E-9	1.000000E-10
475.999054	279.690033	2.429826E-10	1.241957E-11	1.555800E-10	1.664068E-12	1.000000E-9	1.000000E-9	1.000000E-9	1.000000E-10
476.494683	280.080688	2.434460E-10	1.241847E-11	1.556911E-10	1.664451E-12	1.000000E-9	1.000000E-9	1.000000E-9	1.000000E-10
476.994794	280.498138	2.431172E-10	1.241997E-11	1.558870E-10	1.608546E-12	1.000000E-9	1.000000E-9	1.000000E-9	1.000000E-10
477.506255	280.855591	2.424721E-10	1.241789E-11	1.559652E-10	1.595251E-12	1.000000E-9	1.000000E-9	1.000000E-9	1.000000E-10
477.995543	281.270294	2.423237E-10	1.241482E-11	1.560549E-10	1.688601E-12	1.000000E-9	1.000000E-9	1.000000E-9	1.000000E-10
478.494197	281.628296	2.422266E-10	1.241599E-11	1.555726E-10	1.657383E-12	1.000000E-9	1.000000E-9	1.000000E-9	1.000000E-10
478.997999	282.087952	2.433030E-10	1.241773E-11	1.554042E-10	1.591380E-12	1.000000E-9	1.000000E-9	1.000000E-9	1.000000E-10
479.493957	282.451355	2.435362E-10	1.241576E-11	1.551746E-10	1.620961E-12	1.000000E-9	1.000000E-9	1.000000E-9	1.000000E-10
479.994664	282.895905	2.439335E-10	1.241687E-11	1.554047E-10	1.639753E-12	1.000000E-9	1.000000E-9	1.000000E-9	1.000000E-10
480.494558	283.364990	2.437100E-10	1.242135E-11	1.558879E-10	1.727221E-12	1.000000E-9	1.000000E-9	1.000000E-9	1.000000E-10
480.998807	283.702087	2.434419E-10	1.265802E-11	1.558901E-10	1.714009E-12	1.000000E-9	1.000000E-9	1.000000E-9	1.000000E-10
481.492552	284.148376	2.432585E-10	1.258554E-11	1.558901E-10	1.591256E-12	1.000000E-9	1.000000E-9	1.000000E-9	1.000000E-10
481.993685	284.481720	2.431975E-10	1.241710E-11	1.558923E-10	1.601491E-12	1.000000E-9	1.000000E-9	1.000000E-9	1.000000E-10
482.495887	284.916809	2.434402E-10	1.255742E-11	1.558538E-10	1.615115E-12	1.000000E-9	1.000000E-9	1.000000E-9	1.000000E-10
482.996552	285.263245	2.435801E-10	1.266085E-11	1.556530E-10	1.615374E-12	1.000000E-9	1.000000E-9	1.000000E-9	1.000000E-10
483.492663	285.743591	2.439282E-10	1.266246E-11	1.557581E-10	1.615485E-12	1.000000E-9	1.000000E-9	1.000000E-9	1.000000E-10
484.011321	286.092987	2.436585E-10	1.263269E-11	1.558964E-10	1.543429E-12	1.000000E-9	1.000000E-9	1.000000E-9	1.000000E-10
484.493782	286.557709	2.434407E-10	1.241583E-11	1.555670E-10	1.567189E-12	1.000000E-9	1.000000E-9	1.000000E-9	1.000000E-10
484.995452	286.915833	2.430402E-10	1.251593E-11	1.554159E-10	1.639434E-12	1.000000E-9	1.000000E-9	1.000000E-9	1.000000E-10
485.498228	287.353394	2.429792E-10	1.266339E-11	1.554147E-10	1.639723E-12	1.000000E-9	1.000000E-9	1.000000E-9	1.000000E-10
486.011894	287.788361	2.431987E-10	1.249725E-11	1.553491E-10	1.639630E-12	1.000000E-9	1.000000E-9	1.000000E-9	1.000000E-10
486.495354	288.141357	2.433912E-10	1.242266E-11	1.551754E-10	1.639099E-12	1.000000E-9	1.000000E-9	1.000000E-9	1.000000E-10
486.995365	288.613861	2.436855E-10	1.241919E-11	1.555567E-10	1.631241E-12	1.000000E-9	1.000000E-9	1.000000E-9	1.000000E-10
487.507429	288.948364	2.431981E-10	1.242117E-11	1.558893E-10	1.566720E-12	1.000000E-9	1.000000E-9	1.000000E-9	1.000000E-10
487.994847	289.421844	2.429554E-10	1.242382E-11	1.560264E-10	1.594595E-12	1.000000E-9	1.000000E-9	1.000000E-9	1.000000E-10
488.494702	289.771606	2.431888E-10	1.242179E-11	1.560169E-10	1.639638E-12	1.000000E-9	1.000000E-9	1.000000E-9	1.000000E-10
488.999349	290.212219	2.430817E-10	1.241789E-11	1.556514E-10	1.591539E-12	1.000000E-9	1.000000E-9	1.000000E-9	1.000000E-10
489.493970	290.577972	2.427138E-10	1.241648E-11	1.557988E-10	1.566583E-12	1.000000E-9	1.000000E-9	1.000000E-9	1.000000E-10
490.006721	291.014069	2.422181E-10	1.241196E-11	1.560520E-10	1.656670E-12	1.000000E-9	1.000000E-9	1.000000E-9	1.000000E-10
490.494713	291.353394	2.417375E-10	1.241095E-11	1.554783E-10	1.642748E-12	1.000000E-9	1.000000E-9	1.000000E-9	1.000000E-10
490.995378	291.772186	2.424999E-10	1.241011E-11	1.551705E-10	1.566223E-12	1.000000E-9	1.000000E-9	1.000000E-9	1.000000E-10
491.494512	292.202026	2.427857E-10	1.241255E-11	1.551717E-10	1.626829E-12	1.000000E-9	1.000000E-9	1.000000E-9	1.000000E-10
492.001381	292.564087	2.439312E-10	1.256812E-11	1.551707E-10	1.687856E-12	1.000000E-9	1.000000E-9	1.000000E-9	1.000000E-10
492.493333	292.998230	2.438432E-10	1.265804E-11	1.551760E-10	1.668989E-12	1.000000E-9	1.000000E-9	1.000000E-9	1.000000E-10
492.993817	293.355865	2.436853E-10	1.243500E-11	1.550560E-10	1.662659E-12	1.000000E-9	1.000000E-9	1.000000E-9	1.000000E-10
493.505114	293.787323	2.433900E-10	1.241389E-11	1.549326E-10	1.639242E-12	1.000000E-9	1.000000E-9	1.000000E-9	1.000000E-10
493.995790	294.139801	2.431975E-10	1.241112E-11	1.556674E-10	1.623006E-12	1.000000E-9	1.000000E-9	1.000000E-9	1.000000E-10
494.494981	294.584869	2.425396E-10	1.241381E-11	1.558662E-10	1.590659E-12	1.000000E-9	1.000000E-9	1.000000E-9	1.000000E-10
494.997791	294.942047	2.426524E-10	1.241482E-11	1.554125E-10	1.651019E-12	1.000000E-9	1.000000E-9	1.000000E-9	1.000000E-10
495.503458	295.399719	2.434477E-10	1.241392E-11	1.552608E-10	1.688423E-12	1.000000E-9	1.000000E-9	1.000000E-9	1.000000E-10
495.997417	295.740295	2.434464E-10	1.241496E-11	1.549353E-10	1.542708E-12	1.000000E-9	1.000000E-9	1.000000E-9	1.000000E-10
496.493613	296.198212	2.434435E-10	1.241367E-11	1.552166E-10	1.548503E-12	1.000000E-9	1.000000E-9	1.000000E-9	1.000000E-10
496.998367	296.660461	2.432669E-10	1.241194E-11	1.554113E-10	1.664135E-12	1.000000E-9	1.000000E-9	1.000000E-9	1.000000E-10
497.494734	297.015625	2.431986E-10	1.241078E-11	1.554123E-10	1.653156E-12	1.000000E-9	1.000000E-9	1.000000E-9	1.000000E-10
497.998892	297.471008	2.429565E-10	1.227059E-11	1.553422E-10	1.639469E-12	1.000000E-9	1.000000E-9	1.000000E-9	1.000000E-10
498.495021	297.797455	2.431018E-10	1.216809E-11	1.549341E-10	1.604307E-12	1.000000E-9	1.000000E-9	1.000000E-9	1.000000E-10
498.994855	298.240051	2.434443E-10	1.237952E-11	1.553401E-10	1.591150E-12	1.000000E-9	1.000000E-9	1.000000E-9	1.000000E-10
499.495519	298.582245	2.434445E-10	1.241554E-11	1.558907E-10	1.687796E-12	1.000000E-9	1.000000E-9	1.000000E-9	1.000000E-10
500.001172	299.014557	2.434472E-10	1.241109E-11	1.553790E-10	1.674754E-12	1.000000E-9	1.000000E-9	1.000000E-9	1.000000E-10
500.495625	299.374207	2.432386E-10	1.241087E-11	1.551725E-10	1.639515E-12	1.000000E-9	1.000000E-9	1.000000E-9	1.000000E-10
500.999281	299.825165	2.432031E-10	1.241008E-11	1.546923E-10	1.625850E-12	1.000000E-9	1.000000E-9	1.000000E-9	1.000000E-10
501.495137	300.182068	2.432008E-10	1.241167E-11	1.546910E-10	1.614772E-12	1.000000E-9	1.000000E-9	1.000000E-9	1.000000E-10
501.997897	300.626190	2.431017E-10	1.241591E-11	1.546908E-10	1.614730E-12	1.000000E-9	1.000000E-9	1.000000E-9	1.000000E-10
502.494574	301.048798	2.429567E-10	1.265254E-11	1.553359E-10	1.624360E-12	1.000000E-9	1.000000E-9	1.000000E-9	1.000000E-10
502.999254	301.415344	2.429569E-10	1.259567E-11	1.558894E-10	1.688510E-12	1.000000E-9	1.000000E-9	1.000000E-9	1.000000E-10
503.492619	301.857208	2.429583E-10	1.241533E-11	1.554939E-10	1.679366E-12	1.000000E-9	1.000000E-9	1.000000E-9	1.000000E-10
503.996537	302.213074	2.431922E-10	1.241446E-11	1.553805E-10	1.664211E-12	1.000000E-9	1.000000E-9	1.000000E-9	1.000000E-10
504.493561	302.651184	2.432604E-10	1.241164E-11	1.551713E-10	1.647418E-12	1.000000E-9	1.000000E-9	1.000000E-9	1.000000E-10
504.997397	302.995331	2.434392E-10	1.241451E-11	1.552622E-10	1.640144E-12	1.000000E-9	1.000000E-9	1.000000E-9	1.000000E-10
505.493481	303.447449	2.435729E-10	1.241605E-11	1.554064E-10	1.640010E-12	1.000000E-9	1.000000E-9	1.000000E-9	1.000000E-10
505.996787	303.810425	2.436862E-10	1.241553E-11	1.554139E-10	1.628473E-12	1.000000E-9	1.000000E-9	1.000000E-9	1.000000E-10
506.495963	304.235535	2.434892E-10	1.250922E-11	1.554109E-10	1.591460E-12	1.000000E-9	1.000000E-9	1.000000E-9	1.000000E-10
507.011681	304.571716	2.434209E-10	1.265722E-11	1.556373E-10	1.603949E-12	1.000000E-9	1.000000E-9	1.000000E-9	1.000000E-10
507.498523	305.002533	2.431994E-10	1.249740E-11	1.556482E-10	1.615566E-12	1.000000E-9	1.000000E-9	1.000000E-9	1.000000E-10
507.994141	305.459076	2.432864E-10	1.241421E-11	1.556527E-10	1.557077E-12	1.000000E-9	1.000000E-9	1.000000E-9	1.000000E-10
508.495806	305.822510	2.434413E-10	1.241514E-11	1.555315E-10	1.546286E-12	1.000000E-9	1.000000E-9	1.000000E-9	1.000000E-10
508.993996	306.268982	2.432874E-10	1.241316E-11	1.554136E-10	1.591627E-12	1.000000E-9	1.000000E-9	1.000000E-9	1.000000E-10
509.493778	306.632965	2.432015E-10	1.241425E-11	1.548565E-10	1.608282E-12	1.000000E-9	1.000000E-9	1.000000E-9	1.000000E-10
509.995149	307.083496	2.425472E-10	1.241683E-11	1.547081E-10	1.640454E-12	1.000000E-9	1.000000E-9	1.000000E-9	1.000000E-10
510.493921	307.439087	2.425166E-10	1.241959E-11	1.551761E-10	1.640318E-12	1.000000E-9	1.000000E-9	1.000000E-9	1.000000E-10
510.994476	307.852264	2.427146E-10	1.241566E-11	1.550248E-10	1.640244E-12	1.000000E-9	1.000000E-9	1.000000E-9	1.000000E-10
511.495726	308.203949	2.422499E-10	1.241594E-11	1.546904E-10	1.661750E-12	1.000000E-9	1.000000E-9	1.000000E-9	1.000000E-10
511.996389	308.626740	2.417400E-10	1.241566E-11	1.551323E-10	1.643259E-12	1.000000E-9	1.000000E-9	1.000000E-9	1.000000E-10
512.494061	308.965790	2.426211E-10	1.233986E-11	1.554108E-10	1.543068E-12	1.000000E-9	1.000000E-9	1.000000E-9	1.000000E-10
512.998715	309.396271	2.429829E-10	1.217503E-11	1.552063E-10	1.587818E-12	1.000000E-9	1.000000E-9	1.000000E-9	1.000000E-10
513.495169	309.838440	2.441733E-10	1.231733E-11	1.552124E-10	1.639950E-12	1.000000E-9	1.000000E-9	1.000000E-9	1.000000E-10
513.995834	310.178833	2.434316E-10	1.241762E-11	1.554141E-10	1.586020E-12	1.000000E-9	1.000000E-9	1.000000E-9	1.000000E-10
514.497622	310.604095	2.417427E-10	1.241999E-11	1.554104E-10	1.567334E-12	1.000000E-9	1.000000E-9	1.000000E-9	1.000000E-10
514.996695	310.957336	2.425718E-10	1.238280E-11	1.554098E-10	1.689199E-12	1.000000E-9	1.000000E-9	1.000000E-9	1.000000E-10
515.496070	311.397430	2.432036E-10	1.217752E-11	1.554082E-10	1.668654E-12	1.000000E-9	1.000000E-9	1.000000E-9	1.000000E-10
515.997731	311.742035	2.425768E-10	1.227409E-11	1.554086E-10	1.615396E-12	1.000000E-9	1.000000E-9	1.000000E-9	1.000000E-10
516.493414	312.188538	2.425325E-10	1.241757E-11	1.554075E-10	1.589196E-12	1.000000E-9	1.000000E-9	1.000000E-9	1.000000E-10
516.996072	312.532257	2.429557E-10	1.241880E-11	1.555283E-10	1.566673E-12	1.000000E-9	1.000000E-9	1.000000E-9	1.000000E-10
517.496734	312.965179	2.428610E-10	1.242365E-11	1.558859E-10	1.649608E-12	1.000000E-9	1.000000E-9	1.000000E-9	1.000000E-10
517.997395	313.305878	2.427122E-10	1.218483E-11	1.557585E-10	1.658244E-12	1.000000E-9	1.000000E-9	1.000000E-9	1.000000E-10
518.496063	313.746704	2.430419E-10	1.223616E-11	1.556543E-10	1.615923E-12	1.000000E-9	1.000000E-9	1.000000E-9	1.000000E-10
518.996354	314.158478	2.431999E-10	1.242451E-11	1.556521E-10	1.616177E-12	1.000000E-9	1.000000E-9	1.000000E-9	1.000000E-10
519.500016	314.502777	2.429655E-10	1.242314E-11	1.556066E-10	1.616008E-12	1.000000E-9	1.000000E-9	1.000000E-9	1.000000E-10
519.996705	314.940460	2.430733E-10	1.242296E-11	1.551724E-10	1.615721E-12	1.000000E-9	1.000000E-9	1.000000E-9	1.000000E-10
520.493360	315.285828	2.434450E-10	1.242009E-11	1.549967E-10	1.616035E-12	1.000000E-9	1.000000E-9	1.000000E-9	1.000000E-10
520.998016	315.725372	2.433198E-10	1.242030E-11	1.546910E-10	1.638826E-12	1.000000E-9	1.000000E-9	1.000000E-9	1.000000E-10
521.495685	316.080688	2.432023E-10	1.241710E-11	1.548471E-10	1.634568E-12	1.000000E-9	1.000000E-9	1.000000E-9	1.000000E-10
521.996349	316.503143	2.424388E-10	1.233218E-11	1.549339E-10	1.615610E-12	1.000000E-9	1.000000E-9	1.000000E-9	1.000000E-10
522.494025	316.867737	2.422894E-10	1.217559E-11	1.553756E-10	1.627668E-12	1.000000E-9	1.000000E-9	1.000000E-9	1.000000E-10
522.996725	317.315430	2.431998E-10	1.233105E-11	1.554065E-10	1.639936E-12	1.000000E-9	1.000000E-9	1.000000E-9	1.000000E-10
523.496389	317.663391	2.430320E-10	1.242011E-11	1.554084E-10	1.676772E-12	1.000000E-9	1.000000E-9	1.000000E-9	1.000000E-10
523.996058	318.085999	2.427113E-10	1.220302E-11	1.554108E-10	1.684685E-12	1.000000E-9	1.000000E-9	1.000000E-9	1.000000E-10
524.493679	318.519440	2.427107E-10	1.222068E-11	1.554105E-10	1.591522E-12	1.000000E-9	1.000000E-9	1.000000E-9	1.000000E-10
524.996341	318.886505	2.427106E-10	1.242241E-11	1.552289E-10	1.583448E-12	1.000000E-9	1.000000E-9	1.000000E-9	1.000000E-10
525.497002	319.327271	2.420575E-10	1.241990E-11	1.551742E-10	1.567834E-12	1.000000E-9	1.000000E-9	1.000000E-9	1.000000E-10
525.999684	319.675507	2.420712E-10	1.241564E-11	1.554055E-10	1.566681E-12	1.000000E-9	1.000000E-9	1.000000E-9	1.000000E-10
526.496377	320.101044	2.424708E-10	1.241673E-11	1.554829E-10	1.567342E-12	1.000000E-9	1.000000E-9	1.000000E-9	1.000000E-10
526.997056	320.532684	2.424656E-10	1.241494E-11	1.556439E-10	1.545966E-12	1.000000E-9	1.000000E-9	1.000000E-9	1.000000E-10
527.497727	320.887421	2.424669E-10	1.241571E-11	1.550792E-10	1.549520E-12	1.000000E-9	1.000000E-9	1.000000E-9	1.000000E-10
527.995442	321.239899	2.429863E-10	1.241620E-11	1.546800E-10	1.591290E-12	1.000000E-9	1.000000E-9	1.000000E-9	1.000000E-10
528.493127	321.692810	2.431966E-10	1.241284E-11	1.548908E-10	1.590770E-12	1.000000E-9	1.000000E-9	1.000000E-9	1.000000E-10
528.994200	322.140198	2.431956E-10	1.241293E-11	1.548587E-10	1.591383E-12	1.000000E-9	1.000000E-9	1.000000E-9	1.000000E-10
529.493722	322.468048	2.431286E-10	1.241615E-11	1.544374E-10	1.574197E-12	1.000000E-9	1.000000E-9	1.000000E-9	1.000000E-10
529.995409	322.893280	2.429541E-10	1.241621E-11	1.548372E-10	1.566845E-12	1.000000E-9	1.000000E-9	1.000000E-9	1.000000E-10
530.493605	323.244873	2.429501E-10	1.239004E-11	1.554050E-10	1.639101E-12	1.000000E-9	1.000000E-9	1.000000E-9	1.000000E-10
530.995234	323.668488	2.429481E-10	1.217916E-11	1.552439E-10	1.620803E-12	1.000000E-9	1.000000E-9	1.000000E-9	1.000000E-10
531.504306	324.029755	2.431498E-10	1.227236E-11	1.551683E-10	1.566547E-12	1.000000E-9	1.000000E-9	1.000000E-9	1.000000E-10
531.993299	324.473358	2.431402E-10	1.241820E-11	1.547040E-10	1.566611E-12	1.000000E-9	1.000000E-9	1.000000E-9	1.000000E-10
532.494923	324.837555	2.427107E-10	1.241765E-11	1.546240E-10	1.567054E-12	1.000000E-9	1.000000E-9	1.000000E-9	1.000000E-10
532.995689	325.241547	2.426255E-10	1.241907E-11	1.544436E-10	1.586360E-12	1.000000E-9	1.000000E-9	1.000000E-9	1.000000E-10
533.493752	325.596405	2.424691E-10	1.241935E-11	1.550680E-10	1.589084E-12	1.000000E-9	1.000000E-9	1.000000E-9	1.000000E-10
533.999505	326.029755	2.424669E-10	1.241961E-11	1.556421E-10	1.567153E-12	1.000000E-9	1.000000E-9	1.000000E-9	1.000000E-10
534.495251	326.453644	2.424682E-10	1.241978E-11	1.552631E-10	1.575548E-12	1.000000E-9	1.000000E-9	1.000000E-9	1.000000E-10
534.995561	326.807404	2.424641E-10	1.254186E-11	1.551864E-10	1.591160E-12	1.000000E-9	1.000000E-9	1.000000E-9	1.000000E-10
535.492978	327.241516	2.422528E-10	1.266052E-11	1.554107E-10	1.622289E-12	1.000000E-9	1.000000E-9	1.000000E-9	1.000000E-10
535.995877	327.592133	2.414910E-10	1.227831E-11	1.553264E-10	1.639943E-12	1.000000E-9	1.000000E-9	1.000000E-9	1.000000E-10
536.493468	328.049316	2.418516E-10	1.218521E-11	1.551744E-10	1.549733E-12	1.000000E-9	1.000000E-9	1.000000E-9	1.000000E-10
536.997180	328.383789	2.422246E-10	1.241161E-11	1.547059E-10	1.557369E-12	1.000000E-9	1.000000E-9	1.000000E-9	1.000000E-10
537.494121	328.801270	2.425990E-10	1.241205E-11	1.544438E-10	1.616005E-12	1.000000E-9	1.000000E-9	1.000000E-9	1.000000E-10
537.996498	329.148895	2.426575E-10	1.240683E-11	1.550980E-10	1.615610E-12	1.000000E-9	1.000000E-9	1.000000E-9	1.000000E-10
538.493848	329.563629	2.414989E-10	1.241336E-11	1.551260E-10	1.615563E-12	1.000000E-9	1.000000E-9	1.000000E-9	1.000000E-10
538.993314	329.920380	2.415695E-10	1.241383E-11	1.549293E-10	1.597570E-12	1.000000E-9	1.000000E-9	1.000000E-9	1.000000E-10
539.495234	330.361237	2.417382E-10	1.241444E-11	1.553558E-10	1.592068E-12	1.000000E-9	1.000000E-9	1.000000E-9	1.000000E-10
540.004661	330.762024	2.425983E-10	1.241583E-11	1.558800E-10	1.664461E-12	1.000000E-9	1.000000E-9	1.000000E-9	1.000000E-10
540.497474	331.081757	2.432006E-10	1.242079E-11	1.553597E-10	1.664138E-12	1.000000E-9	1.000000E-9	1.000000E-9	1.000000E-10
540.993524	331.516663	2.419178E-10	1.241939E-11	1.551639E-10	1.664537E-12	1.000000E-9	1.000000E-9	1.000000E-9	1.000000E-10
541.493528	331.845642	2.417404E-10	1.241866E-11	1.551647E-10	1.636302E-12	1.000000E-9	1.000000E-9	1.000000E-9	1.000000E-10
541.995244	332.289825	2.417402E-10	1.224340E-11	1.548826E-10	1.615615E-12	1.000000E-9	1.000000E-9	1.000000E-9	1.000000E-10
542.495949	332.635925	2.417414E-10	1.217335E-11	1.542007E-10	1.573658E-12	1.000000E-9	1.000000E-9	1.000000E-9	1.000000E-10
542.995337	333.064697	2.417404E-10	1.241709E-11	1.543401E-10	1.573371E-12	1.000000E-9	1.000000E-9	1.000000E-9	1.000000E-10
543.497053	333.400421	2.420842E-10	1.241973E-11	1.544413E-10	1.615316E-12	1.000000E-9	1.000000E-9	1.000000E-9	1.000000E-10
544.014674	333.827393	2.422294E-10	1.241644E-11	1.552506E-10	1.615317E-12	1.000000E-9	1.000000E-9	1.000000E-9	1.000000E-10
544.492313	334.180267	2.424664E-10	1.241615E-11	1.553229E-10	1.615463E-12	1.000000E-9	1.000000E-9	1.000000E-9	1.000000E-10
544.994968	334.611328	2.427675E-10	1.241626E-11	1.546872E-10	1.566268E-12	1.000000E-9	1.000000E-9	1.000000E-9	1.000000E-10
545.494267	335.040253	2.436885E-10	1.261858E-11	1.544954E-10	1.543382E-12	1.000000E-9	1.000000E-9	1.000000E-9	1.000000E-10
545.995151	335.388123	2.433050E-10	1.263913E-11	1.541994E-10	1.589825E-12	1.000000E-9	1.000000E-9	1.000000E-9	1.000000E-10
546.495292	335.789948	2.429560E-10	1.241731E-11	1.541991E-10	1.585547E-12	1.000000E-9	1.000000E-9	1.000000E-9	1.000000E-10
546.997840	336.132385	2.427627E-10	1.241734E-11	1.542086E-10	1.567510E-12	1.000000E-9	1.000000E-9	1.000000E-9	1.000000E-10
547.494957	336.554108	2.427592E-10	1.241680E-11	1.551246E-10	1.580038E-12	1.000000E-9	1.000000E-9	1.000000E-9	1.000000E-10
547.995961	336.885620	2.432000E-10	1.241630E-11	1.549365E-10	1.591546E-12	1.000000E-9	1.000000E-9	1.000000E-9	1.000000E-10
548.497094	337.319153	2.426573E-10	1.241860E-11	1.542008E-10	1.611071E-12	1.000000E-9	1.000000E-9	1.000000E-9	1.000000E-10
548.999446	337.666870	2.417372E-10	1.242041E-11	1.545719E-10	1.615775E-12	1.000000E-9	1.000000E-9	1.000000E-9	1.000000E-10
549.493522	338.082794	2.415790E-10	1.236805E-11	1.549281E-10	1.615910E-12	1.000000E-9	1.000000E-9	1.000000E-9	1.000000E-10
549.994580	338.500000	2.414979E-10	1.217408E-11	1.547376E-10	1.607445E-12	1.000000E-9	1.000000E-9	1.000000E-9	1.000000E-10
550.494771	338.832703	2.423923E-10	1.228943E-11	1.547042E-10	1.591979E-12	1.000000E-9	1.000000E-9	1.000000E-9	1.000000E-10
550.993252	339.259827	2.424712E-10	1.242057E-11	1.549249E-10	1.576472E-12	1.000000E-9	1.000000E-9	1.000000E-9	1.000000E-10
551.494802	339.612640	2.424683E-10	1.223432E-11	1.547644E-10	1.567581E-12	1.000000E-9	1.000000E-9	1.000000E-9	1.000000E-10
551.996595	340.046387	2.427028E-10	1.218917E-11	1.544450E-10	1.611851E-12	1.000000E-9	1.000000E-9	1.000000E-9	1.000000E-10
552.496359	340.392731	2.429581E-10	1.241721E-11	1.548898E-10	1.625163E-12	1.000000E-9	1.000000E-9	1.000000E-9	1.000000E-10
552.995125	340.813690	2.424019E-10	1.241878E-11	1.551631E-10	1.664840E-12	1.000000E-9	1.000000E-9	1.000000E-9	1.000000E-10
553.492393	341.144287	2.422071E-10	1.242188E-11	1.551632E-10	1.653196E-12	1.000000E-9	1.000000E-9	1.000000E-9	1.000000E-10
553.999884	341.558136	2.417388E-10	1.242281E-11	1.550356E-10	1.640252E-12	1.000000E-9	1.000000E-9	1.000000E-9	1.000000E-10
554.495322	341.918091	2.418149E-10	1.242556E-11	1.544414E-10	1.639994E-12	1.000000E-9	1.000000E-9	1.000000E-9	1.000000E-10
554.999167	342.339447	2.419844E-10	1.220983E-11	1.546578E-10	1.639166E-12	1.000000E-9	1.000000E-9	1.000000E-9	1.000000E-10
555.502837	342.773315	2.422746E-10	1.218043E-11	1.549256E-10	1.591287E-12	1.000000E-9	1.000000E-9	1.000000E-9	1.000000E-10
555.993527	343.098053	2.424742E-10	1.217719E-11	1.552725E-10	1.598371E-12	1.000000E-9	1.000000E-9	1.000000E-9	1.000000E-10
556.493513	343.499451	2.416369E-10	1.228283E-11	1.553982E-10	1.615783E-12	1.000000E-9	1.000000E-9	1.000000E-9	1.000000E-10
556.995454	343.826752	2.415687E-10	1.241972E-11	1.542056E-10	1.564321E-12	1.000000E-9	1.000000E-9	1.000000E-9	1.000000E-10
557.492389	344.263763	2.419855E-10	1.224948E-11	1.544665E-10	1.526119E-12	1.000000E-9	1.000000E-9	1.000000E-9	1.000000E-10
557.993865	344.582214	2.420867E-10	1.218110E-11	1.551622E-10	1.581450E-12	1.000000E-9	1.000000E-9	1.000000E-9	1.000000E-10
558.493627	344.995880	2.422279E-10	1.242270E-11	1.550388E-10	1.590893E-12	1.000000E-9	1.000000E-9	1.000000E-9	1.000000E-10
558.993291	345.333557	2.425605E-10	1.235996E-11	1.549346E-10	1.591033E-12	1.000000E-9	1.000000E-9	1.000000E-9	1.000000E-10
559.491262	345.748871	2.427161E-10	1.217873E-11	1.549279E-10	1.619542E-12	1.000000E-9	1.000000E-9	1.000000E-9	1.000000E-10
559.996561	346.154877	2.420111E-10	1.217678E-11	1.549033E-10	1.664606E-12	1.000000E-9	1.000000E-9	1.000000E-9	1.000000E-10
560.493445	346.511566	2.420490E-10	1.217445E-11	1.546878E-10	1.583651E-12	1.000000E-9	1.000000E-9	1.000000E-9	1.000000E-10
560.994137	346.962311	2.422262E-10	1.237444E-11	1.546867E-10	1.542280E-12	1.000000E-9	1.000000E-9	1.000000E-9	1.000000E-10
561.495562	347.296265	2.423508E-10	1.241701E-11	1.546810E-10	1.588827E-12	1.000000E-9	1.000000E-9	1.000000E-9	1.000000E-10
561.994417	347.723633	2.424675E-10	1.241708E-11	1.551626E-10	1.595983E-12	1.000000E-9	1.000000E-9	1.000000E-9	1.000000E-10
562.493526	348.059448	2.418810E-10	1.232980E-11	1.554003E-10	1.614788E-12	1.000000E-9	1.000000E-9	1.000000E-9	1.000000E-10
562.995050	348.495575	2.418023E-10	1.217435E-11	1.542696E-10	1.640344E-12	1.000000E-9	1.000000E-9	1.000000E-9	1.000000E-10
563.493145	348.850342	2.427099E-10	1.232668E-11	1.544066E-10	1.663761E-12	1.000000E-9	1.000000E-9	1.000000E-9	1.000000E-10
563.995944	349.251404	2.428834E-10	1.241396E-11	1.551635E-10	1.569350E-12	1.000000E-9	1.000000E-9	1.000000E-9	1.000000E-10
564.493396	349.594879	2.431964E-10	1.241682E-11	1.551616E-10	1.544386E-12	1.000000E-9	1.000000E-9	1.000000E-9	1.000000E-10
564.996453	350.014008	2.431997E-10	1.241987E-11	1.551603E-10	1.590817E-12	1.000000E-9	1.000000E-9	1.000000E-9	1.000000E-10
565.494261	350.450409	2.431976E-10	1.241976E-11	1.547929E-10	1.590795E-12	1.000000E-9	1.000000E-9	1.000000E-9	1.000000E-10
565.992934	350.798492	2.418762E-10	1.241416E-11	1.546642E-10	1.590824E-12	1.000000E-9	1.000000E-9	1.000000E-9	1.000000E-10
566.493363	351.226654	2.418294E-10	1.241231E-11	1.541968E-10	1.575240E-12	1.000000E-9	1.000000E-9	1.000000E-9	1.000000E-10
566.995546	351.586456	2.422305E-10	1.223277E-11	1.544300E-10	1.566177E-12	1.000000E-9	1.000000E-9	1.000000E-9	1.000000E-10
567.493557	352.023071	2.422301E-10	1.218531E-11	1.549307E-10	1.566105E-12	1.000000E-9	1.000000E-9	1.000000E-9	1.000000E-10
567.996477	352.372192	2.422280E-10	1.242008E-11	1.550666E-10	1.574556E-12	1.000000E-9	1.000000E-9	1.000000E-9	1.000000E-10
568.494601	352.780487	2.415028E-10	1.241649E-11	1.551618E-10	1.615173E-12	1.000000E-9	1.000000E-9	1.000000E-9	1.000000E-10
568.995790	353.122589	2.412701E-10	1.241521E-11	1.551620E-10	1.593191E-12	1.000000E-9	1.000000E-9	1.000000E-9	1.000000E-10
569.493709	353.504333	2.427141E-10	1.241631E-11	1.549863E-10	1.566229E-12	1.000000E-9	1.000000E-9	1.000000E-9	1.000000E-10
569.994604	353.865387	2.428555E-10	1.241459E-11	1.539555E-10	1.601541E-12	1.000000E-9	1.000000E-9	1.000000E-9	1.000000E-10
570.494404	354.276276	2.432033E-10	1.241411E-11	1.542667E-10	1.615232E-12	1.000000E-9	1.000000E-9	1.000000E-9	1.000000E-10
571.004044	354.697510	2.425200E-10	1.241467E-11	1.546830E-10	1.615012E-12	1.000000E-9	1.000000E-9	1.000000E-9	1.000000E-10
571.495012	355.026825	2.419886E-10	1.241610E-11	1.546916E-10	1.595645E-12	1.000000E-9	1.000000E-9	1.000000E-9	1.000000E-10
571.994824	355.451813	2.421873E-10	1.232053E-11	1.546835E-10	1.542116E-12	1.000000E-9	1.000000E-9	1.000000E-9	1.000000E-10
572.493555	355.816223	2.421421E-10	1.217074E-11	1.546809E-10	1.533186E-12	1.000000E-9	1.000000E-9	1.000000E-9	1.000000E-10
572.993943	356.255188	2.414992E-10	1.233649E-11	1.546202E-10	1.526007E-12	1.000000E-9	1.000000E-9	1.000000E-9	1.000000E-10
573.495743	356.609589	2.419937E-10	1.241029E-11	1.544415E-10	1.539087E-12	1.000000E-9	1.000000E-9	1.000000E-9	1.000000E-10
574.007130	357.036407	2.427146E-10	1.217528E-11	1.545688E-10	1.546792E-12	1.000000E-9	1.000000E-9	1.000000E-9	1.000000E-10
574.495108	357.395813	2.420755E-10	1.217097E-11	1.546857E-10	1.590872E-12	1.000000E-9	1.000000E-9	1.000000E-9	1.000000E-10
574.995791	357.829834	2.417410E-10	1.216718E-11	1.554524E-10	1.581537E-12	1.000000E-9	1.000000E-9	1.000000E-9	1.000000E-10
575.493706	358.165436	2.415081E-10	1.229322E-11	1.556038E-10	1.566371E-12	1.000000E-9	1.000000E-9	1.000000E-9	1.000000E-10
575.997900	358.590149	2.416022E-10	1.241464E-11	1.551645E-10	1.582329E-12	1.000000E-9	1.000000E-9	1.000000E-9	1.000000E-10
576.493076	359.029633	2.419862E-10	1.203401E-11	1.549956E-10	1.590505E-12	1.000000E-9	1.000000E-9	1.000000E-9	1.000000E-10
576.994703	359.406464	2.419867E-10	1.195457E-11	1.546855E-10	1.590305E-12	1.000000E-9	1.000000E-9	1.000000E-9	1.000000E-10
577.493258	359.830536	2.419868E-10	1.241411E-11	1.546879E-10	1.606868E-12	1.000000E-9	1.000000E-9	1.000000E-9	1.000000E-10
577.993921	360.154755	2.421763E-10	1.241349E-11	1.546849E-10	1.663891E-12	1.000000E-9	1.000000E-9	1.000000E-9	1.000000E-10
578.493930	360.586853	2.421958E-10	1.241064E-11	1.544586E-10	1.628280E-12	1.000000E-9	1.000000E-9	1.000000E-9	1.000000E-10
578.992629	360.928436	2.417427E-10	1.241309E-11	1.543921E-10	1.590713E-12	1.000000E-9	1.000000E-9	1.000000E-9	1.000000E-10
579.493134	361.372345	2.415818E-10	1.241462E-11	1.541950E-10	1.554535E-12	1.000000E-9	1.000000E-9	1.000000E-9	1.000000E-10
579.996663	361.717041	2.412594E-10	1.263183E-11	1.546480E-10	1.544953E-12	1.000000E-9	1.000000E-9	1.000000E-9	1.000000E-10
580.494064	362.141174	2.416937E-10	1.258007E-11	1.551590E-10	1.615225E-12	1.000000E-9	1.000000E-9	1.000000E-9	1.000000E-10
580.996789	362.491760	2.419886E-10	1.217450E-11	1.546215E-10	1.586810E-12	1.000000E-9	1.000000E-9	1.000000E-9	1.000000E-10
581.495564	362.928711	2.419951E-10	1.227838E-11	1.544333E-10	1.525757E-12	1.000000E-9	1.000000E-9	1.000000E-9	1.000000E-10
581.995988	363.346527	2.419925E-10	1.241630E-11	1.541980E-10	1.535639E-12	1.000000E-9	1.000000E-9	1.000000E-9	1.000000E-10
582.498833	363.716125	2.419913E-10	1.241371E-11	1.541991E-10	1.542385E-12	1.000000E-9	1.000000E-9	1.000000E-9	1.000000E-10
582.993790	364.133057	2.418821E-10	1.241489E-11	1.541961E-10	1.564300E-12	1.000000E-9	1.000000E-9	1.000000E-9	1.000000E-10
583.492701	364.478363	2.417451E-10	1.241678E-11	1.543372E-10	1.561461E-12	1.000000E-9	1.000000E-9	1.000000E-9	1.000000E-10
584.001404	364.906372	2.417484E-10	1.242000E-11	1.544403E-10	1.526459E-12	1.000000E-9	1.000000E-9	1.000000E-9	1.000000E-10
584.496079	365.267426	2.417620E-10	1.241366E-11	1.538011E-10	1.586547E-12	1.000000E-9	1.000000E-9	1.000000E-9	1.000000E-10
584.994413	365.710571	2.427203E-10	1.227077E-11	1.538537E-10	1.664143E-12	1.000000E-9	1.000000E-9	1.000000E-9	1.000000E-10
585.494689	366.046967	2.425203E-10	1.216813E-11	1.546844E-10	1.629448E-12	1.000000E-9	1.000000E-9	1.000000E-9	1.000000E-10
585.996119	366.434387	2.419905E-10	1.237322E-11	1.547846E-10	1.615114E-12	1.000000E-9	1.000000E-9	1.000000E-9	1.000000E-10
586.494962	366.785461	2.425334E-10	1.238034E-11	1.549235E-10	1.614937E-12	1.000000E-9	1.000000E-9	1.000000E-9	1.000000E-10
586.996799	367.199768	2.429584E-10	1.216579E-11	1.545900E-10	1.628666E-12	1.000000E-9	1.000000E-9	1.000000E-9	1.000000E-10
587.494584	367.615356	2.423559E-10	1.216951E-11	1.544424E-10	1.664238E-12	1.000000E-9	1.000000E-9	1.000000E-9	1.000000E-10
587.993731	367.978668	2.421847E-10	1.216859E-11	1.549057E-10	1.613008E-12	1.000000E-9	1.000000E-9	1.000000E-9	1.000000E-10
588.493299	368.398834	2.417472E-10	1.233377E-11	1.548089E-10	1.566883E-12	1.000000E-9	1.000000E-9	1.000000E-9	1.000000E-10
588.997201	368.734985	2.412598E-10	1.241441E-11	1.544430E-10	1.546689E-12	1.000000E-9	1.000000E-9	1.000000E-9	1.000000E-10
589.492887	369.159027	2.405281E-10	1.217697E-11	1.545640E-10	1.546406E-12	1.000000E-9	1.000000E-9	1.000000E-9	1.000000E-10
589.996262	369.488586	2.413298E-10	1.216759E-11	1.546844E-10	1.590949E-12	1.000000E-9	1.000000E-9	1.000000E-9	1.000000E-10
590.494014	369.931793	2.417469E-10	1.216727E-11	1.546850E-10	1.608929E-12	1.000000E-9	1.000000E-9	1.000000E-9	1.000000E-10
590.995121	370.307495	2.417451E-10	1.216732E-11	1.546821E-10	1.639479E-12	1.000000E-9	1.000000E-9	1.000000E-9	1.000000E-10
591.495593	370.764587	2.417451E-10	1.216616E-11	1.546807E-10	1.607097E-12	1.000000E-9	1.000000E-9	1.000000E-9	1.000000E-10
591.996550	371.098846	2.417465E-10	1.236284E-11	1.545029E-10	1.590721E-12	1.000000E-9	1.000000E-9	1.000000E-9	1.000000E-10
592.493248	371.523682	2.418737E-10	1.241719E-11	1.542003E-10	1.568388E-12	1.000000E-9	1.000000E-9	1.000000E-9	1.000000E-10
592.996784	371.936371	2.419928E-10	1.241366E-11	1.545097E-10	1.591483E-12	1.000000E-9	1.000000E-9	1.000000E-9	1.000000E-10
593.493270	372.268341	2.414318E-10	1.241315E-11	1.546828E-10	1.688434E-12	1.000000E-9	1.000000E-9	1.000000E-9	1.000000E-10
593.996978	372.707092	2.412832E-10	1.241472E-11	1.542434E-10	1.630535E-12	1.000000E-9	1.000000E-9	1.000000E-9	1.000000E-10
594.494100	373.058136	2.417464E-10	1.241760E-11	1.541973E-10	1.566584E-12	1.000000E-9	1.000000E-9	1.000000E-9	1.000000E-10
594.996039	373.498779	2.419084E-10	1.241981E-11	1.541983E-10	1.585643E-12	1.000000E-9	1.000000E-9	1.000000E-9	1.000000E-10
595.492815	373.848602	2.422366E-10	1.220245E-11	1.539664E-10	1.589453E-12	1.000000E-9	1.000000E-9	1.000000E-9	1.000000E-10
595.996222	374.287537	2.416529E-10	1.217298E-11	1.537056E-10	1.542260E-12	1.000000E-9	1.000000E-9	1.000000E-9	1.000000E-10
596.494678	374.611115	2.412661E-10	1.217512E-11	1.542505E-10	1.564759E-12	1.000000E-9	1.000000E-9	1.000000E-9	1.000000E-10
596.999045	375.039886	2.412655E-10	1.217506E-11	1.544432E-10	1.616126E-12	1.000000E-9	1.000000E-9	1.000000E-9	1.000000E-10
597.493189	375.462616	2.413641E-10	1.217478E-11	1.541975E-10	1.601713E-12	1.000000E-9	1.000000E-9	1.000000E-9	1.000000E-10
597.997872	375.793579	2.419918E-10	1.235037E-11	1.542703E-10	1.591225E-12	1.000000E-9	1.000000E-9	1.000000E-9	1.000000E-10
598.493146	376.192017	2.416686E-10	1.241804E-11	1.544425E-10	1.549124E-12	1.000000E-9	1.000000E-9	1.000000E-9	1.000000E-10
598.995109	376.524841	2.412628E-10	1.217538E-11	1.548509E-10	1.545548E-12	1.000000E-9	1.000000E-9	1.000000E-9	1.000000E-10
599.492656	376.933197	2.416020E-10	1.217479E-11	1.551656E-10	1.566726E-12	1.000000E-9	1.000000E-9	1.000000E-9	1.000000E-10
599.997055	377.271820	2.417478E-10	1.217376E-11	1.543586E-10	1.550473E-12	1.000000E-9	1.000000E-9	1.000000E-9	1.000000E-10
600.492964	377.702515	2.417461E-10	1.217546E-11	1.540724E-10	1.526116E-12	1.000000E-9	1.000000E-9	1.000000E-9	1.000000E-10
600.994826	378.014374	2.418083E-10	1.217487E-11	1.532235E-10	1.605102E-12	1.000000E-9	1.000000E-9	1.000000E-9	1.000000E-10
601.493495	378.420868	2.419912E-10	1.217448E-11	1.536244E-10	1.639822E-12	1.000000E-9	1.000000E-9	1.000000E-9	1.000000E-10
601.992737	378.774170	2.414618E-10	1.220231E-11	1.541976E-10	1.592361E-12	1.000000E-9	1.000000E-9	1.000000E-9	1.000000E-10
602.494783	379.204224	2.410197E-10	1.241981E-11	1.540292E-10	1.584462E-12	1.000000E-9	1.000000E-9	1.000000E-9	1.000000E-10
602.994094	379.618927	2.410185E-10	1.242011E-11	1.539509E-10	1.566397E-12	1.000000E-9	1.000000E-9	1.000000E-9	1.000000E-10
603.494975	379.950287	2.411282E-10	1.242132E-11	1.541854E-10	1.591612E-12	1.000000E-9	1.000000E-9	1.000000E-9	1.000000E-10
603.993206	380.351349	2.422332E-10	1.226061E-11	1.540847E-10	1.614873E-12	1.000000E-9	1.000000E-9	1.000000E-9	1.000000E-10
604.493909	380.677216	2.418834E-10	1.217464E-11	1.537160E-10	1.673648E-12	1.000000E-9	1.000000E-9	1.000000E-9	1.000000E-10
604.995694	381.124359	2.412631E-10	1.240399E-11	1.543296E-10	1.686253E-12	1.000000E-9	1.000000E-9	1.000000E-9	1.000000E-10
605.493685	381.474121	2.420480E-10	1.241885E-11	1.549258E-10	1.663604E-12	1.000000E-9	1.000000E-9	1.000000E-9	1.000000E-10
605.994285	381.865051	2.424810E-10	1.241652E-11	1.545494E-10	1.638102E-12	1.000000E-9	1.000000E-9	1.000000E-9	1.000000E-10
606.492916	382.194733	2.415744E-10	1.241601E-11	1.544721E-10	1.590745E-12	1.000000E-9	1.000000E-9	1.000000E-9	1.000000E-10
606.994572	382.599945	2.416527E-10	1.241546E-11	1.549251E-10	1.590899E-12	1.000000E-9	1.000000E-9	1.000000E-9	1.000000E-10
607.493240	382.929260	2.422327E-10	1.241386E-11	1.545184E-10	1.590954E-12	1.000000E-9	1.000000E-9	1.000000E-9	1.000000E-10
607.994937	383.346405	2.422324E-10	1.240078E-11	1.537100E-10	1.590881E-12	1.000000E-9	1.000000E-9	1.000000E-9	1.000000E-10
608.503830	383.771210	2.422340E-10	1.217036E-11	1.543073E-10	1.579665E-12	1.000000E-9	1.000000E-9	1.000000E-9	1.000000E-10
608.993544	384.111450	2.427848E-10	1.217013E-11	1.546899E-10	1.526312E-12	1.000000E-9	1.000000E-9	1.000000E-9	1.000000E-10
609.492200	384.536987	2.429285E-10	1.217171E-11	1.542534E-10	1.556020E-12	1.000000E-9	1.000000E-9	1.000000E-9	1.000000E-10
609.996045	384.900269	2.412600E-10	1.217437E-11	1.542405E-10	1.591180E-12	1.000000E-9	1.000000E-9	1.000000E-9	1.000000E-10
610.492633	385.336304	2.417006E-10	1.217577E-11	1.544420E-10	1.645180E-12	1.000000E-9	1.000000E-9	1.000000E-9	1.000000E-10
610.994546	385.679413	2.427194E-10	1.238972E-11	1.543368E-10	1.663329E-12	1.000000E-9	1.000000E-9	1.000000E-9	1.000000E-10
611.493368	386.084137	2.417077E-10	1.241845E-11	1.541993E-10	1.590277E-12	1.000000E-9	1.000000E-9	1.000000E-9	1.000000E-10
611.993524	386.419067	2.410158E-10	1.241308E-11	1.543785E-10	1.583928E-12	1.000000E-9	1.000000E-9	1.000000E-9	1.000000E-10
612.494301	386.842651	2.416435E-10	1.241404E-11	1.544425E-10	1.566983E-12	1.000000E-9	1.000000E-9	1.000000E-9	1.000000E-10
612.996756	387.239014	2.417775E-10	1.241602E-11	1.544429E-10	1.594907E-12	1.000000E-9	1.000000E-9	1.000000E-9	1.000000E-10
613.492619	387.582825	2.419881E-10	1.223758E-11	1.543002E-10	1.615437E-12	1.000000E-9	1.000000E-9	1.000000E-9	1.000000E-10
613.994013	387.961853	2.418806E-10	1.216629E-11	1.539598E-10	1.574256E-12	1.000000E-9	1.000000E-9	1.000000E-9	1.000000E-10
614.493847	388.303497	2.417441E-10	1.192435E-11	1.539623E-10	1.566924E-12	1.000000E-9	1.000000E-9	1.000000E-9	1.000000E-10
614.994458	388.744568	2.415714E-10	1.199181E-11	1.539559E-10	1.566693E-12	1.000000E-9	1.000000E-9	1.000000E-9	1.000000E-10
615.492855	389.075928	2.414999E-10	1.216947E-11	1.545800E-10	1.576475E-12	1.000000E-9	1.000000E-9	1.000000E-9	1.000000E-10
615.994329	389.488800	2.417392E-10	1.217112E-11	1.547461E-10	1.590481E-12	1.000000E-9	1.000000E-9	1.000000E-9	1.000000E-10
616.503343	389.811401	2.418080E-10	1.217252E-11	1.551579E-10	1.590792E-12	1.000000E-9	1.000000E-9	1.000000E-9	1.000000E-10
616.993142	390.201111	2.419865E-10	1.217212E-11	1.545593E-10	1.590924E-12	1.000000E-9	1.000000E-9	1.000000E-9	1.000000E-10
617.492897	390.525574	2.418542E-10	1.220462E-11	1.537114E-10	1.542703E-12	1.000000E-9	1.000000E-9	1.000000E-9	1.000000E-10
617.997450	390.947632	2.417442E-10	1.242032E-11	1.538805E-10	1.567391E-12	1.000000E-9	1.000000E-9	1.000000E-9	1.000000E-10
618.500288	391.366882	2.409351E-10	1.232497E-11	1.539564E-10	1.639094E-12	1.000000E-9	1.000000E-9	1.000000E-9	1.000000E-10
618.994969	391.688629	2.409587E-10	1.217810E-11	1.539560E-10	1.612407E-12	1.000000E-9	1.000000E-9	1.000000E-9	1.000000E-10
619.494363	392.095734	2.424752E-10	1.234093E-11	1.541985E-10	1.590659E-12	1.000000E-9	1.000000E-9	1.000000E-9	1.000000E-10
619.995250	392.425201	2.421031E-10	1.241739E-11	1.549229E-10	1.610578E-12	1.000000E-9	1.000000E-9	1.000000E-9	1.000000E-10
620.493604	392.795044	2.415019E-10	1.218558E-11	1.549228E-10	1.614881E-12	1.000000E-9	1.000000E-9	1.000000E-9	1.000000E-10
621.001897	393.146149	2.411864E-10	1.217313E-11	1.549217E-10	1.615310E-12	1.000000E-9	1.000000E-9	1.000000E-9	1.000000E-10
621.502886	393.565765	2.410182E-10	1.217582E-11	1.543429E-10	1.605765E-12	1.000000E-9	1.000000E-9	1.000000E-9	1.000000E-10
621.994684	393.878387	2.423769E-10	1.217528E-11	1.542445E-10	1.590658E-12	1.000000E-9	1.000000E-9	1.000000E-9	1.000000E-10
622.493782	394.264221	2.422193E-10	1.217525E-11	1.546863E-10	1.558428E-12	1.000000E-9	1.000000E-9	1.000000E-9	1.000000E-10
622.992149	394.575958	2.412578E-10	1.217147E-11	1.545994E-10	1.542141E-12	1.000000E-9	1.000000E-9	1.000000E-9	1.000000E-10
623.494011	395.002899	2.412588E-10	1.217610E-11	1.544436E-10	1.586877E-12	1.000000E-9	1.000000E-9	1.000000E-9	1.000000E-10
623.992966	395.431488	2.412579E-10	1.217918E-11	1.542856E-10	1.607034E-12	1.000000E-9	1.000000E-9	1.000000E-9	1.000000E-10
624.499176	395.768707	2.420231E-10	1.217688E-11	1.541983E-10	1.663933E-12	1.000000E-9	1.000000E-9	1.000000E-9	1.000000E-10
624.992949	396.178894	2.422504E-10	1.217705E-11	1.544225E-10	1.616078E-12	1.000000E-9	1.000000E-9	1.000000E-9	1.000000E-10
625.493727	396.525818	2.424753E-10	1.233477E-11	1.545386E-10	1.566669E-12	1.000000E-9	1.000000E-9	1.000000E-9	1.000000E-10
625.994814	396.979492	2.421404E-10	1.242117E-11	1.549254E-10	1.585802E-12	1.000000E-9	1.000000E-9	1.000000E-9	1.000000E-10
626.493871	397.291565	2.415020E-10	1.219390E-11	1.542369E-10	1.594136E-12	1.000000E-9	1.000000E-9	1.000000E-9	1.000000E-10
626.995716	397.713745	2.424044E-10	1.222293E-11	1.534683E-10	1.663777E-12	1.000000E-9	1.000000E-9	1.000000E-9	1.000000E-10
627.492878	398.058319	2.429593E-10	1.242537E-11	1.536504E-10	1.640278E-12	1.000000E-9	1.000000E-9	1.000000E-9	1.000000E-10
627.993868	398.488556	2.416603E-10	1.231307E-11	1.537207E-10	1.590943E-12	1.000000E-9	1.000000E-9	1.000000E-9	1.000000E-10
628.490503	398.827515	2.415867E-10	1.217821E-11	1.539592E-10	1.635788E-12	1.000000E-9	1.000000E-9	1.000000E-9	1.000000E-10
628.993164	399.238617	2.419904E-10	1.217556E-11	1.538030E-10	1.664304E-12	1.000000E-9	1.000000E-9	1.000000E-9	1.000000E-10
629.493811	399.668365	2.421009E-10	1.217545E-11	1.534668E-10	1.620532E-12	1.000000E-9	1.000000E-9	1.000000E-9	1.000000E-10
629.997467	400.002075	2.422302E-10	1.217935E-11	1.540646E-10	1.602872E-12	1.000000E-9	1.000000E-9	1.000000E-9	1.000000E-10
630.493195	400.439606	2.409498E-10	1.217793E-11	1.544388E-10	1.542759E-12	1.000000E-9	1.000000E-9	1.000000E-9	1.000000E-10
631.004690	400.764099	2.405833E-10	1.217607E-11	1.542248E-10	1.542471E-12	1.000000E-9	1.000000E-9	1.000000E-9	1.000000E-10
631.497275	401.194214	2.424739E-10	1.217364E-11	1.541567E-10	1.542550E-12	1.000000E-9	1.000000E-9	1.000000E-9	1.000000E-10
631.993896	401.503052	2.422665E-10	1.217560E-11	1.539541E-10	1.559725E-12	1.000000E-9	1.000000E-9	1.000000E-9	1.000000E-10
632.495851	401.916290	2.417443E-10	1.217697E-11	1.540594E-10	1.566618E-12	1.000000E-9	1.000000E-9	1.000000E-9	1.000000E-10
632.992716	402.268372	2.417456E-10	1.217457E-11	1.541974E-10	1.590947E-12	1.000000E-9	1.000000E-9	1.000000E-9	1.000000E-10
633.495419	402.672546	2.417437E-10	1.217497E-11	1.542023E-10	1.604913E-12	1.000000E-9	1.000000E-9	1.000000E-9	1.000000E-10
633.993753	402.981171	2.409082E-10	1.207111E-11	1.542028E-10	1.639633E-12	1.000000E-9	1.000000E-9	1.000000E-9	1.000000E-10
634.494662	403.419067	2.408297E-10	1.192878E-11	1.539559E-10	1.626639E-12	1.000000E-9	1.000000E-9	1.000000E-9	1.000000E-10
634.993331	403.833191	2.412609E-10	1.226627E-11	1.538888E-10	1.615467E-12	1.000000E-9	1.000000E-9	1.000000E-9	1.000000E-10
635.493158	404.175507	2.412609E-10	1.241415E-11	1.537147E-10	1.555142E-12	1.000000E-9	1.000000E-9	1.000000E-9	1.000000E-10
635.995483	404.603821	2.412600E-10	1.218124E-11	1.542357E-10	1.542914E-12	1.000000E-9	1.000000E-9	1.000000E-9	1.000000E-10
636.492284	404.916382	2.419366E-10	1.217093E-11	1.546818E-10	1.542471E-12	1.000000E-9	1.000000E-9	1.000000E-9	1.000000E-10
636.999178	405.347076	2.422323E-10	1.217196E-11	1.538772E-10	1.562064E-12	1.000000E-9	1.000000E-9	1.000000E-9	1.000000E-10
637.496899	405.687103	2.424694E-10	1.217186E-11	1.537065E-10	1.591729E-12	1.000000E-9	1.000000E-9	1.000000E-9	1.000000E-10
637.994802	406.103088	2.422293E-10	1.217278E-11	1.537118E-10	1.547074E-12	1.000000E-9	1.000000E-9	1.000000E-9	1.000000E-10
638.494090	406.459106	2.415022E-10	1.237187E-11	1.537087E-10	1.526608E-12	1.000000E-9	1.000000E-9	1.000000E-9	1.000000E-10
638.995752	406.856720	2.418891E-10	1.242015E-11	1.537108E-10	1.636815E-12	1.000000E-9	1.000000E-9	1.000000E-9	1.000000E-10
639.493476	407.168213	2.422337E-10	1.241871E-11	1.540339E-10	1.617139E-12	1.000000E-9	1.000000E-9	1.000000E-9	1.000000E-10
639.993752	407.589569	2.418393E-10	1.232795E-11	1.541981E-10	1.543124E-12	1.000000E-9	1.000000E-9	1.000000E-9	1.000000E-10
640.494593	407.986938	2.416920E-10	1.217144E-11	1.537421E-10	1.555296E-12	1.000000E-9	1.000000E-9	1.000000E-9	1.000000E-10
640.997326	408.325562	2.410109E-10	1.201414E-11	1.537113E-10	1.566588E-12	1.000000E-9	1.000000E-9	1.000000E-9	1.000000E-10
641.492508	408.745209	2.414377E-10	1.192700E-11	1.537087E-10	1.567156E-12	1.000000E-9	1.000000E-9	1.000000E-9	1.000000E-10
641.994465	409.103699	2.422309E-10	1.215440E-11	1.537084E-10	1.564975E-12	1.000000E-9	1.000000E-9	1.000000E-9	1.000000E-10
642.493826	409.507385	2.416155E-10	1.217121E-11	1.537116E-10	1.542302E-12	1.000000E-9	1.000000E-9	1.000000E-9	1.000000E-10
642.994582	409.824310	2.412595E-10	1.217126E-11	1.539060E-10	1.551214E-12	1.000000E-9	1.000000E-9	1.000000E-9	1.000000E-10
643.492986	410.256500	2.412600E-10	1.229065E-11	1.539016E-10	1.567059E-12	1.000000E-9	1.000000E-9	1.000000E-9	1.000000E-10
643.994102	410.576813	2.415494E-10	1.241363E-11	1.532274E-10	1.629574E-12	1.000000E-9	1.000000E-9	1.000000E-9	1.000000E-10
644.493025	411.001465	2.427166E-10	1.222749E-11	1.534721E-10	1.664240E-12	1.000000E-9	1.000000E-9	1.000000E-9	1.000000E-10
644.996744	411.315582	2.423671E-10	1.218498E-11	1.539556E-10	1.596701E-12	1.000000E-9	1.000000E-9	1.000000E-9	1.000000E-10
645.498405	411.737396	2.419887E-10	1.241715E-11	1.539578E-10	1.586335E-12	1.000000E-9	1.000000E-9	1.000000E-9	1.000000E-10
645.994327	412.132202	2.416271E-10	1.233272E-11	1.539570E-10	1.567176E-12	1.000000E-9	1.000000E-9	1.000000E-9	1.000000E-10
646.493034	412.445190	2.415018E-10	1.217202E-11	1.543909E-10	1.578515E-12	1.000000E-9	1.000000E-9	1.000000E-9	1.000000E-10
646.995404	412.843109	2.415021E-10	1.217090E-11	1.542474E-10	1.591392E-12	1.000000E-9	1.000000E-9	1.000000E-9	1.000000E-10
647.494534	413.184998	2.415842E-10	1.217010E-11	1.534647E-10	1.553833E-12	1.000000E-9	1.000000E-9	1.000000E-9	1.000000E-10
647.992954	413.588379	2.417444E-10	1.216848E-11	1.535778E-10	1.545470E-12	1.000000E-9	1.000000E-9	1.000000E-9	1.000000E-10
648.494339	413.942017	2.414516E-10	1.217182E-11	1.537078E-10	1.615543E-12	1.000000E-9	1.000000E-9	1.000000E-9	1.000000E-10
649.001155	414.354065	2.412538E-10	1.216953E-11	1.540766E-10	1.615600E-12	1.000000E-9	1.000000E-9	1.000000E-9	1.000000E-10
649.491842	414.697052	2.418957E-10	1.216712E-11	1.541976E-10	1.615462E-12	1.000000E-9	1.000000E-9	1.000000E-9	1.000000E-10
649.994604	415.092560	2.419454E-10	1.216663E-11	1.541994E-10	1.615618E-12	1.000000E-9	1.000000E-9	1.000000E-9	1.000000E-10
650.493236	415.486603	2.417438E-10	1.216731E-11	1.543367E-10	1.615713E-12	1.000000E-9	1.000000E-9	1.000000E-9	1.000000E-10
650.992670	415.813232	2.414025E-10	1.216939E-11	1.546822E-10	1.680671E-12	1.000000E-9	1.000000E-9	1.000000E-9	1.000000E-10
651.493453	416.242462	2.410154E-10	1.240926E-11	1.545345E-10	1.668296E-12	1.000000E-9	1.000000E-9	1.000000E-9	1.000000E-10
651.994654	416.577454	2.411914E-10	1.233491E-11	1.544380E-10	1.566746E-12	1.000000E-9	1.000000E-9	1.000000E-9	1.000000E-10
652.493272	416.974701	2.412626E-10	1.217001E-11	1.533756E-10	1.577746E-12	1.000000E-9	1.000000E-9	1.000000E-9	1.000000E-10
652.993906	417.319336	2.422288E-10	1.217013E-11	1.532995E-10	1.590997E-12	1.000000E-9	1.000000E-9	1.000000E-9	1.000000E-10
653.494967	417.736084	2.419519E-10	1.216746E-11	1.537109E-10	1.626510E-12	1.000000E-9	1.000000E-9	1.000000E-9	1.000000E-10
653.993692	418.079254	2.412549E-10	1.237539E-11	1.539184E-10	1.640172E-12	1.000000E-9	1.000000E-9	1.000000E-9	1.000000E-10
654.492793	418.495300	2.415278E-10	1.237893E-11	1.541984E-10	1.616272E-12	1.000000E-9	1.000000E-9	1.000000E-9	1.000000E-10
654.993772	418.824249	2.417449E-10	1.216990E-11	1.535274E-10	1.615734E-12	1.000000E-9	1.000000E-9	1.000000E-9	1.000000E-10
655.493770	419.227722	2.419458E-10	1.216936E-11	1.532277E-10	1.615259E-12	1.000000E-9	1.000000E-9	1.000000E-9	1.000000E-10
655.994621	419.625366	2.419055E-10	1.217204E-11	1.539305E-10	1.629133E-12	1.000000E-9	1.000000E-9	1.000000E-9	1.000000E-10
656.493003	419.935394	2.412596E-10	1.217092E-11	1.540117E-10	1.640489E-12	1.000000E-9	1.000000E-9	1.000000E-9	1.000000E-10
656.992622	420.360138	2.412573E-10	1.217115E-11	1.542022E-10	1.527776E-12	1.000000E-9	1.000000E-9	1.000000E-9	1.000000E-10
657.491871	420.678680	2.412571E-10	1.240583E-11	1.540727E-10	1.509055E-12	1.000000E-9	1.000000E-9	1.000000E-9	1.000000E-10
657.995172	421.070465	2.412552E-10	1.235382E-11	1.539623E-10	1.567190E-12	1.000000E-9	1.000000E-9	1.000000E-9	1.000000E-10
658.494018	421.404877	2.412573E-10	1.216418E-11	1.537597E-10	1.585349E-12	1.000000E-9	1.000000E-9	1.000000E-9	1.000000E-10
658.996716	421.803986	2.417198E-10	1.216361E-11	1.537306E-10	1.615782E-12	1.000000E-9	1.000000E-9	1.000000E-9	1.000000E-10
659.492792	422.128662	2.416872E-10	1.216844E-11	1.539565E-10	1.600094E-12	1.000000E-9	1.000000E-9	1.000000E-9	1.000000E-10
660.002351	422.545624	2.414990E-10	1.216750E-11	1.538653E-10	1.591229E-12	1.000000E-9	1.000000E-9	1.000000E-9	1.000000E-10
660.493497	422.888031	2.413778E-10	1.216603E-11	1.537128E-10	1.591600E-12	1.000000E-9	1.000000E-9	1.000000E-9	1.000000E-10
660.996481	423.286438	2.412544E-10	1.216712E-11	1.537095E-10	1.591748E-12	1.000000E-9	1.000000E-9	1.000000E-9	1.000000E-10
661.493254	423.688049	2.416380E-10	1.216809E-11	1.537102E-10	1.591930E-12	1.000000E-9	1.000000E-9	1.000000E-9	1.000000E-10
661.995913	424.012451	2.417687E-10	1.216572E-11	1.537104E-10	1.616414E-12	1.000000E-9	1.000000E-9	1.000000E-9	1.000000E-10
662.493126	424.388489	2.422277E-10	1.216631E-11	1.537557E-10	1.640782E-12	1.000000E-9	1.000000E-9	1.000000E-9	1.000000E-10
662.996889	424.710205	2.420644E-10	1.217073E-11	1.539538E-10	1.621821E-12	1.000000E-9	1.000000E-9	1.000000E-9	1.000000E-10
663.491616	425.125366	2.417476E-10	1.216771E-11	1.540696E-10	1.613504E-12	1.000000E-9	1.000000E-9	1.000000E-9	1.000000E-10
664.009277	425.438660	2.411408E-10	1.221412E-11	1.541987E-10	1.567090E-12	1.000000E-9	1.000000E-9	1.000000E-9	1.000000E-10
664.492520	425.847717	2.407753E-10	1.241718E-11	1.543811E-10	1.591231E-12	1.000000E-9	1.000000E-9	1.000000E-9	1.000000E-10
665.009718	426.189819	2.416561E-10	1.219052E-11	1.544234E-10	1.640254E-12	1.000000E-9	1.000000E-9	1.000000E-9	1.000000E-10
665.490806	426.592041	2.415377E-10	1.192982E-11	1.539584E-10	1.669194E-12	1.000000E-9	1.000000E-9	1.000000E-9	1.000000E-10
665.997549	426.920441	2.405317E-10	1.210969E-11	1.539530E-10	1.688887E-12	1.000000E-9	1.000000E-9	1.000000E-9	1.000000E-10
666.496989	427.314728	2.407503E-10	1.217106E-11	1.539543E-10	1.581871E-12	1.000000E-9	1.000000E-9	1.000000E-9	1.000000E-10
666.996144	427.729706	2.410158E-10	1.217033E-11	1.536690E-10	1.567242E-12	1.000000E-9	1.000000E-9	1.000000E-9	1.000000E-10
667.500836	428.045685	2.410127E-10	1.216779E-11	1.534716E-10	1.566779E-12	1.000000E-9	1.000000E-9	1.000000E-9	1.000000E-10
668.001663	428.449524	2.410157E-10	1.216730E-11	1.534679E-10	1.567457E-12	1.000000E-9	1.000000E-9	1.000000E-9	1.000000E-10
668.492921	428.756409	2.397996E-10	1.216871E-11	1.535698E-10	1.567258E-12	1.000000E-9	1.000000E-9	1.000000E-9	1.000000E-10
668.997698	429.192932	2.401374E-10	1.216765E-11	1.542010E-10	1.618592E-12	1.000000E-9	1.000000E-9	1.000000E-9	1.000000E-10
669.493958	429.546295	2.410137E-10	1.196427E-11	1.544018E-10	1.640182E-12	1.000000E-9	1.000000E-9	1.000000E-9	1.000000E-10
670.017583	429.957092	2.408805E-10	1.195270E-11	1.546805E-10	1.529089E-12	1.000000E-9	1.000000E-9	1.000000E-9	1.000000E-10
670.492626	430.374329	2.407740E-10	1.216825E-11	1.541825E-10	1.549816E-12	1.000000E-9	1.000000E-9	1.000000E-9	1.000000E-10
670.995835	430.700775	2.411759E-10	1.216838E-11	1.539527E-10	1.616203E-12	1.000000E-9	1.000000E-9	1.000000E-9	1.000000E-10
671.493459	431.016205	2.412604E-10	1.216850E-11	1.541911E-10	1.615598E-12	1.000000E-9	1.000000E-9	1.000000E-9	1.000000E-10
671.996841	431.423370	2.412645E-10	1.216831E-11	1.538512E-10	1.615645E-12	1.000000E-9	1.000000E-9	1.000000E-9	1.000000E-10
672.491573	431.837952	2.409013E-10	1.216598E-11	1.527417E-10	1.576073E-12	1.000000E-9	1.000000E-9	1.000000E-9	1.000000E-10
672.999949	432.165405	2.402852E-10	1.216829E-11	1.532491E-10	1.563828E-12	1.000000E-9	1.000000E-9	1.000000E-9	1.000000E-10
673.493869	432.589508	2.410810E-10	1.216805E-11	1.537130E-10	1.526296E-12	1.000000E-9	1.000000E-9	1.000000E-9	1.000000E-10
673.996528	432.931824	2.415071E-10	1.216878E-11	1.541048E-10	1.541235E-12	1.000000E-9	1.000000E-9	1.000000E-9	1.000000E-10
674.498419	433.344757	2.419685E-10	1.229745E-11	1.541835E-10	1.567282E-12	1.000000E-9	1.000000E-9	1.000000E-9	1.000000E-10
674.995256	433.692047	2.418227E-10	1.241299E-11	1.539552E-10	1.524489E-12	1.000000E-9	1.000000E-9	1.000000E-9	1.000000E-10
675.492588	434.117096	2.412601E-10	1.222090E-11	1.537827E-10	1.502367E-12	1.000000E-9	1.000000E-9	1.000000E-9	1.000000E-10
675.995387	434.440674	2.416246E-10	1.217231E-11	1.534678E-10	1.562980E-12	1.000000E-9	1.000000E-9	1.000000E-9	1.000000E-10
676.493346	434.852417	2.419913E-10	1.216677E-11	1.536169E-10	1.552915E-12	1.000000E-9	1.000000E-9	1.000000E-9	1.000000E-10
676.995345	435.247864	2.416091E-10	1.225602E-11	1.537074E-10	1.501988E-12	1.000000E-9	1.000000E-9	1.000000E-9	1.000000E-10
677.492690	435.568726	2.414853E-10	1.241705E-11	1.539315E-10	1.513865E-12	1.000000E-9	1.000000E-9	1.000000E-9	1.000000E-10
677.995586	435.997284	2.412609E-10	1.226216E-11	1.540017E-10	1.527052E-12	1.000000E-9	1.000000E-9	1.000000E-9	1.000000E-10
678.496248	436.335388	2.410992E-10	1.217349E-11	1.541953E-10	1.558081E-12	1.000000E-9	1.000000E-9	1.000000E-9	1.000000E-10
678.996623	436.743347	2.407720E-10	1.217708E-11	1.543078E-10	1.568579E-12	1.000000E-9	1.000000E-9	1.000000E-9	1.000000E-10
679.496288	437.068176	2.412123E-10	1.217238E-11	1.544336E-10	1.591910E-12	1.000000E-9	1.000000E-9	1.000000E-9	1.000000E-10
679.996951	437.463654	2.415030E-10	1.216966E-11	1.546183E-10	1.606913E-12	1.000000E-9	1.000000E-9	1.000000E-9	1.000000E-10
680.496444	437.782104	2.403814E-10	1.216863E-11	1.546616E-10	1.640166E-12	1.000000E-9	1.000000E-9	1.000000E-9	1.000000E-10
680.997108	438.196930	2.402880E-10	1.216865E-11	1.542020E-10	1.594973E-12	1.000000E-9	1.000000E-9	1.000000E-9	1.000000E-10
681.494782	438.532745	2.402840E-10	1.217143E-11	1.543574E-10	1.566581E-12	1.000000E-9	1.000000E-9	1.000000E-9	1.000000E-10
681.996312	438.909332	2.408416E-10	1.217378E-11	1.546765E-10	1.610018E-12	1.000000E-9	1.000000E-9	1.000000E-9	1.000000E-10
682.493275	439.319336	2.414985E-10	1.241440E-11	1.540938E-10	1.594845E-12	1.000000E-9	1.000000E-9	1.000000E-9	1.000000E-10
682.994938	439.664886	2.413231E-10	1.226004E-11	1.537060E-10	1.501359E-12	1.000000E-9	1.000000E-9	1.000000E-9	1.000000E-10
683.494603	440.052673	2.412650E-10	1.192753E-11	1.541429E-10	1.553373E-12	1.000000E-9	1.000000E-9	1.000000E-9	1.000000E-10
684.003208	440.393555	2.417469E-10	1.207214E-11	1.541242E-10	1.615444E-12	1.000000E-9	1.000000E-9	1.000000E-9	1.000000E-10
684.492900	440.776550	2.413708E-10	1.217410E-11	1.537140E-10	1.532482E-12	1.000000E-9	1.000000E-9	1.000000E-9	1.000000E-10
685.003776	441.101868	2.405258E-10	1.196096E-11	1.537210E-10	1.501936E-12	1.000000E-9	1.000000E-9	1.000000E-9	1.000000E-10
685.499965	441.499268	2.413582E-10	1.200221E-11	1.537181E-10	1.615595E-12	1.000000E-9	1.000000E-9	1.000000E-9	1.000000E-10
686.019783	441.792480	2.419875E-10	1.241749E-11	1.540662E-10	1.595849E-12	1.000000E-9	1.000000E-9	1.000000E-9	1.000000E-10
686.495504	442.210327	2.409491E-10	1.241452E-11	1.542033E-10	1.542646E-12	1.000000E-9	1.000000E-9	1.000000E-9	1.000000E-10
687.006205	442.607178	2.408917E-10	1.241756E-11	1.539642E-10	1.556090E-12	1.000000E-9	1.000000E-9	1.000000E-9	1.000000E-10
687.497894	442.943329	2.417397E-10	1.225077E-11	1.540248E-10	1.566821E-12	1.000000E-9	1.000000E-9	1.000000E-9	1.000000E-10
687.995600	443.326721	2.413299E-10	1.217558E-11	1.541973E-10	1.608499E-12	1.000000E-9	1.000000E-9	1.000000E-9	1.000000E-10
688.497256	443.639130	2.407725E-10	1.217284E-11	1.540679E-10	1.619004E-12	1.000000E-9	1.000000E-9	1.000000E-9	1.000000E-10
689.001940	444.030334	2.411096E-10	1.217275E-11	1.539595E-10	1.640242E-12	1.000000E-9	1.000000E-9	1.000000E-9	1.000000E-10
689.496112	444.338684	2.412550E-10	1.217215E-11	1.537550E-10	1.610682E-12	1.000000E-9	1.000000E-9	1.000000E-9	1.000000E-10
690.007741	444.741272	2.419758E-10	1.203669E-11	1.537428E-10	1.567162E-12	1.000000E-9	1.000000E-9	1.000000E-9	1.000000E-10
690.498956	445.056885	2.419292E-10	1.192922E-11	1.539593E-10	1.522890E-12	1.000000E-9	1.000000E-9	1.000000E-9	1.000000E-10
690.997048	445.494629	2.417420E-10	1.213154E-11	1.538676E-10	1.502100E-12	1.000000E-9	1.000000E-9	1.000000E-9	1.000000E-10
691.494710	445.817505	2.410946E-10	1.217135E-11	1.537160E-10	1.525038E-12	1.000000E-9	1.000000E-9	1.000000E-9	1.000000E-10
692.010681	446.225677	2.405293E-10	1.217212E-11	1.538797E-10	1.542794E-12	1.000000E-9	1.000000E-9	1.000000E-9	1.000000E-10
692.496384	446.560516	2.409200E-10	1.217229E-11	1.539580E-10	1.591077E-12	1.000000E-9	1.000000E-9	1.000000E-9	1.000000E-10
692.996051	446.976166	2.410099E-10	1.216677E-11	1.532667E-10	1.578303E-12	1.000000E-9	1.000000E-9	1.000000E-9	1.000000E-10
693.494730	447.372803	2.410111E-10	1.216965E-11	1.533963E-10	1.566649E-12	1.000000E-9	1.000000E-9	1.000000E-9	1.000000E-10
694.005060	447.699066	2.410111E-10	1.216859E-11	1.539607E-10	1.547676E-12	1.000000E-9	1.000000E-9	1.000000E-9	1.000000E-10
694.494752	448.110229	2.410112E-10	1.217424E-11	1.542034E-10	1.539662E-12	1.000000E-9	1.000000E-9	1.000000E-9	1.000000E-10
694.996413	448.445099	2.408560E-10	1.217092E-11	1.544400E-10	1.502176E-12	1.000000E-9	1.000000E-9	1.000000E-9	1.000000E-10
695.494087	448.835236	2.407725E-10	1.217516E-11	1.540680E-10	1.511262E-12	1.000000E-9	1.000000E-9	1.000000E-9	1.000000E-10
695.995533	449.179352	2.410029E-10	1.229590E-11	1.539951E-10	1.526499E-12	1.000000E-9	1.000000E-9	1.000000E-9	1.000000E-10
696.495092	449.595367	2.412314E-10	1.241455E-11	1.544387E-10	1.552850E-12	1.000000E-9	1.000000E-9	1.000000E-9	1.000000E-10
696.997264	449.929596	2.419918E-10	1.202997E-11	1.541885E-10	1.567114E-12	1.000000E-9	1.000000E-9	1.000000E-9	1.000000E-10
697.492661	450.326080	2.417574E-10	1.192828E-11	1.537220E-10	1.567161E-12	1.000000E-9	1.000000E-9	1.000000E-9	1.000000E-10
697.994530	450.650574	2.415028E-10	1.193097E-11	1.537180E-10	1.561881E-12	1.000000E-9	1.000000E-9	1.000000E-9	1.000000E-10
698.496187	451.063293	2.411238E-10	1.201063E-11	1.537129E-10	1.542642E-12	1.000000E-9	1.000000E-9	1.000000E-9	1.000000E-10
698.994153	451.382935	2.410190E-10	1.217213E-11	1.539343E-10	1.542831E-12	1.000000E-9	1.000000E-9	1.000000E-9	1.000000E-10
699.493825	451.809204	2.410178E-10	1.217044E-11	1.540968E-10	1.542930E-12	1.000000E-9	1.000000E-9	1.000000E-9	1.000000E-10
699.993494	452.205658	2.408677E-10	1.217297E-11	1.546788E-10	1.543009E-12	1.000000E-9	1.000000E-9	1.000000E-9	1.000000E-10
700.495166	452.534576	2.405294E-10	1.217870E-11	1.544560E-10	1.543106E-12	1.000000E-9	1.000000E-9	1.000000E-9	1.000000E-10
700.993840	452.916748	2.406768E-10	1.214319E-11	1.541999E-10	1.543388E-12	1.000000E-9	1.000000E-9	1.000000E-9	1.000000E-10
701.492530	453.256500	2.407737E-10	1.193659E-11	1.540180E-10	1.537770E-12	1.000000E-9	1.000000E-9	1.000000E-9	1.000000E-10
701.999233	453.669556	2.411981E-10	1.204329E-11	1.539558E-10	1.526867E-12	1.000000E-9	1.000000E-9	1.000000E-9	1.000000E-10
702.493907	453.985443	2.411562E-10	1.217125E-11	1.537140E-10	1.579843E-12	1.000000E-9	1.000000E-9	1.000000E-9	1.000000E-10
702.996294	454.410034	2.405320E-10	1.217632E-11	1.536419E-10	1.617018E-12	1.000000E-9	1.000000E-9	1.000000E-9	1.000000E-10
703.495636	454.818237	2.408375E-10	1.217447E-11	1.534679E-10	1.553587E-12	1.000000E-9	1.000000E-9	1.000000E-9	1.000000E-10
703.995140	455.128845	2.412582E-10	1.193374E-11	1.537518E-10	1.550230E-12	1.000000E-9	1.000000E-9	1.000000E-9	1.000000E-10
704.494340	455.556244	2.410859E-10	1.199367E-11	1.539604E-10	1.591910E-12	1.000000E-9	1.000000E-9	1.000000E-9	1.000000E-10
704.995985	455.871155	2.410157E-10	1.217377E-11	1.539634E-10	1.591940E-12	1.000000E-9	1.000000E-9	1.000000E-9	1.000000E-10
705.502632	456.250916	2.405444E-10	1.217754E-11	1.539353E-10	1.592540E-12	1.000000E-9	1.000000E-9	1.000000E-9	1.000000E-10
705.994249	456.600067	2.407700E-10	1.217842E-11	1.537176E-10	1.531732E-12	1.000000E-9	1.000000E-9	1.000000E-9	1.000000E-10
706.493878	457.004517	2.415042E-10	1.197375E-11	1.537163E-10	1.502463E-12	1.000000E-9	1.000000E-9	1.000000E-9	1.000000E-10
706.998249	457.328552	2.412418E-10	1.198491E-11	1.537158E-10	1.565782E-12	1.000000E-9	1.000000E-9	1.000000E-9	1.000000E-10
707.492932	457.750183	2.410147E-10	1.241810E-11	1.535483E-10	1.561075E-12	1.000000E-9	1.000000E-9	1.000000E-9	1.000000E-10
707.994287	458.072845	2.408178E-10	1.223507E-11	1.534724E-10	1.542897E-12	1.000000E-9	1.000000E-9	1.000000E-9	1.000000E-10
708.497094	458.484253	2.407473E-10	1.193138E-11	1.537050E-10	1.521805E-12	1.000000E-9	1.000000E-9	1.000000E-9	1.000000E-10
708.996761	458.891052	2.405268E-10	1.209205E-11	1.536595E-10	1.502542E-12	1.000000E-9	1.000000E-9	1.000000E-9	1.000000E-10
709.493969	459.192993	2.406182E-10	1.217857E-11	1.534694E-10	1.522056E-12	1.000000E-9	1.000000E-9	1.000000E-9	1.000000E-10
709.994628	459.623535	2.407685E-10	1.240329E-11	1.534745E-10	1.524952E-12	1.000000E-9	1.000000E-9	1.000000E-9	1.000000E-10
710.493299	459.956573	2.402838E-10	1.236293E-11	1.534738E-10	1.502456E-12	1.000000E-9	1.000000E-9	1.000000E-9	1.000000E-10
710.994959	460.354156	2.400415E-10	1.217861E-11	1.532753E-10	1.503148E-12	1.000000E-9	1.000000E-9	1.000000E-9	1.000000E-10
711.493633	460.689789	2.409366E-10	1.217862E-11	1.532996E-10	1.502593E-12	1.000000E-9	1.000000E-9	1.000000E-9	1.000000E-10
711.992767	461.092926	2.410191E-10	1.217803E-11	1.541983E-10	1.528690E-12	1.000000E-9	1.000000E-9	1.000000E-9	1.000000E-10
712.494433	461.404999	2.410194E-10	1.217792E-11	1.542032E-10	1.543393E-12	1.000000E-9	1.000000E-9	1.000000E-9	1.000000E-10
712.992967	461.822357	2.412611E-10	1.214302E-11	1.542049E-10	1.587660E-12	1.000000E-9	1.000000E-9	1.000000E-9	1.000000E-10
713.495295	462.140076	2.415038E-10	1.168839E-11	1.538941E-10	1.591417E-12	1.000000E-9	1.000000E-9	1.000000E-9	1.000000E-10
713.996964	462.542175	2.407515E-10	1.193723E-11	1.537230E-10	1.591127E-12	1.000000E-9	1.000000E-9	1.000000E-9	1.000000E-10
714.495630	462.967285	2.405175E-10	1.241726E-11	1.530509E-10	1.536443E-12	1.000000E-9	1.000000E-9	1.000000E-9	1.000000E-10
714.999287	463.299316	2.402859E-10	1.226625E-11	1.529912E-10	1.477466E-12	1.000000E-9	1.000000E-9	1.000000E-9	1.000000E-10
715.493484	463.704498	2.405135E-10	1.217490E-11	1.529897E-10	1.544930E-12	1.000000E-9	1.000000E-9	1.000000E-9	1.000000E-10
715.994202	464.033630	2.410126E-10	1.217521E-11	1.533261E-10	1.567138E-12	1.000000E-9	1.000000E-9	1.000000E-9	1.000000E-10
716.493086	464.462128	2.408690E-10	1.213866E-11	1.537188E-10	1.567054E-12	1.000000E-9	1.000000E-9	1.000000E-9	1.000000E-10
716.993998	464.797974	2.407670E-10	1.193590E-11	1.538955E-10	1.554530E-12	1.000000E-9	1.000000E-9	1.000000E-9	1.000000E-10
717.496236	465.176788	2.414058E-10	1.215485E-11	1.539527E-10	1.526377E-12	1.000000E-9	1.000000E-9	1.000000E-9	1.000000E-10
717.996101	465.469574	2.413871E-10	1.242165E-11	1.537170E-10	1.535888E-12	1.000000E-9	1.000000E-9	1.000000E-9	1.000000E-10
718.493147	465.881073	2.407698E-10	1.224710E-11	1.536410E-10	1.543270E-12	1.000000E-9	1.000000E-9	1.000000E-9	1.000000E-10
718.993669	466.200836	2.407728E-10	1.217661E-11	1.534665E-10	1.606845E-12	1.000000E-9	1.000000E-9	1.000000E-9	1.000000E-10
719.495559	466.555969	2.407706E-10	1.241707E-11	1.534652E-10	1.599832E-12	1.000000E-9	1.000000E-9	1.000000E-9	1.000000E-10
719.994570	466.945831	2.412898E-10	1.235357E-11	1.534702E-10	1.503051E-12	1.000000E-9	1.000000E-9	1.000000E-9	1.000000E-10
720.499540	467.262054	2.414994E-10	1.217424E-11	1.530619E-10	1.550566E-12	1.000000E-9	1.000000E-9	1.000000E-9	1.000000E-10
720.992527	467.630737	2.398130E-10	1.217205E-11	1.531307E-10	1.616398E-12	1.000000E-9	1.000000E-9	1.000000E-9	1.000000E-10
721.504611	467.944855	2.401892E-10	1.217501E-11	1.542011E-10	1.553709E-12	1.000000E-9	1.000000E-9	1.000000E-9	1.000000E-10
721.994024	468.324005	2.412572E-10	1.217751E-11	1.539117E-10	1.526916E-12	1.000000E-9	1.000000E-9	1.000000E-9	1.000000E-10
722.492846	468.624359	2.409984E-10	1.217405E-11	1.534712E-10	1.526843E-12	1.000000E-9	1.000000E-9	1.000000E-9	1.000000E-10
723.004612	469.019348	2.407648E-10	1.217631E-11	1.533000E-10	1.543913E-12	1.000000E-9	1.000000E-9	1.000000E-9	1.000000E-10
723.496241	469.319397	2.411684E-10	1.207861E-11	1.532326E-10	1.592040E-12	1.000000E-9	1.000000E-9	1.000000E-9	1.000000E-10
723.995968	469.702057	2.411227E-10	1.193268E-11	1.536974E-10	1.579371E-12	1.000000E-9	1.000000E-9	1.000000E-9	1.000000E-10
724.491142	470.031982	2.400336E-10	1.193119E-11	1.536621E-10	1.567948E-12	1.000000E-9	1.000000E-9	1.000000E-9	1.000000E-10
724.996816	470.430969	2.403146E-10	1.193217E-11	1.534698E-10	1.514776E-12	1.000000E-9	1.000000E-9	1.000000E-9	1.000000E-10
725.497480	470.793579	2.407703E-10	1.193263E-11	1.537236E-10	1.500739E-12	1.000000E-9	1.000000E-9	1.000000E-9	1.000000E-10
725.997145	471.108673	2.409325E-10	1.192897E-11	1.539575E-10	1.478732E-12	1.000000E-9	1.000000E-9	1.000000E-9	1.000000E-10
726.494197	471.521393	2.410152E-10	1.193435E-11	1.535701E-10	1.496324E-12	1.000000E-9	1.000000E-9	1.000000E-9	1.000000E-10
726.993838	471.853180	2.400860E-10	1.193379E-11	1.535624E-10	1.526673E-12	1.000000E-9	1.000000E-9	1.000000E-9	1.000000E-10
727.494092	472.244385	2.402854E-10	1.193224E-11	1.544413E-10	1.537940E-12	1.000000E-9	1.000000E-9	1.000000E-9	1.000000E-10
727.996742	472.565033	2.412565E-10	1.212235E-11	1.541098E-10	1.543367E-12	1.000000E-9	1.000000E-9	1.000000E-9	1.000000E-10
728.498405	472.973633	2.408916E-10	1.217215E-11	1.534762E-10	1.566238E-12	1.000000E-9	1.000000E-9	1.000000E-9	1.000000E-10
729.004202	473.308685	2.405239E-10	1.217557E-11	1.533236E-10	1.572514E-12	1.000000E-9	1.000000E-9	1.000000E-9	1.000000E-10
729.499959	473.734985	2.405235E-10	1.217417E-11	1.532300E-10	1.591991E-12	1.000000E-9	1.000000E-9	1.000000E-9	1.000000E-10
729.993644	474.086090	2.405665E-10	1.217432E-11	1.532312E-10	1.561401E-12	1.000000E-9	1.000000E-9	1.000000E-9	1.000000E-10
730.494388	474.475708	2.412587E-10	1.202429E-11	1.533216E-10	1.526876E-12	1.000000E-9	1.000000E-9	1.000000E-9	1.000000E-10
730.995067	474.883698	2.411054E-10	1.193292E-11	1.537183E-10	1.556826E-12	1.000000E-9	1.000000E-9	1.000000E-9	1.000000E-10
731.493426	475.206329	2.407672E-10	1.214719E-11	1.536033E-10	1.568212E-12	1.000000E-9	1.000000E-9	1.000000E-9	1.000000E-10
731.994268	475.614746	2.413520E-10	1.217711E-11	1.534733E-10	1.591706E-12	1.000000E-9	1.000000E-9	1.000000E-9	1.000000E-10
732.494346	475.923187	2.417403E-10	1.217418E-11	1.536528E-10	1.576734E-12	1.000000E-9	1.000000E-9	1.000000E-9	1.000000E-10
732.993052	476.321350	2.411013E-10	1.217290E-11	1.537158E-10	1.542937E-12	1.000000E-9	1.000000E-9	1.000000E-9	1.000000E-10
733.496192	476.631897	2.409695E-10	1.217258E-11	1.537170E-10	1.533261E-12	1.000000E-9	1.000000E-9	1.000000E-9	1.000000E-10
733.995801	477.037109	2.407682E-10	1.199721E-11	1.535764E-10	1.526682E-12	1.000000E-9	1.000000E-9	1.000000E-9	1.000000E-10
734.492920	477.381378	2.408731E-10	1.193113E-11	1.532313E-10	1.505513E-12	1.000000E-9	1.000000E-9	1.000000E-9	1.000000E-10
734.991957	477.777649	2.410123E-10	1.217336E-11	1.535117E-10	1.511373E-12	1.000000E-9	1.000000E-9	1.000000E-9	1.000000E-10
735.495767	478.188812	2.411876E-10	1.210760E-11	1.537186E-10	1.566932E-12	1.000000E-9	1.000000E-9	1.000000E-9	1.000000E-10
735.997646	478.501984	2.412541E-10	1.193121E-11	1.539250E-10	1.550003E-12	1.000000E-9	1.000000E-9	1.000000E-9	1.000000E-10
736.495649	478.942657	2.414933E-10	1.207134E-11	1.539960E-10	1.526875E-12	1.000000E-9	1.000000E-9	1.000000E-9	1.000000E-10
736.992985	479.274597	2.414358E-10	1.217429E-11	1.542047E-10	1.589734E-12	1.000000E-9	1.000000E-9	1.000000E-9	1.000000E-10
737.495861	479.692810	2.412541E-10	1.197029E-11	1.535869E-10	1.615722E-12	1.000000E-9	1.000000E-9	1.000000E-9	1.000000E-10
737.992550	480.038483	2.411216E-10	1.196347E-11	1.527400E-10	1.542883E-12	1.000000E-9	1.000000E-9	1.000000E-9	1.000000E-10
738.495088	480.456635	2.410116E-10	1.217325E-11	1.534202E-10	1.542656E-12	1.000000E-9	1.000000E-9	1.000000E-9	1.000000E-10
738.994760	480.782654	2.406048E-10	1.217485E-11	1.537191E-10	1.542867E-12	1.000000E-9	1.000000E-9	1.000000E-9	1.000000E-10
739.502724	481.177765	2.405790E-10	1.217623E-11	1.537185E-10	1.555429E-12	1.000000E-9	1.000000E-9	1.000000E-9	1.000000E-10
739.991608	481.506531	2.410124E-10	1.200871E-11	1.535933E-10	1.567055E-12	1.000000E-9	1.000000E-9	1.000000E-9	1.000000E-10
740.495710	481.915619	2.410102E-10	1.193375E-11	1.532308E-10	1.567216E-12	1.000000E-9	1.000000E-9	1.000000E-9	1.000000E-10
740.993395	482.317352	2.410088E-10	1.193184E-11	1.533631E-10	1.564666E-12	1.000000E-9	1.000000E-9	1.000000E-9	1.000000E-10
741.491364	482.622223	2.408486E-10	1.199243E-11	1.534771E-10	1.543101E-12	1.000000E-9	1.000000E-9	1.000000E-9	1.000000E-10
741.997032	483.010132	2.407688E-10	1.217852E-11	1.536730E-10	1.542774E-12	1.000000E-9	1.000000E-9	1.000000E-9	1.000000E-10
742.495563	483.337036	2.405402E-10	1.205428E-11	1.536286E-10	1.542903E-12	1.000000E-9	1.000000E-9	1.000000E-9	1.000000E-10
742.993916	483.728668	2.407860E-10	1.193526E-11	1.527420E-10	1.558911E-12	1.000000E-9	1.000000E-9	1.000000E-9	1.000000E-10
743.492522	484.051727	2.417415E-10	1.193397E-11	1.530044E-10	1.567472E-12	1.000000E-9	1.000000E-9	1.000000E-9	1.000000E-10
743.995240	484.444855	2.413812E-10	1.193289E-11	1.534751E-10	1.589975E-12	1.000000E-9	1.000000E-9	1.000000E-9	1.000000E-10
744.492691	484.746735	2.410098E-10	1.193426E-11	1.534737E-10	1.576727E-12	1.000000E-9	1.000000E-9	1.000000E-9	1.000000E-10
745.002372	485.125122	2.402361E-10	1.202470E-11	1.534671E-10	1.526628E-12	1.000000E-9	1.000000E-9	1.000000E-9	1.000000E-10
745.493116	485.451691	2.401185E-10	1.217146E-11	1.536989E-10	1.526595E-12	1.000000E-9	1.000000E-9	1.000000E-9	1.000000E-10
745.993070	485.846344	2.412533E-10	1.217253E-11	1.536654E-10	1.526264E-12	1.000000E-9	1.000000E-9	1.000000E-9	1.000000E-10
746.491839	486.268250	2.410042E-10	1.217539E-11	1.534698E-10	1.577478E-12	1.000000E-9	1.000000E-9	1.000000E-9	1.000000E-10
746.992292	486.585114	2.405253E-10	1.217580E-11	1.533535E-10	1.587376E-12	1.000000E-9	1.000000E-9	1.000000E-9	1.000000E-10
747.498940	486.991730	2.409810E-10	1.212977E-11	1.532268E-10	1.526563E-12	1.000000E-9	1.000000E-9	1.000000E-9	1.000000E-10
747.993938	487.329590	2.412530E-10	1.193505E-11	1.535993E-10	1.531705E-12	1.000000E-9	1.000000E-9	1.000000E-9	1.000000E-10
748.492727	487.733215	2.399408E-10	1.193456E-11	1.537401E-10	1.542885E-12	1.000000E-9	1.000000E-9	1.000000E-9	1.000000E-10
748.992292	488.053497	2.400149E-10	1.193459E-11	1.542034E-10	1.517790E-12	1.000000E-9	1.000000E-9	1.000000E-9	1.000000E-10
749.495624	488.402771	2.410136E-10	1.211290E-11	1.539697E-10	1.502052E-12	1.000000E-9	1.000000E-9	1.000000E-9	1.000000E-10
749.993823	488.711975	2.409075E-10	1.217097E-11	1.534744E-10	1.580965E-12	1.000000E-9	1.000000E-9	1.000000E-9	1.000000E-10
750.495714	489.136261	2.407722E-10	1.193480E-11	1.534728E-10	1.590988E-12	1.000000E-9	1.000000E-9	1.000000E-9	1.000000E-10
750.992391	489.450043	2.411345E-10	1.193296E-11	1.534766E-10	1.591141E-12	1.000000E-9	1.000000E-9	1.000000E-9	1.000000E-10
751.492052	489.838776	2.412505E-10	1.193274E-11	1.530596E-10	1.591208E-12	1.000000E-9	1.000000E-9	1.000000E-9	1.000000E-10
751.995824	490.227570	2.407667E-10	1.207592E-11	1.530733E-10	1.591225E-12	1.000000E-9	1.000000E-9	1.000000E-9	1.000000E-10
752.495663	490.542114	2.406192E-10	1.217570E-11	1.534756E-10	1.543208E-12	1.000000E-9	1.000000E-9	1.000000E-9	1.000000E-10
752.994340	490.926544	2.402822E-10	1.217362E-11	1.536873E-10	1.526619E-12	1.000000E-9	1.000000E-9	1.000000E-9	1.000000E-10
753.491066	491.274200	2.401455E-10	1.213526E-11	1.539619E-10	1.526259E-12	1.000000E-9	1.000000E-9	1.000000E-9	1.000000E-10
753.995697	491.667511	2.400417E-10	1.193124E-11	1.536130E-10	1.538611E-12	1.000000E-9	1.000000E-9	1.000000E-9	1.000000E-10
754.493366	491.965271	2.410873E-10	1.192740E-11	1.534754E-10	1.566976E-12	1.000000E-9	1.000000E-9	1.000000E-9	1.000000E-10
754.993311	492.337494	2.410190E-10	1.192275E-11	1.532328E-10	1.567049E-12	1.000000E-9	1.000000E-9	1.000000E-9	1.000000E-10
755.491910	492.652527	2.395539E-10	1.209767E-11	1.533667E-10	1.566923E-12	1.000000E-9	1.000000E-9	1.000000E-9	1.000000E-10
755.994324	493.035583	2.397543E-10	1.216801E-11	1.537166E-10	1.532659E-12	1.000000E-9	1.000000E-9	1.000000E-9	1.000000E-10
756.492921	493.428070	2.400421E-10	1.217101E-11	1.535813E-10	1.531064E-12	1.000000E-9	1.000000E-9	1.000000E-9	1.000000E-10
756.996150	493.741364	2.402081E-10	1.217295E-11	1.534731E-10	1.567439E-12	1.000000E-9	1.000000E-9	1.000000E-9	1.000000E-10
757.491308	494.133301	2.402858E-10	1.217380E-11	1.530763E-10	1.551096E-12	1.000000E-9	1.000000E-9	1.000000E-9	1.000000E-10
757.993103	494.464996	2.405253E-10	1.217433E-11	1.530476E-10	1.526920E-12	1.000000E-9	1.000000E-9	1.000000E-9	1.000000E-10
758.499549	494.859192	2.404704E-10	1.217449E-11	1.534743E-10	1.571038E-12	1.000000E-9	1.000000E-9	1.000000E-9	1.000000E-10
758.993644	495.162292	2.402866E-10	1.217691E-11	1.532740E-10	1.592007E-12	1.000000E-9	1.000000E-9	1.000000E-9	1.000000E-10
759.493621	495.544067	2.406756E-10	1.217483E-11	1.529847E-10	1.544781E-12	1.000000E-9	1.000000E-9	1.000000E-9	1.000000E-10
760.000438	495.844482	2.410159E-10	1.217532E-11	1.533067E-10	1.555050E-12	1.000000E-9	1.000000E-9	1.000000E-9	1.000000E-10
760.491219	496.232117	2.406254E-10	1.208638E-11	1.534718E-10	1.591954E-12	1.000000E-9	1.000000E-9	1.000000E-9	1.000000E-10
760.993659	496.556732	2.405732E-10	1.193577E-11	1.537001E-10	1.559807E-12	1.000000E-9	1.000000E-9	1.000000E-9	1.000000E-10
761.492175	496.939789	2.410160E-10	1.192959E-11	1.535527E-10	1.527385E-12	1.000000E-9	1.000000E-9	1.000000E-9	1.000000E-10
761.993521	497.335510	2.410174E-10	1.192688E-11	1.529891E-10	1.540217E-12	1.000000E-9	1.000000E-9	1.000000E-9	1.000000E-10
762.491963	497.645660	2.410193E-10	1.215414E-11	1.533570E-10	1.545214E-12	1.000000E-9	1.000000E-9	1.000000E-9	1.000000E-10
762.994985	498.046844	2.410169E-10	1.212393E-11	1.537157E-10	1.568108E-12	1.000000E-9	1.000000E-9	1.000000E-9	1.000000E-10
763.496679	498.360748	2.410170E-10	1.193056E-11	1.533393E-10	1.559502E-12	1.000000E-9	1.000000E-9	1.000000E-9	1.000000E-10
764.005387	498.768860	2.396770E-10	1.205025E-11	1.532032E-10	1.543291E-12	1.000000E-9	1.000000E-9	1.000000E-9	1.000000E-10
764.492692	499.066711	2.398284E-10	1.217689E-11	1.527424E-10	1.558880E-12	1.000000E-9	1.000000E-9	1.000000E-9	1.000000E-10
764.997293	499.430176	2.410172E-10	1.218148E-11	1.529082E-10	1.567736E-12	1.000000E-9	1.000000E-9	1.000000E-9	1.000000E-10
765.493098	499.714569	2.409010E-10	1.217129E-11	1.532246E-10	1.530314E-12	1.000000E-9	1.000000E-9	1.000000E-9	1.000000E-10
765.996871	500.126556	2.407726E-10	1.193991E-11	1.533843E-10	1.530044E-12	1.000000E-9	1.000000E-9	1.000000E-9	1.000000E-10
766.493546	500.422974	2.411464E-10	1.201586E-11	1.534749E-10	1.543220E-12	1.000000E-9	1.000000E-9	1.000000E-9	1.000000E-10
767.000193	500.818909	2.412018E-10	1.217841E-11	1.536891E-10	1.542752E-12	1.000000E-9	1.000000E-9	1.000000E-9	1.000000E-10
767.492782	501.219604	2.400425E-10	1.217990E-11	1.538060E-10	1.542533E-12	1.000000E-9	1.000000E-9	1.000000E-9	1.000000E-10
767.992459	501.531311	2.403536E-10	1.218068E-11	1.542006E-10	1.616556E-12	1.000000E-9	1.000000E-9	1.000000E-9	1.000000E-10
768.495960	501.913666	2.410168E-10	1.196033E-11	1.539734E-10	1.639341E-12	1.000000E-9	1.000000E-9	1.000000E-9	1.000000E-10
769.008080	502.245819	2.407284E-10	1.197299E-11	1.537142E-10	1.615703E-12	1.000000E-9	1.000000E-9	1.000000E-9	1.000000E-10
769.494777	502.647980	2.405298E-10	1.217677E-11	1.540751E-10	1.592807E-12	1.000000E-9	1.000000E-9	1.000000E-9	1.000000E-10
769.996440	502.972321	2.405299E-10	1.207038E-11	1.541964E-10	1.542785E-12	1.000000E-9	1.000000E-9	1.000000E-9	1.000000E-10
770.493114	503.365692	2.405995E-10	1.193503E-11	1.534698E-10	1.542682E-12	1.000000E-9	1.000000E-9	1.000000E-9	1.000000E-10
770.995413	503.672089	2.410179E-10	1.211493E-11	1.533999E-10	1.542786E-12	1.000000E-9	1.000000E-9	1.000000E-9	1.000000E-10
771.495276	504.079132	2.410195E-10	1.217638E-11	1.532282E-10	1.507986E-12	1.000000E-9	1.000000E-9	1.000000E-9	1.000000E-10
771.994671	504.404816	2.410194E-10	1.193309E-11	1.532264E-10	1.501965E-12	1.000000E-9	1.000000E-9	1.000000E-9	1.000000E-10
772.492958	504.789368	2.408481E-10	1.199556E-11	1.532258E-10	1.502132E-12	1.000000E-9	1.000000E-9	1.000000E-9	1.000000E-10
772.996614	505.155151	2.407743E-10	1.217750E-11	1.538304E-10	1.528506E-12	1.000000E-9	1.000000E-9	1.000000E-9	1.000000E-10
773.492314	505.474060	2.405358E-10	1.204378E-11	1.538509E-10	1.567058E-12	1.000000E-9	1.000000E-9	1.000000E-9	1.000000E-10
773.992985	505.899933	2.404146E-10	1.193701E-11	1.529853E-10	1.567163E-12	1.000000E-9	1.000000E-9	1.000000E-9	1.000000E-10
774.492005	506.217712	2.400460E-10	1.213679E-11	1.532752E-10	1.567449E-12	1.000000E-9	1.000000E-9	1.000000E-9	1.000000E-10
774.996081	506.592712	2.404337E-10	1.220554E-11	1.537219E-10	1.567555E-12	1.000000E-9	1.000000E-9	1.000000E-9	1.000000E-10
775.492435	506.920502	2.407767E-10	1.242529E-11	1.537183E-10	1.567493E-12	1.000000E-9	1.000000E-9	1.000000E-9	1.000000E-10
775.995094	507.307739	2.403832E-10	1.233871E-11	1.537160E-10	1.567352E-12	1.000000E-9	1.000000E-9	1.000000E-9	1.000000E-10
776.496755	507.606598	2.403376E-10	1.218072E-11	1.532670E-10	1.546521E-12	1.000000E-9	1.000000E-9	1.000000E-9	1.000000E-10
776.995424	507.979767	2.407715E-10	1.201648E-11	1.532309E-10	1.527047E-12	1.000000E-9	1.000000E-9	1.000000E-9	1.000000E-10
777.492108	508.286530	2.403156E-10	1.193559E-11	1.532276E-10	1.507592E-12	1.000000E-9	1.000000E-9	1.000000E-9	1.000000E-10
777.996019	508.674133	2.395549E-10	1.216531E-11	1.531041E-10	1.507580E-12	1.000000E-9	1.000000E-9	1.000000E-9	1.000000E-10
778.492160	509.090210	2.404957E-10	1.212653E-11	1.529873E-10	1.567014E-12	1.000000E-9	1.000000E-9	1.000000E-9	1.000000E-10
778.996812	509.398926	2.410150E-10	1.193543E-11	1.531674E-10	1.558387E-12	1.000000E-9	1.000000E-9	1.000000E-9	1.000000E-10
779.493684	509.790802	2.398915E-10	1.193586E-11	1.532537E-10	1.542841E-12	1.000000E-9	1.000000E-9	1.000000E-9	1.000000E-10
779.994356	510.104584	2.399878E-10	1.193177E-11	1.537118E-10	1.557688E-12	1.000000E-9	1.000000E-9	1.000000E-9	1.000000E-10
780.492115	510.487152	2.407709E-10	1.193516E-11	1.538795E-10	1.566879E-12	1.000000E-9	1.000000E-9	1.000000E-9	1.000000E-10
780.995770	510.804352	2.405448E-10	1.194295E-11	1.542026E-10	1.545119E-12	1.000000E-9	1.000000E-9	1.000000E-9	1.000000E-10
781.492451	511.190399	2.402861E-10	1.218051E-11	1.534803E-10	1.560253E-12	1.000000E-9	1.000000E-9	1.000000E-9	1.000000E-10
781.996103	511.501801	2.406457E-10	1.218379E-11	1.529873E-10	1.640048E-12	1.000000E-9	1.000000E-9	1.000000E-9	1.000000E-10
782.492118	511.932648	2.407819E-10	1.218471E-11	1.527706E-10	1.595882E-12	1.000000E-9	1.000000E-9	1.000000E-9	1.000000E-10
782.997777	512.276978	2.410187E-10	1.218329E-11	1.527409E-10	1.542296E-12	1.000000E-9	1.000000E-9	1.000000E-9	1.000000E-10
783.493458	512.653259	2.408635E-10	1.218567E-11	1.527441E-10	1.530906E-12	1.000000E-9	1.000000E-9	1.000000E-9	1.000000E-10
783.996113	513.058472	2.405298E-10	1.196958E-11	1.528523E-10	1.526653E-12	1.000000E-9	1.000000E-9	1.000000E-9	1.000000E-10
784.494783	513.353699	2.409612E-10	1.198169E-11	1.529893E-10	1.526636E-12	1.000000E-9	1.000000E-9	1.000000E-9	1.000000E-10
784.994847	513.717590	2.412648E-10	1.218449E-11	1.526312E-10	1.545910E-12	1.000000E-9	1.000000E-9	1.000000E-9	1.000000E-10
785.493457	514.033203	2.402014E-10	1.218449E-11	1.525052E-10	1.591265E-12	1.000000E-9	1.000000E-9	1.000000E-9	1.000000E-10
785.995280	514.471558	2.400733E-10	1.218598E-11	1.539630E-10	1.554971E-12	1.000000E-9	1.000000E-9	1.000000E-9	1.000000E-10
786.492666	514.766235	2.402860E-10	1.201382E-11	1.539619E-10	1.526878E-12	1.000000E-9	1.000000E-9	1.000000E-9	1.000000E-10
786.993564	515.157532	2.402913E-10	1.194156E-11	1.539587E-10	1.505841E-12	1.000000E-9	1.000000E-9	1.000000E-9	1.000000E-10
787.491236	515.468628	2.402878E-10	1.194242E-11	1.534102E-10	1.498987E-12	1.000000E-9	1.000000E-9	1.000000E-9	1.000000E-10
787.992897	515.870300	2.402896E-10	1.200817E-11	1.529856E-10	1.477920E-12	1.000000E-9	1.000000E-9	1.000000E-9	1.000000E-10
788.492575	516.173950	2.402915E-10	1.218798E-11	1.531941E-10	1.524642E-12	1.000000E-9	1.000000E-9	1.000000E-9	1.000000E-10
788.993442	516.569885	2.402874E-10	1.218476E-11	1.532314E-10	1.591507E-12	1.000000E-9	1.000000E-9	1.000000E-9	1.000000E-10
789.499768	516.942139	2.404720E-10	1.218463E-11	1.532293E-10	1.547225E-12	1.000000E-9	1.000000E-9	1.000000E-9	1.000000E-10
789.992283	517.250610	2.410153E-10	1.218483E-11	1.531358E-10	1.526496E-12	1.000000E-9	1.000000E-9	1.000000E-9	1.000000E-10
790.492585	517.645752	2.406282E-10	1.216033E-11	1.529872E-10	1.565567E-12	1.000000E-9	1.000000E-9	1.000000E-9	1.000000E-10
790.995080	517.949036	2.402888E-10	1.194165E-11	1.531448E-10	1.578138E-12	1.000000E-9	1.000000E-9	1.000000E-9	1.000000E-10
791.493514	518.327637	2.397009E-10	1.185307E-11	1.532256E-10	1.615222E-12	1.000000E-9	1.000000E-9	1.000000E-9	1.000000E-10
791.993062	518.658020	2.396500E-10	1.169450E-11	1.536830E-10	1.590080E-12	1.000000E-9	1.000000E-9	1.000000E-9	1.000000E-10
792.493732	519.065674	2.407720E-10	1.185340E-11	1.535512E-10	1.565973E-12	1.000000E-9	1.000000E-9	1.000000E-9	1.000000E-10
792.992021	519.376282	2.406006E-10	1.194196E-11	1.529891E-10	1.547140E-12	1.000000E-9	1.000000E-9	1.000000E-9	1.000000E-10
793.493732	519.750671	2.402849E-10	1.216410E-11	1.532274E-10	1.541820E-12	1.000000E-9	1.000000E-9	1.000000E-9	1.000000E-10
793.997968	520.052734	2.399714E-10	1.218502E-11	1.534774E-10	1.542018E-12	1.000000E-9	1.000000E-9	1.000000E-9	1.000000E-10
794.491528	520.463379	2.397996E-10	1.218993E-11	1.527301E-10	1.550004E-12	1.000000E-9	1.000000E-9	1.000000E-9	1.000000E-10
794.993672	520.872559	2.402360E-10	1.207005E-11	1.525592E-10	1.566515E-12	1.000000E-9	1.000000E-9	1.000000E-9	1.000000E-10
795.491599	521.176697	2.404227E-10	1.194481E-11	1.537145E-10	1.511952E-12	1.000000E-9	1.000000E-9	1.000000E-9	1.000000E-10
795.998033	521.571472	2.410178E-10	1.193870E-11	1.537155E-10	1.477071E-12	1.000000E-9	1.000000E-9	1.000000E-9	1.000000E-10
796.492542	521.895935	2.407894E-10	1.193729E-11	1.537166E-10	1.521135E-12	1.000000E-9	1.000000E-9	1.000000E-9	1.000000E-10
796.994434	522.302429	2.405285E-10	1.193641E-11	1.529923E-10	1.532720E-12	1.000000E-9	1.000000E-9	1.000000E-9	1.000000E-10
797.493100	522.605225	2.401665E-10	1.193844E-11	1.525054E-10	1.566633E-12	1.000000E-9	1.000000E-9	1.000000E-9	1.000000E-10
797.992432	522.968689	2.400437E-10	1.194077E-11	1.524993E-10	1.556100E-12	1.000000E-9	1.000000E-9	1.000000E-9	1.000000E-10
798.493593	523.289673	2.402851E-10	1.193820E-11	1.525815E-10	1.542443E-12	1.000000E-9	1.000000E-9	1.000000E-9	1.000000E-10
798.998286	523.706726	2.405765E-10	1.193998E-11	1.529836E-10	1.560023E-12	1.000000E-9	1.000000E-9	1.000000E-9	1.000000E-10
799.494193	524.084167	2.412653E-10	1.193616E-11	1.532945E-10	1.567089E-12	1.000000E-9	1.000000E-9	1.000000E-9	1.000000E-10
799.998229	524.397400	2.409854E-10	1.196898E-11	1.537152E-10	1.501800E-12	1.000000E-9	1.000000E-9	1.000000E-9	1.000000E-10
800.492217	524.756958	2.407762E-10	1.217961E-11	1.532071E-10	1.508563E-12	1.000000E-9	1.000000E-9	1.000000E-9	1.000000E-10
800.992849	525.063721	2.403525E-10	1.218164E-11	1.529894E-10	1.526199E-12	1.000000E-9	1.000000E-9	1.000000E-9	1.000000E-10
801.491748	525.464417	2.402884E-10	1.218346E-11	1.532310E-10	1.526194E-12	1.000000E-9	1.000000E-9	1.000000E-9	1.000000E-10
801.994897	525.793640	2.402924E-10	1.201383E-11	1.532359E-10	1.525994E-12	1.000000E-9	1.000000E-9	1.000000E-9	1.000000E-10
802.498309	526.181824	2.404889E-10	1.194013E-11	1.532341E-10	1.539815E-12	1.000000E-9	1.000000E-9	1.000000E-9	1.000000E-10
802.994863	526.481934	2.407791E-10	1.194054E-11	1.529719E-10	1.540716E-12	1.000000E-9	1.000000E-9	1.000000E-9	1.000000E-10
803.491587	526.867310	2.406101E-10	1.194039E-11	1.527498E-10	1.526266E-12	1.000000E-9	1.000000E-9	1.000000E-9	1.000000E-10
803.996288	527.172852	2.405297E-10	1.194044E-11	1.539408E-10	1.507588E-12	1.000000E-9	1.000000E-9	1.000000E-9	1.000000E-10
804.494233	527.548767	2.402983E-10	1.193678E-11	1.541339E-10	1.477468E-12	1.000000E-9	1.000000E-9	1.000000E-9	1.000000E-10
804.994574	527.858582	2.402282E-10	1.194036E-11	1.534774E-10	1.520522E-12	1.000000E-9	1.000000E-9	1.000000E-9	1.000000E-10
805.504237	528.246399	2.400406E-10	1.193630E-11	1.533858E-10	1.542075E-12	1.000000E-9	1.000000E-9	1.000000E-9	1.000000E-10
805.996491	528.654968	2.397849E-10	1.194008E-11	1.532281E-10	1.564930E-12	1.000000E-9	1.000000E-9	1.000000E-9	1.000000E-10
806.495730	528.951965	2.395563E-10	1.194302E-11	1.533931E-10	1.571707E-12	1.000000E-9	1.000000E-9	1.000000E-9	1.000000E-10
