# Supplementary material for: The influence of bulk stoichiometry on near-ambient pressure reactivity of bare and Pt-loaded rutile TiO2(110)
Source: Nanoscale. 2024 Aug 29;16(38):17825–37. doi: 10.1039/d4nr01702a (PMC11381967; doi:10.1039/d4nr01702a)
Supplement: NR-016-D4NR01702A-s002 [file NR-016-D4NR01702A-s002.zip › TPD_XPS/LR-TiO2_TPD_Pt-NP_1000K.lvm]

ti_240321_007	Te__240321_007	28_240321_007	30_240321_007	44_240321_007	46_240321_007	28_Qr_240321_007	30_Qr_240321_007	44_Qr_240321_007	46_Qr_240321_007
0.000000	-75.000687	1.866725E-10	1.144635E-11	1.032180E-10	1.878469E-12	1.000000E-9	1.000000E-9	1.000000E-9	1.000000E-10
0.498662	-75.008614	1.866689E-10	1.131621E-11	1.032968E-10	1.835855E-12	1.000000E-9	1.000000E-9	1.000000E-9	1.000000E-10
0.999331	-75.013153	1.867931E-10	1.120872E-11	1.030779E-10	1.884854E-12	1.000000E-9	1.000000E-9	1.000000E-9	1.000000E-10
1.500996	-75.032631	1.871553E-10	1.120937E-11	1.027839E-10	1.908318E-12	1.000000E-9	1.000000E-9	1.000000E-9	1.000000E-10
1.996662	-75.018074	1.867785E-10	1.121048E-11	1.023456E-10	1.861980E-12	1.000000E-9	1.000000E-9	1.000000E-9	1.000000E-10
2.500121	-75.005829	1.864301E-10	1.120805E-11	1.023417E-10	1.842928E-12	1.000000E-9	1.000000E-9	1.000000E-9	1.000000E-10
2.995806	-75.003929	1.870083E-10	1.111907E-11	1.023445E-10	1.787038E-12	1.000000E-9	1.000000E-9	1.000000E-9	1.000000E-10
3.501889	-75.011589	1.871569E-10	1.096482E-11	1.023423E-10	1.861303E-12	1.000000E-9	1.000000E-9	1.000000E-9	1.000000E-10
4.003182	-74.999199	1.871582E-10	1.112037E-11	1.024477E-10	1.933344E-12	1.000000E-9	1.000000E-9	1.000000E-9	1.000000E-10
4.498429	-74.993904	1.869881E-10	1.120490E-11	1.028318E-10	1.895020E-12	1.000000E-9	1.000000E-9	1.000000E-9	1.000000E-10
4.996423	-74.951866	1.866691E-10	1.120641E-11	1.028323E-10	1.880948E-12	1.000000E-9	1.000000E-9	1.000000E-9	1.000000E-10
5.503430	-74.945709	1.868186E-10	1.120723E-11	1.028323E-10	1.834983E-12	1.000000E-9	1.000000E-9	1.000000E-9	1.000000E-10
5.994808	-74.887833	1.869095E-10	1.120884E-11	1.026447E-10	1.835276E-12	1.000000E-9	1.000000E-9	1.000000E-9	1.000000E-10
6.496282	-74.831650	1.860365E-10	1.120758E-11	1.025860E-10	1.835283E-12	1.000000E-9	1.000000E-9	1.000000E-9	1.000000E-10
6.994807	-74.748123	1.860625E-10	1.120969E-11	1.023490E-10	1.820597E-12	1.000000E-9	1.000000E-9	1.000000E-9	1.000000E-10
7.500070	-74.696320	1.866683E-10	1.121015E-11	1.022743E-10	1.811269E-12	1.000000E-9	1.000000E-9	1.000000E-9	1.000000E-10
7.995289	-74.608101	1.865644E-10	1.120992E-11	1.021005E-10	1.811400E-12	1.000000E-9	1.000000E-9	1.000000E-9	1.000000E-10
8.495694	-74.527687	1.864282E-10	1.120554E-11	1.020994E-10	1.814427E-12	1.000000E-9	1.000000E-9	1.000000E-9	1.000000E-10
8.998361	-74.402016	1.859107E-10	1.128208E-11	1.021011E-10	1.835782E-12	1.000000E-9	1.000000E-9	1.000000E-9	1.000000E-10
9.495770	-74.287590	1.856992E-10	1.144910E-11	1.018961E-10	1.835492E-12	1.000000E-9	1.000000E-9	1.000000E-9	1.000000E-10
10.009915	-74.139015	1.868928E-10	1.131562E-11	1.018929E-10	1.835390E-12	1.000000E-9	1.000000E-9	1.000000E-9	1.000000E-10
10.496765	-73.958511	1.869783E-10	1.120619E-11	1.021034E-10	1.818760E-12	1.000000E-9	1.000000E-9	1.000000E-9	1.000000E-10
10.997437	-73.808151	1.871557E-10	1.140954E-11	1.022918E-10	1.811294E-12	1.000000E-9	1.000000E-9	1.000000E-9	1.000000E-10
11.495361	-73.645035	1.865185E-10	1.147577E-11	1.025874E-10	1.834403E-12	1.000000E-9	1.000000E-9	1.000000E-9	1.000000E-10
11.994177	-73.488892	1.859436E-10	1.169400E-11	1.024249E-10	1.829359E-12	1.000000E-9	1.000000E-9	1.000000E-9	1.000000E-10
12.498207	-73.280373	1.859436E-10	1.169365E-11	1.023447E-10	1.810895E-12	1.000000E-9	1.000000E-9	1.000000E-9	1.000000E-10
12.996309	-73.127823	1.859869E-10	1.169533E-11	1.028123E-10	1.835951E-12	1.000000E-9	1.000000E-9	1.000000E-9	1.000000E-10
13.495638	-72.951378	1.864299E-10	1.153667E-11	1.028347E-10	1.859572E-12	1.000000E-9	1.000000E-9	1.000000E-9	1.000000E-10
13.996407	-72.788528	1.863354E-10	1.145065E-11	1.028349E-10	1.859554E-12	1.000000E-9	1.000000E-9	1.000000E-9	1.000000E-10
14.496082	-72.589378	1.861836E-10	1.167837E-11	1.028332E-10	1.859596E-12	1.000000E-9	1.000000E-9	1.000000E-9	1.000000E-10
14.998740	-72.424240	1.864929E-10	1.174811E-11	1.028344E-10	1.859677E-12	1.000000E-9	1.000000E-9	1.000000E-9	1.000000E-10
15.499421	-72.233353	1.866732E-10	1.194200E-11	1.026425E-10	1.843020E-12	1.000000E-9	1.000000E-9	1.000000E-9	1.000000E-10
15.999092	-72.012680	1.864538E-10	1.182718E-11	1.026008E-10	1.811518E-12	1.000000E-9	1.000000E-9	1.000000E-9	1.000000E-10
16.505579	-71.857368	1.864740E-10	1.169804E-11	1.028328E-10	1.826375E-12	1.000000E-9	1.000000E-9	1.000000E-9	1.000000E-10
16.996282	-71.654953	1.866719E-10	1.206466E-11	1.027621E-10	1.835461E-12	1.000000E-9	1.000000E-9	1.000000E-9	1.000000E-10
17.497951	-71.466728	1.866730E-10	1.218678E-11	1.025935E-10	1.793078E-12	1.000000E-9	1.000000E-9	1.000000E-9	1.000000E-10
17.997720	-71.220367	1.866658E-10	1.218607E-11	1.024522E-10	1.786908E-12	1.000000E-9	1.000000E-9	1.000000E-9	1.000000E-10
18.495509	-71.050438	1.868511E-10	1.218944E-11	1.023471E-10	1.786998E-12	1.000000E-9	1.000000E-9	1.000000E-9	1.000000E-10
18.996177	-70.834152	1.869139E-10	1.218557E-11	1.027608E-10	1.786053E-12	1.000000E-9	1.000000E-9	1.000000E-9	1.000000E-10
19.497841	-70.653481	1.859526E-10	1.218427E-11	1.028679E-10	1.786316E-12	1.000000E-9	1.000000E-9	1.000000E-9	1.000000E-10
19.998158	-70.401772	1.862565E-10	1.217825E-11	1.030799E-10	1.769539E-12	1.000000E-9	1.000000E-9	1.000000E-9	1.000000E-10
20.498826	-70.195450	1.871517E-10	1.238411E-11	1.029824E-10	1.762252E-12	1.000000E-9	1.000000E-9	1.000000E-9	1.000000E-10
20.995179	-69.958672	1.867548E-10	1.248374E-11	1.028391E-10	1.786055E-12	1.000000E-9	1.000000E-9	1.000000E-9	1.000000E-10
21.498619	-69.750145	1.864282E-10	1.291203E-11	1.030066E-10	1.798397E-12	1.000000E-9	1.000000E-9	1.000000E-9	1.000000E-10
21.996293	-69.566681	1.874300E-10	1.282094E-11	1.030767E-10	1.835337E-12	1.000000E-9	1.000000E-9	1.000000E-9	1.000000E-10
22.495965	-69.331604	1.875795E-10	1.266968E-11	1.021566E-10	1.847675E-12	1.000000E-9	1.000000E-9	1.000000E-9	1.000000E-10
22.995931	-69.119209	1.869139E-10	1.267012E-11	1.022128E-10	1.859572E-12	1.000000E-9	1.000000E-9	1.000000E-9	1.000000E-10
23.496645	-68.885185	1.870917E-10	1.266695E-11	1.025874E-10	1.763296E-12	1.000000E-9	1.000000E-9	1.000000E-9	1.000000E-10
23.997372	-68.643478	1.874037E-10	1.312401E-11	1.024676E-10	1.742406E-12	1.000000E-9	1.000000E-9	1.000000E-9	1.000000E-10
24.501554	-68.388641	1.872469E-10	1.320327E-11	1.023480E-10	1.810832E-12	1.000000E-9	1.000000E-9	1.000000E-9	1.000000E-10
24.996001	-68.167191	1.871554E-10	1.339711E-11	1.021636E-10	1.811140E-12	1.000000E-9	1.000000E-9	1.000000E-9	1.000000E-10
25.512862	-67.906097	1.871538E-10	1.363420E-11	1.021310E-10	1.810935E-12	1.000000E-9	1.000000E-9	1.000000E-9	1.000000E-10
25.998325	-67.715797	1.871572E-10	1.389021E-11	1.025880E-10	1.855537E-12	1.000000E-9	1.000000E-9	1.000000E-9	1.000000E-10
26.497728	-67.459732	1.871592E-10	1.370216E-11	1.024302E-10	1.883540E-12	1.000000E-9	1.000000E-9	1.000000E-9	1.000000E-10
26.999235	-67.161720	1.870405E-10	1.365958E-11	1.021003E-10	1.774696E-12	1.000000E-9	1.000000E-9	1.000000E-9	1.000000E-10
27.497949	-66.954002	1.869138E-10	1.413509E-11	1.028285E-10	1.775209E-12	1.000000E-9	1.000000E-9	1.000000E-9	1.000000E-10
27.998788	-66.667183	1.869128E-10	1.420213E-11	1.033192E-10	1.835111E-12	1.000000E-9	1.000000E-9	1.000000E-9	1.000000E-10
28.495639	-66.458626	1.869120E-10	1.437465E-11	1.028979E-10	1.782270E-12	1.000000E-9	1.000000E-9	1.000000E-9	1.000000E-10
28.998045	-66.159592	1.869122E-10	1.451619E-11	1.027995E-10	1.712782E-12	1.000000E-9	1.000000E-9	1.000000E-9	1.000000E-10
29.496796	-65.943413	1.869133E-10	1.461627E-11	1.025916E-10	1.801120E-12	1.000000E-9	1.000000E-9	1.000000E-9	1.000000E-10
29.998211	-65.664558	1.869145E-10	1.482617E-11	1.028018E-10	1.834207E-12	1.000000E-9	1.000000E-9	1.000000E-9	1.000000E-10
30.498022	-65.433403	1.871919E-10	1.491729E-11	1.030812E-10	1.858802E-12	1.000000E-9	1.000000E-9	1.000000E-9	1.000000E-10
31.001686	-65.161774	1.874026E-10	1.527029E-11	1.025699E-10	1.859108E-12	1.000000E-9	1.000000E-9	1.000000E-9	1.000000E-10
31.496038	-64.916435	1.871943E-10	1.527193E-11	1.023460E-10	1.858996E-12	1.000000E-9	1.000000E-9	1.000000E-9	1.000000E-10
31.997927	-64.652321	1.872138E-10	1.527376E-11	1.025927E-10	1.831613E-12	1.000000E-9	1.000000E-9	1.000000E-9	1.000000E-10
32.498798	-64.379677	1.876431E-10	1.560176E-11	1.027143E-10	1.810316E-12	1.000000E-9	1.000000E-9	1.000000E-9	1.000000E-10
32.999236	-64.152687	1.876441E-10	1.576305E-11	1.030776E-10	1.889483E-12	1.000000E-9	1.000000E-9	1.000000E-9	1.000000E-10
33.501899	-63.867065	1.876430E-10	1.623429E-11	1.029484E-10	1.901332E-12	1.000000E-9	1.000000E-9	1.000000E-9	1.000000E-10
33.996597	-63.626762	1.876463E-10	1.636145E-11	1.028364E-10	1.834735E-12	1.000000E-9	1.000000E-9	1.000000E-9	1.000000E-10
34.498263	-63.310608	1.876471E-10	1.673334E-11	1.026401E-10	1.825870E-12	1.000000E-9	1.000000E-9	1.000000E-9	1.000000E-10
34.998307	-63.082180	1.869513E-10	1.685284E-11	1.026114E-10	1.810146E-12	1.000000E-9	1.000000E-9	1.000000E-9	1.000000E-10
35.497015	-62.776394	1.870702E-10	1.697284E-11	1.028368E-10	1.763215E-12	1.000000E-9	1.000000E-9	1.000000E-9	1.000000E-10
35.997913	-62.530087	1.876418E-10	1.716096E-11	1.026698E-10	1.737016E-12	1.000000E-9	1.000000E-9	1.000000E-9	1.000000E-10
36.495586	-62.214771	1.871712E-10	1.724950E-11	1.023458E-10	1.804018E-12	1.000000E-9	1.000000E-9	1.000000E-9	1.000000E-10
36.998257	-61.980621	1.866702E-10	1.794827E-11	1.026468E-10	1.801466E-12	1.000000E-9	1.000000E-9	1.000000E-9	1.000000E-10
37.502350	-61.699100	1.877956E-10	1.810932E-11	1.028365E-10	1.761636E-12	1.000000E-9	1.000000E-9	1.000000E-9	1.000000E-10
37.997810	-61.425312	1.880963E-10	1.843721E-11	1.026202E-10	1.807634E-12	1.000000E-9	1.000000E-9	1.000000E-9	1.000000E-10
38.497249	-61.172134	1.871577E-10	1.873053E-11	1.025498E-10	1.859183E-12	1.000000E-9	1.000000E-9	1.000000E-9	1.000000E-10
39.000647	-60.863033	1.875357E-10	1.892635E-11	1.023508E-10	1.858897E-12	1.000000E-9	1.000000E-9	1.000000E-9	1.000000E-10
39.497329	-60.640324	1.883782E-10	1.935580E-11	1.026717E-10	1.858182E-12	1.000000E-9	1.000000E-9	1.000000E-9	1.000000E-10
39.996994	-60.308216	1.875216E-10	1.954745E-11	1.030809E-10	1.835027E-12	1.000000E-9	1.000000E-9	1.000000E-9	1.000000E-10
40.497050	-60.051483	1.869102E-10	2.039260E-11	1.025621E-10	1.834802E-12	1.000000E-9	1.000000E-9	1.000000E-9	1.000000E-10
40.994749	-59.719597	1.875426E-10	2.049736E-11	1.023519E-10	1.834918E-12	1.000000E-9	1.000000E-9	1.000000E-9	1.000000E-10
41.499802	-59.482868	1.876460E-10	2.063270E-11	1.025916E-10	1.848339E-12	1.000000E-9	1.000000E-9	1.000000E-9	1.000000E-10
41.996013	-59.167904	1.876446E-10	2.096620E-11	1.026622E-10	1.859512E-12	1.000000E-9	1.000000E-9	1.000000E-9	1.000000E-10
42.497379	-58.931984	1.878316E-10	2.111848E-11	1.028418E-10	1.859573E-12	1.000000E-9	1.000000E-9	1.000000E-9	1.000000E-10
43.000156	-58.620590	1.881346E-10	2.182256E-11	1.028426E-10	1.856662E-12	1.000000E-9	1.000000E-9	1.000000E-9	1.000000E-10
43.496832	-58.284679	1.882989E-10	2.201747E-11	1.028434E-10	1.834897E-12	1.000000E-9	1.000000E-9	1.000000E-9	1.000000E-10
43.998829	-58.029846	1.883743E-10	2.258187E-11	1.030413E-10	1.862848E-12	1.000000E-9	1.000000E-9	1.000000E-9	1.000000E-10
44.496262	-57.714409	1.876817E-10	2.283146E-11	1.031714E-10	1.907741E-12	1.000000E-9	1.000000E-9	1.000000E-9	1.000000E-10
44.999668	-57.451908	1.877503E-10	2.306207E-11	1.040625E-10	1.860888E-12	1.000000E-9	1.000000E-9	1.000000E-9	1.000000E-10
45.499643	-57.129257	1.881365E-10	2.344871E-11	1.037203E-10	1.834721E-12	1.000000E-9	1.000000E-9	1.000000E-9	1.000000E-10
45.999314	-56.843147	1.881335E-10	2.361251E-11	1.030768E-10	1.857338E-12	1.000000E-9	1.000000E-9	1.000000E-9	1.000000E-10
46.498166	-56.529022	1.881361E-10	2.428613E-11	1.033863E-10	1.844781E-12	1.000000E-9	1.000000E-9	1.000000E-9	1.000000E-10
46.997518	-56.266933	1.877602E-10	2.453341E-11	1.035675E-10	1.786483E-12	1.000000E-9	1.000000E-9	1.000000E-9	1.000000E-10
47.499181	-55.913731	1.876895E-10	2.501290E-11	1.028998E-10	1.845383E-12	1.000000E-9	1.000000E-9	1.000000E-9	1.000000E-10
48.000154	-55.626431	1.886181E-10	2.547012E-11	1.029257E-10	1.908116E-12	1.000000E-9	1.000000E-9	1.000000E-9	1.000000E-10
48.500824	-55.294353	1.885395E-10	2.574911E-11	1.033265E-10	1.871358E-12	1.000000E-9	1.000000E-9	1.000000E-9	1.000000E-10
48.997503	-54.977455	1.883760E-10	2.617648E-11	1.033243E-10	1.860773E-12	1.000000E-9	1.000000E-9	1.000000E-9	1.000000E-10
49.496252	-54.728985	1.880977E-10	2.641264E-11	1.033262E-10	1.908151E-12	1.000000E-9	1.000000E-9	1.000000E-9	1.000000E-10
49.999325	-54.396538	1.878876E-10	2.744975E-11	1.031507E-10	1.879141E-12	1.000000E-9	1.000000E-9	1.000000E-9	1.000000E-10
50.496945	-54.133598	1.889384E-10	2.755923E-11	1.030844E-10	1.811005E-12	1.000000E-9	1.000000E-9	1.000000E-9	1.000000E-10
50.999165	-53.792973	1.890720E-10	2.769555E-11	1.030804E-10	1.881685E-12	1.000000E-9	1.000000E-9	1.000000E-9	1.000000E-10
51.496699	-53.538921	1.888661E-10	2.804727E-11	1.030142E-10	1.932258E-12	1.000000E-9	1.000000E-9	1.000000E-9	1.000000E-10
52.002121	-53.189594	1.887670E-10	2.818480E-11	1.028382E-10	1.932237E-12	1.000000E-9	1.000000E-9	1.000000E-9	1.000000E-10
52.501124	-52.916798	1.886215E-10	2.889596E-11	1.033910E-10	1.932587E-12	1.000000E-9	1.000000E-9	1.000000E-9	1.000000E-10
52.999238	-52.582050	1.884502E-10	2.904837E-11	1.038116E-10	1.932737E-12	1.000000E-9	1.000000E-9	1.000000E-9	1.000000E-10
53.496635	-52.261429	1.883775E-10	2.940026E-11	1.032166E-10	1.894835E-12	1.000000E-9	1.000000E-9	1.000000E-9	1.000000E-10
53.996339	-51.993130	1.888441E-10	2.978897E-11	1.031028E-10	1.835437E-12	1.000000E-9	1.000000E-9	1.000000E-9	1.000000E-10
54.501992	-51.645142	1.887423E-10	3.012866E-11	1.033249E-10	1.899939E-12	1.000000E-9	1.000000E-9	1.000000E-9	1.000000E-10
54.995680	-51.374126	1.883766E-10	3.046353E-11	1.032350E-10	1.932826E-12	1.000000E-9	1.000000E-9	1.000000E-9	1.000000E-10
55.501951	-51.028568	1.886352E-10	3.062169E-11	1.030852E-10	1.909690E-12	1.000000E-9	1.000000E-9	1.000000E-9	1.000000E-10
55.996537	-50.739044	1.888639E-10	3.151011E-11	1.032421E-10	1.903239E-12	1.000000E-9	1.000000E-9	1.000000E-9	1.000000E-10
56.500895	-50.365856	1.884770E-10	3.150665E-11	1.033281E-10	1.884327E-12	1.000000E-9	1.000000E-9	1.000000E-9	1.000000E-10
56.996570	-50.092182	1.884166E-10	3.150808E-11	1.030977E-10	1.896551E-12	1.000000E-9	1.000000E-9	1.000000E-9	1.000000E-10
57.509119	-49.753662	1.888650E-10	3.182055E-11	1.032384E-10	1.908260E-12	1.000000E-9	1.000000E-9	1.000000E-9	1.000000E-10
57.997018	-49.462063	1.890352E-10	3.199046E-11	1.038072E-10	1.927450E-12	1.000000E-9	1.000000E-9	1.000000E-9	1.000000E-10
58.498357	-49.107964	1.893467E-10	3.266731E-11	1.035754E-10	1.928011E-12	1.000000E-9	1.000000E-9	1.000000E-9	1.000000E-10
58.997595	-48.769787	1.890546E-10	3.276796E-11	1.033256E-10	1.811014E-12	1.000000E-9	1.000000E-9	1.000000E-9	1.000000E-10
59.496953	-48.470184	1.888600E-10	3.296593E-11	1.036949E-10	1.850231E-12	1.000000E-9	1.000000E-9	1.000000E-9	1.000000E-10
59.996694	-48.127895	1.888571E-10	3.329494E-11	1.038040E-10	1.933020E-12	1.000000E-9	1.000000E-9	1.000000E-9	1.000000E-10
60.497274	-47.829216	1.888147E-10	3.369521E-11	1.033290E-10	1.947698E-12	1.000000E-9	1.000000E-9	1.000000E-9	1.000000E-10
60.996919	-47.481941	1.886160E-10	3.405600E-11	1.032548E-10	1.957334E-12	1.000000E-9	1.000000E-9	1.000000E-9	1.000000E-10
61.499730	-47.191696	1.891637E-10	3.419584E-11	1.030839E-10	1.936107E-12	1.000000E-9	1.000000E-9	1.000000E-9	1.000000E-10
61.999564	-46.811295	1.898320E-10	3.467374E-11	1.030794E-10	1.936661E-12	1.000000E-9	1.000000E-9	1.000000E-9	1.000000E-10
62.497237	-46.507050	1.888004E-10	3.481847E-11	1.030793E-10	1.957290E-12	1.000000E-9	1.000000E-9	1.000000E-9	1.000000E-10
62.995080	-46.178665	1.883790E-10	3.516204E-11	1.037045E-10	1.988124E-12	1.000000E-9	1.000000E-9	1.000000E-9	1.000000E-10
63.498913	-45.805466	1.893345E-10	3.515947E-11	1.038462E-10	2.030424E-12	1.000000E-9	1.000000E-9	1.000000E-9	1.000000E-10
63.995591	-45.521854	1.896785E-10	3.516422E-11	1.040569E-10	1.961970E-12	1.000000E-9	1.000000E-9	1.000000E-9	1.000000E-10
64.498260	-45.149227	1.905700E-10	3.577570E-11	1.036640E-10	1.932849E-12	1.000000E-9	1.000000E-9	1.000000E-9	1.000000E-10
64.998663	-44.853073	1.895395E-10	3.591126E-11	1.030758E-10	1.885650E-12	1.000000E-9	1.000000E-9	1.000000E-9	1.000000E-10
65.499411	-44.469803	1.886222E-10	3.613815E-11	1.035611E-10	1.900799E-12	1.000000E-9	1.000000E-9	1.000000E-9	1.000000E-10
65.995245	-44.173668	1.892078E-10	3.631497E-11	1.038077E-10	1.956800E-12	1.000000E-9	1.000000E-9	1.000000E-9	1.000000E-10
66.499134	-43.797935	1.893522E-10	3.662268E-11	1.035825E-10	1.920044E-12	1.000000E-9	1.000000E-9	1.000000E-9	1.000000E-10
66.995631	-43.506172	1.893469E-10	3.677649E-11	1.034684E-10	1.883722E-12	1.000000E-9	1.000000E-9	1.000000E-9	1.000000E-10
67.497305	-43.126644	1.893477E-10	3.686631E-11	1.030835E-10	1.921548E-12	1.000000E-9	1.000000E-9	1.000000E-9	1.000000E-10
67.999011	-42.810040	1.893468E-10	3.708498E-11	1.029606E-10	1.933587E-12	1.000000E-9	1.000000E-9	1.000000E-9	1.000000E-10
68.497372	-42.403702	1.896526E-10	3.720044E-11	1.028338E-10	1.956696E-12	1.000000E-9	1.000000E-9	1.000000E-9	1.000000E-10
68.999762	-42.015774	1.898343E-10	3.760049E-11	1.032088E-10	1.980626E-12	1.000000E-9	1.000000E-9	1.000000E-9	1.000000E-10
69.502366	-41.715202	1.902662E-10	3.759908E-11	1.033175E-10	2.030005E-12	1.000000E-9	1.000000E-9	1.000000E-9	1.000000E-10
69.996330	-41.355637	1.902849E-10	3.759661E-11	1.030807E-10	2.015623E-12	1.000000E-9	1.000000E-9	1.000000E-9	1.000000E-10
70.500988	-41.038689	1.900807E-10	3.795626E-11	1.034501E-10	2.005430E-12	1.000000E-9	1.000000E-9	1.000000E-9	1.000000E-10
70.995680	-40.631977	1.895454E-10	3.808344E-11	1.042960E-10	1.984617E-12	1.000000E-9	1.000000E-9	1.000000E-9	1.000000E-10
71.499338	-40.333698	1.888594E-10	3.808474E-11	1.041557E-10	1.971825E-12	1.000000E-9	1.000000E-9	1.000000E-9	1.000000E-10
71.995840	-39.927773	1.895379E-10	3.814844E-11	1.040539E-10	1.908062E-12	1.000000E-9	1.000000E-9	1.000000E-9	1.000000E-10
72.498161	-39.628288	1.898337E-10	3.832961E-11	1.038550E-10	1.937981E-12	1.000000E-9	1.000000E-9	1.000000E-9	1.000000E-10
73.000556	-39.232979	1.898359E-10	3.860075E-11	1.037542E-10	1.980913E-12	1.000000E-9	1.000000E-9	1.000000E-9	1.000000E-10
73.499807	-38.927483	1.897697E-10	3.881782E-11	1.033252E-10	1.998265E-12	1.000000E-9	1.000000E-9	1.000000E-9	1.000000E-10
73.996290	-38.543060	1.895873E-10	3.881549E-11	1.036132E-10	2.005599E-12	1.000000E-9	1.000000E-9	1.000000E-9	1.000000E-10
74.499626	-38.147755	1.895871E-10	3.884227E-11	1.040561E-10	1.935416E-12	1.000000E-9	1.000000E-9	1.000000E-9	1.000000E-10
75.006770	-37.840115	1.895875E-10	3.905664E-11	1.037305E-10	1.943377E-12	1.000000E-9	1.000000E-9	1.000000E-9	1.000000E-10
75.497180	-37.456303	1.905626E-10	3.896703E-11	1.035667E-10	1.981441E-12	1.000000E-9	1.000000E-9	1.000000E-9	1.000000E-10
75.995698	-37.155075	1.907484E-10	3.881181E-11	1.033376E-10	1.993641E-12	1.000000E-9	1.000000E-9	1.000000E-9	1.000000E-10
76.497938	-36.731667	1.900713E-10	3.913401E-11	1.035250E-10	2.005511E-12	1.000000E-9	1.000000E-9	1.000000E-9	1.000000E-10
76.998290	-36.415592	1.899088E-10	3.930568E-11	1.042933E-10	2.005636E-12	1.000000E-9	1.000000E-9	1.000000E-9	1.000000E-10
77.501229	-36.038776	1.895873E-10	3.863558E-11	1.038256E-10	2.002242E-12	1.000000E-9	1.000000E-9	1.000000E-9	1.000000E-10
77.996985	-35.707760	1.895932E-10	3.871775E-11	1.033238E-10	1.908190E-12	1.000000E-9	1.000000E-9	1.000000E-9	1.000000E-10
78.500638	-35.318813	1.895919E-10	3.930569E-11	1.036987E-10	1.933071E-12	1.000000E-9	1.000000E-9	1.000000E-9	1.000000E-10
78.997317	-35.000072	1.907018E-10	3.930352E-11	1.038001E-10	1.981600E-12	1.000000E-9	1.000000E-9	1.000000E-9	1.000000E-10
79.501654	-34.626514	1.906826E-10	3.930112E-11	1.035661E-10	1.937288E-12	1.000000E-9	1.000000E-9	1.000000E-9	1.000000E-10
79.996335	-34.223450	1.900782E-10	3.930474E-11	1.036420E-10	1.908168E-12	1.000000E-9	1.000000E-9	1.000000E-9	1.000000E-10
80.499997	-33.906975	1.900797E-10	3.930348E-11	1.038104E-10	1.908233E-12	1.000000E-9	1.000000E-9	1.000000E-9	1.000000E-10
80.997671	-33.493004	1.900807E-10	3.930156E-11	1.038121E-10	1.914851E-12	1.000000E-9	1.000000E-9	1.000000E-9	1.000000E-10
81.499340	-33.173241	1.900803E-10	3.930277E-11	1.038105E-10	1.957165E-12	1.000000E-9	1.000000E-9	1.000000E-9	1.000000E-10
81.996800	-32.744797	1.900750E-10	3.930375E-11	1.042252E-10	1.967628E-12	1.000000E-9	1.000000E-9	1.000000E-9	1.000000E-10
82.500443	-32.439316	1.898355E-10	3.930173E-11	1.042308E-10	1.981668E-12	1.000000E-9	1.000000E-9	1.000000E-9	1.000000E-10
82.996189	-32.055851	1.899691E-10	3.930671E-11	1.038129E-10	1.964170E-12	1.000000E-9	1.000000E-9	1.000000E-9	1.000000E-10
83.499995	-31.754086	1.903256E-10	3.930970E-11	1.037124E-10	1.957490E-12	1.000000E-9	1.000000E-9	1.000000E-9	1.000000E-10
83.999665	-31.342566	1.899203E-10	3.939298E-11	1.035694E-10	1.933185E-12	1.000000E-9	1.000000E-9	1.000000E-9	1.000000E-10
84.500331	-31.028505	1.895912E-10	4.003382E-11	1.035693E-10	1.939313E-12	1.000000E-9	1.000000E-9	1.000000E-9	1.000000E-10
84.999005	-30.639818	1.902034E-10	3.965661E-11	1.035663E-10	1.957101E-12	1.000000E-9	1.000000E-9	1.000000E-9	1.000000E-10
85.499676	-30.246613	1.903095E-10	3.906112E-11	1.037964E-10	1.982499E-12	1.000000E-9	1.000000E-9	1.000000E-9	1.000000E-10
86.000343	-29.910782	1.900818E-10	3.922052E-11	1.039212E-10	2.005754E-12	1.000000E-9	1.000000E-9	1.000000E-9	1.000000E-10
86.502004	-29.506243	1.900808E-10	3.930929E-11	1.042987E-10	1.986888E-12	1.000000E-9	1.000000E-9	1.000000E-9	1.000000E-10
86.998684	-29.185413	1.900788E-10	3.975162E-11	1.041748E-10	1.982748E-12	1.000000E-9	1.000000E-9	1.000000E-9	1.000000E-10
87.501345	-28.759279	1.900768E-10	3.969253E-11	1.040524E-10	2.005492E-12	1.000000E-9	1.000000E-9	1.000000E-9	1.000000E-10
87.999020	-28.419512	1.900845E-10	3.930277E-11	1.040534E-10	2.006159E-12	1.000000E-9	1.000000E-9	1.000000E-9	1.000000E-10
88.499687	-28.003695	1.898650E-10	3.929850E-11	1.040785E-10	2.005305E-12	1.000000E-9	1.000000E-9	1.000000E-9	1.000000E-10
88.999363	-27.694040	1.899318E-10	3.929906E-11	1.045452E-10	1.959530E-12	1.000000E-9	1.000000E-9	1.000000E-9	1.000000E-10
89.501022	-27.287989	1.903278E-10	3.948368E-11	1.047113E-10	1.932514E-12	1.000000E-9	1.000000E-9	1.000000E-9	1.000000E-10
89.998698	-26.953524	1.904423E-10	3.953145E-11	1.050344E-10	2.020304E-12	1.000000E-9	1.000000E-9	1.000000E-9	1.000000E-10
90.500365	-26.582012	1.905721E-10	3.930218E-11	1.043060E-10	2.017984E-12	1.000000E-9	1.000000E-9	1.000000E-9	1.000000E-10
91.000036	-26.172348	1.903881E-10	3.922374E-11	1.038101E-10	1.956449E-12	1.000000E-9	1.000000E-9	1.000000E-9	1.000000E-10
91.500700	-25.837769	1.903335E-10	3.906359E-11	1.042428E-10	1.925133E-12	1.000000E-9	1.000000E-9	1.000000E-9	1.000000E-10
91.999375	-25.450130	1.903256E-10	3.891894E-11	1.042657E-10	1.883691E-12	1.000000E-9	1.000000E-9	1.000000E-9	1.000000E-10
92.502077	-25.123343	1.902583E-10	3.881616E-11	1.040570E-10	1.955108E-12	1.000000E-9	1.000000E-9	1.000000E-9	1.000000E-10
92.999749	-24.715761	1.900788E-10	3.881265E-11	1.040511E-10	1.981076E-12	1.000000E-9	1.000000E-9	1.000000E-9	1.000000E-10
93.500420	-24.392946	1.898075E-10	3.891187E-11	1.040627E-10	2.054827E-12	1.000000E-9	1.000000E-9	1.000000E-9	1.000000E-10
94.002081	-23.988201	1.895897E-10	3.954898E-11	1.040574E-10	2.028496E-12	1.000000E-9	1.000000E-9	1.000000E-9	1.000000E-10
94.500755	-23.649811	1.899981E-10	3.944914E-11	1.040534E-10	1.956151E-12	1.000000E-9	1.000000E-9	1.000000E-9	1.000000E-10
94.998429	-23.248684	1.901438E-10	3.930121E-11	1.040584E-10	2.061253E-12	1.000000E-9	1.000000E-9	1.000000E-9	1.000000E-10
95.502098	-22.930376	1.908107E-10	3.896606E-11	1.041231E-10	2.151900E-12	1.000000E-9	1.000000E-9	1.000000E-9	1.000000E-10
95.999769	-22.518408	1.908096E-10	3.881318E-11	1.043000E-10	1.997752E-12	1.000000E-9	1.000000E-9	1.000000E-9	1.000000E-10
96.499447	-22.111080	1.908092E-10	3.903790E-11	1.039312E-10	1.960632E-12	1.000000E-9	1.000000E-9	1.000000E-9	1.000000E-10
96.999111	-21.797934	1.911351E-10	3.916659E-11	1.035708E-10	2.029898E-12	1.000000E-9	1.000000E-9	1.000000E-9	1.000000E-10
97.500942	-21.405819	1.913011E-10	3.954555E-11	1.035722E-10	2.011531E-12	1.000000E-9	1.000000E-9	1.000000E-9	1.000000E-10
98.009589	-21.086878	1.906172E-10	3.931027E-11	1.036159E-10	1.980618E-12	1.000000E-9	1.000000E-9	1.000000E-9	1.000000E-10
98.501286	-20.660448	1.906165E-10	3.906131E-11	1.045358E-10	1.965144E-12	1.000000E-9	1.000000E-9	1.000000E-9	1.000000E-10
99.001377	-20.325352	1.908118E-10	3.924626E-11	1.043813E-10	1.956253E-12	1.000000E-9	1.000000E-9	1.000000E-9	1.000000E-10
99.498051	-19.887651	1.904632E-10	3.929730E-11	1.040537E-10	2.068679E-12	1.000000E-9	1.000000E-9	1.000000E-9	1.000000E-10
99.999719	-19.552874	1.900752E-10	3.906372E-11	1.043495E-10	2.061042E-12	1.000000E-9	1.000000E-9	1.000000E-9	1.000000E-10
100.500754	-19.136192	1.904375E-10	3.898482E-11	1.045361E-10	1.981123E-12	1.000000E-9	1.000000E-9	1.000000E-9	1.000000E-10
100.999431	-18.815042	1.905721E-10	3.882292E-11	1.045420E-10	1.981104E-12	1.000000E-9	1.000000E-9	1.000000E-9	1.000000E-10
101.499096	-18.391256	1.905658E-10	3.867673E-11	1.045391E-10	1.980945E-12	1.000000E-9	1.000000E-9	1.000000E-9	1.000000E-10
102.001761	-17.977154	1.904228E-10	3.857309E-11	1.045414E-10	2.015882E-12	1.000000E-9	1.000000E-9	1.000000E-9	1.000000E-10
102.494383	-17.646055	1.900805E-10	3.878374E-11	1.043403E-10	2.030073E-12	1.000000E-9	1.000000E-9	1.000000E-9	1.000000E-10
102.996075	-17.265026	1.900811E-10	3.881770E-11	1.040605E-10	2.054559E-12	1.000000E-9	1.000000E-9	1.000000E-9	1.000000E-10
103.497744	-16.928249	1.900767E-10	3.881678E-11	1.043975E-10	2.015477E-12	1.000000E-9	1.000000E-9	1.000000E-9	1.000000E-10
103.998407	-16.505877	1.896746E-10	3.881693E-11	1.045482E-10	1.907740E-12	1.000000E-9	1.000000E-9	1.000000E-9	1.000000E-10
104.496190	-16.165638	1.897358E-10	3.881655E-11	1.047863E-10	1.960975E-12	1.000000E-9	1.000000E-9	1.000000E-9	1.000000E-10
104.996405	-15.769493	1.908123E-10	3.898049E-11	1.047267E-10	2.004760E-12	1.000000E-9	1.000000E-9	1.000000E-9	1.000000E-10
105.494646	-15.429385	1.908117E-10	3.906178E-11	1.045421E-10	1.944283E-12	1.000000E-9	1.000000E-9	1.000000E-9	1.000000E-10
106.008661	-14.989210	1.908114E-10	3.883103E-11	1.045411E-10	1.947468E-12	1.000000E-9	1.000000E-9	1.000000E-9	1.000000E-10
106.497638	-14.576007	1.909739E-10	3.887382E-11	1.045381E-10	2.078092E-12	1.000000E-9	1.000000E-9	1.000000E-9	1.000000E-10
107.002301	-14.258353	1.910527E-10	3.906083E-11	1.041492E-10	2.087585E-12	1.000000E-9	1.000000E-9	1.000000E-9	1.000000E-10
107.497972	-13.827811	1.915089E-10	3.905980E-11	1.040944E-10	2.103079E-12	1.000000E-9	1.000000E-9	1.000000E-9	1.000000E-10
107.999364	-13.513788	1.912923E-10	3.906123E-11	1.045466E-10	1.963048E-12	1.000000E-9	1.000000E-9	1.000000E-9	1.000000E-10
108.497516	-13.096068	1.903225E-10	3.886970E-11	1.046258E-10	1.883288E-12	1.000000E-9	1.000000E-9	1.000000E-9	1.000000E-10
108.999897	-12.769443	1.906721E-10	3.881763E-11	1.047879E-10	2.016379E-12	1.000000E-9	1.000000E-9	1.000000E-9	1.000000E-10
109.500570	-12.344124	1.910538E-10	3.881099E-11	1.052502E-10	2.049162E-12	1.000000E-9	1.000000E-9	1.000000E-9	1.000000E-10
109.999242	-12.022674	1.916182E-10	3.881843E-11	1.055221E-10	2.127125E-12	1.000000E-9	1.000000E-9	1.000000E-9	1.000000E-10
110.495917	-11.609048	1.917476E-10	3.881267E-11	1.055127E-10	2.070164E-12	1.000000E-9	1.000000E-9	1.000000E-9	1.000000E-10
110.999361	-11.254013	1.908111E-10	3.896103E-11	1.054272E-10	2.004758E-12	1.000000E-9	1.000000E-9	1.000000E-9	1.000000E-10
111.497486	-10.805576	1.908112E-10	3.905773E-11	1.050228E-10	1.986983E-12	1.000000E-9	1.000000E-9	1.000000E-9	1.000000E-10
111.996256	-10.387274	1.908080E-10	3.906125E-11	1.048137E-10	1.980758E-12	1.000000E-9	1.000000E-9	1.000000E-9	1.000000E-10
112.496929	-10.061615	1.909492E-10	3.902005E-11	1.045404E-10	2.004405E-12	1.000000E-9	1.000000E-9	1.000000E-9	1.000000E-10
112.999606	-9.634299	1.910569E-10	3.881543E-11	1.050667E-10	2.004365E-12	1.000000E-9	1.000000E-9	1.000000E-9	1.000000E-10
113.505960	-9.295524	1.920963E-10	3.891710E-11	1.052739E-10	2.004693E-12	1.000000E-9	1.000000E-9	1.000000E-9	1.000000E-10
113.995389	-8.877088	1.921515E-10	3.905805E-11	1.055153E-10	2.004766E-12	1.000000E-9	1.000000E-9	1.000000E-9	1.000000E-10
114.500390	-8.553676	1.913013E-10	3.922340E-11	1.053176E-10	2.004453E-12	1.000000E-9	1.000000E-9	1.000000E-9	1.000000E-10
115.015140	-8.128680	1.911996E-10	3.930115E-11	1.047838E-10	2.004150E-12	1.000000E-9	1.000000E-9	1.000000E-9	1.000000E-10
115.498006	-7.787642	1.910621E-10	3.930285E-11	1.051830E-10	1.995845E-12	1.000000E-9	1.000000E-9	1.000000E-9	1.000000E-10
116.003993	-7.370375	1.910612E-10	3.924724E-11	1.055147E-10	1.930884E-12	1.000000E-9	1.000000E-9	1.000000E-9	1.000000E-10
116.498799	-7.034973	1.910634E-10	3.905908E-11	1.049233E-10	1.958450E-12	1.000000E-9	1.000000E-9	1.000000E-9	1.000000E-10
117.000466	-6.604996	1.912921E-10	3.931139E-11	1.048055E-10	2.004685E-12	1.000000E-9	1.000000E-9	1.000000E-9	1.000000E-10
117.497141	-6.277859	1.913080E-10	3.954859E-11	1.050331E-10	1.973391E-12	1.000000E-9	1.000000E-9	1.000000E-9	1.000000E-10
117.999843	-5.853737	1.913053E-10	3.954983E-11	1.051142E-10	1.955545E-12	1.000000E-9	1.000000E-9	1.000000E-9	1.000000E-10
118.495237	-5.425938	1.911845E-10	3.953753E-11	1.052695E-10	2.022728E-12	1.000000E-9	1.000000E-9	1.000000E-9	1.000000E-10
118.999896	-5.073917	1.910532E-10	3.930642E-11	1.051200E-10	2.020161E-12	1.000000E-9	1.000000E-9	1.000000E-9	1.000000E-10
119.497580	-4.632783	1.906742E-10	3.946703E-11	1.050319E-10	1.980550E-12	1.000000E-9	1.000000E-9	1.000000E-9	1.000000E-10
120.000232	-4.282184	1.905953E-10	3.979284E-11	1.052456E-10	2.015166E-12	1.000000E-9	1.000000E-9	1.000000E-9	1.000000E-10
120.497907	-3.851594	1.912958E-10	3.964431E-11	1.053164E-10	2.053972E-12	1.000000E-9	1.000000E-9	1.000000E-9	1.000000E-10
120.998691	-3.523505	1.910127E-10	3.955088E-11	1.055221E-10	2.054119E-12	1.000000E-9	1.000000E-9	1.000000E-9	1.000000E-10
121.504841	-3.120588	1.903207E-10	3.976050E-11	1.055196E-10	2.053459E-12	1.000000E-9	1.000000E-9	1.000000E-9	1.000000E-10
121.998207	-2.759207	1.910276E-10	3.979424E-11	1.055209E-10	2.054033E-12	1.000000E-9	1.000000E-9	1.000000E-9	1.000000E-10
122.495981	-2.330426	1.915429E-10	3.979871E-11	1.055179E-10	2.047345E-12	1.000000E-9	1.000000E-9	1.000000E-9	1.000000E-10
122.999942	-1.907545	1.917562E-10	4.011086E-11	1.055110E-10	2.029833E-12	1.000000E-9	1.000000E-9	1.000000E-9	1.000000E-10
123.498619	-1.555570	1.917288E-10	4.052918E-11	1.064842E-10	2.043278E-12	1.000000E-9	1.000000E-9	1.000000E-9	1.000000E-10
123.999764	-1.120371	1.913010E-10	4.019252E-11	1.062357E-10	2.054651E-12	1.000000E-9	1.000000E-9	1.000000E-9	1.000000E-10
124.499223	-0.805007	1.913974E-10	4.003592E-11	1.055178E-10	1.994261E-12	1.000000E-9	1.000000E-9	1.000000E-9	1.000000E-10
124.998894	-0.389691	1.915414E-10	4.050335E-11	1.053948E-10	1.981445E-12	1.000000E-9	1.000000E-9	1.000000E-9	1.000000E-10
125.496323	-0.060838	1.920399E-10	4.052144E-11	1.052789E-10	1.981347E-12	1.000000E-9	1.000000E-9	1.000000E-9	1.000000E-10
125.997806	0.379830	1.922765E-10	4.052232E-11	1.054774E-10	1.980722E-12	1.000000E-9	1.000000E-9	1.000000E-9	1.000000E-10
126.495481	0.751288	1.915879E-10	4.064399E-11	1.055410E-10	1.980880E-12	1.000000E-9	1.000000E-9	1.000000E-9	1.000000E-10
126.997921	1.164626	1.918755E-10	4.076266E-11	1.057650E-10	2.013152E-12	1.000000E-9	1.000000E-9	1.000000E-9	1.000000E-10
127.496445	1.486849	1.930143E-10	4.076825E-11	1.057700E-10	2.030298E-12	1.000000E-9	1.000000E-9	1.000000E-9	1.000000E-10
127.999110	1.929148	1.922685E-10	4.078158E-11	1.057645E-10	2.007564E-12	1.000000E-9	1.000000E-9	1.000000E-9	1.000000E-10
128.495789	2.372763	1.915454E-10	4.100943E-11	1.057636E-10	2.005580E-12	1.000000E-9	1.000000E-9	1.000000E-9	1.000000E-10
129.000312	2.718297	1.922847E-10	4.109111E-11	1.057656E-10	2.004898E-12	1.000000E-9	1.000000E-9	1.000000E-9	1.000000E-10
129.496994	3.156780	1.925028E-10	4.125334E-11	1.062011E-10	1.970765E-12	1.000000E-9	1.000000E-9	1.000000E-9	1.000000E-10
130.001405	3.476895	1.920353E-10	4.139720E-11	1.062519E-10	1.931893E-12	1.000000E-9	1.000000E-9	1.000000E-9	1.000000E-10
130.497083	3.902984	1.923367E-10	4.149840E-11	1.062514E-10	2.040766E-12	1.000000E-9	1.000000E-9	1.000000E-9	1.000000E-10
131.000746	4.255625	1.930122E-10	4.149776E-11	1.060324E-10	2.076528E-12	1.000000E-9	1.000000E-9	1.000000E-9	1.000000E-10
131.495901	4.695671	1.928697E-10	4.157016E-11	1.057646E-10	1.981239E-12	1.000000E-9	1.000000E-9	1.000000E-9	1.000000E-10
131.997145	5.042417	1.927705E-10	4.198621E-11	1.059353E-10	1.981248E-12	1.000000E-9	1.000000E-9	1.000000E-9	1.000000E-10
132.498924	5.457837	1.925555E-10	4.209136E-11	1.060096E-10	1.980945E-12	1.000000E-9	1.000000E-9	1.000000E-9	1.000000E-10
132.996431	5.809610	1.924629E-10	4.223176E-11	1.060052E-10	1.953525E-12	1.000000E-9	1.000000E-9	1.000000E-9	1.000000E-10
133.498205	6.243699	1.920366E-10	4.222985E-11	1.060074E-10	1.932420E-12	1.000000E-9	1.000000E-9	1.000000E-9	1.000000E-10
134.001139	6.685976	1.922319E-10	4.222776E-11	1.060071E-10	2.077536E-12	1.000000E-9	1.000000E-9	1.000000E-9	1.000000E-10
134.496842	7.033357	1.925223E-10	4.246715E-11	1.058787E-10	2.093289E-12	1.000000E-9	1.000000E-9	1.000000E-9	1.000000E-10
134.999595	7.470177	1.928601E-10	4.266940E-11	1.057604E-10	2.029542E-12	1.000000E-9	1.000000E-9	1.000000E-9	1.000000E-10
135.496270	7.810505	1.930155E-10	4.320580E-11	1.057613E-10	2.039656E-12	1.000000E-9	1.000000E-9	1.000000E-9	1.000000E-10
136.002017	8.238680	1.925424E-10	4.306946E-11	1.057612E-10	2.054245E-12	1.000000E-9	1.000000E-9	1.000000E-9	1.000000E-10
136.495741	8.580722	1.924648E-10	4.296212E-11	1.057621E-10	2.005146E-12	1.000000E-9	1.000000E-9	1.000000E-9	1.000000E-10
136.998911	9.024877	1.922817E-10	4.315497E-11	1.061204E-10	1.981580E-12	1.000000E-9	1.000000E-9	1.000000E-9	1.000000E-10
137.494613	9.377311	1.925330E-10	4.322686E-11	1.067325E-10	2.051398E-12	1.000000E-9	1.000000E-9	1.000000E-9	1.000000E-10
137.997374	9.830673	1.927698E-10	4.344668E-11	1.065706E-10	2.054326E-12	1.000000E-9	1.000000E-9	1.000000E-9	1.000000E-10
138.495526	10.198944	1.931545E-10	4.344902E-11	1.064908E-10	2.054833E-12	1.000000E-9	1.000000E-9	1.000000E-9	1.000000E-10
138.998501	10.624434	1.932547E-10	4.344455E-11	1.060411E-10	2.042384E-12	1.000000E-9	1.000000E-9	1.000000E-9	1.000000E-10
139.496639	11.067583	1.932595E-10	4.389873E-11	1.059534E-10	2.030574E-12	1.000000E-9	1.000000E-9	1.000000E-9	1.000000E-10
139.999301	11.407843	1.933362E-10	4.417520E-11	1.057635E-10	2.030348E-12	1.000000E-9	1.000000E-9	1.000000E-9	1.000000E-10
140.496989	11.830296	1.935070E-10	4.417683E-11	1.061039E-10	2.029472E-12	1.000000E-9	1.000000E-9	1.000000E-9	1.000000E-10
140.998645	12.187030	1.927582E-10	4.431303E-11	1.064964E-10	2.005976E-12	1.000000E-9	1.000000E-9	1.000000E-9	1.000000E-10
141.497317	12.641678	1.922834E-10	4.490729E-11	1.057735E-10	2.006354E-12	1.000000E-9	1.000000E-9	1.000000E-9	1.000000E-10
141.999977	12.983809	1.927064E-10	4.490669E-11	1.055450E-10	2.005872E-12	1.000000E-9	1.000000E-9	1.000000E-9	1.000000E-10
142.502400	13.433721	1.928019E-10	4.490917E-11	1.069806E-10	2.006159E-12	1.000000E-9	1.000000E-9	1.000000E-9	1.000000E-10
143.000065	13.876035	1.930146E-10	4.543358E-11	1.068473E-10	2.006143E-12	1.000000E-9	1.000000E-9	1.000000E-9	1.000000E-10
143.496780	14.234758	1.929091E-10	4.564058E-11	1.064949E-10	1.985137E-12	1.000000E-9	1.000000E-9	1.000000E-9	1.000000E-10
144.000071	14.685788	1.927690E-10	4.588443E-11	1.060843E-10	1.991202E-12	1.000000E-9	1.000000E-9	1.000000E-9	1.000000E-10
144.503753	15.034659	1.929391E-10	4.588903E-11	1.057670E-10	2.055101E-12	1.000000E-9	1.000000E-9	1.000000E-9	1.000000E-10
145.000495	15.468673	1.930134E-10	4.588799E-11	1.061689E-10	2.035130E-12	1.000000E-9	1.000000E-9	1.000000E-9	1.000000E-10
145.503329	15.789214	1.927742E-10	4.624853E-11	1.062281E-10	2.005738E-12	1.000000E-9	1.000000E-9	1.000000E-9	1.000000E-10
145.999075	16.203554	1.928325E-10	4.653929E-11	1.060123E-10	2.091213E-12	1.000000E-9	1.000000E-9	1.000000E-9	1.000000E-10
146.494967	16.581171	1.930161E-10	4.673399E-11	1.060101E-10	2.128781E-12	1.000000E-9	1.000000E-9	1.000000E-9	1.000000E-10
147.000101	17.046518	1.928918E-10	4.685402E-11	1.060095E-10	1.990007E-12	1.000000E-9	1.000000E-9	1.000000E-9	1.000000E-10
147.495475	17.407253	1.927709E-10	4.751492E-11	1.061683E-10	1.999794E-12	1.000000E-9	1.000000E-9	1.000000E-9	1.000000E-10
147.995946	17.854948	1.931547E-10	4.742537E-11	1.062478E-10	2.055531E-12	1.000000E-9	1.000000E-9	1.000000E-9	1.000000E-10
148.497611	18.213129	1.932560E-10	4.726155E-11	1.066954E-10	2.067836E-12	1.000000E-9	1.000000E-9	1.000000E-9	1.000000E-10
149.003613	18.668041	1.932566E-10	4.773827E-11	1.066460E-10	2.080171E-12	1.000000E-9	1.000000E-9	1.000000E-9	1.000000E-10
149.497212	19.092148	1.932546E-10	4.800602E-11	1.062476E-10	1.987519E-12	1.000000E-9	1.000000E-9	1.000000E-9	1.000000E-10
150.000414	19.473652	1.932565E-10	4.844483E-11	1.062478E-10	1.962294E-12	1.000000E-9	1.000000E-9	1.000000E-9	1.000000E-10
150.497097	19.916739	1.931013E-10	4.861714E-11	1.062492E-10	2.054737E-12	1.000000E-9	1.000000E-9	1.000000E-9	1.000000E-10
150.999846	20.277107	1.930062E-10	4.922191E-11	1.069899E-10	2.054803E-12	1.000000E-9	1.000000E-9	1.000000E-9	1.000000E-10
151.498518	20.706297	1.930108E-10	4.922469E-11	1.071937E-10	2.055251E-12	1.000000E-9	1.000000E-9	1.000000E-9	1.000000E-10
151.999877	21.074736	1.930118E-10	4.922655E-11	1.060109E-10	2.026158E-12	1.000000E-9	1.000000E-9	1.000000E-9	1.000000E-10
152.495558	21.518291	1.930120E-10	4.975280E-11	1.062125E-10	2.005870E-12	1.000000E-9	1.000000E-9	1.000000E-9	1.000000E-10
152.997608	21.875170	1.928017E-10	4.995225E-11	1.067339E-10	2.070060E-12	1.000000E-9	1.000000E-9	1.000000E-9	1.000000E-10
153.495322	22.321135	1.925226E-10	5.043993E-11	1.070034E-10	2.072683E-12	1.000000E-9	1.000000E-9	1.000000E-9	1.000000E-10
153.999947	22.734360	1.930433E-10	5.044213E-11	1.072252E-10	2.030672E-12	1.000000E-9	1.000000E-9	1.000000E-9	1.000000E-10
154.498732	23.098202	1.932540E-10	5.043684E-11	1.068124E-10	2.020083E-12	1.000000E-9	1.000000E-9	1.000000E-9	1.000000E-10
154.998402	23.535282	1.944531E-10	5.096680E-11	1.066263E-10	2.006093E-12	1.000000E-9	1.000000E-9	1.000000E-9	1.000000E-10
155.511675	23.897425	1.944136E-10	5.141219E-11	1.057621E-10	2.006069E-12	1.000000E-9	1.000000E-9	1.000000E-9	1.000000E-10
155.996824	24.319584	1.942290E-10	5.202640E-11	1.060473E-10	2.006241E-12	1.000000E-9	1.000000E-9	1.000000E-9	1.000000E-10
156.501160	24.669596	1.942298E-10	5.223734E-11	1.064847E-10	2.029614E-12	1.000000E-9	1.000000E-9	1.000000E-9	1.000000E-10
157.001440	25.159216	1.942363E-10	5.312082E-11	1.063300E-10	2.019122E-12	1.000000E-9	1.000000E-9	1.000000E-9	1.000000E-10
157.499718	25.519890	1.930488E-10	5.321362E-11	1.062472E-10	1.981617E-12	1.000000E-9	1.000000E-9	1.000000E-9	1.000000E-10
157.999251	25.519890	1.928136E-10	5.336284E-11	1.060184E-10	2.019392E-12	1.000000E-9	1.000000E-9	1.000000E-9	1.000000E-10
158.495327	26.324099	1.932585E-10	5.368256E-11	1.060550E-10	2.054592E-12	1.000000E-9	1.000000E-9	1.000000E-9	1.000000E-10
158.999735	26.324099	1.934267E-10	5.384792E-11	1.062483E-10	2.035204E-12	1.000000E-9	1.000000E-9	1.000000E-9	1.000000E-10
159.500939	27.202477	1.937484E-10	5.431272E-11	1.060061E-10	2.032367E-12	1.000000E-9	1.000000E-9	1.000000E-9	1.000000E-10
159.995922	27.553978	1.942051E-10	5.453656E-11	1.057609E-10	2.054549E-12	1.000000E-9	1.000000E-9	1.000000E-9	1.000000E-10
160.494282	27.553978	1.944770E-10	5.530459E-11	1.061362E-10	2.071331E-12	1.000000E-9	1.000000E-9	1.000000E-9	1.000000E-10
161.000704	27.999353	1.938127E-10	5.565372E-11	1.062520E-10	2.103801E-12	1.000000E-9	1.000000E-9	1.000000E-9	1.000000E-10
161.496305	28.813278	1.938325E-10	5.604084E-11	1.062512E-10	2.058117E-12	1.000000E-9	1.000000E-9	1.000000E-9	1.000000E-10
161.996070	28.813278	1.942327E-10	5.622186E-11	1.062497E-10	2.030272E-12	1.000000E-9	1.000000E-9	1.000000E-9	1.000000E-10
162.506899	29.613132	1.943442E-10	5.628621E-11	1.062504E-10	2.030576E-12	1.000000E-9	1.000000E-9	1.000000E-9	1.000000E-10
163.003043	29.972528	1.944750E-10	5.652423E-11	1.063899E-10	2.030770E-12	1.000000E-9	1.000000E-9	1.000000E-9	1.000000E-10
163.498859	30.395250	1.939536E-10	5.680954E-11	1.064892E-10	2.030235E-12	1.000000E-9	1.000000E-9	1.000000E-9	1.000000E-10
163.997821	30.766758	1.937476E-10	5.750258E-11	1.062819E-10	2.030654E-12	1.000000E-9	1.000000E-9	1.000000E-9	1.000000E-10
164.494548	31.222614	1.939894E-10	5.805346E-11	1.062197E-10	2.030751E-12	1.000000E-9	1.000000E-9	1.000000E-9	1.000000E-10
165.002404	31.664579	1.939221E-10	5.847257E-11	1.060089E-10	2.048098E-12	1.000000E-9	1.000000E-9	1.000000E-9	1.000000E-10
165.496024	32.028347	1.937432E-10	5.908578E-11	1.061074E-10	2.054831E-12	1.000000E-9	1.000000E-9	1.000000E-9	1.000000E-10
166.002724	32.028347	1.940105E-10	5.926240E-11	1.062501E-10	2.102848E-12	1.000000E-9	1.000000E-9	1.000000E-9	1.000000E-10
166.496143	32.825840	1.942329E-10	5.969386E-11	1.062530E-10	2.097816E-12	1.000000E-9	1.000000E-9	1.000000E-9	1.000000E-10
167.005630	33.273926	1.938386E-10	5.960032E-11	1.062533E-10	2.079365E-12	1.000000E-9	1.000000E-9	1.000000E-9	1.000000E-10
167.495345	33.632927	1.938801E-10	5.945031E-11	1.060156E-10	2.053837E-12	1.000000E-9	1.000000E-9	1.000000E-9	1.000000E-10
167.997724	34.105175	1.952123E-10	6.041106E-11	1.059552E-10	2.030618E-12	1.000000E-9	1.000000E-9	1.000000E-9	1.000000E-10
168.497451	34.437080	1.950323E-10	6.090711E-11	1.057685E-10	2.050386E-12	1.000000E-9	1.000000E-9	1.000000E-9	1.000000E-10
168.998843	34.859188	1.947237E-10	6.152535E-11	1.058932E-10	2.060278E-12	1.000000E-9	1.000000E-9	1.000000E-9	1.000000E-10
169.498879	35.223381	1.945651E-10	6.171612E-11	1.060076E-10	2.104093E-12	1.000000E-9	1.000000E-9	1.000000E-9	1.000000E-10
170.001544	35.223381	1.944774E-10	6.229011E-11	1.063877E-10	2.095497E-12	1.000000E-9	1.000000E-9	1.000000E-9	1.000000E-10
170.499219	36.138023	1.947013E-10	6.286678E-11	1.064597E-10	2.079377E-12	1.000000E-9	1.000000E-9	1.000000E-9	1.000000E-10
170.996976	36.488560	1.945749E-10	6.350665E-11	1.060084E-10	2.063705E-12	1.000000E-9	1.000000E-9	1.000000E-9	1.000000E-10
171.498683	36.488560	1.939898E-10	6.350936E-11	1.061657E-10	2.054990E-12	1.000000E-9	1.000000E-9	1.000000E-9	1.000000E-10
171.998361	37.315357	1.942173E-10	6.354351E-11	1.064960E-10	2.143222E-12	1.000000E-9	1.000000E-9	1.000000E-9	1.000000E-10
172.497136	37.765221	1.944796E-10	6.472276E-11	1.063443E-10	2.148800E-12	1.000000E-9	1.000000E-9	1.000000E-9	1.000000E-10
172.996092	38.107090	1.948345E-10	6.472636E-11	1.062466E-10	2.128433E-12	1.000000E-9	1.000000E-9	1.000000E-9	1.000000E-10
173.496206	38.541252	1.949327E-10	6.472381E-11	1.060394E-10	2.083118E-12	1.000000E-9	1.000000E-9	1.000000E-9	1.000000E-10
173.998877	38.895451	1.939944E-10	6.530003E-11	1.060074E-10	2.030583E-12	1.000000E-9	1.000000E-9	1.000000E-9	1.000000E-10
174.500596	39.346867	1.941355E-10	6.568950E-11	1.060057E-10	2.083106E-12	1.000000E-9	1.000000E-9	1.000000E-9	1.000000E-10
174.997226	39.707458	1.944788E-10	6.732040E-11	1.059000E-10	2.103522E-12	1.000000E-9	1.000000E-9	1.000000E-9	1.000000E-10
175.497892	39.707458	1.944789E-10	6.759872E-11	1.057600E-10	2.055002E-12	1.000000E-9	1.000000E-9	1.000000E-9	1.000000E-10
176.000932	40.597813	1.944745E-10	6.738759E-11	1.062677E-10	2.054540E-12	1.000000E-9	1.000000E-9	1.000000E-9	1.000000E-10
176.502652	40.949966	1.950931E-10	6.787020E-11	1.064886E-10	2.054354E-12	1.000000E-9	1.000000E-9	1.000000E-9	1.000000E-10
177.000327	41.375259	1.952094E-10	6.860207E-11	1.060171E-10	2.106681E-12	1.000000E-9	1.000000E-9	1.000000E-9	1.000000E-10
177.498018	41.744534	1.952103E-10	6.908867E-11	1.061757E-10	2.152295E-12	1.000000E-9	1.000000E-9	1.000000E-9	1.000000E-10
177.998407	42.199848	1.953894E-10	6.933830E-11	1.067362E-10	2.132297E-12	1.000000E-9	1.000000E-9	1.000000E-9	1.000000E-10
178.502993	42.566517	1.956950E-10	7.025695E-11	1.063633E-10	2.126177E-12	1.000000E-9	1.000000E-9	1.000000E-9	1.000000E-10
178.996917	43.029446	1.952220E-10	7.042418E-11	1.060081E-10	2.103605E-12	1.000000E-9	1.000000E-9	1.000000E-9	1.000000E-10
179.495277	43.383354	1.949622E-10	7.080272E-11	1.061925E-10	2.095083E-12	1.000000E-9	1.000000E-9	1.000000E-9	1.000000E-10
180.001010	43.797413	1.958706E-10	7.129304E-11	1.062368E-10	2.078667E-12	1.000000E-9	1.000000E-9	1.000000E-9	1.000000E-10
180.501512	44.160271	1.958327E-10	7.177622E-11	1.062430E-10	2.094537E-12	1.000000E-9	1.000000E-9	1.000000E-9	1.000000E-10
180.997459	44.601173	1.954466E-10	7.251859E-11	1.062465E-10	2.103418E-12	1.000000E-9	1.000000E-9	1.000000E-9	1.000000E-10
181.496268	45.062225	1.954498E-10	7.279441E-11	1.062466E-10	2.104254E-12	1.000000E-9	1.000000E-9	1.000000E-9	1.000000E-10
182.006433	45.062225	1.954467E-10	7.347890E-11	1.063901E-10	2.112876E-12	1.000000E-9	1.000000E-9	1.000000E-9	1.000000E-10
182.494795	45.822441	1.954491E-10	7.363924E-11	1.064878E-10	2.152662E-12	1.000000E-9	1.000000E-9	1.000000E-9	1.000000E-10
183.009900	46.165367	1.954862E-10	7.396288E-11	1.062705E-10	2.141384E-12	1.000000E-9	1.000000E-9	1.000000E-9	1.000000E-10
183.494882	46.617699	1.964173E-10	7.455242E-11	1.061640E-10	2.128217E-12	1.000000E-9	1.000000E-9	1.000000E-9	1.000000E-10
183.996970	46.617699	1.960467E-10	7.494127E-11	1.057634E-10	2.234905E-12	1.000000E-9	1.000000E-9	1.000000E-9	1.000000E-10
184.499513	46.991631	1.952077E-10	7.557733E-11	1.058708E-10	2.273839E-12	1.000000E-9	1.000000E-9	1.000000E-9	1.000000E-10
184.998422	47.776367	1.953465E-10	7.567310E-11	1.060101E-10	2.176744E-12	1.000000E-9	1.000000E-9	1.000000E-9	1.000000E-10
185.498351	47.776367	1.954515E-10	7.567326E-11	1.063558E-10	2.176839E-12	1.000000E-9	1.000000E-9	1.000000E-9	1.000000E-10
185.999070	48.209019	1.952409E-10	7.635512E-11	1.064838E-10	2.176833E-12	1.000000E-9	1.000000E-9	1.000000E-9	1.000000E-10
186.500335	49.029877	1.953013E-10	7.730506E-11	1.057735E-10	2.176809E-12	1.000000E-9	1.000000E-9	1.000000E-9	1.000000E-10
187.012747	49.029877	1.959357E-10	7.763760E-11	1.060640E-10	2.177032E-12	1.000000E-9	1.000000E-9	1.000000E-9	1.000000E-10
187.500991	49.816765	1.958405E-10	7.778670E-11	1.069713E-10	2.157160E-12	1.000000E-9	1.000000E-9	1.000000E-9	1.000000E-10
188.000661	50.270809	1.956950E-10	7.874227E-11	1.064525E-10	2.155655E-12	1.000000E-9	1.000000E-9	1.000000E-9	1.000000E-10
188.499022	50.643044	1.958570E-10	7.882133E-11	1.060001E-10	2.177113E-12	1.000000E-9	1.000000E-9	1.000000E-9	1.000000E-10
189.000688	50.643044	1.959387E-10	7.900528E-11	1.067937E-10	2.159015E-12	1.000000E-9	1.000000E-9	1.000000E-9	1.000000E-10
189.499693	51.076206	1.961714E-10	7.925782E-11	1.069078E-10	2.128579E-12	1.000000E-9	1.000000E-9	1.000000E-9	1.000000E-10
190.001359	51.441959	1.960083E-10	7.949547E-11	1.062438E-10	2.161189E-12	1.000000E-9	1.000000E-9	1.000000E-9	1.000000E-10
190.500033	51.893578	1.954503E-10	8.046460E-11	1.063302E-10	2.177928E-12	1.000000E-9	1.000000E-9	1.000000E-9	1.000000E-10
191.003691	52.243313	1.954505E-10	8.080109E-11	1.064886E-10	2.131520E-12	1.000000E-9	1.000000E-9	1.000000E-9	1.000000E-10
191.499372	53.140125	1.954478E-10	8.168412E-11	1.064906E-10	2.139407E-12	1.000000E-9	1.000000E-9	1.000000E-9	1.000000E-10
192.001041	53.140125	1.963972E-10	8.185670E-11	1.064902E-10	2.177375E-12	1.000000E-9	1.000000E-9	1.000000E-9	1.000000E-10
192.499708	53.483494	1.965988E-10	8.217779E-11	1.060511E-10	2.189324E-12	1.000000E-9	1.000000E-9	1.000000E-9	1.000000E-10
193.000380	53.915543	1.954504E-10	8.217389E-11	1.061002E-10	2.201338E-12	1.000000E-9	1.000000E-9	1.000000E-9	1.000000E-10
193.501043	54.287880	1.958428E-10	8.217952E-11	1.064901E-10	2.220518E-12	1.000000E-9	1.000000E-9	1.000000E-9	1.000000E-10
194.001716	54.738827	1.966632E-10	8.325880E-11	1.063799E-10	2.222371E-12	1.000000E-9	1.000000E-9	1.000000E-9	1.000000E-10
194.500388	55.095348	1.959517E-10	8.346093E-11	1.062503E-10	2.103764E-12	1.000000E-9	1.000000E-9	1.000000E-9	1.000000E-10
194.999058	55.549080	1.954545E-10	8.385886E-11	1.062451E-10	2.133405E-12	1.000000E-9	1.000000E-9	1.000000E-9	1.000000E-10
195.499724	55.927765	1.960866E-10	8.396409E-11	1.062496E-10	2.201587E-12	1.000000E-9	1.000000E-9	1.000000E-9	1.000000E-10
196.000392	56.397259	1.961810E-10	8.410020E-11	1.064867E-10	2.215411E-12	1.000000E-9	1.000000E-9	1.000000E-9	1.000000E-10
196.498070	56.858208	1.961811E-10	8.445295E-11	1.063612E-10	2.226157E-12	1.000000E-9	1.000000E-9	1.000000E-9	1.000000E-10
197.001727	57.214794	1.962843E-10	8.458723E-11	1.060078E-10	2.246566E-12	1.000000E-9	1.000000E-9	1.000000E-9	1.000000E-10
197.500402	57.669086	1.964190E-10	8.483310E-11	1.061402E-10	2.255533E-12	1.000000E-9	1.000000E-9	1.000000E-9	1.000000E-10
198.001077	58.037525	1.964220E-10	8.504382E-11	1.062487E-10	2.298838E-12	1.000000E-9	1.000000E-9	1.000000E-9	1.000000E-10
198.498742	58.473534	1.964166E-10	8.556295E-11	1.062433E-10	2.278214E-12	1.000000E-9	1.000000E-9	1.000000E-9	1.000000E-10
199.002127	58.828392	1.961790E-10	8.582704E-11	1.062984E-10	2.250283E-12	1.000000E-9	1.000000E-9	1.000000E-9	1.000000E-10
199.500613	59.275658	1.963569E-10	8.605051E-11	1.067264E-10	2.218035E-12	1.000000E-9	1.000000E-9	1.000000E-9	1.000000E-10
200.002286	59.628407	1.969145E-10	8.585271E-11	1.065516E-10	2.201833E-12	1.000000E-9	1.000000E-9	1.000000E-9	1.000000E-10
200.499810	60.074280	1.967910E-10	8.595903E-11	1.062479E-10	2.248068E-12	1.000000E-9	1.000000E-9	1.000000E-9	1.000000E-10
201.001132	60.444233	1.966661E-10	8.751987E-11	1.064038E-10	2.238870E-12	1.000000E-9	1.000000E-9	1.000000E-9	1.000000E-10
201.497810	60.905731	1.968607E-10	8.733638E-11	1.064820E-10	2.201657E-12	1.000000E-9	1.000000E-9	1.000000E-9	1.000000E-10
202.001471	61.360146	1.968918E-10	8.702354E-11	1.062570E-10	2.213213E-12	1.000000E-9	1.000000E-9	1.000000E-9	1.000000E-10
202.501142	61.704937	1.966662E-10	8.749894E-11	1.062490E-10	2.225898E-12	1.000000E-9	1.000000E-9	1.000000E-9	1.000000E-10
203.000809	62.170563	1.967466E-10	8.775598E-11	1.062474E-10	2.148836E-12	1.000000E-9	1.000000E-9	1.000000E-9	1.000000E-10
203.499487	62.524963	1.969075E-10	8.798040E-11	1.062503E-10	2.130689E-12	1.000000E-9	1.000000E-9	1.000000E-9	1.000000E-10
204.001876	62.988064	1.966084E-10	8.804204E-11	1.062504E-10	2.202142E-12	1.000000E-9	1.000000E-9	1.000000E-9	1.000000E-10
204.496562	63.348152	1.964217E-10	8.824384E-11	1.062508E-10	2.225951E-12	1.000000E-9	1.000000E-9	1.000000E-9	1.000000E-10
204.999956	63.814800	1.968528E-10	8.835373E-11	1.062572E-10	2.275228E-12	1.000000E-9	1.000000E-9	1.000000E-9	1.000000E-10
205.510824	64.165665	1.969052E-10	8.848358E-11	1.064893E-10	2.230482E-12	1.000000E-9	1.000000E-9	1.000000E-9	1.000000E-10
206.009717	64.603447	1.969088E-10	8.884388E-11	1.063504E-10	2.202305E-12	1.000000E-9	1.000000E-9	1.000000E-9	1.000000E-10
206.495317	64.948700	1.964714E-10	8.898730E-11	1.060105E-10	2.223570E-12	1.000000E-9	1.000000E-9	1.000000E-9	1.000000E-10
206.997110	65.390266	1.959333E-10	8.945618E-11	1.061431E-10	2.234267E-12	1.000000E-9	1.000000E-9	1.000000E-9	1.000000E-10
207.497792	65.845543	1.964713E-10	8.959796E-11	1.062482E-10	2.275539E-12	1.000000E-9	1.000000E-9	1.000000E-9	1.000000E-10
207.997461	66.224228	1.966684E-10	8.994581E-11	1.064505E-10	2.264765E-12	1.000000E-9	1.000000E-9	1.000000E-9	1.000000E-10
208.497622	66.676605	1.961844E-10	8.939646E-11	1.065505E-10	2.250877E-12	1.000000E-9	1.000000E-9	1.000000E-9	1.000000E-10
209.000285	67.024460	1.961168E-10	8.896687E-11	1.069734E-10	2.300514E-12	1.000000E-9	1.000000E-9	1.000000E-9	1.000000E-10
209.494970	67.477913	1.959399E-10	8.956773E-11	1.067872E-10	2.324044E-12	1.000000E-9	1.000000E-9	1.000000E-9	1.000000E-10
209.999083	67.846474	1.961992E-10	8.976364E-11	1.064925E-10	2.254248E-12	1.000000E-9	1.000000E-9	1.000000E-9	1.000000E-10
210.496103	68.300507	1.964248E-10	9.042580E-11	1.064908E-10	2.261610E-12	1.000000E-9	1.000000E-9	1.000000E-9	1.000000E-10
210.999810	68.688347	1.966285E-10	9.051983E-11	1.064918E-10	2.299331E-12	1.000000E-9	1.000000E-9	1.000000E-9	1.000000E-10
211.498529	69.140945	1.967143E-10	9.067953E-11	1.071746E-10	2.287561E-12	1.000000E-9	1.000000E-9	1.000000E-9	1.000000E-10
212.003305	69.495834	1.971611E-10	9.051854E-11	1.071716E-10	2.275097E-12	1.000000E-9	1.000000E-9	1.000000E-9	1.000000E-10
212.495042	69.958992	1.967453E-10	9.043248E-11	1.069732E-10	2.331311E-12	1.000000E-9	1.000000E-9	1.000000E-9	1.000000E-10
213.001649	70.423935	1.959417E-10	9.065741E-11	1.069763E-10	2.342728E-12	1.000000E-9	1.000000E-9	1.000000E-9	1.000000E-10
213.496339	70.770287	1.966937E-10	9.076819E-11	1.069803E-10	2.226437E-12	1.000000E-9	1.000000E-9	1.000000E-9	1.000000E-10
214.001992	71.201736	1.971612E-10	9.116561E-11	1.066149E-10	2.257166E-12	1.000000E-9	1.000000E-9	1.000000E-9	1.000000E-10
214.503717	71.585365	1.969465E-10	9.106083E-11	1.064970E-10	2.323928E-12	1.000000E-9	1.000000E-9	1.000000E-9	1.000000E-10
215.000182	72.035027	1.968306E-10	9.092467E-11	1.067359E-10	2.266320E-12	1.000000E-9	1.000000E-9	1.000000E-9	1.000000E-10
215.496388	72.420403	1.964287E-10	9.109887E-11	1.066601E-10	2.225722E-12	1.000000E-9	1.000000E-9	1.000000E-9	1.000000E-10
216.001084	72.876610	1.966534E-10	9.116981E-11	1.064932E-10	2.247477E-12	1.000000E-9	1.000000E-9	1.000000E-9	1.000000E-10
216.499760	73.219994	1.969197E-10	9.116805E-11	1.064963E-10	2.257964E-12	1.000000E-9	1.000000E-9	1.000000E-9	1.000000E-10
217.001436	73.684250	1.963932E-10	9.109379E-11	1.064958E-10	2.299185E-12	1.000000E-9	1.000000E-9	1.000000E-9	1.000000E-10
217.496118	74.062798	1.961856E-10	9.091834E-11	1.060767E-10	2.289086E-12	1.000000E-9	1.000000E-9	1.000000E-9	1.000000E-10
218.002779	74.536629	1.969017E-10	9.105023E-11	1.060917E-10	2.274773E-12	1.000000E-9	1.000000E-9	1.000000E-9	1.000000E-10
218.496464	74.981567	1.969201E-10	9.116058E-11	1.067349E-10	2.258282E-12	1.000000E-9	1.000000E-9	1.000000E-9	1.000000E-10
219.001165	75.357185	1.969208E-10	9.116353E-11	1.063345E-10	2.250646E-12	1.000000E-9	1.000000E-9	1.000000E-9	1.000000E-10
219.499133	75.804878	1.966629E-10	9.110229E-11	1.057613E-10	2.274091E-12	1.000000E-9	1.000000E-9	1.000000E-9	1.000000E-10
220.010126	76.164352	1.964251E-10	9.067767E-11	1.067545E-10	2.287307E-12	1.000000E-9	1.000000E-9	1.000000E-9	1.000000E-10
220.496147	76.603859	1.970192E-10	9.077435E-11	1.072232E-10	2.323634E-12	1.000000E-9	1.000000E-9	1.000000E-9	1.000000E-10
221.002040	76.952187	1.970721E-10	9.091816E-11	1.065220E-10	2.336756E-12	1.000000E-9	1.000000E-9	1.000000E-9	1.000000E-10
221.498936	77.408615	1.961866E-10	9.092211E-11	1.065475E-10	2.348190E-12	1.000000E-9	1.000000E-9	1.000000E-9	1.000000E-10
221.995090	77.786247	1.963609E-10	9.092223E-11	1.067290E-10	2.290562E-12	1.000000E-9	1.000000E-9	1.000000E-9	1.000000E-10
222.495907	78.220360	1.966716E-10	9.091643E-11	1.064889E-10	2.280344E-12	1.000000E-9	1.000000E-9	1.000000E-9	1.000000E-10
222.997580	78.675995	1.965157E-10	9.087046E-11	1.062453E-10	2.348135E-12	1.000000E-9	1.000000E-9	1.000000E-9	1.000000E-10
223.495257	79.051216	1.964290E-10	9.067774E-11	1.067999E-10	2.331133E-12	1.000000E-9	1.000000E-9	1.000000E-9	1.000000E-10
223.999383	79.505013	1.966446E-10	9.079118E-11	1.069314E-10	2.299191E-12	1.000000E-9	1.000000E-9	1.000000E-9	1.000000E-10
224.499053	79.890121	1.965310E-10	9.091985E-11	1.062484E-10	2.284493E-12	1.000000E-9	1.000000E-9	1.000000E-9	1.000000E-10
225.002714	80.361305	1.959428E-10	9.017860E-11	1.062467E-10	2.275513E-12	1.000000E-9	1.000000E-9	1.000000E-9	1.000000E-10
225.499440	80.702492	1.963840E-10	8.994663E-11	1.062464E-10	2.318216E-12	1.000000E-9	1.000000E-9	1.000000E-9	1.000000E-10
226.002276	81.175011	1.969157E-10	9.018846E-11	1.063915E-10	2.315306E-12	1.000000E-9	1.000000E-9	1.000000E-9	1.000000E-10
226.499957	81.539284	1.967380E-10	9.019318E-11	1.064912E-10	2.275070E-12	1.000000E-9	1.000000E-9	1.000000E-9	1.000000E-10
226.999841	81.980888	1.966703E-10	9.018778E-11	1.060650E-10	2.326280E-12	1.000000E-9	1.000000E-9	1.000000E-9	1.000000E-10
227.496526	82.448334	1.966686E-10	9.004829E-11	1.060700E-10	2.396175E-12	1.000000E-9	1.000000E-9	1.000000E-9	1.000000E-10
228.000219	82.786430	1.965341E-10	8.994098E-11	1.064889E-10	2.308844E-12	1.000000E-9	1.000000E-9	1.000000E-9	1.000000E-10
228.496685	83.236374	1.961764E-10	8.973027E-11	1.065894E-10	2.275170E-12	1.000000E-9	1.000000E-9	1.000000E-9	1.000000E-10
228.998691	83.620018	1.964542E-10	8.960495E-11	1.067344E-10	2.250846E-12	1.000000E-9	1.000000E-9	1.000000E-9	1.000000E-10
229.498089	84.083015	1.966628E-10	8.896537E-11	1.067276E-10	2.256645E-12	1.000000E-9	1.000000E-9	1.000000E-9	1.000000E-10
229.998806	84.431824	1.968625E-10	8.915697E-11	1.067282E-10	2.274314E-12	1.000000E-9	1.000000E-9	1.000000E-9	1.000000E-10
230.498741	84.900139	1.968291E-10	8.945812E-11	1.064990E-10	2.274921E-12	1.000000E-9	1.000000E-9	1.000000E-9	1.000000E-10
231.001409	85.257126	1.959358E-10	8.897572E-11	1.064882E-10	2.274793E-12	1.000000E-9	1.000000E-9	1.000000E-9	1.000000E-10
231.496087	85.708656	1.960268E-10	8.872282E-11	1.064916E-10	2.333205E-12	1.000000E-9	1.000000E-9	1.000000E-9	1.000000E-10
232.001804	86.071739	1.961868E-10	8.918912E-11	1.066160E-10	2.352322E-12	1.000000E-9	1.000000E-9	1.000000E-9	1.000000E-10
232.497565	86.542168	1.957029E-10	8.910524E-11	1.067320E-10	2.396669E-12	1.000000E-9	1.000000E-9	1.000000E-9	1.000000E-10
233.003218	86.989273	1.954508E-10	8.872946E-11	1.067336E-10	2.362070E-12	1.000000E-9	1.000000E-9	1.000000E-9	1.000000E-10
233.495914	87.341576	1.967809E-10	8.861217E-11	1.067228E-10	2.299357E-12	1.000000E-9	1.000000E-9	1.000000E-9	1.000000E-10
234.001474	87.792892	1.967317E-10	8.848228E-11	1.064879E-10	2.284675E-12	1.000000E-9	1.000000E-9	1.000000E-9	1.000000E-10
234.497160	88.178276	1.959341E-10	8.738347E-11	1.064125E-10	2.274490E-12	1.000000E-9	1.000000E-9	1.000000E-9	1.000000E-10
234.999816	88.636642	1.957184E-10	8.701807E-11	1.062484E-10	2.275224E-12	1.000000E-9	1.000000E-9	1.000000E-9	1.000000E-10
235.509459	88.989807	1.954501E-10	8.701674E-11	1.063990E-10	2.290115E-12	1.000000E-9	1.000000E-9	1.000000E-9	1.000000E-10
236.001278	89.430672	1.961599E-10	8.687115E-11	1.064942E-10	2.371936E-12	1.000000E-9	1.000000E-9	1.000000E-9	1.000000E-10
236.497646	89.798088	1.964221E-10	8.652838E-11	1.056361E-10	2.329680E-12	1.000000E-9	1.000000E-9	1.000000E-9	1.000000E-10
236.997260	90.266869	1.961855E-10	8.599309E-11	1.056161E-10	2.275456E-12	1.000000E-9	1.000000E-9	1.000000E-9	1.000000E-10
237.495162	90.652664	1.961836E-10	8.556305E-11	1.062500E-10	2.343666E-12	1.000000E-9	1.000000E-9	1.000000E-9	1.000000E-10
237.998262	91.114746	1.961840E-10	8.555812E-11	1.064492E-10	2.372349E-12	1.000000E-9	1.000000E-9	1.000000E-9	1.000000E-10
238.496630	91.587051	1.963233E-10	8.551028E-11	1.067421E-10	2.300683E-12	1.000000E-9	1.000000E-9	1.000000E-9	1.000000E-10
238.997136	91.948936	1.964266E-10	8.507430E-11	1.062284E-10	2.286260E-12	1.000000E-9	1.000000E-9	1.000000E-9	1.000000E-10
239.499619	92.401329	1.960174E-10	8.478307E-11	1.060058E-10	2.250474E-12	1.000000E-9	1.000000E-9	1.000000E-9	1.000000E-10
239.999669	92.754662	1.959194E-10	8.434507E-11	1.062438E-10	2.302688E-12	1.000000E-9	1.000000E-9	1.000000E-9	1.000000E-10
240.496003	93.201218	1.956970E-10	8.371014E-11	1.061368E-10	2.348007E-12	1.000000E-9	1.000000E-9	1.000000E-9	1.000000E-10
241.000972	93.569336	1.957845E-10	8.338372E-11	1.057614E-10	2.328369E-12	1.000000E-9	1.000000E-9	1.000000E-9	1.000000E-10
241.498744	94.024887	1.959353E-10	8.383282E-11	1.060112E-10	2.327684E-12	1.000000E-9	1.000000E-9	1.000000E-9	1.000000E-10
242.000418	94.379074	1.957761E-10	8.358530E-11	1.062456E-10	2.372467E-12	1.000000E-9	1.000000E-9	1.000000E-9	1.000000E-10
242.499123	94.836159	1.956995E-10	8.266469E-11	1.056701E-10	2.355321E-12	1.000000E-9	1.000000E-9	1.000000E-9	1.000000E-10
242.997546	95.183258	1.956976E-10	8.242111E-11	1.055964E-10	2.323683E-12	1.000000E-9	1.000000E-9	1.000000E-9	1.000000E-10
243.497216	95.636192	1.955486E-10	8.217494E-11	1.067374E-10	2.293279E-12	1.000000E-9	1.000000E-9	1.000000E-9	1.000000E-10
244.001956	96.077248	1.949625E-10	8.198781E-11	1.064941E-10	2.274660E-12	1.000000E-9	1.000000E-9	1.000000E-9	1.000000E-10
244.496634	96.447441	1.953138E-10	8.190395E-11	1.060090E-10	2.341425E-12	1.000000E-9	1.000000E-9	1.000000E-9	1.000000E-10
245.001411	96.900185	1.956975E-10	8.095703E-11	1.060067E-10	2.336855E-12	1.000000E-9	1.000000E-9	1.000000E-9	1.000000E-10
245.495089	97.279465	1.951605E-10	8.080110E-11	1.060107E-10	2.275301E-12	1.000000E-9	1.000000E-9	1.000000E-9	1.000000E-10
246.001547	97.708763	1.949709E-10	8.046765E-11	1.062194E-10	2.296599E-12	1.000000E-9	1.000000E-9	1.000000E-9	1.000000E-10
246.495233	98.059845	1.956964E-10	7.991271E-11	1.062515E-10	2.323858E-12	1.000000E-9	1.000000E-9	1.000000E-9	1.000000E-10
246.996905	98.507835	1.956931E-10	7.949665E-11	1.062479E-10	2.287824E-12	1.000000E-9	1.000000E-9	1.000000E-9	1.000000E-10
247.500562	98.860245	1.956953E-10	7.949501E-11	1.062433E-10	2.274979E-12	1.000000E-9	1.000000E-9	1.000000E-9	1.000000E-10
247.997250	99.316757	1.952900E-10	7.940283E-11	1.062472E-10	2.371464E-12	1.000000E-9	1.000000E-9	1.000000E-9	1.000000E-10
248.502974	99.669228	1.949675E-10	7.876009E-11	1.057393E-10	2.353355E-12	1.000000E-9	1.000000E-9	1.000000E-9	1.000000E-10
248.998703	100.138741	1.951767E-10	7.837758E-11	1.055147E-10	2.299508E-12	1.000000E-9	1.000000E-9	1.000000E-9	1.000000E-10
249.496379	100.592781	1.951502E-10	7.778760E-11	1.062285E-10	2.338487E-12	1.000000E-9	1.000000E-9	1.000000E-9	1.000000E-10
249.997236	100.926888	1.947218E-10	7.794858E-11	1.060727E-10	2.372318E-12	1.000000E-9	1.000000E-9	1.000000E-9	1.000000E-10
250.496902	101.416260	1.948209E-10	7.803285E-11	1.055135E-10	2.372143E-12	1.000000E-9	1.000000E-9	1.000000E-9	1.000000E-10
250.997567	101.779686	1.949691E-10	7.670128E-11	1.056494E-10	2.368253E-12	1.000000E-9	1.000000E-9	1.000000E-9	1.000000E-10
251.494725	102.223633	1.952899E-10	7.643076E-11	1.057684E-10	2.323816E-12	1.000000E-9	1.000000E-9	1.000000E-9	1.000000E-10
252.004956	102.582687	1.954620E-10	7.567906E-11	1.059630E-10	2.315474E-12	1.000000E-9	1.000000E-9	1.000000E-9	1.000000E-10
252.495223	103.037827	1.940701E-10	7.554727E-11	1.060191E-10	2.299143E-12	1.000000E-9	1.000000E-9	1.000000E-9	1.000000E-10
252.998514	103.405312	1.941369E-10	7.542644E-11	1.062467E-10	2.269219E-12	1.000000E-9	1.000000E-9	1.000000E-9	1.000000E-10
253.495587	103.859894	1.947223E-10	7.429872E-11	1.061599E-10	2.250485E-12	1.000000E-9	1.000000E-9	1.000000E-9	1.000000E-10
254.001532	104.227600	1.949510E-10	7.395752E-11	1.060060E-10	2.384093E-12	1.000000E-9	1.000000E-9	1.000000E-9	1.000000E-10
254.495602	104.709702	1.952150E-10	7.372899E-11	1.061585E-10	2.384173E-12	1.000000E-9	1.000000E-9	1.000000E-9	1.000000E-10
254.997308	105.062630	1.955803E-10	7.372894E-11	1.062485E-10	2.324255E-12	1.000000E-9	1.000000E-9	1.000000E-9	1.000000E-10
255.497373	105.528236	1.956735E-10	7.372624E-11	1.060288E-10	2.334994E-12	1.000000E-9	1.000000E-9	1.000000E-9	1.000000E-10
255.996373	105.994431	1.952083E-10	7.314914E-11	1.059627E-10	2.348912E-12	1.000000E-9	1.000000E-9	1.000000E-9	1.000000E-10
256.496562	106.345192	1.948309E-10	7.275382E-11	1.057619E-10	2.294889E-12	1.000000E-9	1.000000E-9	1.000000E-9	1.000000E-10
256.998883	106.807472	1.939976E-10	7.190257E-11	1.058653E-10	2.276029E-12	1.000000E-9	1.000000E-9	1.000000E-9	1.000000E-10
257.496605	107.164619	1.945425E-10	7.164953E-11	1.059991E-10	2.348061E-12	1.000000E-9	1.000000E-9	1.000000E-9	1.000000E-10
258.007318	107.598412	1.949670E-10	7.080392E-11	1.060001E-10	2.327450E-12	1.000000E-9	1.000000E-9	1.000000E-9	1.000000E-10
258.496214	107.945953	1.947632E-10	7.060251E-11	1.060059E-10	2.275695E-12	1.000000E-9	1.000000E-9	1.000000E-9	1.000000E-10
259.006247	108.417542	1.947538E-10	7.031565E-11	1.057623E-10	2.328896E-12	1.000000E-9	1.000000E-9	1.000000E-9	1.000000E-10
259.496030	108.771568	1.949617E-10	6.980421E-11	1.056271E-10	2.372317E-12	1.000000E-9	1.000000E-9	1.000000E-9	1.000000E-10
259.996755	109.218323	1.944901E-10	6.958424E-11	1.052754E-10	2.413074E-12	1.000000E-9	1.000000E-9	1.000000E-9	1.000000E-10
260.495130	109.568962	1.937461E-10	6.911735E-11	1.055388E-10	2.424513E-12	1.000000E-9	1.000000E-9	1.000000E-9	1.000000E-10
260.998652	110.019905	1.939151E-10	6.886016E-11	1.057595E-10	2.446327E-12	1.000000E-9	1.000000E-9	1.000000E-9	1.000000E-10
261.497112	110.480133	1.939923E-10	6.812356E-11	1.059526E-10	2.398908E-12	1.000000E-9	1.000000E-9	1.000000E-9	1.000000E-10
262.002502	110.844398	1.939970E-10	6.786959E-11	1.059797E-10	2.324446E-12	1.000000E-9	1.000000E-9	1.000000E-9	1.000000E-10
262.494438	111.300606	1.941064E-10	6.764000E-11	1.057573E-10	2.307925E-12	1.000000E-9	1.000000E-9	1.000000E-9	1.000000E-10
262.998459	111.674438	1.944810E-10	6.686384E-11	1.056665E-10	2.299147E-12	1.000000E-9	1.000000E-9	1.000000E-9	1.000000E-10
263.495134	112.137062	1.942355E-10	6.657890E-11	1.055119E-10	2.321969E-12	1.000000E-9	1.000000E-9	1.000000E-9	1.000000E-10
263.996053	112.531174	1.939912E-10	6.545479E-11	1.055118E-10	2.319130E-12	1.000000E-9	1.000000E-9	1.000000E-9	1.000000E-10
264.496757	112.985664	1.936171E-10	6.545164E-11	1.055082E-10	2.299997E-12	1.000000E-9	1.000000E-9	1.000000E-9	1.000000E-10
264.995799	113.433319	1.935110E-10	6.545256E-11	1.055128E-10	2.322390E-12	1.000000E-9	1.000000E-9	1.000000E-9	1.000000E-10
265.497707	113.786583	1.935036E-10	6.500990E-11	1.055522E-10	2.348034E-12	1.000000E-9	1.000000E-9	1.000000E-9	1.000000E-10
266.006527	114.251419	1.933481E-10	6.472153E-11	1.057570E-10	2.330314E-12	1.000000E-9	1.000000E-9	1.000000E-9	1.000000E-10
266.499211	114.635193	1.930185E-10	6.451104E-11	1.055394E-10	2.323725E-12	1.000000E-9	1.000000E-9	1.000000E-9	1.000000E-10
266.999629	115.086494	1.937400E-10	6.428821E-11	1.052702E-10	2.299462E-12	1.000000E-9	1.000000E-9	1.000000E-9	1.000000E-10
267.499340	115.466568	1.942373E-10	6.326497E-11	1.058092E-10	2.292008E-12	1.000000E-9	1.000000E-9	1.000000E-9	1.000000E-10
267.998012	115.922638	1.936017E-10	6.315801E-11	1.060041E-10	2.275274E-12	1.000000E-9	1.000000E-9	1.000000E-9	1.000000E-10
268.502376	116.301468	1.934407E-10	6.302318E-11	1.055202E-10	2.330513E-12	1.000000E-9	1.000000E-9	1.000000E-9	1.000000E-10
268.998059	116.754616	1.930136E-10	6.251330E-11	1.053875E-10	2.372865E-12	1.000000E-9	1.000000E-9	1.000000E-9	1.000000E-10
269.495724	117.116982	1.932214E-10	6.228953E-11	1.050281E-10	2.372779E-12	1.000000E-9	1.000000E-9	1.000000E-9	1.000000E-10
270.001173	117.582878	1.935031E-10	6.141017E-11	1.053046E-10	2.365149E-12	1.000000E-9	1.000000E-9	1.000000E-9	1.000000E-10
270.495939	118.041565	1.933356E-10	6.120123E-11	1.055180E-10	2.300226E-12	1.000000E-9	1.000000E-9	1.000000E-9	1.000000E-10
271.002142	118.381073	1.932588E-10	6.066549E-11	1.053133E-10	2.309932E-12	1.000000E-9	1.000000E-9	1.000000E-9	1.000000E-10
271.496535	118.830231	1.937208E-10	6.040000E-11	1.053223E-10	2.324052E-12	1.000000E-9	1.000000E-9	1.000000E-9	1.000000E-10
272.004006	119.217621	1.935025E-10	6.018175E-11	1.057573E-10	2.390990E-12	1.000000E-9	1.000000E-9	1.000000E-9	1.000000E-10
272.496225	119.684258	1.927649E-10	5.958927E-11	1.055742E-10	2.421709E-12	1.000000E-9	1.000000E-9	1.000000E-9	1.000000E-10
272.998741	120.050591	1.925133E-10	5.943082E-11	1.052706E-10	2.375061E-12	1.000000E-9	1.000000E-9	1.000000E-9	1.000000E-10
273.495462	120.504181	1.922833E-10	5.921029E-11	1.052725E-10	2.340352E-12	1.000000E-9	1.000000E-9	1.000000E-9	1.000000E-10
273.996783	120.871246	1.924716E-10	5.885630E-11	1.052710E-10	2.226212E-12	1.000000E-9	1.000000E-9	1.000000E-9	1.000000E-10
274.495866	121.314346	1.925217E-10	5.823561E-11	1.054981E-10	2.288352E-12	1.000000E-9	1.000000E-9	1.000000E-9	1.000000E-10
275.001522	121.668236	1.925237E-10	5.808505E-11	1.054717E-10	2.348918E-12	1.000000E-9	1.000000E-9	1.000000E-9	1.000000E-10
275.497307	122.120491	1.928695E-10	5.799425E-11	1.052726E-10	2.329644E-12	1.000000E-9	1.000000E-9	1.000000E-9	1.000000E-10
275.996976	122.568932	1.934978E-10	5.732881E-11	1.052698E-10	2.322737E-12	1.000000E-9	1.000000E-9	1.000000E-9	1.000000E-10
276.496891	122.928146	1.929081E-10	5.721937E-11	1.052684E-10	2.299627E-12	1.000000E-9	1.000000E-9	1.000000E-9	1.000000E-10
276.996215	123.383934	1.925236E-10	5.701664E-11	1.050776E-10	2.283744E-12	1.000000E-9	1.000000E-9	1.000000E-9	1.000000E-10
277.499062	123.748085	1.921034E-10	5.670170E-11	1.050309E-10	2.251105E-12	1.000000E-9	1.000000E-9	1.000000E-9	1.000000E-10
277.997746	124.199142	1.920694E-10	5.628226E-11	1.055085E-10	2.350907E-12	1.000000E-9	1.000000E-9	1.000000E-9	1.000000E-10
278.496689	124.579514	1.922814E-10	5.610825E-11	1.054311E-10	2.421031E-12	1.000000E-9	1.000000E-9	1.000000E-9	1.000000E-10
278.998349	125.034218	1.923835E-10	5.603609E-11	1.052750E-10	2.293497E-12	1.000000E-9	1.000000E-9	1.000000E-9	1.000000E-10
279.502117	125.393051	1.925220E-10	5.530981E-11	1.051290E-10	2.281308E-12	1.000000E-9	1.000000E-9	1.000000E-9	1.000000E-10
279.996219	125.873566	1.930501E-10	5.524851E-11	1.050319E-10	2.324098E-12	1.000000E-9	1.000000E-9	1.000000E-9	1.000000E-10
280.498078	126.232193	1.932592E-10	5.506878E-11	1.054362E-10	2.344281E-12	1.000000E-9	1.000000E-9	1.000000E-9	1.000000E-10
280.997748	126.712280	1.932590E-10	5.467318E-11	1.055155E-10	2.373027E-12	1.000000E-9	1.000000E-9	1.000000E-9	1.000000E-10
281.503129	127.178116	1.931996E-10	5.433676E-11	1.055142E-10	2.453725E-12	1.000000E-9	1.000000E-9	1.000000E-9	1.000000E-10
281.999509	127.547607	1.930151E-10	5.434032E-11	1.055223E-10	2.494616E-12	1.000000E-9	1.000000E-9	1.000000E-9	1.000000E-10
282.497965	128.024200	1.927644E-10	5.425459E-11	1.055171E-10	2.401254E-12	1.000000E-9	1.000000E-9	1.000000E-9	1.000000E-10
283.001547	128.389374	1.925298E-10	5.336119E-11	1.050377E-10	2.391261E-12	1.000000E-9	1.000000E-9	1.000000E-9	1.000000E-10
283.500252	128.855179	1.925272E-10	5.345367E-11	1.047806E-10	2.372402E-12	1.000000E-9	1.000000E-9	1.000000E-9	1.000000E-10
283.996933	129.229172	1.924733E-10	5.360727E-11	1.050099E-10	2.348233E-12	1.000000E-9	1.000000E-9	1.000000E-9	1.000000E-10
284.497793	129.689606	1.917943E-10	5.252066E-11	1.050777E-10	2.324174E-12	1.000000E-9	1.000000E-9	1.000000E-9	1.000000E-10
284.996046	130.056335	1.921275E-10	5.190673E-11	1.052689E-10	2.381802E-12	1.000000E-9	1.000000E-9	1.000000E-9	1.000000E-10
285.500707	130.526367	1.927734E-10	5.257863E-11	1.050359E-10	2.395981E-12	1.000000E-9	1.000000E-9	1.000000E-9	1.000000E-10
285.998378	130.874924	1.924698E-10	5.254157E-11	1.047826E-10	2.372060E-12	1.000000E-9	1.000000E-9	1.000000E-9	1.000000E-10
286.499053	131.336517	1.922822E-10	5.214911E-11	1.047799E-10	2.402798E-12	1.000000E-9	1.000000E-9	1.000000E-9	1.000000E-10
286.998725	131.804977	1.924982E-10	5.180813E-11	1.047827E-10	2.469588E-12	1.000000E-9	1.000000E-9	1.000000E-9	1.000000E-10
287.499436	132.184937	1.923149E-10	5.142421E-11	1.047829E-10	2.396691E-12	1.000000E-9	1.000000E-9	1.000000E-9	1.000000E-10
287.999115	132.647507	1.913063E-10	5.142562E-11	1.050086E-10	2.347696E-12	1.000000E-9	1.000000E-9	1.000000E-9	1.000000E-10
288.499782	133.007477	1.919706E-10	5.141950E-11	1.055134E-10	2.325620E-12	1.000000E-9	1.000000E-9	1.000000E-9	1.000000E-10
289.001445	133.452240	1.927707E-10	5.117725E-11	1.050858E-10	2.326947E-12	1.000000E-9	1.000000E-9	1.000000E-9	1.000000E-10
289.500347	133.795532	1.929452E-10	5.124328E-11	1.047818E-10	2.347488E-12	1.000000E-9	1.000000E-9	1.000000E-9	1.000000E-10
290.002017	134.261200	1.930128E-10	5.141428E-11	1.051967E-10	2.388617E-12	1.000000E-9	1.000000E-9	1.000000E-9	1.000000E-10
290.500686	134.647247	1.920525E-10	5.114948E-11	1.052151E-10	2.445397E-12	1.000000E-9	1.000000E-9	1.000000E-9	1.000000E-10
291.001003	135.092590	1.920981E-10	5.092878E-11	1.047873E-10	2.428273E-12	1.000000E-9	1.000000E-9	1.000000E-9	1.000000E-10
291.500676	135.455109	1.922743E-10	5.031372E-11	1.049860E-10	2.420858E-12	1.000000E-9	1.000000E-9	1.000000E-9	1.000000E-10
292.000342	135.924561	1.924147E-10	5.020216E-11	1.052786E-10	2.421311E-12	1.000000E-9	1.000000E-9	1.000000E-9	1.000000E-10
292.499013	136.402313	1.925209E-10	5.020192E-11	1.054442E-10	2.408314E-12	1.000000E-9	1.000000E-9	1.000000E-9	1.000000E-10
293.001678	136.758331	1.927222E-10	5.029717E-11	1.055141E-10	2.371724E-12	1.000000E-9	1.000000E-9	1.000000E-9	1.000000E-10
293.500350	137.200806	1.927121E-10	5.043917E-11	1.052846E-10	2.358626E-12	1.000000E-9	1.000000E-9	1.000000E-9	1.000000E-10
294.000019	137.573166	1.922810E-10	5.028202E-11	1.052752E-10	2.347361E-12	1.000000E-9	1.000000E-9	1.000000E-9	1.000000E-10
294.500686	138.057983	1.924540E-10	5.019551E-11	1.052749E-10	2.366615E-12	1.000000E-9	1.000000E-9	1.000000E-9	1.000000E-10
295.001353	138.402832	1.927742E-10	5.020273E-11	1.049101E-10	2.381804E-12	1.000000E-9	1.000000E-9	1.000000E-9	1.000000E-10
295.500455	138.828125	1.926098E-10	5.009652E-11	1.045443E-10	2.494329E-12	1.000000E-9	1.000000E-9	1.000000E-9	1.000000E-10
295.999129	139.205353	1.925225E-10	4.971245E-11	1.047335E-10	2.458410E-12	1.000000E-9	1.000000E-9	1.000000E-9	1.000000E-10
296.501789	139.670044	1.927523E-10	4.947285E-11	1.047985E-10	2.396311E-12	1.000000E-9	1.000000E-9	1.000000E-9	1.000000E-10
296.999464	140.154587	1.926672E-10	4.922971E-11	1.050306E-10	2.426681E-12	1.000000E-9	1.000000E-9	1.000000E-9	1.000000E-10
297.502127	140.536240	1.922777E-10	4.922814E-11	1.050324E-10	2.445843E-12	1.000000E-9	1.000000E-9	1.000000E-9	1.000000E-10
297.999803	140.976929	1.925101E-10	4.922502E-11	1.050349E-10	2.335851E-12	1.000000E-9	1.000000E-9	1.000000E-9	1.000000E-10
298.501466	141.338593	1.927717E-10	4.898903E-11	1.051810E-10	2.344793E-12	1.000000E-9	1.000000E-9	1.000000E-9	1.000000E-10
299.000141	141.790131	1.918610E-10	4.883136E-11	1.052728E-10	2.445295E-12	1.000000E-9	1.000000E-9	1.000000E-9	1.000000E-10
299.501813	142.155518	1.915709E-10	4.850119E-11	1.048510E-10	2.445747E-12	1.000000E-9	1.000000E-9	1.000000E-9	1.000000E-10
299.999479	142.617157	1.932562E-10	4.878325E-11	1.048972E-10	2.445514E-12	1.000000E-9	1.000000E-9	1.000000E-9	1.000000E-10
300.501144	142.972824	1.929198E-10	4.898750E-11	1.055182E-10	2.479998E-12	1.000000E-9	1.000000E-9	1.000000E-9	1.000000E-10
301.000813	143.413971	1.920361E-10	4.855652E-11	1.051917E-10	2.493627E-12	1.000000E-9	1.000000E-9	1.000000E-9	1.000000E-10
301.500486	143.793152	1.918969E-10	4.856405E-11	1.047843E-10	2.346847E-12	1.000000E-9	1.000000E-9	1.000000E-9	1.000000E-10
302.000154	144.273163	1.917919E-10	4.898256E-11	1.046158E-10	2.391244E-12	1.000000E-9	1.000000E-9	1.000000E-9	1.000000E-10
302.502818	144.738281	1.924042E-10	4.888343E-11	1.045449E-10	2.518135E-12	1.000000E-9	1.000000E-9	1.000000E-9	1.000000E-10
302.999440	145.097031	1.923908E-10	4.874363E-11	1.050194E-10	2.464869E-12	1.000000E-9	1.000000E-9	1.000000E-9	1.000000E-10
303.499144	145.549484	1.913018E-10	4.840170E-11	1.052684E-10	2.419774E-12	1.000000E-9	1.000000E-9	1.000000E-9	1.000000E-10
304.000812	145.898880	1.918958E-10	4.825126E-11	1.060049E-10	2.520823E-12	1.000000E-9	1.000000E-9	1.000000E-9	1.000000E-10
304.501476	146.352036	1.927685E-10	4.824887E-11	1.058747E-10	2.532429E-12	1.000000E-9	1.000000E-9	1.000000E-9	1.000000E-10
304.999887	146.729843	1.926088E-10	4.819362E-11	1.057572E-10	2.444505E-12	1.000000E-9	1.000000E-9	1.000000E-9	1.000000E-10
305.501548	147.159668	1.925275E-10	4.800612E-11	1.047918E-10	2.481475E-12	1.000000E-9	1.000000E-9	1.000000E-9	1.000000E-10
305.999224	147.541260	1.925221E-10	4.813423E-11	1.045573E-10	2.542283E-12	1.000000E-9	1.000000E-9	1.000000E-9	1.000000E-10
306.500887	147.984314	1.925233E-10	4.825166E-11	1.047789E-10	2.510891E-12	1.000000E-9	1.000000E-9	1.000000E-9	1.000000E-10
306.997569	148.332870	1.925263E-10	4.806046E-11	1.048755E-10	2.494323E-12	1.000000E-9	1.000000E-9	1.000000E-9	1.000000E-10
307.498233	148.787247	1.927641E-10	4.803088E-11	1.050267E-10	2.538849E-12	1.000000E-9	1.000000E-9	1.000000E-9	1.000000E-10
307.998030	149.229446	1.930177E-10	4.849809E-11	1.053292E-10	2.542650E-12	1.000000E-9	1.000000E-9	1.000000E-9	1.000000E-10
308.503692	149.609512	1.922733E-10	4.841463E-11	1.055128E-10	2.542399E-12	1.000000E-9	1.000000E-9	1.000000E-9	1.000000E-10
309.004366	150.057648	1.920444E-10	4.824853E-11	1.050802E-10	2.530982E-12	1.000000E-9	1.000000E-9	1.000000E-9	1.000000E-10
309.495228	150.408310	1.922850E-10	4.795067E-11	1.050296E-10	2.518782E-12	1.000000E-9	1.000000E-9	1.000000E-9	1.000000E-10
309.997144	150.903625	1.923656E-10	4.775747E-11	1.050308E-10	2.518859E-12	1.000000E-9	1.000000E-9	1.000000E-9	1.000000E-10
310.500161	151.280289	1.925252E-10	4.797160E-11	1.052471E-10	2.519359E-12	1.000000E-9	1.000000E-9	1.000000E-9	1.000000E-10
310.995665	151.744598	1.921150E-10	4.793852E-11	1.055228E-10	2.567501E-12	1.000000E-9	1.000000E-9	1.000000E-9	1.000000E-10
311.496927	152.093353	1.917911E-10	4.750762E-11	1.055152E-10	2.544969E-12	1.000000E-9	1.000000E-9	1.000000E-9	1.000000E-10
311.994831	152.555786	1.934733E-10	4.751390E-11	1.055112E-10	2.494410E-12	1.000000E-9	1.000000E-9	1.000000E-9	1.000000E-10
312.500354	152.936691	1.936740E-10	4.751244E-11	1.050280E-10	2.507935E-12	1.000000E-9	1.000000E-9	1.000000E-9	1.000000E-10
312.998024	153.356216	1.932557E-10	4.733542E-11	1.050920E-10	2.518214E-12	1.000000E-9	1.000000E-9	1.000000E-9	1.000000E-10
313.505461	153.803741	1.932562E-10	4.726778E-11	1.052673E-10	2.518128E-12	1.000000E-9	1.000000E-9	1.000000E-9	1.000000E-10
314.010908	154.172852	1.932566E-10	4.726079E-11	1.052681E-10	2.515701E-12	1.000000E-9	1.000000E-9	1.000000E-9	1.000000E-10
314.497484	154.621292	1.929187E-10	4.732695E-11	1.052724E-10	2.494061E-12	1.000000E-9	1.000000E-9	1.000000E-9	1.000000E-10
314.998184	154.989532	1.927682E-10	4.752057E-11	1.054735E-10	2.484813E-12	1.000000E-9	1.000000E-9	1.000000E-9	1.000000E-10
315.497050	155.410873	1.923053E-10	4.738652E-11	1.054693E-10	2.469485E-12	1.000000E-9	1.000000E-9	1.000000E-9	1.000000E-10
315.996734	155.764130	1.923351E-10	4.727028E-11	1.050256E-10	2.582084E-12	1.000000E-9	1.000000E-9	1.000000E-9	1.000000E-10
316.497399	156.260254	1.925252E-10	4.707619E-11	1.050219E-10	2.640141E-12	1.000000E-9	1.000000E-9	1.000000E-9	1.000000E-10
317.000775	156.633301	1.930279E-10	4.702448E-11	1.050252E-10	2.526110E-12	1.000000E-9	1.000000E-9	1.000000E-9	1.000000E-10
317.499732	157.075790	1.935058E-10	4.702297E-11	1.050251E-10	2.518782E-12	1.000000E-9	1.000000E-9	1.000000E-9	1.000000E-10
318.005317	157.441040	1.935038E-10	4.694006E-11	1.050271E-10	2.518753E-12	1.000000E-9	1.000000E-9	1.000000E-9	1.000000E-10
318.498067	157.859909	1.935027E-10	4.678101E-11	1.052493E-10	2.518060E-12	1.000000E-9	1.000000E-9	1.000000E-9	1.000000E-10
319.000729	158.320541	1.934986E-10	4.693605E-11	1.051813E-10	2.518254E-12	1.000000E-9	1.000000E-9	1.000000E-9	1.000000E-10
319.496414	158.676163	1.933390E-10	4.702924E-11	1.047837E-10	2.518916E-12	1.000000E-9	1.000000E-9	1.000000E-9	1.000000E-10
319.999082	159.136475	1.930117E-10	4.681111E-11	1.048955E-10	2.518478E-12	1.000000E-9	1.000000E-9	1.000000E-9	1.000000E-10
320.498754	159.483612	1.935820E-10	4.677971E-11	1.050253E-10	2.518430E-12	1.000000E-9	1.000000E-9	1.000000E-9	1.000000E-10
321.000206	159.941360	1.939873E-10	4.678040E-11	1.048475E-10	2.510761E-12	1.000000E-9	1.000000E-9	1.000000E-9	1.000000E-10
321.499872	160.279022	1.933444E-10	4.667269E-11	1.047880E-10	2.494403E-12	1.000000E-9	1.000000E-9	1.000000E-9	1.000000E-10
321.999588	160.727081	1.932597E-10	4.653731E-11	1.050332E-10	2.552167E-12	1.000000E-9	1.000000E-9	1.000000E-9	1.000000E-10
322.496269	161.093353	1.932547E-10	4.653157E-11	1.050260E-10	2.591217E-12	1.000000E-9	1.000000E-9	1.000000E-9	1.000000E-10
322.997413	161.544479	1.928385E-10	4.653397E-11	1.050278E-10	2.570840E-12	1.000000E-9	1.000000E-9	1.000000E-9	1.000000E-10
323.503088	161.988007	1.922808E-10	4.564355E-11	1.051651E-10	2.555329E-12	1.000000E-9	1.000000E-9	1.000000E-9	1.000000E-10
324.001272	162.348923	1.927782E-10	4.574043E-11	1.052663E-10	2.469762E-12	1.000000E-9	1.000000E-9	1.000000E-9	1.000000E-10
324.497000	162.780258	1.930140E-10	4.604973E-11	1.052687E-10	2.508583E-12	1.000000E-9	1.000000E-9	1.000000E-9	1.000000E-10
324.998681	163.132721	1.925438E-10	4.604933E-11	1.052707E-10	2.567379E-12	1.000000E-9	1.000000E-9	1.000000E-9	1.000000E-10
325.499388	163.593124	1.926328E-10	4.605074E-11	1.052712E-10	2.600235E-12	1.000000E-9	1.000000E-9	1.000000E-9	1.000000E-10
325.999089	163.962296	1.930161E-10	4.552838E-11	1.051801E-10	2.616082E-12	1.000000E-9	1.000000E-9	1.000000E-9	1.000000E-10
326.499757	164.425980	1.932600E-10	4.539393E-11	1.050233E-10	2.435239E-12	1.000000E-9	1.000000E-9	1.000000E-9	1.000000E-10
326.997820	164.799576	1.935024E-10	4.539134E-11	1.050228E-10	2.441027E-12	1.000000E-9	1.000000E-9	1.000000E-9	1.000000E-10
327.497356	165.276657	1.938811E-10	4.523269E-11	1.050241E-10	2.519362E-12	1.000000E-9	1.000000E-9	1.000000E-9	1.000000E-10
328.001060	165.607025	1.939548E-10	4.490479E-11	1.052511E-10	2.543012E-12	1.000000E-9	1.000000E-9	1.000000E-9	1.000000E-10
328.498302	166.056076	1.935016E-10	4.506145E-11	1.051280E-10	2.567590E-12	1.000000E-9	1.000000E-9	1.000000E-9	1.000000E-10
328.995766	166.516388	1.935031E-10	4.515069E-11	1.045379E-10	2.586236E-12	1.000000E-9	1.000000E-9	1.000000E-9	1.000000E-10
329.501045	166.872192	1.934980E-10	4.471244E-11	1.051225E-10	2.584406E-12	1.000000E-9	1.000000E-9	1.000000E-9	1.000000E-10
330.014779	167.331284	1.935011E-10	4.461483E-11	1.057623E-10	2.445627E-12	1.000000E-9	1.000000E-9	1.000000E-9	1.000000E-10
330.497488	167.691559	1.935009E-10	4.441681E-11	1.046471E-10	2.500514E-12	1.000000E-9	1.000000E-9	1.000000E-9	1.000000E-10
330.997166	168.146591	1.937224E-10	4.430678E-11	1.043015E-10	2.616213E-12	1.000000E-9	1.000000E-9	1.000000E-9	1.000000E-10
331.500874	168.489075	1.938605E-10	4.417677E-11	1.047825E-10	2.531341E-12	1.000000E-9	1.000000E-9	1.000000E-9	1.000000E-10
331.997689	168.919067	1.944775E-10	4.435479E-11	1.049318E-10	2.470844E-12	1.000000E-9	1.000000E-9	1.000000E-9	1.000000E-10
332.496531	169.291122	1.938372E-10	4.441767E-11	1.052765E-10	2.554635E-12	1.000000E-9	1.000000E-9	1.000000E-9	1.000000E-10
332.995480	169.758423	1.930122E-10	4.369126E-11	1.052728E-10	2.551890E-12	1.000000E-9	1.000000E-9	1.000000E-9	1.000000E-10
333.507171	170.118195	1.930162E-10	4.362883E-11	1.052761E-10	2.446269E-12	1.000000E-9	1.000000E-9	1.000000E-9	1.000000E-10
333.997537	170.585663	1.930135E-10	4.344962E-11	1.052767E-10	2.526046E-12	1.000000E-9	1.000000E-9	1.000000E-9	1.000000E-10
334.498698	171.001129	1.946998E-10	4.331080E-11	1.052476E-10	2.641085E-12	1.000000E-9	1.000000E-9	1.000000E-9	1.000000E-10
335.006021	171.351593	1.940786E-10	4.320509E-11	1.050308E-10	2.607458E-12	1.000000E-9	1.000000E-9	1.000000E-9	1.000000E-10
335.496427	171.791031	1.922802E-10	4.258945E-11	1.051314E-10	2.592164E-12	1.000000E-9	1.000000E-9	1.000000E-9	1.000000E-10
335.998259	172.167770	1.924164E-10	4.244416E-11	1.052768E-10	2.498233E-12	1.000000E-9	1.000000E-9	1.000000E-9	1.000000E-10
336.499352	172.625000	1.925309E-10	4.223184E-11	1.051143E-10	2.477658E-12	1.000000E-9	1.000000E-9	1.000000E-9	1.000000E-10
336.998445	173.000702	1.939138E-10	4.203879E-11	1.050233E-10	2.421509E-12	1.000000E-9	1.000000E-9	1.000000E-9	1.000000E-10
337.503183	173.462921	1.941336E-10	4.174490E-11	1.054926E-10	2.434156E-12	1.000000E-9	1.000000E-9	1.000000E-9	1.000000E-10
337.997777	173.830170	1.927663E-10	4.143321E-11	1.054017E-10	2.446267E-12	1.000000E-9	1.000000E-9	1.000000E-9	1.000000E-10
338.498538	174.298386	1.928549E-10	4.125652E-11	1.050260E-10	2.407737E-12	1.000000E-9	1.000000E-9	1.000000E-9	1.000000E-10
338.996356	174.660812	1.930147E-10	4.148372E-11	1.049040E-10	2.400001E-12	1.000000E-9	1.000000E-9	1.000000E-9	1.000000E-10
339.506540	175.090134	1.933275E-10	4.139088E-11	1.047802E-10	2.445567E-12	1.000000E-9	1.000000E-9	1.000000E-9	1.000000E-10
339.999334	175.566269	1.935047E-10	4.100752E-11	1.045925E-10	2.445801E-12	1.000000E-9	1.000000E-9	1.000000E-9	1.000000E-10
340.497066	175.919678	1.928371E-10	4.077395E-11	1.045677E-10	2.445991E-12	1.000000E-9	1.000000E-9	1.000000E-9	1.000000E-10
340.998687	176.362701	1.929327E-10	4.052510E-11	1.050237E-10	2.491153E-12	1.000000E-9	1.000000E-9	1.000000E-9	1.000000E-10
341.501185	176.702911	1.937486E-10	4.015098E-11	1.049482E-10	2.518504E-12	1.000000E-9	1.000000E-9	1.000000E-9	1.000000E-10
341.999690	177.145813	1.937472E-10	4.003107E-11	1.047840E-10	2.540362E-12	1.000000E-9	1.000000E-9	1.000000E-9	1.000000E-10
342.501931	177.483582	1.937423E-10	3.955023E-11	1.049267E-10	2.523978E-12	1.000000E-9	1.000000E-9	1.000000E-9	1.000000E-10
342.997492	177.910995	1.939308E-10	3.955271E-11	1.050327E-10	2.421498E-12	1.000000E-9	1.000000E-9	1.000000E-9	1.000000E-10
343.507135	178.286118	1.939928E-10	3.955071E-11	1.046077E-10	2.410774E-12	1.000000E-9	1.000000E-9	1.000000E-9	1.000000E-10
343.995431	178.738876	1.939923E-10	3.911829E-11	1.045030E-10	2.397103E-12	1.000000E-9	1.000000E-9	1.000000E-9	1.000000E-10
344.501066	179.091080	1.939935E-10	3.881907E-11	1.042933E-10	2.432829E-12	1.000000E-9	1.000000E-9	1.000000E-9	1.000000E-10
344.995231	179.545975	1.939885E-10	3.819026E-11	1.049093E-10	2.446020E-12	1.000000E-9	1.000000E-9	1.000000E-9	1.000000E-10
345.496646	180.006866	1.935735E-10	3.802060E-11	1.057535E-10	2.348861E-12	1.000000E-9	1.000000E-9	1.000000E-9	1.000000E-10
345.997515	180.346039	1.932588E-10	3.760294E-11	1.050762E-10	2.373762E-12	1.000000E-9	1.000000E-9	1.000000E-9	1.000000E-10
346.496028	180.820999	1.932594E-10	3.739899E-11	1.047785E-10	2.445781E-12	1.000000E-9	1.000000E-9	1.000000E-9	1.000000E-10
346.999332	181.192245	1.932102E-10	3.711266E-11	1.050267E-10	2.433085E-12	1.000000E-9	1.000000E-9	1.000000E-9	1.000000E-10
347.507523	181.636185	1.927681E-10	3.710759E-11	1.050884E-10	2.421298E-12	1.000000E-9	1.000000E-9	1.000000E-9	1.000000E-10
348.000098	181.997177	1.934570E-10	3.711558E-11	1.052734E-10	2.380987E-12	1.000000E-9	1.000000E-9	1.000000E-9	1.000000E-10
348.499861	182.412048	1.944780E-10	3.640836E-11	1.052669E-10	2.379402E-12	1.000000E-9	1.000000E-9	1.000000E-9	1.000000E-10
348.999388	182.758774	1.941612E-10	3.620816E-11	1.052732E-10	2.446065E-12	1.000000E-9	1.000000E-9	1.000000E-9	1.000000E-10
349.502482	183.221588	1.939901E-10	3.564873E-11	1.052713E-10	2.418842E-12	1.000000E-9	1.000000E-9	1.000000E-9	1.000000E-10
350.004052	183.569473	1.944561E-10	3.541300E-11	1.052482E-10	2.372845E-12	1.000000E-9	1.000000E-9	1.000000E-9	1.000000E-10
350.497155	183.972946	1.944212E-10	3.515876E-11	1.047855E-10	2.292522E-12	1.000000E-9	1.000000E-9	1.000000E-9	1.000000E-10
351.006524	184.448013	1.942353E-10	3.478284E-11	1.047889E-10	2.251043E-12	1.000000E-9	1.000000E-9	1.000000E-9	1.000000E-10
351.496619	184.808640	1.938755E-10	3.463924E-11	1.047859E-10	2.318534E-12	1.000000E-9	1.000000E-9	1.000000E-9	1.000000E-10
351.996574	185.259735	1.935044E-10	3.394527E-11	1.049451E-10	2.323608E-12	1.000000E-9	1.000000E-9	1.000000E-9	1.000000E-10
352.500423	185.610565	1.938816E-10	3.362651E-11	1.050329E-10	2.323888E-12	1.000000E-9	1.000000E-9	1.000000E-9	1.000000E-10
352.996743	186.063828	1.939801E-10	3.296689E-11	1.048139E-10	2.290386E-12	1.000000E-9	1.000000E-9	1.000000E-9	1.000000E-10
353.501661	186.432480	1.935069E-10	3.282130E-11	1.047870E-10	2.250239E-12	1.000000E-9	1.000000E-9	1.000000E-9	1.000000E-10
354.002388	186.885193	1.935817E-10	3.272714E-11	1.047876E-10	2.232608E-12	1.000000E-9	1.000000E-9	1.000000E-9	1.000000E-10
354.496359	187.232727	1.937458E-10	3.207982E-11	1.048912E-10	2.227262E-12	1.000000E-9	1.000000E-9	1.000000E-9	1.000000E-10
354.995722	187.678909	1.934637E-10	3.192349E-11	1.050306E-10	2.274914E-12	1.000000E-9	1.000000E-9	1.000000E-9	1.000000E-10
355.500358	188.039047	1.932570E-10	3.150882E-11	1.050278E-10	2.267175E-12	1.000000E-9	1.000000E-9	1.000000E-9	1.000000E-10
355.999476	188.484985	1.930474E-10	3.118980E-11	1.050222E-10	2.249918E-12	1.000000E-9	1.000000E-9	1.000000E-9	1.000000E-10
356.496206	188.941895	1.930462E-10	3.077787E-11	1.052697E-10	2.264027E-12	1.000000E-9	1.000000E-9	1.000000E-9	1.000000E-10
356.998052	189.280899	1.932611E-10	3.049297E-11	1.050575E-10	2.275231E-12	1.000000E-9	1.000000E-9	1.000000E-9	1.000000E-10
357.500713	189.711945	1.932584E-10	3.036999E-11	1.045383E-10	2.191290E-12	1.000000E-9	1.000000E-9	1.000000E-9	1.000000E-10
357.997392	190.069962	1.932622E-10	2.966277E-11	1.049449E-10	2.186525E-12	1.000000E-9	1.000000E-9	1.000000E-9	1.000000E-10
358.500055	190.533249	1.929241E-10	2.945406E-11	1.052744E-10	2.250770E-12	1.000000E-9	1.000000E-9	1.000000E-9	1.000000E-10
359.000719	190.883530	1.927642E-10	2.891087E-11	1.046596E-10	2.203090E-12	1.000000E-9	1.000000E-9	1.000000E-9	1.000000E-10
359.500393	191.317139	1.939391E-10	2.865696E-11	1.045462E-10	2.128623E-12	1.000000E-9	1.000000E-9	1.000000E-9	1.000000E-10
359.997073	191.663620	1.936405E-10	2.842515E-11	1.045399E-10	2.128346E-12	1.000000E-9	1.000000E-9	1.000000E-9	1.000000E-10
360.498732	192.094269	1.925292E-10	2.784983E-11	1.046325E-10	2.128902E-12	1.000000E-9	1.000000E-9	1.000000E-9	1.000000E-10
360.997516	192.443375	1.926517E-10	2.763892E-11	1.047881E-10	2.152017E-12	1.000000E-9	1.000000E-9	1.000000E-9	1.000000E-10
361.498425	192.895706	1.927710E-10	2.697299E-11	1.046270E-10	2.153112E-12	1.000000E-9	1.000000E-9	1.000000E-9	1.000000E-10
361.995381	193.336716	1.935362E-10	2.687985E-11	1.045389E-10	2.153213E-12	1.000000E-9	1.000000E-9	1.000000E-9	1.000000E-10
362.498040	193.715515	1.936967E-10	2.672109E-11	1.045353E-10	2.056341E-12	1.000000E-9	1.000000E-9	1.000000E-9	1.000000E-10
362.997556	194.198532	1.930125E-10	2.627639E-11	1.044966E-10	1.957486E-12	1.000000E-9	1.000000E-9	1.000000E-9	1.000000E-10
363.501219	194.561386	1.929335E-10	2.599537E-11	1.042939E-10	2.049953E-12	1.000000E-9	1.000000E-9	1.000000E-9	1.000000E-10
363.998935	194.994522	1.927670E-10	2.555633E-11	1.042891E-10	2.079851E-12	1.000000E-9	1.000000E-9	1.000000E-9	1.000000E-10
364.502594	195.329483	1.926245E-10	2.537824E-11	1.042982E-10	2.104280E-12	1.000000E-9	1.000000E-9	1.000000E-9	1.000000E-10
364.996327	195.777924	1.925203E-10	2.476713E-11	1.042894E-10	2.088048E-12	1.000000E-9	1.000000E-9	1.000000E-9	1.000000E-10
365.504001	196.127060	1.923057E-10	2.444921E-11	1.042937E-10	2.055331E-12	1.000000E-9	1.000000E-9	1.000000E-9	1.000000E-10
365.997323	196.550919	1.922391E-10	2.404203E-11	1.040533E-10	2.055028E-12	1.000000E-9	1.000000E-9	1.000000E-9	1.000000E-10
366.500636	196.900543	1.920357E-10	2.386530E-11	1.040563E-10	2.055712E-12	1.000000E-9	1.000000E-9	1.000000E-9	1.000000E-10
366.999374	197.349213	1.920463E-10	2.380921E-11	1.040639E-10	2.056673E-12	1.000000E-9	1.000000E-9	1.000000E-9	1.000000E-10
367.497299	197.791718	1.920325E-10	2.282761E-11	1.041850E-10	2.057913E-12	1.000000E-9	1.000000E-9	1.000000E-9	1.000000E-10
367.996195	198.149521	1.927199E-10	2.269799E-11	1.042973E-10	2.079392E-12	1.000000E-9	1.000000E-9	1.000000E-9	1.000000E-10
368.501031	198.583252	1.930259E-10	2.234795E-11	1.045129E-10	2.023455E-12	1.000000E-9	1.000000E-9	1.000000E-9	1.000000E-10
368.998710	198.935287	1.920654E-10	2.193907E-11	1.045362E-10	1.931812E-12	1.000000E-9	1.000000E-9	1.000000E-9	1.000000E-10
369.500040	199.379517	1.919220E-10	2.160408E-11	1.045433E-10	1.884351E-12	1.000000E-9	1.000000E-9	1.000000E-9	1.000000E-10
369.996843	199.744385	1.915448E-10	2.120028E-11	1.045366E-10	1.859999E-12	1.000000E-9	1.000000E-9	1.000000E-9	1.000000E-10
370.499510	200.209564	1.919292E-10	2.105557E-11	1.045369E-10	1.929713E-12	1.000000E-9	1.000000E-9	1.000000E-9	1.000000E-10
370.995060	200.573593	1.922713E-10	2.037214E-11	1.045311E-10	1.932354E-12	1.000000E-9	1.000000E-9	1.000000E-9	1.000000E-10
371.500847	201.016129	1.920870E-10	2.012312E-11	1.045384E-10	1.933174E-12	1.000000E-9	1.000000E-9	1.000000E-9	1.000000E-10
372.001615	201.363724	1.920497E-10	1.965694E-11	1.038885E-10	1.934083E-12	1.000000E-9	1.000000E-9	1.000000E-9	1.000000E-10
372.498286	201.781174	1.920423E-10	1.950303E-11	1.038727E-10	1.933963E-12	1.000000E-9	1.000000E-9	1.000000E-9	1.000000E-10
372.997964	202.241302	1.919488E-10	1.939986E-11	1.040503E-10	1.932411E-12	1.000000E-9	1.000000E-9	1.000000E-9	1.000000E-10
373.500262	202.613678	1.918079E-10	1.898795E-11	1.041870E-10	1.934218E-12	1.000000E-9	1.000000E-9	1.000000E-9	1.000000E-10
373.996942	203.048721	1.916444E-10	1.880147E-11	1.042958E-10	1.883904E-12	1.000000E-9	1.000000E-9	1.000000E-9	1.000000E-10
374.501539	203.405762	1.915437E-10	1.818933E-11	1.039372E-10	1.884283E-12	1.000000E-9	1.000000E-9	1.000000E-9	1.000000E-10
374.996306	203.844116	1.919997E-10	1.809837E-11	1.038339E-10	1.886403E-12	1.000000E-9	1.000000E-9	1.000000E-9	1.000000E-10
375.500963	204.208130	1.920016E-10	1.794212E-11	1.040489E-10	1.870014E-12	1.000000E-9	1.000000E-9	1.000000E-9	1.000000E-10
375.997638	204.643127	1.917888E-10	1.741940E-11	1.040437E-10	1.859862E-12	1.000000E-9	1.000000E-9	1.000000E-9	1.000000E-10
376.498346	204.996552	1.916012E-10	1.723279E-11	1.040593E-10	1.799975E-12	1.000000E-9	1.000000E-9	1.000000E-9	1.000000E-10
376.997790	205.432877	1.913138E-10	1.674148E-11	1.043304E-10	1.802220E-12	1.000000E-9	1.000000E-9	1.000000E-9	1.000000E-10
377.499988	205.773834	1.911449E-10	1.661764E-11	1.045497E-10	1.909910E-12	1.000000E-9	1.000000E-9	1.000000E-9	1.000000E-10
378.004789	206.221039	1.910567E-10	1.624093E-11	1.047347E-10	1.851948E-12	1.000000E-9	1.000000E-9	1.000000E-9	1.000000E-10
378.500884	206.695145	1.907893E-10	1.607720E-11	1.046710E-10	1.758535E-12	1.000000E-9	1.000000E-9	1.000000E-9	1.000000E-10
378.996125	207.072372	1.907540E-10	1.600294E-11	1.040548E-10	1.796127E-12	1.000000E-9	1.000000E-9	1.000000E-9	1.000000E-10
379.497141	207.497635	1.905846E-10	1.561661E-11	1.040689E-10	1.812293E-12	1.000000E-9	1.000000E-9	1.000000E-9	1.000000E-10
379.998531	207.846130	1.906901E-10	1.546407E-11	1.040409E-10	1.809888E-12	1.000000E-9	1.000000E-9	1.000000E-9	1.000000E-10
380.501193	208.277390	1.908324E-10	1.504847E-11	1.040736E-10	1.781947E-12	1.000000E-9	1.000000E-9	1.000000E-9	1.000000E-10
380.998867	208.650742	1.909899E-10	1.486469E-11	1.040312E-10	1.662492E-12	1.000000E-9	1.000000E-9	1.000000E-9	1.000000E-10
381.501527	209.077576	1.910792E-10	1.463126E-11	1.038411E-10	1.689776E-12	1.000000E-9	1.000000E-9	1.000000E-9	1.000000E-10
381.996212	209.444794	1.910626E-10	1.447188E-11	1.039079E-10	1.713943E-12	1.000000E-9	1.000000E-9	1.000000E-9	1.000000E-10
382.502793	209.881134	1.914250E-10	1.439090E-11	1.043125E-10	1.753265E-12	1.000000E-9	1.000000E-9	1.000000E-9	1.000000E-10
382.998493	210.221405	1.920030E-10	1.411648E-11	1.039103E-10	1.756820E-12	1.000000E-9	1.000000E-9	1.000000E-9	1.000000E-10
383.500896	210.650894	1.908287E-10	1.407167E-11	1.035430E-10	1.735576E-12	1.000000E-9	1.000000E-9	1.000000E-9	1.000000E-10
383.996228	211.101929	1.900939E-10	1.390562E-11	1.039604E-10	1.723581E-12	1.000000E-9	1.000000E-9	1.000000E-9	1.000000E-10
384.503434	211.469482	1.906981E-10	1.362788E-11	1.040238E-10	1.683566E-12	1.000000E-9	1.000000E-9	1.000000E-9	1.000000E-10
385.036626	211.908401	1.908916E-10	1.344038E-11	1.043333E-10	1.692441E-12	1.000000E-9	1.000000E-9	1.000000E-9	1.000000E-10
385.495559	212.245529	1.910246E-10	1.301194E-11	1.043310E-10	1.684651E-12	1.000000E-9	1.000000E-9	1.000000E-9	1.000000E-10
385.996103	212.692825	1.910874E-10	1.294770E-11	1.045629E-10	1.734324E-12	1.000000E-9	1.000000E-9	1.000000E-9	1.000000E-10
386.502724	213.056931	1.910665E-10	1.292317E-11	1.042582E-10	1.732708E-12	1.000000E-9	1.000000E-9	1.000000E-9	1.000000E-10
386.997409	213.516251	1.904207E-10	1.284185E-11	1.041185E-10	1.696269E-12	1.000000E-9	1.000000E-9	1.000000E-9	1.000000E-10
387.500067	213.866653	1.901056E-10	1.245254E-11	1.036591E-10	1.681645E-12	1.000000E-9	1.000000E-9	1.000000E-9	1.000000E-10
387.995980	214.320358	1.907874E-10	1.226231E-11	1.035438E-10	1.661714E-12	1.000000E-9	1.000000E-9	1.000000E-9	1.000000E-10
388.500543	214.739136	1.907579E-10	1.218203E-11	1.035681E-10	1.664317E-12	1.000000E-9	1.000000E-9	1.000000E-9	1.000000E-10
388.996300	215.073654	1.905372E-10	1.193960E-11	1.039319E-10	1.659994E-12	1.000000E-9	1.000000E-9	1.000000E-9	1.000000E-10
389.496862	215.521652	1.905717E-10	1.190416E-11	1.045364E-10	1.736297E-12	1.000000E-9	1.000000E-9	1.000000E-9	1.000000E-10
390.002065	215.871628	1.905720E-10	1.168807E-11	1.040390E-10	1.701801E-12	1.000000E-9	1.000000E-9	1.000000E-9	1.000000E-10
390.497199	216.313370	1.906055E-10	1.172250E-11	1.038390E-10	1.595669E-12	1.000000E-9	1.000000E-9	1.000000E-9	1.000000E-10
390.995052	216.667358	1.905017E-10	1.164324E-11	1.035272E-10	1.624854E-12	1.000000E-9	1.000000E-9	1.000000E-9	1.000000E-10
391.500055	217.113480	1.903025E-10	1.150872E-11	1.036583E-10	1.660923E-12	1.000000E-9	1.000000E-9	1.000000E-9	1.000000E-10
391.996969	217.550461	1.906400E-10	1.148711E-11	1.040892E-10	1.687836E-12	1.000000E-9	1.000000E-9	1.000000E-9	1.000000E-10
392.500337	217.913071	1.910114E-10	1.116751E-11	1.042402E-10	1.682178E-12	1.000000E-9	1.000000E-9	1.000000E-9	1.000000E-10
392.997030	218.261353	1.901999E-10	1.127347E-11	1.046047E-10	1.694984E-12	1.000000E-9	1.000000E-9	1.000000E-9	1.000000E-10
393.500007	218.695343	1.895894E-10	1.119940E-11	1.037691E-10	1.664048E-12	1.000000E-9	1.000000E-9	1.000000E-9	1.000000E-10
394.003112	219.133041	1.902223E-10	1.105036E-11	1.035432E-10	1.611882E-12	1.000000E-9	1.000000E-9	1.000000E-9	1.000000E-10
394.502748	219.498505	1.901525E-10	1.093060E-11	1.040254E-10	1.658387E-12	1.000000E-9	1.000000E-9	1.000000E-9	1.000000E-10
395.003361	219.963547	1.895356E-10	1.071344E-11	1.036636E-10	1.682401E-12	1.000000E-9	1.000000E-9	1.000000E-9	1.000000E-10
395.497273	220.320343	1.892029E-10	1.067705E-11	1.030376E-10	1.662364E-12	1.000000E-9	1.000000E-9	1.000000E-9	1.000000E-10
395.996134	220.775726	1.888442E-10	1.093824E-11	1.039587E-10	1.673775E-12	1.000000E-9	1.000000E-9	1.000000E-9	1.000000E-10
396.499109	221.122910	1.893340E-10	1.100458E-11	1.046623E-10	1.752557E-12	1.000000E-9	1.000000E-9	1.000000E-9	1.000000E-10
396.997998	221.565277	1.895138E-10	1.087637E-11	1.042699E-10	1.709599E-12	1.000000E-9	1.000000E-9	1.000000E-9	1.000000E-10
397.500925	222.012222	1.897864E-10	1.066567E-11	1.040400E-10	1.633729E-12	1.000000E-9	1.000000E-9	1.000000E-9	1.000000E-10
397.996116	222.375015	1.897486E-10	1.062879E-11	1.042011E-10	1.647812E-12	1.000000E-9	1.000000E-9	1.000000E-9	1.000000E-10
398.502131	222.828522	1.898312E-10	1.049715E-11	1.040679E-10	1.662712E-12	1.000000E-9	1.000000E-9	1.000000E-9	1.000000E-10
398.995465	223.182053	1.896119E-10	1.052687E-11	1.038660E-10	1.646464E-12	1.000000E-9	1.000000E-9	1.000000E-9	1.000000E-10
399.496958	223.629547	1.893619E-10	1.048338E-11	1.041637E-10	1.634935E-12	1.000000E-9	1.000000E-9	1.000000E-9	1.000000E-10
399.995171	224.002670	1.901430E-10	1.033161E-11	1.042595E-10	1.611485E-12	1.000000E-9	1.000000E-9	1.000000E-9	1.000000E-10
400.498242	224.449753	1.902847E-10	1.028257E-11	1.033891E-10	1.635120E-12	1.000000E-9	1.000000E-9	1.000000E-9	1.000000E-10
400.998465	224.797195	1.895765E-10	1.038228E-11	1.033706E-10	1.637461E-12	1.000000E-9	1.000000E-9	1.000000E-9	1.000000E-10
401.498215	225.249512	1.895897E-10	1.046847E-11	1.035611E-10	1.638475E-12	1.000000E-9	1.000000E-9	1.000000E-9	1.000000E-10
401.994899	225.632690	1.896074E-10	1.024854E-11	1.042485E-10	1.646992E-12	1.000000E-9	1.000000E-9	1.000000E-9	1.000000E-10
402.496474	226.083542	1.899399E-10	1.030286E-11	1.047971E-10	1.689667E-12	1.000000E-9	1.000000E-9	1.000000E-9	1.000000E-10
403.001078	226.524902	1.900494E-10	1.043762E-11	1.043477E-10	1.674757E-12	1.000000E-9	1.000000E-9	1.000000E-9	1.000000E-10
403.496964	226.869125	1.891451E-10	1.035222E-11	1.041939E-10	1.664820E-12	1.000000E-9	1.000000E-9	1.000000E-9	1.000000E-10
403.995599	227.319016	1.891897E-10	1.025786E-11	1.033433E-10	1.651119E-12	1.000000E-9	1.000000E-9	1.000000E-9	1.000000E-10
404.496087	227.671112	1.893393E-10	1.002162E-11	1.034874E-10	1.638503E-12	1.000000E-9	1.000000E-9	1.000000E-9	1.000000E-10
404.996748	228.124542	1.895860E-10	9.990834E-12	1.038059E-10	1.685277E-12	1.000000E-9	1.000000E-9	1.000000E-9	1.000000E-10
405.496461	228.468216	1.898113E-10	9.962025E-12	1.037764E-10	1.676142E-12	1.000000E-9	1.000000E-9	1.000000E-9	1.000000E-10
405.999121	228.902802	1.892856E-10	1.008209E-11	1.038210E-10	1.641134E-12	1.000000E-9	1.000000E-9	1.000000E-9	1.000000E-10
406.497461	229.260422	1.891403E-10	1.026378E-11	1.031802E-10	1.632760E-12	1.000000E-9	1.000000E-9	1.000000E-9	1.000000E-10
406.995137	229.711060	1.890973E-10	1.021915E-11	1.031966E-10	1.615055E-12	1.000000E-9	1.000000E-9	1.000000E-9	1.000000E-10
407.500879	230.069794	1.891044E-10	1.023079E-11	1.038060E-10	1.597718E-12	1.000000E-9	1.000000E-9	1.000000E-9	1.000000E-10
407.996567	230.506210	1.890756E-10	9.986104E-12	1.035502E-10	1.590577E-12	1.000000E-9	1.000000E-9	1.000000E-9	1.000000E-10
408.497281	230.963242	1.892732E-10	1.001146E-11	1.033455E-10	1.667676E-12	1.000000E-9	1.000000E-9	1.000000E-9	1.000000E-10
409.001938	231.339981	1.893240E-10	9.958952E-12	1.040272E-10	1.662412E-12	1.000000E-9	1.000000E-9	1.000000E-9	1.000000E-10
409.499613	231.769287	1.906708E-10	1.000414E-11	1.043022E-10	1.666901E-12	1.000000E-9	1.000000E-9	1.000000E-9	1.000000E-10
410.000286	232.148560	1.905568E-10	9.988291E-12	1.038030E-10	1.664030E-12	1.000000E-9	1.000000E-9	1.000000E-9	1.000000E-10
410.500953	232.591095	1.890759E-10	9.961122E-12	1.037067E-10	1.661196E-12	1.000000E-9	1.000000E-9	1.000000E-9	1.000000E-10
410.998623	232.941360	1.892405E-10	1.002024E-11	1.035970E-10	1.551066E-12	1.000000E-9	1.000000E-9	1.000000E-9	1.000000E-10
411.500288	233.396927	1.893285E-10	9.963673E-12	1.038143E-10	1.542159E-12	1.000000E-9	1.000000E-9	1.000000E-9	1.000000E-10
411.999959	233.736832	1.895312E-10	1.006285E-11	1.040545E-10	1.664902E-12	1.000000E-9	1.000000E-9	1.000000E-9	1.000000E-10
412.500739	234.195221	1.895816E-10	1.021829E-11	1.038302E-10	1.643815E-12	1.000000E-9	1.000000E-9	1.000000E-9	1.000000E-10
413.000408	234.559006	1.886264E-10	1.008031E-11	1.038144E-10	1.614012E-12	1.000000E-9	1.000000E-9	1.000000E-9	1.000000E-10
413.500077	235.022491	1.889160E-10	9.989708E-12	1.040501E-10	1.565439E-12	1.000000E-9	1.000000E-9	1.000000E-9	1.000000E-10
414.000200	235.469055	1.898314E-10	9.985913E-12	1.040488E-10	1.542813E-12	1.000000E-9	1.000000E-9	1.000000E-9	1.000000E-10
414.500867	235.825623	1.891973E-10	9.979674E-12	1.040478E-10	1.566186E-12	1.000000E-9	1.000000E-9	1.000000E-9	1.000000E-10
414.999540	236.268997	1.886151E-10	9.981145E-12	1.037278E-10	1.572527E-12	1.000000E-9	1.000000E-9	1.000000E-9	1.000000E-10
415.503201	236.652557	1.892130E-10	1.000007E-11	1.035816E-10	1.593657E-12	1.000000E-9	1.000000E-9	1.000000E-9	1.000000E-10
416.000876	237.107056	1.893350E-10	9.990580E-12	1.040263E-10	1.616981E-12	1.000000E-9	1.000000E-9	1.000000E-9	1.000000E-10
416.500477	237.462357	1.891031E-10	9.985650E-12	1.041021E-10	1.640648E-12	1.000000E-9	1.000000E-9	1.000000E-9	1.000000E-10
417.003541	237.917892	1.891985E-10	9.995931E-12	1.042995E-10	1.603994E-12	1.000000E-9	1.000000E-9	1.000000E-9	1.000000E-10
417.502213	238.269577	1.893433E-10	9.977456E-12	1.039304E-10	1.592407E-12	1.000000E-9	1.000000E-9	1.000000E-9	1.000000E-10
418.000885	238.731934	1.892062E-10	1.003999E-11	1.035757E-10	1.617634E-12	1.000000E-9	1.000000E-9	1.000000E-9	1.000000E-10
418.500558	239.085922	1.891102E-10	1.023696E-11	1.035703E-10	1.616734E-12	1.000000E-9	1.000000E-9	1.000000E-9	1.000000E-10
418.998232	239.549698	1.895388E-10	1.011113E-11	1.035768E-10	1.615643E-12	1.000000E-9	1.000000E-9	1.000000E-9	1.000000E-10
419.500892	239.917297	1.896698E-10	9.985443E-12	1.040494E-10	1.616188E-12	1.000000E-9	1.000000E-9	1.000000E-9	1.000000E-10
420.001560	240.349258	1.900867E-10	1.000005E-11	1.039119E-10	1.617260E-12	1.000000E-9	1.000000E-9	1.000000E-9	1.000000E-10
420.501238	240.800186	1.897617E-10	9.997040E-12	1.035715E-10	1.553354E-12	1.000000E-9	1.000000E-9	1.000000E-9	1.000000E-10
420.999911	241.170959	1.893503E-10	9.985885E-12	1.037062E-10	1.556101E-12	1.000000E-9	1.000000E-9	1.000000E-9	1.000000E-10
421.501576	241.609436	1.895280E-10	9.991149E-12	1.038094E-10	1.640563E-12	1.000000E-9	1.000000E-9	1.000000E-9	1.000000E-10
421.998252	241.975021	1.895910E-10	9.984040E-12	1.036031E-10	1.630167E-12	1.000000E-9	1.000000E-9	1.000000E-9	1.000000E-10
422.500914	242.463928	1.893693E-10	1.000280E-11	1.036695E-10	1.617118E-12	1.000000E-9	1.000000E-9	1.000000E-9	1.000000E-10
423.000216	242.847366	1.896730E-10	9.995810E-12	1.042967E-10	1.599577E-12	1.000000E-9	1.000000E-9	1.000000E-9	1.000000E-10
423.501878	243.266617	1.905764E-10	9.788593E-12	1.042035E-10	1.592631E-12	1.000000E-9	1.000000E-9	1.000000E-9	1.000000E-10
423.999554	243.628387	1.900501E-10	9.742890E-12	1.040466E-10	1.568454E-12	1.000000E-9	1.000000E-9	1.000000E-9	1.000000E-10
424.500221	244.055389	1.896006E-10	9.745903E-12	1.038976E-10	1.578922E-12	1.000000E-9	1.000000E-9	1.000000E-9	1.000000E-10
425.000888	244.514999	1.893937E-10	9.740204E-12	1.038043E-10	1.615794E-12	1.000000E-9	1.000000E-9	1.000000E-9	1.000000E-10
425.502564	244.859360	1.893921E-10	9.755614E-12	1.035899E-10	1.604603E-12	1.000000E-9	1.000000E-9	1.000000E-9	1.000000E-10
425.999244	245.292374	1.898352E-10	9.745755E-12	1.035080E-10	1.591528E-12	1.000000E-9	1.000000E-9	1.000000E-9	1.000000E-10
426.498913	245.632965	1.899264E-10	9.749039E-12	1.033244E-10	1.610319E-12	1.000000E-9	1.000000E-9	1.000000E-9	1.000000E-10
426.999581	246.099365	1.900969E-10	9.983972E-12	1.035684E-10	1.614821E-12	1.000000E-9	1.000000E-9	1.000000E-9	1.000000E-10
427.497253	246.452286	1.894814E-10	9.992848E-12	1.038173E-10	1.567806E-12	1.000000E-9	1.000000E-9	1.000000E-9	1.000000E-10
427.999918	246.889343	1.891008E-10	9.987699E-12	1.036253E-10	1.583222E-12	1.000000E-9	1.000000E-9	1.000000E-9	1.000000E-10
428.500582	247.247803	1.888982E-10	9.885534E-12	1.035715E-10	1.616566E-12	1.000000E-9	1.000000E-9	1.000000E-9	1.000000E-10
428.997261	247.663849	1.888689E-10	9.751659E-12	1.035730E-10	1.601689E-12	1.000000E-9	1.000000E-9	1.000000E-9	1.000000E-10
429.496965	248.013962	1.888637E-10	9.926853E-12	1.036428E-10	1.591588E-12	1.000000E-9	1.000000E-9	1.000000E-9	1.000000E-10
429.999001	248.457855	1.888684E-10	9.992403E-12	1.038164E-10	1.634533E-12	1.000000E-9	1.000000E-9	1.000000E-9	1.000000E-10
430.497674	248.895721	1.888649E-10	9.504995E-12	1.039561E-10	1.640663E-12	1.000000E-9	1.000000E-9	1.000000E-9	1.000000E-10
430.996063	249.259872	1.892118E-10	9.645424E-12	1.040499E-10	1.640128E-12	1.000000E-9	1.000000E-9	1.000000E-9	1.000000E-10
431.498867	249.683258	1.893509E-10	9.990677E-12	1.036340E-10	1.609941E-12	1.000000E-9	1.000000E-9	1.000000E-9	1.000000E-10
431.996111	250.031601	1.905655E-10	9.850309E-12	1.036252E-10	1.567022E-12	1.000000E-9	1.000000E-9	1.000000E-9	1.000000E-10
432.496287	250.464996	1.905137E-10	9.759326E-12	1.040656E-10	1.551809E-12	1.000000E-9	1.000000E-9	1.000000E-9	1.000000E-10
432.998266	250.814392	1.903280E-10	9.751798E-12	1.040566E-10	1.543548E-12	1.000000E-9	1.000000E-9	1.000000E-9	1.000000E-10
433.499089	251.270874	1.903287E-10	9.778072E-12	1.040554E-10	1.590761E-12	1.000000E-9	1.000000E-9	1.000000E-9	1.000000E-10
433.995849	251.642593	1.903302E-10	9.994474E-12	1.035599E-10	1.579997E-12	1.000000E-9	1.000000E-9	1.000000E-9	1.000000E-10
434.497450	252.098557	1.897196E-10	9.887819E-12	1.033135E-10	1.541844E-12	1.000000E-9	1.000000E-9	1.000000E-9	1.000000E-10
434.997706	252.548615	1.895474E-10	9.752807E-12	1.035601E-10	1.543274E-12	1.000000E-9	1.000000E-9	1.000000E-9	1.000000E-10
435.496902	252.937469	1.891017E-10	9.744000E-12	1.037371E-10	1.542071E-12	1.000000E-9	1.000000E-9	1.000000E-9	1.000000E-10
435.998623	253.385071	1.889320E-10	9.752723E-12	1.043037E-10	1.601354E-12	1.000000E-9	1.000000E-9	1.000000E-9	1.000000E-10
436.498051	253.750397	1.886204E-10	9.744372E-12	1.036822E-10	1.615194E-12	1.000000E-9	1.000000E-9	1.000000E-9	1.000000E-10
436.998825	254.206512	1.889383E-10	9.753562E-12	1.030878E-10	1.616622E-12	1.000000E-9	1.000000E-9	1.000000E-9	1.000000E-10
437.496557	254.552948	1.891046E-10	9.747198E-12	1.040302E-10	1.607376E-12	1.000000E-9	1.000000E-9	1.000000E-9	1.000000E-10
437.999260	255.005203	1.895631E-10	9.749099E-12	1.042849E-10	1.591825E-12	1.000000E-9	1.000000E-9	1.000000E-9	1.000000E-10
438.498027	255.363815	1.896481E-10	9.747104E-12	1.040557E-10	1.577362E-12	1.000000E-9	1.000000E-9	1.000000E-9	1.000000E-10
438.998962	255.809479	1.898409E-10	9.748412E-12	1.040507E-10	1.567281E-12	1.000000E-9	1.000000E-9	1.000000E-9	1.000000E-10
439.499516	256.174347	1.898408E-10	9.745875E-12	1.040557E-10	1.589380E-12	1.000000E-9	1.000000E-9	1.000000E-9	1.000000E-10
439.999186	256.627441	1.898487E-10	9.753082E-12	1.039124E-10	1.600639E-12	1.000000E-9	1.000000E-9	1.000000E-9	1.000000E-10
440.497858	257.043060	1.894810E-10	9.745928E-12	1.038055E-10	1.639868E-12	1.000000E-9	1.000000E-9	1.000000E-9	1.000000E-10
440.998349	257.398682	1.893541E-10	9.748509E-12	1.033939E-10	1.640166E-12	1.000000E-9	1.000000E-9	1.000000E-9	1.000000E-10
441.504004	257.845886	1.898348E-10	9.743449E-12	1.034080E-10	1.639930E-12	1.000000E-9	1.000000E-9	1.000000E-9	1.000000E-10
441.998964	258.209473	1.898392E-10	9.747577E-12	1.038167E-10	1.559164E-12	1.000000E-9	1.000000E-9	1.000000E-9	1.000000E-10
442.501354	258.663177	1.898396E-10	9.746701E-12	1.040196E-10	1.527308E-12	1.000000E-9	1.000000E-9	1.000000E-9	1.000000E-10
443.001027	259.025604	1.894260E-10	9.746627E-12	1.042983E-10	1.638809E-12	1.000000E-9	1.000000E-9	1.000000E-9	1.000000E-10
443.497709	259.453766	1.891082E-10	9.740221E-12	1.041279E-10	1.634679E-12	1.000000E-9	1.000000E-9	1.000000E-9	1.000000E-10
443.996729	259.797668	1.899115E-10	9.841713E-12	1.040539E-10	1.615978E-12	1.000000E-9	1.000000E-9	1.000000E-9	1.000000E-10
444.504506	260.235779	1.901078E-10	9.990439E-12	1.033549E-10	1.591114E-12	1.000000E-9	1.000000E-9	1.000000E-9	1.000000E-10
444.997089	260.683411	1.903295E-10	9.822328E-12	1.034433E-10	1.567763E-12	1.000000E-9	1.000000E-9	1.000000E-9	1.000000E-10
445.506975	261.035370	1.899563E-10	9.745511E-12	1.038140E-10	1.607293E-12	1.000000E-9	1.000000E-9	1.000000E-9	1.000000E-10
445.998357	261.515106	1.893520E-10	9.743874E-12	1.038089E-10	1.610149E-12	1.000000E-9	1.000000E-9	1.000000E-9	1.000000E-10
446.497416	261.882385	1.895132E-10	9.744873E-12	1.038111E-10	1.543019E-12	1.000000E-9	1.000000E-9	1.000000E-9	1.000000E-10
446.995774	262.312622	1.895958E-10	9.744787E-12	1.034187E-10	1.568820E-12	1.000000E-9	1.000000E-9	1.000000E-9	1.000000E-10
447.496260	262.644226	1.893719E-10	9.867635E-12	1.033556E-10	1.615946E-12	1.000000E-9	1.000000E-9	1.000000E-9	1.000000E-10
447.997807	263.081665	1.895020E-10	9.990648E-12	1.040506E-10	1.616489E-12	1.000000E-9	1.000000E-9	1.000000E-9	1.000000E-10
448.496183	263.448334	1.900851E-10	9.617012E-12	1.039730E-10	1.616630E-12	1.000000E-9	1.000000E-9	1.000000E-9	1.000000E-10
448.999672	263.905762	1.899680E-10	9.510499E-12	1.038034E-10	1.571780E-12	1.000000E-9	1.000000E-9	1.000000E-9	1.000000E-10
449.500342	264.238312	1.898403E-10	9.746286E-12	1.035086E-10	1.563249E-12	1.000000E-9	1.000000E-9	1.000000E-9	1.000000E-10
449.996134	264.683929	1.896588E-10	9.748037E-12	1.033215E-10	1.543568E-12	1.000000E-9	1.000000E-9	1.000000E-9	1.000000E-10
450.496806	265.034882	1.896034E-10	9.742561E-12	1.035353E-10	1.543533E-12	1.000000E-9	1.000000E-9	1.000000E-9	1.000000E-10
450.997096	265.480988	1.898399E-10	9.744618E-12	1.036061E-10	1.543272E-12	1.000000E-9	1.000000E-9	1.000000E-9	1.000000E-10
451.500197	265.956879	1.897702E-10	9.743832E-12	1.038078E-10	1.577956E-12	1.000000E-9	1.000000E-9	1.000000E-9	1.000000E-10
451.999166	266.320496	1.895977E-10	9.746090E-12	1.037050E-10	1.592190E-12	1.000000E-9	1.000000E-9	1.000000E-9	1.000000E-10
452.505337	266.758209	1.897355E-10	9.746649E-12	1.035662E-10	1.592452E-12	1.000000E-9	1.000000E-9	1.000000E-9	1.000000E-10
452.996393	267.116425	1.898363E-10	9.739198E-12	1.035642E-10	1.584889E-12	1.000000E-9	1.000000E-9	1.000000E-9	1.000000E-10
453.496906	267.570435	1.898392E-10	9.741612E-12	1.035681E-10	1.567724E-12	1.000000E-9	1.000000E-9	1.000000E-9	1.000000E-10
454.002247	267.920074	1.898395E-10	9.742274E-12	1.035676E-10	1.608013E-12	1.000000E-9	1.000000E-9	1.000000E-9	1.000000E-10
454.506161	268.346191	1.898421E-10	9.575029E-12	1.035667E-10	1.640447E-12	1.000000E-9	1.000000E-9	1.000000E-9	1.000000E-10
454.997723	268.689453	1.899327E-10	9.499539E-12	1.035677E-10	1.599653E-12	1.000000E-9	1.000000E-9	1.000000E-9	1.000000E-10
455.496131	269.142914	1.900870E-10	9.502649E-12	1.036981E-10	1.597437E-12	1.000000E-9	1.000000E-9	1.000000E-9	1.000000E-10
456.001788	269.576324	1.896022E-10	9.565205E-12	1.038134E-10	1.640680E-12	1.000000E-9	1.000000E-9	1.000000E-9	1.000000E-10
456.500459	269.940155	1.893555E-10	9.748113E-12	1.036143E-10	1.596486E-12	1.000000E-9	1.000000E-9	1.000000E-9	1.000000E-10
457.001173	270.384521	1.900474E-10	9.746993E-12	1.036344E-10	1.526458E-12	1.000000E-9	1.000000E-9	1.000000E-9	1.000000E-10
457.498770	270.738129	1.901374E-10	9.746412E-12	1.043009E-10	1.537284E-12	1.000000E-9	1.000000E-9	1.000000E-9	1.000000E-10
457.997272	271.195038	1.903278E-10	9.749038E-12	1.043044E-10	1.542890E-12	1.000000E-9	1.000000E-9	1.000000E-9	1.000000E-10
458.511943	271.546753	1.902060E-10	9.752056E-12	1.042993E-10	1.610685E-12	1.000000E-9	1.000000E-9	1.000000E-9	1.000000E-10
458.996394	271.990967	1.900782E-10	9.743668E-12	1.042950E-10	1.605523E-12	1.000000E-9	1.000000E-9	1.000000E-9	1.000000E-10
459.498809	272.352356	1.895047E-10	9.745193E-12	1.043001E-10	1.567430E-12	1.000000E-9	1.000000E-9	1.000000E-9	1.000000E-10
459.994630	272.794891	1.893944E-10	9.741356E-12	1.040662E-10	1.590055E-12	1.000000E-9	1.000000E-9	1.000000E-9	1.000000E-10
460.498260	273.144440	1.903345E-10	9.748868E-12	1.039342E-10	1.616449E-12	1.000000E-9	1.000000E-9	1.000000E-9	1.000000E-10
460.995988	273.581238	1.899094E-10	9.746402E-12	1.033205E-10	1.578649E-12	1.000000E-9	1.000000E-9	1.000000E-9	1.000000E-10
461.496830	274.052338	1.891123E-10	9.753360E-12	1.032060E-10	1.565410E-12	1.000000E-9	1.000000E-9	1.000000E-9	1.000000E-10
461.996920	274.422699	1.892595E-10	9.750393E-12	1.030778E-10	1.502599E-12	1.000000E-9	1.000000E-9	1.000000E-9	1.000000E-10
462.504565	274.887848	1.893570E-10	9.752803E-12	1.034400E-10	1.510389E-12	1.000000E-9	1.000000E-9	1.000000E-9	1.000000E-10
462.998250	275.215576	1.899843E-10	9.638807E-12	1.035621E-10	1.527262E-12	1.000000E-9	1.000000E-9	1.000000E-9	1.000000E-10
463.499917	275.642487	1.901212E-10	9.500371E-12	1.038147E-10	1.591698E-12	1.000000E-9	1.000000E-9	1.000000E-9	1.000000E-10
464.000495	275.985413	1.903297E-10	9.674404E-12	1.038857E-10	1.640340E-12	1.000000E-9	1.000000E-9	1.000000E-9	1.000000E-10
464.501164	276.452301	1.899310E-10	9.746509E-12	1.040549E-10	1.543898E-12	1.000000E-9	1.000000E-9	1.000000E-9	1.000000E-10
464.995901	276.815826	1.893564E-10	9.748254E-12	1.036482E-10	1.534701E-12	1.000000E-9	1.000000E-9	1.000000E-9	1.000000E-10
465.497676	277.245209	1.896904E-10	9.746418E-12	1.033244E-10	1.591827E-12	1.000000E-9	1.000000E-9	1.000000E-9	1.000000E-10
465.996624	277.558777	1.898389E-10	9.748022E-12	1.033255E-10	1.601631E-12	1.000000E-9	1.000000E-9	1.000000E-9	1.000000E-10
466.498286	277.978790	1.900832E-10	9.618587E-12	1.034339E-10	1.615960E-12	1.000000E-9	1.000000E-9	1.000000E-9	1.000000E-10
466.997956	278.386505	1.900879E-10	9.508103E-12	1.042948E-10	1.616007E-12	1.000000E-9	1.000000E-9	1.000000E-9	1.000000E-10
467.501626	278.749817	1.900827E-10	9.701505E-12	1.038328E-10	1.615605E-12	1.000000E-9	1.000000E-9	1.000000E-9	1.000000E-10
467.999300	279.205109	1.899565E-10	9.728087E-12	1.030806E-10	1.661670E-12	1.000000E-9	1.000000E-9	1.000000E-9	1.000000E-10
468.503001	279.527191	1.898369E-10	9.504687E-12	1.037102E-10	1.638766E-12	1.000000E-9	1.000000E-9	1.000000E-9	1.000000E-10
468.997754	279.954712	1.904143E-10	9.507424E-12	1.040585E-10	1.542854E-12	1.000000E-9	1.000000E-9	1.000000E-9	1.000000E-10
469.497653	280.288544	1.905324E-10	9.505814E-12	1.036025E-10	1.590744E-12	1.000000E-9	1.000000E-9	1.000000E-9	1.000000E-10
469.997104	280.724976	1.898475E-10	9.510245E-12	1.035242E-10	1.640654E-12	1.000000E-9	1.000000E-9	1.000000E-9	1.000000E-10
470.497776	281.065186	1.898398E-10	9.505456E-12	1.033226E-10	1.602980E-12	1.000000E-9	1.000000E-9	1.000000E-9	1.000000E-10
471.003978	281.534973	1.898382E-10	9.718473E-12	1.038893E-10	1.590525E-12	1.000000E-9	1.000000E-9	1.000000E-9	1.000000E-10
471.497283	281.890839	1.898377E-10	9.707160E-12	1.045407E-10	1.567521E-12	1.000000E-9	1.000000E-9	1.000000E-9	1.000000E-10
471.996775	282.323669	1.898396E-10	9.504160E-12	1.036394E-10	1.554303E-12	1.000000E-9	1.000000E-9	1.000000E-9	1.000000E-10
472.496753	282.793274	1.898412E-10	9.724451E-12	1.033243E-10	1.526988E-12	1.000000E-9	1.000000E-9	1.000000E-9	1.000000E-10
472.995416	283.130737	1.897225E-10	9.988345E-12	1.033245E-10	1.549858E-12	1.000000E-9	1.000000E-9	1.000000E-9	1.000000E-10
473.500146	283.603271	1.891080E-10	9.810657E-12	1.033258E-10	1.567336E-12	1.000000E-9	1.000000E-9	1.000000E-9	1.000000E-10
474.000812	283.956390	1.894227E-10	9.747259E-12	1.033270E-10	1.546501E-12	1.000000E-9	1.000000E-9	1.000000E-9	1.000000E-10
474.500546	284.398590	1.898403E-10	9.509673E-12	1.033272E-10	1.542950E-12	1.000000E-9	1.000000E-9	1.000000E-9	1.000000E-10
474.995231	284.728424	1.893228E-10	9.499344E-12	1.033169E-10	1.541947E-12	1.000000E-9	1.000000E-9	1.000000E-9	1.000000E-10
475.501882	285.192078	1.891113E-10	9.503180E-12	1.035311E-10	1.583022E-12	1.000000E-9	1.000000E-9	1.000000E-9	1.000000E-10
475.998559	285.552856	1.895898E-10	9.506216E-12	1.034736E-10	1.640017E-12	1.000000E-9	1.000000E-9	1.000000E-9	1.000000E-10
476.501234	285.969879	1.896579E-10	9.507683E-12	1.028345E-10	1.527646E-12	1.000000E-9	1.000000E-9	1.000000E-9	1.000000E-10
477.004885	286.314148	1.898389E-10	9.707854E-12	1.031176E-10	1.477499E-12	1.000000E-9	1.000000E-9	1.000000E-9	1.000000E-10
477.496624	286.744568	1.899682E-10	9.718586E-12	1.035557E-10	1.562708E-12	1.000000E-9	1.000000E-9	1.000000E-9	1.000000E-10
477.996842	287.185089	1.900837E-10	9.508302E-12	1.037274E-10	1.567333E-12	1.000000E-9	1.000000E-9	1.000000E-9	1.000000E-10
478.502508	287.534973	1.902792E-10	9.513451E-12	1.038085E-10	1.567331E-12	1.000000E-9	1.000000E-9	1.000000E-9	1.000000E-10
478.997196	287.979156	1.902348E-10	9.513358E-12	1.031168E-10	1.546679E-12	1.000000E-9	1.000000E-9	1.000000E-9	1.000000E-10
479.502517	288.341614	1.888687E-10	9.514375E-12	1.032359E-10	1.526376E-12	1.000000E-9	1.000000E-9	1.000000E-9	1.000000E-10
479.997207	288.767731	1.891383E-10	9.512079E-12	1.038090E-10	1.525937E-12	1.000000E-9	1.000000E-9	1.000000E-9	1.000000E-10
480.498058	289.103119	1.895966E-10	9.511913E-12	1.039374E-10	1.528735E-12	1.000000E-9	1.000000E-9	1.000000E-9	1.000000E-10
480.997927	289.560516	1.899160E-10	9.567863E-12	1.040613E-10	1.567421E-12	1.000000E-9	1.000000E-9	1.000000E-9	1.000000E-10
481.501370	289.902954	1.900848E-10	9.753371E-12	1.040532E-10	1.583711E-12	1.000000E-9	1.000000E-9	1.000000E-9	1.000000E-10
481.996337	290.333588	1.896395E-10	9.754803E-12	1.040486E-10	1.616045E-12	1.000000E-9	1.000000E-9	1.000000E-9	1.000000E-10
482.501048	290.698486	1.896405E-10	9.754781E-12	1.040508E-10	1.601407E-12	1.000000E-9	1.000000E-9	1.000000E-9	1.000000E-10
483.000903	291.129211	1.898388E-10	9.756652E-12	1.039780E-10	1.591794E-12	1.000000E-9	1.000000E-9	1.000000E-9	1.000000E-10
483.506981	291.568970	1.896146E-10	9.752335E-12	1.038082E-10	1.548670E-12	1.000000E-9	1.000000E-9	1.000000E-9	1.000000E-10
483.997449	291.911133	1.893550E-10	9.514652E-12	1.035290E-10	1.546644E-12	1.000000E-9	1.000000E-9	1.000000E-9	1.000000E-10
484.500924	292.335114	1.893548E-10	9.515536E-12	1.033270E-10	1.567566E-12	1.000000E-9	1.000000E-9	1.000000E-9	1.000000E-10
485.002588	292.689819	1.893524E-10	9.510821E-12	1.035343E-10	1.587849E-12	1.000000E-9	1.000000E-9	1.000000E-9	1.000000E-10
485.500981	293.114044	1.893501E-10	9.509380E-12	1.036393E-10	1.616111E-12	1.000000E-9	1.000000E-9	1.000000E-9	1.000000E-10
485.997404	293.456787	1.894203E-10	9.512013E-12	1.040605E-10	1.553714E-12	1.000000E-9	1.000000E-9	1.000000E-9	1.000000E-10
486.502063	293.886169	1.895958E-10	9.514869E-12	1.039550E-10	1.527103E-12	1.000000E-9	1.000000E-9	1.000000E-9	1.000000E-10
486.996985	294.244263	1.898679E-10	9.515032E-12	1.038113E-10	1.543091E-12	1.000000E-9	1.000000E-9	1.000000E-9	1.000000E-10
487.500644	294.663666	1.900866E-10	9.509111E-12	1.038039E-10	1.560967E-12	1.000000E-9	1.000000E-9	1.000000E-9	1.000000E-10
487.998318	295.095978	1.902831E-10	9.601193E-12	1.038076E-10	1.615783E-12	1.000000E-9	1.000000E-9	1.000000E-9	1.000000E-10
488.499686	295.468323	1.902770E-10	9.752303E-12	1.040409E-10	1.590360E-12	1.000000E-9	1.000000E-9	1.000000E-9	1.000000E-10
488.994371	295.904236	1.898431E-10	9.762482E-12	1.040582E-10	1.568184E-12	1.000000E-9	1.000000E-9	1.000000E-9	1.000000E-10
489.497949	296.236023	1.898414E-10	9.754850E-12	1.040507E-10	1.548029E-12	1.000000E-9	1.000000E-9	1.000000E-9	1.000000E-10
489.998109	296.661987	1.898381E-10	9.521657E-12	1.038055E-10	1.541572E-12	1.000000E-9	1.000000E-9	1.000000E-9	1.000000E-10
490.500769	297.005127	1.899966E-10	9.509787E-12	1.035617E-10	1.526688E-12	1.000000E-9	1.000000E-9	1.000000E-9	1.000000E-10
490.995461	297.443970	1.900804E-10	9.508913E-12	1.039509E-10	1.550117E-12	1.000000E-9	1.000000E-9	1.000000E-9	1.000000E-10
491.503540	297.776642	1.905334E-10	9.507552E-12	1.040547E-10	1.592264E-12	1.000000E-9	1.000000E-9	1.000000E-9	1.000000E-10
491.995965	298.209595	1.903409E-10	9.507003E-12	1.040570E-10	1.561782E-12	1.000000E-9	1.000000E-9	1.000000E-9	1.000000E-10
492.497682	298.532990	1.893537E-10	9.694928E-12	1.040547E-10	1.543315E-12	1.000000E-9	1.000000E-9	1.000000E-9	1.000000E-10
492.995750	298.933990	1.896870E-10	9.743996E-12	1.040529E-10	1.564559E-12	1.000000E-9	1.000000E-9	1.000000E-9	1.000000E-10
493.500552	299.273621	1.900820E-10	9.514657E-12	1.037627E-10	1.552457E-12	1.000000E-9	1.000000E-9	1.000000E-9	1.000000E-10
493.996661	299.723114	1.902621E-10	9.511587E-12	1.035653E-10	1.477384E-12	1.000000E-9	1.000000E-9	1.000000E-9	1.000000E-10
494.501879	300.143616	1.903334E-10	9.509109E-12	1.044268E-10	1.517266E-12	1.000000E-9	1.000000E-9	1.000000E-9	1.000000E-10
494.996569	300.477173	1.905702E-10	9.655000E-12	1.044184E-10	1.567026E-12	1.000000E-9	1.000000E-9	1.000000E-9	1.000000E-10
495.502883	300.907959	1.904201E-10	9.754058E-12	1.038096E-10	1.549244E-12	1.000000E-9	1.000000E-9	1.000000E-9	1.000000E-10
495.995570	301.233704	1.900894E-10	9.543473E-12	1.039157E-10	1.543279E-12	1.000000E-9	1.000000E-9	1.000000E-9	1.000000E-10
496.501674	301.660065	1.902204E-10	9.504448E-12	1.040544E-10	1.543066E-12	1.000000E-9	1.000000E-9	1.000000E-9	1.000000E-10
496.996198	301.991394	1.903310E-10	9.504958E-12	1.040556E-10	1.543175E-12	1.000000E-9	1.000000E-9	1.000000E-9	1.000000E-10
497.501860	302.404175	1.899133E-10	9.502468E-12	1.040514E-10	1.542968E-12	1.000000E-9	1.000000E-9	1.000000E-9	1.000000E-10
498.001592	302.728027	1.898669E-10	9.502906E-12	1.038130E-10	1.543246E-12	1.000000E-9	1.000000E-9	1.000000E-9	1.000000E-10
498.502414	303.150360	1.900826E-10	9.502925E-12	1.036870E-10	1.543409E-12	1.000000E-9	1.000000E-9	1.000000E-9	1.000000E-10
498.996148	303.579651	1.900879E-10	9.506606E-12	1.033282E-10	1.489420E-12	1.000000E-9	1.000000E-9	1.000000E-9	1.000000E-10
499.500946	303.915009	1.900860E-10	9.510033E-12	1.035770E-10	1.494872E-12	1.000000E-9	1.000000E-9	1.000000E-9	1.000000E-10
499.996402	304.330933	1.899258E-10	9.563118E-12	1.038103E-10	1.641098E-12	1.000000E-9	1.000000E-9	1.000000E-9	1.000000E-10
500.501107	304.668579	1.898376E-10	9.747027E-12	1.036077E-10	1.604331E-12	1.000000E-9	1.000000E-9	1.000000E-9	1.000000E-10
500.995739	305.099792	1.898402E-10	9.749502E-12	1.035687E-10	1.542696E-12	1.000000E-9	1.000000E-9	1.000000E-9	1.000000E-10
501.499392	305.427521	1.897364E-10	9.744256E-12	1.035662E-10	1.532069E-12	1.000000E-9	1.000000E-9	1.000000E-9	1.000000E-10
501.997068	305.871216	1.893552E-10	9.557190E-12	1.036480E-10	1.526870E-12	1.000000E-9	1.000000E-9	1.000000E-9	1.000000E-10
502.502760	306.218170	1.894713E-10	9.493746E-12	1.038113E-10	1.564156E-12	1.000000E-9	1.000000E-9	1.000000E-9	1.000000E-10
503.007417	306.666901	1.895938E-10	9.258685E-12	1.038126E-10	1.567041E-12	1.000000E-9	1.000000E-9	1.000000E-9	1.000000E-10
503.498115	307.022675	1.899693E-10	9.341576E-12	1.038112E-10	1.567395E-12	1.000000E-9	1.000000E-9	1.000000E-9	1.000000E-10
504.002056	307.451965	1.900861E-10	9.505322E-12	1.038078E-10	1.549056E-12	1.000000E-9	1.000000E-9	1.000000E-9	1.000000E-10
504.502822	307.785614	1.903256E-10	9.503499E-12	1.038143E-10	1.526521E-12	1.000000E-9	1.000000E-9	1.000000E-9	1.000000E-10
504.999502	308.206482	1.900287E-10	9.500351E-12	1.038128E-10	1.591340E-12	1.000000E-9	1.000000E-9	1.000000E-9	1.000000E-10
505.500171	308.613922	1.893509E-10	9.507335E-12	1.037050E-10	1.615266E-12	1.000000E-9	1.000000E-9	1.000000E-9	1.000000E-10
506.003195	308.936127	1.897791E-10	9.509068E-12	1.035651E-10	1.567288E-12	1.000000E-9	1.000000E-9	1.000000E-9	1.000000E-10
506.500615	309.359711	1.900797E-10	9.502928E-12	1.040829E-10	1.566991E-12	1.000000E-9	1.000000E-9	1.000000E-9	1.000000E-10
507.000281	309.731628	1.900825E-10	9.602899E-12	1.042917E-10	1.567066E-12	1.000000E-9	1.000000E-9	1.000000E-9	1.000000E-10
507.503943	310.150146	1.900808E-10	9.750963E-12	1.040513E-10	1.553245E-12	1.000000E-9	1.000000E-9	1.000000E-9	1.000000E-10
507.999621	310.465454	1.900795E-10	9.749936E-12	1.039157E-10	1.542672E-12	1.000000E-9	1.000000E-9	1.000000E-9	1.000000E-10
508.501285	310.893219	1.898873E-10	9.755973E-12	1.035664E-10	1.542895E-12	1.000000E-9	1.000000E-9	1.000000E-9	1.000000E-10
509.000672	311.335815	1.895880E-10	9.511113E-12	1.038152E-10	1.538148E-12	1.000000E-9	1.000000E-9	1.000000E-9	1.000000E-10
509.502336	311.663544	1.895938E-10	9.505860E-12	1.040496E-10	1.502219E-12	1.000000E-9	1.000000E-9	1.000000E-9	1.000000E-10
510.002008	312.075714	1.895961E-10	9.506549E-12	1.042495E-10	1.517921E-12	1.000000E-9	1.000000E-9	1.000000E-9	1.000000E-10
510.500679	312.396698	1.898240E-10	9.500936E-12	1.041968E-10	1.542755E-12	1.000000E-9	1.000000E-9	1.000000E-9	1.000000E-10
511.000352	312.798767	1.897824E-10	9.502259E-12	1.033248E-10	1.542460E-12	1.000000E-9	1.000000E-9	1.000000E-9	1.000000E-10
511.498879	313.128418	1.895948E-10	9.506051E-12	1.033258E-10	1.542863E-12	1.000000E-9	1.000000E-9	1.000000E-9	1.000000E-10
511.997310	313.547913	1.898410E-10	9.503189E-12	1.033245E-10	1.542821E-12	1.000000E-9	1.000000E-9	1.000000E-9	1.000000E-10
512.503963	313.875366	1.900842E-10	9.502206E-12	1.037971E-10	1.542574E-12	1.000000E-9	1.000000E-9	1.000000E-9	1.000000E-10
513.000640	314.310516	1.896999E-10	9.591316E-12	1.040522E-10	1.542998E-12	1.000000E-9	1.000000E-9	1.000000E-9	1.000000E-10
513.498945	314.629913	1.896047E-10	9.745869E-12	1.036018E-10	1.542846E-12	1.000000E-9	1.000000E-9	1.000000E-9	1.000000E-10
513.999611	315.050903	1.898343E-10	9.437179E-12	1.036136E-10	1.542791E-12	1.000000E-9	1.000000E-9	1.000000E-9	1.000000E-10
514.500282	315.379639	1.898409E-10	9.261246E-12	1.038089E-10	1.543089E-12	1.000000E-9	1.000000E-9	1.000000E-9	1.000000E-10
515.000951	315.795441	1.898404E-10	9.262249E-12	1.034736E-10	1.542365E-12	1.000000E-9	1.000000E-9	1.000000E-9	1.000000E-10
515.501075	316.248566	1.895460E-10	9.297169E-12	1.030787E-10	1.501753E-12	1.000000E-9	1.000000E-9	1.000000E-9	1.000000E-10
515.997858	316.600891	1.893463E-10	9.504840E-12	1.038010E-10	1.494512E-12	1.000000E-9	1.000000E-9	1.000000E-9	1.000000E-10
516.501517	316.989532	1.902204E-10	9.506749E-12	1.040329E-10	1.478014E-12	1.000000E-9	1.000000E-9	1.000000E-9	1.000000E-10
517.001187	317.352295	1.903299E-10	9.505978E-12	1.035716E-10	1.531693E-12	1.000000E-9	1.000000E-9	1.000000E-9	1.000000E-10
517.503546	317.764252	1.903290E-10	9.327219E-12	1.037902E-10	1.568294E-12	1.000000E-9	1.000000E-9	1.000000E-9	1.000000E-10
517.999228	318.102631	1.900057E-10	9.262685E-12	1.043045E-10	1.511677E-12	1.000000E-9	1.000000E-9	1.000000E-9	1.000000E-10
518.500896	318.525757	1.895934E-10	9.262846E-12	1.041628E-10	1.503018E-12	1.000000E-9	1.000000E-9	1.000000E-9	1.000000E-10
518.999565	318.874298	1.901101E-10	9.329311E-12	1.040587E-10	1.502902E-12	1.000000E-9	1.000000E-9	1.000000E-9	1.000000E-10
519.501227	319.270111	1.903328E-10	9.509040E-12	1.042654E-10	1.502846E-12	1.000000E-9	1.000000E-9	1.000000E-9	1.000000E-10
520.000897	319.623260	1.900912E-10	9.377140E-12	1.042146E-10	1.502338E-12	1.000000E-9	1.000000E-9	1.000000E-9	1.000000E-10
520.501564	320.055145	1.898914E-10	9.263048E-12	1.035695E-10	1.546978E-12	1.000000E-9	1.000000E-9	1.000000E-9	1.000000E-10
520.998245	320.495544	1.893512E-10	9.464456E-12	1.034747E-10	1.567965E-12	1.000000E-9	1.000000E-9	1.000000E-9	1.000000E-10
521.498908	320.825928	1.892174E-10	9.501682E-12	1.033219E-10	1.568174E-12	1.000000E-9	1.000000E-9	1.000000E-9	1.000000E-10
521.999323	321.230682	1.891088E-10	9.501325E-12	1.039600E-10	1.559140E-12	1.000000E-9	1.000000E-9	1.000000E-9	1.000000E-10
522.501272	321.565552	1.902572E-10	9.502780E-12	1.042953E-10	1.526705E-12	1.000000E-9	1.000000E-9	1.000000E-9	1.000000E-10
523.000942	321.979706	1.904757E-10	9.505071E-12	1.038450E-10	1.560293E-12	1.000000E-9	1.000000E-9	1.000000E-9	1.000000E-10
523.499617	322.340485	1.893500E-10	9.502398E-12	1.037004E-10	1.592229E-12	1.000000E-9	1.000000E-9	1.000000E-9	1.000000E-10
523.999284	322.797821	1.897008E-10	9.504397E-12	1.033258E-10	1.592514E-12	1.000000E-9	1.000000E-9	1.000000E-9	1.000000E-10
524.508927	323.219604	1.903282E-10	9.499388E-12	1.034405E-10	1.586969E-12	1.000000E-9	1.000000E-9	1.000000E-9	1.000000E-10
524.998622	323.540131	1.907804E-10	9.500572E-12	1.035640E-10	1.503169E-12	1.000000E-9	1.000000E-9	1.000000E-9	1.000000E-10
525.509317	323.874786	1.910620E-10	9.504381E-12	1.037516E-10	1.502795E-12	1.000000E-9	1.000000E-9	1.000000E-9	1.000000E-10
526.000012	324.286072	1.895250E-10	9.504848E-12	1.037900E-10	1.502547E-12	1.000000E-9	1.000000E-9	1.000000E-9	1.000000E-10
526.499679	324.698669	1.893926E-10	9.505218E-12	1.033195E-10	1.570685E-12	1.000000E-9	1.000000E-9	1.000000E-9	1.000000E-10
527.008439	325.041077	1.895973E-10	9.505577E-12	1.034771E-10	1.616515E-12	1.000000E-9	1.000000E-9	1.000000E-9	1.000000E-10
527.501131	325.468231	1.895944E-10	9.506266E-12	1.038147E-10	1.573972E-12	1.000000E-9	1.000000E-9	1.000000E-9	1.000000E-10
527.999803	325.813721	1.895942E-10	9.510295E-12	1.035189E-10	1.561272E-12	1.000000E-9	1.000000E-9	1.000000E-9	1.000000E-10
528.503458	326.249756	1.897730E-10	9.439343E-12	1.033257E-10	1.527565E-12	1.000000E-9	1.000000E-9	1.000000E-9	1.000000E-10
529.013103	326.560120	1.898392E-10	9.262994E-12	1.035371E-10	1.554993E-12	1.000000E-9	1.000000E-9	1.000000E-9	1.000000E-10
529.499807	326.973938	1.903207E-10	9.394354E-12	1.036933E-10	1.591673E-12	1.000000E-9	1.000000E-9	1.000000E-9	1.000000E-10
530.004488	327.319061	1.902645E-10	9.501893E-12	1.045381E-10	1.574731E-12	1.000000E-9	1.000000E-9	1.000000E-9	1.000000E-10
530.498164	327.767303	1.900848E-10	9.293640E-12	1.042474E-10	1.567954E-12	1.000000E-9	1.000000E-9	1.000000E-9	1.000000E-10
531.021773	328.166138	1.895469E-10	9.253574E-12	1.038100E-10	1.544017E-12	1.000000E-9	1.000000E-9	1.000000E-9	1.000000E-10
531.499499	328.538330	1.891109E-10	9.259973E-12	1.041437E-10	1.560374E-12	1.000000E-9	1.000000E-9	1.000000E-9	1.000000E-10
532.026097	328.997040	1.901096E-10	9.444877E-12	1.042980E-10	1.615511E-12	1.000000E-9	1.000000E-9	1.000000E-9	1.000000E-10
532.503832	329.355133	1.903532E-10	9.748879E-12	1.036013E-10	1.578860E-12	1.000000E-9	1.000000E-9	1.000000E-9	1.000000E-10
533.001502	329.744690	1.905712E-10	9.591827E-12	1.035152E-10	1.542855E-12	1.000000E-9	1.000000E-9	1.000000E-9	1.000000E-10
533.500177	330.085297	1.903028E-10	9.505978E-12	1.033218E-10	1.620098E-12	1.000000E-9	1.000000E-9	1.000000E-9	1.000000E-10
534.007831	330.526520	1.898388E-10	9.732769E-12	1.034463E-10	1.631597E-12	1.000000E-9	1.000000E-9	1.000000E-9	1.000000E-10
534.499040	330.869354	1.899954E-10	9.640086E-12	1.035653E-10	1.526942E-12	1.000000E-9	1.000000E-9	1.000000E-9	1.000000E-10
535.003706	331.293152	1.900788E-10	9.254820E-12	1.037546E-10	1.541119E-12	1.000000E-9	1.000000E-9	1.000000E-9	1.000000E-10
535.498090	331.703918	1.900806E-10	9.378035E-12	1.038093E-10	1.567628E-12	1.000000E-9	1.000000E-9	1.000000E-9	1.000000E-10
536.010727	332.033844	1.899933E-10	9.502662E-12	1.038135E-10	1.542421E-12	1.000000E-9	1.000000E-9	1.000000E-9	1.000000E-10
536.505420	332.446960	1.895925E-10	9.315184E-12	1.037355E-10	1.526799E-12	1.000000E-9	1.000000E-9	1.000000E-9	1.000000E-10
537.013059	332.757904	1.895925E-10	9.265237E-12	1.035661E-10	1.504973E-12	1.000000E-9	1.000000E-9	1.000000E-9	1.000000E-10
537.496772	333.160797	1.896011E-10	9.507114E-12	1.034255E-10	1.506691E-12	1.000000E-9	1.000000E-9	1.000000E-9	1.000000E-10
538.002425	333.494263	1.897788E-10	9.433996E-12	1.033261E-10	1.527011E-12	1.000000E-9	1.000000E-9	1.000000E-9	1.000000E-10
538.501100	333.923615	1.898542E-10	9.261703E-12	1.037419E-10	1.505451E-12	1.000000E-9	1.000000E-9	1.000000E-9	1.000000E-10
539.000768	334.248749	1.905744E-10	9.404318E-12	1.037753E-10	1.477854E-12	1.000000E-9	1.000000E-9	1.000000E-9	1.000000E-10
539.498259	334.667480	1.905048E-10	9.509365E-12	1.035711E-10	1.526210E-12	1.000000E-9	1.000000E-9	1.000000E-9	1.000000E-10
540.009907	335.029510	1.903277E-10	9.500537E-12	1.036716E-10	1.543135E-12	1.000000E-9	1.000000E-9	1.000000E-9	1.000000E-10
540.497602	335.423828	1.899326E-10	9.505610E-12	1.038114E-10	1.568100E-12	1.000000E-9	1.000000E-9	1.000000E-9	1.000000E-10
541.002256	335.836548	1.895959E-10	9.506671E-12	1.034725E-10	1.550228E-12	1.000000E-9	1.000000E-9	1.000000E-9	1.000000E-10
541.498935	336.182007	1.900082E-10	9.506766E-12	1.033233E-10	1.502760E-12	1.000000E-9	1.000000E-9	1.000000E-9	1.000000E-10
542.003889	336.624939	1.899869E-10	9.503276E-12	1.033225E-10	1.538065E-12	1.000000E-9	1.000000E-9	1.000000E-9	1.000000E-10
542.496581	336.965851	1.891052E-10	9.499347E-12	1.033219E-10	1.567720E-12	1.000000E-9	1.000000E-9	1.000000E-9	1.000000E-10
543.003104	337.404541	1.892899E-10	9.502157E-12	1.033195E-10	1.547601E-12	1.000000E-9	1.000000E-9	1.000000E-9	1.000000E-10
543.495804	337.733307	1.895925E-10	9.496975E-12	1.034466E-10	1.537402E-12	1.000000E-9	1.000000E-9	1.000000E-9	1.000000E-10
544.000458	338.154205	1.894292E-10	9.441882E-12	1.035694E-10	1.478845E-12	1.000000E-9	1.000000E-9	1.000000E-9	1.000000E-10
544.499011	338.508545	1.893498E-10	9.257363E-12	1.031746E-10	1.478182E-12	1.000000E-9	1.000000E-9	1.000000E-9	1.000000E-10
544.999815	338.922089	1.898089E-10	9.256818E-12	1.031733E-10	1.478387E-12	1.000000E-9	1.000000E-9	1.000000E-9	1.000000E-10
545.499485	339.253204	1.901052E-10	9.250927E-12	1.040536E-10	1.520042E-12	1.000000E-9	1.000000E-9	1.000000E-9	1.000000E-10
546.002633	339.667938	1.910611E-10	9.442601E-12	1.039753E-10	1.543740E-12	1.000000E-9	1.000000E-9	1.000000E-9	1.000000E-10
546.503302	340.083618	1.903358E-10	9.497219E-12	1.038120E-10	1.566027E-12	1.000000E-9	1.000000E-9	1.000000E-9	1.000000E-10
547.007957	340.415619	1.895943E-10	9.497203E-12	1.038118E-10	1.568312E-12	1.000000E-9	1.000000E-9	1.000000E-9	1.000000E-10
547.498651	340.816803	1.897801E-10	9.494348E-12	1.038125E-10	1.567940E-12	1.000000E-9	1.000000E-9	1.000000E-9	1.000000E-10
548.008295	341.150665	1.898231E-10	9.497091E-12	1.038102E-10	1.556885E-12	1.000000E-9	1.000000E-9	1.000000E-9	1.000000E-10
548.499987	341.575653	1.893517E-10	9.499713E-12	1.038098E-10	1.543404E-12	1.000000E-9	1.000000E-9	1.000000E-9	1.000000E-10
549.000658	341.889221	1.895039E-10	9.496657E-12	1.038088E-10	1.615670E-12	1.000000E-9	1.000000E-9	1.000000E-9	1.000000E-10
549.498331	342.323669	1.898407E-10	9.282360E-12	1.038094E-10	1.636257E-12	1.000000E-9	1.000000E-9	1.000000E-9	1.000000E-10
550.003003	342.679077	1.898393E-10	9.295562E-12	1.038118E-10	1.502701E-12	1.000000E-9	1.000000E-9	1.000000E-9	1.000000E-10
550.496701	343.102203	1.898376E-10	9.494101E-12	1.038084E-10	1.502416E-12	1.000000E-9	1.000000E-9	1.000000E-9	1.000000E-10
551.001358	343.445343	1.896274E-10	9.493957E-12	1.038099E-10	1.502299E-12	1.000000E-9	1.000000E-9	1.000000E-9	1.000000E-10
551.498046	343.870056	1.896823E-10	9.495003E-12	1.035688E-10	1.526162E-12	1.000000E-9	1.000000E-9	1.000000E-9	1.000000E-10
551.998715	344.290131	1.903239E-10	9.494078E-12	1.035680E-10	1.543368E-12	1.000000E-9	1.000000E-9	1.000000E-9	1.000000E-10
552.498092	344.634521	1.897178E-10	9.497340E-12	1.035648E-10	1.529613E-12	1.000000E-9	1.000000E-9	1.000000E-9	1.000000E-10
553.000758	345.077057	1.888591E-10	9.495470E-12	1.035633E-10	1.534551E-12	1.000000E-9	1.000000E-9	1.000000E-9	1.000000E-10
553.496452	345.402222	1.895374E-10	9.495866E-12	1.035628E-10	1.591743E-12	1.000000E-9	1.000000E-9	1.000000E-9	1.000000E-10
554.010102	345.826233	1.898382E-10	9.496955E-12	1.041745E-10	1.582452E-12	1.000000E-9	1.000000E-9	1.000000E-9	1.000000E-10
554.507776	346.146576	1.900730E-10	9.368687E-12	1.042083E-10	1.567893E-12	1.000000E-9	1.000000E-9	1.000000E-9	1.000000E-10
554.997477	346.593018	1.900205E-10	9.255549E-12	1.035590E-10	1.551350E-12	1.000000E-9	1.000000E-9	1.000000E-9	1.000000E-10
555.496382	346.942230	1.898372E-10	9.254747E-12	1.036532E-10	1.543664E-12	1.000000E-9	1.000000E-9	1.000000E-9	1.000000E-10
556.003032	347.335083	1.897087E-10	9.255733E-12	1.038088E-10	1.566900E-12	1.000000E-9	1.000000E-9	1.000000E-9	1.000000E-10
556.502704	347.757996	1.895916E-10	9.254083E-12	1.039681E-10	1.568106E-12	1.000000E-9	1.000000E-9	1.000000E-9	1.000000E-10
556.998389	348.091187	1.892141E-10	9.254491E-12	1.040574E-10	1.568047E-12	1.000000E-9	1.000000E-9	1.000000E-9	1.000000E-10
557.500054	348.524292	1.891165E-10	9.252935E-12	1.038308E-10	1.579962E-12	1.000000E-9	1.000000E-9	1.000000E-9	1.000000E-10
557.999727	348.863678	1.893456E-10	9.253617E-12	1.038121E-10	1.592159E-12	1.000000E-9	1.000000E-9	1.000000E-9	1.000000E-10
558.501163	349.293732	1.892680E-10	9.254685E-12	1.038127E-10	1.542139E-12	1.000000E-9	1.000000E-9	1.000000E-9	1.000000E-10
559.002830	349.662628	1.891006E-10	9.471812E-12	1.036945E-10	1.529196E-12	1.000000E-9	1.000000E-9	1.000000E-9	1.000000E-10
559.496512	350.102081	1.898461E-10	9.494637E-12	1.035674E-10	1.592267E-12	1.000000E-9	1.000000E-9	1.000000E-9	1.000000E-10
560.001539	350.442047	1.903243E-10	9.497910E-12	1.035664E-10	1.565328E-12	1.000000E-9	1.000000E-9	1.000000E-9	1.000000E-10
560.501209	350.870728	1.890587E-10	9.494921E-12	1.035717E-10	1.502420E-12	1.000000E-9	1.000000E-9	1.000000E-9	1.000000E-10
561.002950	351.206116	1.889962E-10	9.495863E-12	1.042932E-10	1.502681E-12	1.000000E-9	1.000000E-9	1.000000E-9	1.000000E-10
561.498636	351.653320	1.898301E-10	9.319656E-12	1.041616E-10	1.502541E-12	1.000000E-9	1.000000E-9	1.000000E-9	1.000000E-10
562.001293	352.028564	1.893298E-10	9.249573E-12	1.038116E-10	1.522789E-12	1.000000E-9	1.000000E-9	1.000000E-9	1.000000E-10
562.499967	352.364990	1.886141E-10	9.492135E-12	1.040836E-10	1.528990E-12	1.000000E-9	1.000000E-9	1.000000E-9	1.000000E-10
563.002628	352.797302	1.896588E-10	9.434098E-12	1.042959E-10	1.543107E-12	1.000000E-9	1.000000E-9	1.000000E-9	1.000000E-10
563.499019	353.148651	1.900820E-10	9.259123E-12	1.040938E-10	1.516879E-12	1.000000E-9	1.000000E-9	1.000000E-9	1.000000E-10
564.002944	353.551514	1.896049E-10	9.256115E-12	1.039178E-10	1.477647E-12	1.000000E-9	1.000000E-9	1.000000E-9	1.000000E-10
564.495754	353.899841	1.897618E-10	9.257002E-12	1.028371E-10	1.493289E-12	1.000000E-9	1.000000E-9	1.000000E-9	1.000000E-10
564.996728	354.326782	1.903217E-10	9.256504E-12	1.032913E-10	1.501558E-12	1.000000E-9	1.000000E-9	1.000000E-9	1.000000E-10
565.507877	354.655823	1.900667E-10	9.273027E-12	1.040532E-10	1.564424E-12	1.000000E-9	1.000000E-9	1.000000E-9	1.000000E-10
565.997090	355.065857	1.898325E-10	9.502430E-12	1.038920E-10	1.567783E-12	1.000000E-9	1.000000E-9	1.000000E-9	1.000000E-10
566.502743	355.388062	1.898328E-10	9.407675E-12	1.038095E-10	1.567626E-12	1.000000E-9	1.000000E-9	1.000000E-9	1.000000E-10
566.998434	355.750885	1.898305E-10	9.256269E-12	1.035825E-10	1.547496E-12	1.000000E-9	1.000000E-9	1.000000E-9	1.000000E-10
567.501092	356.161896	1.898331E-10	9.413302E-12	1.036664E-10	1.527625E-12	1.000000E-9	1.000000E-9	1.000000E-9	1.000000E-10
567.999773	356.494293	1.901614E-10	9.500280E-12	1.040526E-10	1.451651E-12	1.000000E-9	1.000000E-9	1.000000E-9	1.000000E-10
568.499444	356.887360	1.908112E-10	9.500361E-12	1.040527E-10	1.436795E-12	1.000000E-9	1.000000E-9	1.000000E-9	1.000000E-10
568.998120	357.189392	1.906602E-10	9.456717E-12	1.040489E-10	1.592441E-12	1.000000E-9	1.000000E-9	1.000000E-9	1.000000E-10
569.500780	357.617798	1.905653E-10	9.257044E-12	1.038617E-10	1.563188E-12	1.000000E-9	1.000000E-9	1.000000E-9	1.000000E-10
570.002444	357.964874	1.899137E-10	9.262217E-12	1.038087E-10	1.502181E-12	1.000000E-9	1.000000E-9	1.000000E-9	1.000000E-10
570.500118	358.349762	1.899628E-10	9.258560E-12	1.038102E-10	1.526206E-12	1.000000E-9	1.000000E-9	1.000000E-9	1.000000E-10
571.000784	358.670410	1.905674E-10	9.257788E-12	1.039506E-10	1.543116E-12	1.000000E-9	1.000000E-9	1.000000E-9	1.000000E-10
571.499457	359.043091	1.901277E-10	9.256517E-12	1.042922E-10	1.564191E-12	1.000000E-9	1.000000E-9	1.000000E-9	1.000000E-10
572.002120	359.450348	1.895906E-10	9.257956E-12	1.037398E-10	1.558021E-12	1.000000E-9	1.000000E-9	1.000000E-9	1.000000E-10
572.499795	359.782745	1.899334E-10	9.328475E-12	1.033232E-10	1.502313E-12	1.000000E-9	1.000000E-9	1.000000E-9	1.000000E-10
573.000462	360.185699	1.900796E-10	9.498331E-12	1.037378E-10	1.491888E-12	1.000000E-9	1.000000E-9	1.000000E-9	1.000000E-10
573.501128	360.517273	1.898379E-10	9.362150E-12	1.036978E-10	1.477826E-12	1.000000E-9	1.000000E-9	1.000000E-9	1.000000E-10
574.002802	360.936493	1.897050E-10	9.254543E-12	1.028376E-10	1.511950E-12	1.000000E-9	1.000000E-9	1.000000E-9	1.000000E-10
574.500473	361.292328	1.893452E-10	9.455608E-12	1.032277E-10	1.526508E-12	1.000000E-9	1.000000E-9	1.000000E-9	1.000000E-10
575.000139	361.723358	1.896104E-10	9.472529E-12	1.038095E-10	1.542545E-12	1.000000E-9	1.000000E-9	1.000000E-9	1.000000E-10
575.502799	362.048523	1.898345E-10	9.252646E-12	1.039796E-10	1.532318E-12	1.000000E-9	1.000000E-9	1.000000E-9	1.000000E-10
576.001472	362.475525	1.894382E-10	9.346333E-12	1.040510E-10	1.502125E-12	1.000000E-9	1.000000E-9	1.000000E-9	1.000000E-10
576.501145	362.793427	1.893234E-10	9.495388E-12	1.038230E-10	1.515234E-12	1.000000E-9	1.000000E-9	1.000000E-9	1.000000E-10
576.998817	363.220123	1.891038E-10	9.183156E-12	1.036960E-10	1.526819E-12	1.000000E-9	1.000000E-9	1.000000E-9	1.000000E-10
577.500482	363.558990	1.891876E-10	9.016142E-12	1.033218E-10	1.539700E-12	1.000000E-9	1.000000E-9	1.000000E-9	1.000000E-10
578.001152	363.988129	1.893458E-10	9.240292E-12	1.034429E-10	1.541321E-12	1.000000E-9	1.000000E-9	1.000000E-9	1.000000E-10
578.499825	364.402985	1.896569E-10	9.256651E-12	1.035665E-10	1.526343E-12	1.000000E-9	1.000000E-9	1.000000E-9	1.000000E-10
579.000488	364.719238	1.898325E-10	9.258980E-12	1.041303E-10	1.532223E-12	1.000000E-9	1.000000E-9	1.000000E-9	1.000000E-10
579.505147	365.108063	1.891622E-10	9.141722E-12	1.042507E-10	1.542526E-12	1.000000E-9	1.000000E-9	1.000000E-9	1.000000E-10
580.002823	365.470093	1.891510E-10	9.010167E-12	1.030825E-10	1.517262E-12	1.000000E-9	1.000000E-9	1.000000E-9	1.000000E-10
580.499497	365.873077	1.893468E-10	9.198589E-12	1.034014E-10	1.501899E-12	1.000000E-9	1.000000E-9	1.000000E-9	1.000000E-10
581.005156	366.201935	1.893468E-10	9.256369E-12	1.040481E-10	1.502416E-12	1.000000E-9	1.000000E-9	1.000000E-9	1.000000E-10
581.500837	366.627655	1.893463E-10	9.258087E-12	1.038987E-10	1.514267E-12	1.000000E-9	1.000000E-9	1.000000E-9	1.000000E-10
582.002496	366.940674	1.902560E-10	9.257235E-12	1.038082E-10	1.567497E-12	1.000000E-9	1.000000E-9	1.000000E-9	1.000000E-10
582.501171	367.370453	1.905634E-10	9.254857E-12	1.042420E-10	1.567556E-12	1.000000E-9	1.000000E-9	1.000000E-9	1.000000E-10
583.001839	367.700165	1.888598E-10	9.257970E-12	1.042961E-10	1.567685E-12	1.000000E-9	1.000000E-9	1.000000E-9	1.000000E-10
583.499512	368.128876	1.893597E-10	9.258421E-12	1.042946E-10	1.538034E-12	1.000000E-9	1.000000E-9	1.000000E-9	1.000000E-10
584.001177	368.538208	1.905622E-10	9.262003E-12	1.040976E-10	1.526583E-12	1.000000E-9	1.000000E-9	1.000000E-9	1.000000E-10
584.501846	368.879425	1.904208E-10	9.257269E-12	1.038035E-10	1.478234E-12	1.000000E-9	1.000000E-9	1.000000E-9	1.000000E-10
585.003510	369.268921	1.903167E-10	9.257252E-12	1.038067E-10	1.478148E-12	1.000000E-9	1.000000E-9	1.000000E-9	1.000000E-10
585.500187	369.601013	1.892848E-10	9.259687E-12	1.038107E-10	1.477827E-12	1.000000E-9	1.000000E-9	1.000000E-9	1.000000E-10
586.002850	370.001465	1.891221E-10	9.257246E-12	1.040460E-10	1.490853E-12	1.000000E-9	1.000000E-9	1.000000E-9	1.000000E-10
586.500523	370.313385	1.893441E-10	9.256505E-12	1.040548E-10	1.502584E-12	1.000000E-9	1.000000E-9	1.000000E-9	1.000000E-10
587.004183	370.732391	1.897906E-10	9.256950E-12	1.040531E-10	1.522141E-12	1.000000E-9	1.000000E-9	1.000000E-9	1.000000E-10
587.499867	371.058716	1.905619E-10	9.249823E-12	1.041722E-10	1.527433E-12	1.000000E-9	1.000000E-9	1.000000E-9	1.000000E-10
588.000529	371.465424	1.897437E-10	9.257603E-12	1.042976E-10	1.543313E-12	1.000000E-9	1.000000E-9	1.000000E-9	1.000000E-10
588.500199	371.808350	1.893484E-10	9.257415E-12	1.042940E-10	1.537469E-12	1.000000E-9	1.000000E-9	1.000000E-9	1.000000E-10
589.000867	372.184723	1.893487E-10	9.258786E-12	1.042644E-10	1.526949E-12	1.000000E-9	1.000000E-9	1.000000E-9	1.000000E-10
589.499538	372.582092	1.894470E-10	9.259237E-12	1.038123E-10	1.527385E-12	1.000000E-9	1.000000E-9	1.000000E-9	1.000000E-10
590.004197	372.908569	1.898356E-10	9.257552E-12	1.038967E-10	1.527215E-12	1.000000E-9	1.000000E-9	1.000000E-9	1.000000E-10
590.500875	373.337585	1.900665E-10	9.245006E-12	1.040575E-10	1.527626E-12	1.000000E-9	1.000000E-9	1.000000E-9	1.000000E-10
591.000550	373.686249	1.903203E-10	9.015262E-12	1.037532E-10	1.527337E-12	1.000000E-9	1.000000E-9	1.000000E-9	1.000000E-10
591.501428	374.096588	1.894161E-10	9.087042E-12	1.035654E-10	1.526827E-12	1.000000E-9	1.000000E-9	1.000000E-9	1.000000E-10
592.001099	374.435699	1.891112E-10	9.255404E-12	1.033557E-10	1.534344E-12	1.000000E-9	1.000000E-9	1.000000E-9	1.000000E-10
592.500767	374.867981	1.898321E-10	9.255899E-12	1.034394E-10	1.543301E-12	1.000000E-9	1.000000E-9	1.000000E-9	1.000000E-10
593.001435	375.180542	1.897607E-10	9.257610E-12	1.040531E-10	1.531224E-12	1.000000E-9	1.000000E-9	1.000000E-9	1.000000E-10
593.501106	375.608643	1.895880E-10	9.464258E-12	1.040520E-10	1.527197E-12	1.000000E-9	1.000000E-9	1.000000E-9	1.000000E-10
593.999785	376.011475	1.891733E-10	9.467034E-12	1.040514E-10	1.543525E-12	1.000000E-9	1.000000E-9	1.000000E-9	1.000000E-10
594.500444	376.346039	1.888611E-10	9.256941E-12	1.038801E-10	1.543381E-12	1.000000E-9	1.000000E-9	1.000000E-9	1.000000E-10
595.004104	376.762939	1.890668E-10	9.258502E-12	1.038082E-10	1.543197E-12	1.000000E-9	1.000000E-9	1.000000E-9	1.000000E-10
595.500781	377.074890	1.892344E-10	9.254716E-12	1.035614E-10	1.534007E-12	1.000000E-9	1.000000E-9	1.000000E-9	1.000000E-10
596.000451	377.446899	1.900788E-10	9.084426E-12	1.034994E-10	1.527290E-12	1.000000E-9	1.000000E-9	1.000000E-9	1.000000E-10
596.502115	377.766174	1.898796E-10	9.013062E-12	1.033190E-10	1.540611E-12	1.000000E-9	1.000000E-9	1.000000E-9	1.000000E-10
596.999792	378.183167	1.895905E-10	9.240118E-12	1.034492E-10	1.533525E-12	1.000000E-9	1.000000E-9	1.000000E-9	1.000000E-10
597.502458	378.518829	1.894277E-10	9.255225E-12	1.035634E-10	1.454069E-12	1.000000E-9	1.000000E-9	1.000000E-9	1.000000E-10
598.000127	378.922119	1.893466E-10	9.252955E-12	1.043636E-10	1.463226E-12	1.000000E-9	1.000000E-9	1.000000E-9	1.000000E-10
598.500798	379.238495	1.898126E-10	9.383277E-12	1.044907E-10	1.478790E-12	1.000000E-9	1.000000E-9	1.000000E-9	1.000000E-10
598.999468	379.645966	1.897200E-10	9.500443E-12	1.040560E-10	1.510721E-12	1.000000E-9	1.000000E-9	1.000000E-9	1.000000E-10
599.503319	379.972900	1.893411E-10	9.305151E-12	1.040529E-10	1.527409E-12	1.000000E-9	1.000000E-9	1.000000E-9	1.000000E-10
599.999992	380.404114	1.894671E-10	9.259460E-12	1.040549E-10	1.609584E-12	1.000000E-9	1.000000E-9	1.000000E-9	1.000000E-10
600.500659	380.787109	1.895874E-10	9.261085E-12	1.040597E-10	1.588897E-12	1.000000E-9	1.000000E-9	1.000000E-9	1.000000E-10
600.996338	381.127411	1.894000E-10	9.253482E-12	1.040547E-10	1.477836E-12	1.000000E-9	1.000000E-9	1.000000E-9	1.000000E-10
601.503987	381.525574	1.893567E-10	9.256169E-12	1.042754E-10	1.531652E-12	1.000000E-9	1.000000E-9	1.000000E-9	1.000000E-10
601.997568	381.851166	1.895882E-10	9.253968E-12	1.041705E-10	1.592136E-12	1.000000E-9	1.000000E-9	1.000000E-9	1.000000E-10
602.500326	382.237213	1.895882E-10	9.250435E-12	1.035669E-10	1.525348E-12	1.000000E-9	1.000000E-9	1.000000E-9	1.000000E-10
603.002988	382.578522	1.895877E-10	9.042112E-12	1.033530E-10	1.502633E-12	1.000000E-9	1.000000E-9	1.000000E-9	1.000000E-10
603.502369	382.971100	1.895893E-10	9.049346E-12	1.030780E-10	1.502516E-12	1.000000E-9	1.000000E-9	1.000000E-9	1.000000E-10
604.000044	383.273041	1.895873E-10	9.251108E-12	1.037692E-10	1.494994E-12	1.000000E-9	1.000000E-9	1.000000E-9	1.000000E-10
604.502705	383.655121	1.893766E-10	9.359423E-12	1.040512E-10	1.477790E-12	1.000000E-9	1.000000E-9	1.000000E-9	1.000000E-10
604.999382	383.963776	1.893099E-10	9.500687E-12	1.042952E-10	1.506814E-12	1.000000E-9	1.000000E-9	1.000000E-9	1.000000E-10
605.502046	384.376129	1.891003E-10	9.497693E-12	1.043648E-10	1.527383E-12	1.000000E-9	1.000000E-9	1.000000E-9	1.000000E-10
606.000716	384.769684	1.892003E-10	9.494998E-12	1.045376E-10	1.526941E-12	1.000000E-9	1.000000E-9	1.000000E-9	1.000000E-10
606.501386	385.109863	1.893407E-10	9.252524E-12	1.042737E-10	1.521432E-12	1.000000E-9	1.000000E-9	1.000000E-9	1.000000E-10
607.000056	385.509308	1.896761E-10	9.190829E-12	1.040552E-10	1.477708E-12	1.000000E-9	1.000000E-9	1.000000E-9	1.000000E-10
607.501723	385.840027	1.898296E-10	9.009136E-12	1.038535E-10	1.468360E-12	1.000000E-9	1.000000E-9	1.000000E-9	1.000000E-10
608.000394	386.253723	1.886403E-10	9.141974E-12	1.038124E-10	1.453773E-12	1.000000E-9	1.000000E-9	1.000000E-9	1.000000E-10
608.501060	386.553040	1.888420E-10	9.255579E-12	1.038135E-10	1.470062E-12	1.000000E-9	1.000000E-9	1.000000E-9	1.000000E-10
608.999732	386.961151	1.895860E-10	9.253012E-12	1.038099E-10	1.478433E-12	1.000000E-9	1.000000E-9	1.000000E-9	1.000000E-10
609.501404	387.283478	1.894714E-10	9.257776E-12	1.038129E-10	1.478384E-12	1.000000E-9	1.000000E-9	1.000000E-9	1.000000E-10
609.999073	387.698853	1.893496E-10	9.254394E-12	1.038165E-10	1.478331E-12	1.000000E-9	1.000000E-9	1.000000E-9	1.000000E-10
610.501736	388.107178	1.893495E-10	9.254259E-12	1.038126E-10	1.478174E-12	1.000000E-9	1.000000E-9	1.000000E-9	1.000000E-10
611.000406	388.430756	1.893949E-10	9.252874E-12	1.040368E-10	1.453807E-12	1.000000E-9	1.000000E-9	1.000000E-9	1.000000E-10
611.502761	388.843048	1.900783E-10	9.251414E-12	1.039075E-10	1.429579E-12	1.000000E-9	1.000000E-9	1.000000E-9	1.000000E-10
612.000437	389.150909	1.897411E-10	9.258503E-12	1.033269E-10	1.504349E-12	1.000000E-9	1.000000E-9	1.000000E-9	1.000000E-10
612.501103	389.534119	1.891028E-10	9.481093E-12	1.035436E-10	1.525353E-12	1.000000E-9	1.000000E-9	1.000000E-9	1.000000E-10
612.999776	389.871643	1.898480E-10	9.413730E-12	1.038113E-10	1.477949E-12	1.000000E-9	1.000000E-9	1.000000E-9	1.000000E-10
613.502219	390.286346	1.903261E-10	9.018144E-12	1.036281E-10	1.493593E-12	1.000000E-9	1.000000E-9	1.000000E-9	1.000000E-10
614.000892	390.596100	1.901061E-10	9.126471E-12	1.035850E-10	1.526964E-12	1.000000E-9	1.000000E-9	1.000000E-9	1.000000E-10
614.501561	390.992615	1.899307E-10	9.256329E-12	1.040549E-10	1.498382E-12	1.000000E-9	1.000000E-9	1.000000E-9	1.000000E-10
614.999233	391.298798	1.891045E-10	9.257520E-12	1.039818E-10	1.478060E-12	1.000000E-9	1.000000E-9	1.000000E-9	1.000000E-10
615.500899	391.678192	1.890017E-10	9.252005E-12	1.038091E-10	1.498792E-12	1.000000E-9	1.000000E-9	1.000000E-9	1.000000E-10
615.999572	392.061432	1.888676E-10	9.255250E-12	1.039506E-10	1.493901E-12	1.000000E-9	1.000000E-9	1.000000E-9	1.000000E-10
616.498914	392.370605	1.892010E-10	9.183148E-12	1.040528E-10	1.429478E-12	1.000000E-9	1.000000E-9	1.000000E-9	1.000000E-10
616.999580	392.768250	1.893509E-10	9.012681E-12	1.038496E-10	1.458296E-12	1.000000E-9	1.000000E-9	1.000000E-9	1.000000E-10
617.503241	393.087921	1.888887E-10	9.142705E-12	1.037599E-10	1.502216E-12	1.000000E-9	1.000000E-9	1.000000E-9	1.000000E-10
618.001143	393.479797	1.887472E-10	9.257319E-12	1.033240E-10	1.502746E-12	1.000000E-9	1.000000E-9	1.000000E-9	1.000000E-10
618.499816	393.828613	1.883740E-10	9.250908E-12	1.035927E-10	1.502370E-12	1.000000E-9	1.000000E-9	1.000000E-9	1.000000E-10
618.999717	394.206604	1.891219E-10	9.229563E-12	1.040533E-10	1.502636E-12	1.000000E-9	1.000000E-9	1.000000E-9	1.000000E-10
619.499387	394.531372	1.898376E-10	9.010852E-12	1.038976E-10	1.497475E-12	1.000000E-9	1.000000E-9	1.000000E-9	1.000000E-10
620.000055	394.933533	1.898336E-10	9.091501E-12	1.038141E-10	1.477675E-12	1.000000E-9	1.000000E-9	1.000000E-9	1.000000E-10
620.499725	395.249084	1.897752E-10	9.254220E-12	1.040442E-10	1.509740E-12	1.000000E-9	1.000000E-9	1.000000E-9	1.000000E-10
621.001060	395.643311	1.886231E-10	9.256690E-12	1.039545E-10	1.543304E-12	1.000000E-9	1.000000E-9	1.000000E-9	1.000000E-10
621.503721	396.031067	1.886240E-10	9.256989E-12	1.035728E-10	1.561789E-12	1.000000E-9	1.000000E-9	1.000000E-9	1.000000E-10
622.001398	396.344727	1.886208E-10	9.254444E-12	1.036914E-10	1.564757E-12	1.000000E-9	1.000000E-9	1.000000E-9	1.000000E-10
622.500113	396.721069	1.886217E-10	9.255760E-12	1.038140E-10	1.526240E-12	1.000000E-9	1.000000E-9	1.000000E-9	1.000000E-10
622.999575	397.038971	1.886196E-10	9.252227E-12	1.034404E-10	1.531658E-12	1.000000E-9	1.000000E-9	1.000000E-9	1.000000E-10
623.500299	397.431641	1.890524E-10	9.140060E-12	1.033416E-10	1.542999E-12	1.000000E-9	1.000000E-9	1.000000E-9	1.000000E-10
624.001931	397.757172	1.890642E-10	9.009107E-12	1.038079E-10	1.519023E-12	1.000000E-9	1.000000E-9	1.000000E-9	1.000000E-10
624.496613	398.153870	1.888642E-10	9.191755E-12	1.038775E-10	1.502606E-12	1.000000E-9	1.000000E-9	1.000000E-9	1.000000E-10
625.001273	398.477966	1.890715E-10	9.259620E-12	1.040550E-10	1.481384E-12	1.000000E-9	1.000000E-9	1.000000E-9	1.000000E-10
625.500638	398.864868	1.893482E-10	9.012753E-12	1.040554E-10	1.491396E-12	1.000000E-9	1.000000E-9	1.000000E-9	1.000000E-10
625.997772	399.182312	1.888195E-10	9.079968E-12	1.040553E-10	1.567080E-12	1.000000E-9	1.000000E-9	1.000000E-9	1.000000E-10
626.505975	399.563934	1.886223E-10	9.255560E-12	1.036424E-10	1.528962E-12	1.000000E-9	1.000000E-9	1.000000E-9	1.000000E-10
627.000877	399.978241	1.891063E-10	9.256246E-12	1.035732E-10	1.477744E-12	1.000000E-9	1.000000E-9	1.000000E-9	1.000000E-10
627.499557	400.301361	1.892440E-10	9.259491E-12	1.035693E-10	1.523817E-12	1.000000E-9	1.000000E-9	1.000000E-9	1.000000E-10
627.998281	400.712280	1.895960E-10	9.458991E-12	1.038554E-10	1.543268E-12	1.000000E-9	1.000000E-9	1.000000E-9	1.000000E-10
628.497294	401.040894	1.892024E-10	9.449030E-12	1.042956E-10	1.590214E-12	1.000000E-9	1.000000E-9	1.000000E-9	1.000000E-10
629.000961	401.458282	1.888652E-10	9.017397E-12	1.046231E-10	1.575661E-12	1.000000E-9	1.000000E-9	1.000000E-9	1.000000E-10
629.501626	401.766968	1.892589E-10	9.111941E-12	1.047854E-10	1.526924E-12	1.000000E-9	1.000000E-9	1.000000E-9	1.000000E-10
630.000308	402.154327	1.894129E-10	9.259796E-12	1.040866E-10	1.513858E-12	1.000000E-9	1.000000E-9	1.000000E-9	1.000000E-10
630.505960	402.466644	1.900826E-10	9.261444E-12	1.041516E-10	1.502014E-12	1.000000E-9	1.000000E-9	1.000000E-9	1.000000E-10
630.998647	402.884796	1.897199E-10	9.258404E-12	1.045401E-10	1.463366E-12	1.000000E-9	1.000000E-9	1.000000E-9	1.000000E-10
631.497681	403.207886	1.891066E-10	9.488798E-12	1.040439E-10	1.461701E-12	1.000000E-9	1.000000E-9	1.000000E-9	1.000000E-10
631.996988	403.602783	1.891081E-10	9.458426E-12	1.035683E-10	1.567784E-12	1.000000E-9	1.000000E-9	1.000000E-9	1.000000E-10
632.498664	404.017792	1.891066E-10	9.262175E-12	1.035679E-10	1.545444E-12	1.000000E-9	1.000000E-9	1.000000E-9	1.000000E-10
632.999024	404.355560	1.888893E-10	9.256869E-12	1.035982E-10	1.502372E-12	1.000000E-9	1.000000E-9	1.000000E-9	1.000000E-10
633.497703	404.748444	1.889986E-10	9.258612E-12	1.040587E-10	1.527493E-12	1.000000E-9	1.000000E-9	1.000000E-9	1.000000E-10
633.997321	405.090393	1.895937E-10	9.263100E-12	1.040568E-10	1.543298E-12	1.000000E-9	1.000000E-9	1.000000E-9	1.000000E-10
634.498140	405.508057	1.895943E-10	9.257241E-12	1.040567E-10	1.608440E-12	1.000000E-9	1.000000E-9	1.000000E-9	1.000000E-10
634.998811	405.832825	1.895938E-10	9.015670E-12	1.039119E-10	1.592628E-12	1.000000E-9	1.000000E-9	1.000000E-9	1.000000E-10
635.497482	406.245911	1.892302E-10	9.087075E-12	1.038116E-10	1.477573E-12	1.000000E-9	1.000000E-9	1.000000E-9	1.000000E-10
635.997150	406.555969	1.891037E-10	9.261228E-12	1.040154E-10	1.477829E-12	1.000000E-9	1.000000E-9	1.000000E-9	1.000000E-10
636.496820	406.949890	1.891073E-10	9.264300E-12	1.040580E-10	1.478267E-12	1.000000E-9	1.000000E-9	1.000000E-9	1.000000E-10
637.005808	407.348572	1.889712E-10	9.261108E-12	1.040546E-10	1.513289E-12	1.000000E-9	1.000000E-9	1.000000E-9	1.000000E-10
637.497499	407.675293	1.886211E-10	9.261710E-12	1.040534E-10	1.526739E-12	1.000000E-9	1.000000E-9	1.000000E-9	1.000000E-10
638.000342	408.074219	1.884882E-10	9.260942E-12	1.040567E-10	1.429982E-12	1.000000E-9	1.000000E-9	1.000000E-9	1.000000E-10
638.503135	408.405334	1.883815E-10	9.262689E-12	1.038949E-10	1.448141E-12	1.000000E-9	1.000000E-9	1.000000E-9	1.000000E-10
639.000817	408.831085	1.883773E-10	9.357736E-12	1.038143E-10	1.502287E-12	1.000000E-9	1.000000E-9	1.000000E-9	1.000000E-10
639.500502	409.131836	1.884330E-10	9.508553E-12	1.042871E-10	1.538220E-12	1.000000E-9	1.000000E-9	1.000000E-9	1.000000E-10
640.000213	409.500214	1.888669E-10	9.182564E-12	1.041855E-10	1.567494E-12	1.000000E-9	1.000000E-9	1.000000E-9	1.000000E-10
640.497954	409.811371	1.886840E-10	9.024511E-12	1.038127E-10	1.534996E-12	1.000000E-9	1.000000E-9	1.000000E-9	1.000000E-10
640.999567	410.189819	1.883804E-10	9.248713E-12	1.035694E-10	1.526939E-12	1.000000E-9	1.000000E-9	1.000000E-9	1.000000E-10
641.498238	410.584503	1.885331E-10	9.264940E-12	1.033299E-10	1.527372E-12	1.000000E-9	1.000000E-9	1.000000E-9	1.000000E-10
642.003800	410.863190	1.886194E-10	9.267112E-12	1.041002E-10	1.509186E-12	1.000000E-9	1.000000E-9	1.000000E-9	1.000000E-10
642.499712	411.254608	1.890742E-10	9.268812E-12	1.043035E-10	1.478662E-12	1.000000E-9	1.000000E-9	1.000000E-9	1.000000E-10
642.995978	411.576935	1.889496E-10	9.263131E-12	1.043030E-10	1.477937E-12	1.000000E-9	1.000000E-9	1.000000E-9	1.000000E-10
643.500430	411.953888	1.883723E-10	9.072741E-12	1.041484E-10	1.477779E-12	1.000000E-9	1.000000E-9	1.000000E-9	1.000000E-10
643.999142	412.287872	1.889394E-10	9.024664E-12	1.038125E-10	1.536841E-12	1.000000E-9	1.000000E-9	1.000000E-9	1.000000E-10
644.498247	412.690125	1.895911E-10	9.264861E-12	1.038162E-10	1.540724E-12	1.000000E-9	1.000000E-9	1.000000E-9	1.000000E-10
645.001906	412.994873	1.886806E-10	9.187992E-12	1.038134E-10	1.526823E-12	1.000000E-9	1.000000E-9	1.000000E-9	1.000000E-10
645.497603	413.381226	1.884316E-10	9.021942E-12	1.035936E-10	1.516145E-12	1.000000E-9	1.000000E-9	1.000000E-9	1.000000E-10
646.000969	413.785553	1.903276E-10	9.021336E-12	1.036064E-10	1.502451E-12	1.000000E-9	1.000000E-9	1.000000E-9	1.000000E-10
646.497972	414.104828	1.903250E-10	9.016329E-12	1.038136E-10	1.502387E-12	1.000000E-9	1.000000E-9	1.000000E-9	1.000000E-10
647.000851	414.543915	1.903288E-10	9.225275E-12	1.038149E-10	1.502756E-12	1.000000E-9	1.000000E-9	1.000000E-9	1.000000E-10
647.498552	414.883118	1.896662E-10	9.259915E-12	1.038140E-10	1.478395E-12	1.000000E-9	1.000000E-9	1.000000E-9	1.000000E-10
648.000240	415.291992	1.891061E-10	9.257540E-12	1.036462E-10	1.478141E-12	1.000000E-9	1.000000E-9	1.000000E-9	1.000000E-10
648.496921	415.622894	1.889019E-10	9.259519E-12	1.035745E-10	1.477921E-12	1.000000E-9	1.000000E-9	1.000000E-9	1.000000E-10
648.999858	416.030029	1.889149E-10	9.262101E-12	1.042836E-10	1.464971E-12	1.000000E-9	1.000000E-9	1.000000E-9	1.000000E-10
649.497503	416.370514	1.893471E-10	9.260532E-12	1.043017E-10	1.453135E-12	1.000000E-9	1.000000E-9	1.000000E-9	1.000000E-10
650.001254	416.770203	1.892527E-10	9.262184E-12	1.043054E-10	1.473289E-12	1.000000E-9	1.000000E-9	1.000000E-9	1.000000E-10
650.507906	417.105133	1.891053E-10	9.261241E-12	1.040546E-10	1.475737E-12	1.000000E-9	1.000000E-9	1.000000E-9	1.000000E-10
650.996463	417.539093	1.887773E-10	9.320722E-12	1.038131E-10	1.453479E-12	1.000000E-9	1.000000E-9	1.000000E-9	1.000000E-10
651.510143	417.930725	1.886178E-10	9.509028E-12	1.038128E-10	1.486843E-12	1.000000E-9	1.000000E-9	1.000000E-9	1.000000E-10
651.997019	418.262909	1.888495E-10	9.507175E-12	1.038152E-10	1.542966E-12	1.000000E-9	1.000000E-9	1.000000E-9	1.000000E-10
652.497555	418.657074	1.890109E-10	9.507408E-12	1.038147E-10	1.501360E-12	1.000000E-9	1.000000E-9	1.000000E-9	1.000000E-10
652.999268	418.968384	1.895924E-10	9.315575E-12	1.038121E-10	1.478359E-12	1.000000E-9	1.000000E-9	1.000000E-9	1.000000E-10
653.498946	419.388306	1.893671E-10	9.248480E-12	1.038169E-10	1.477822E-12	1.000000E-9	1.000000E-9	1.000000E-9	1.000000E-10
653.996629	419.725983	1.891059E-10	9.022070E-12	1.039732E-10	1.478009E-12	1.000000E-9	1.000000E-9	1.000000E-9	1.000000E-10
654.499773	420.156189	1.892904E-10	9.100280E-12	1.040582E-10	1.477830E-12	1.000000E-9	1.000000E-9	1.000000E-9	1.000000E-10
654.996435	420.476044	1.893198E-10	9.258729E-12	1.036138E-10	1.500195E-12	1.000000E-9	1.000000E-9	1.000000E-9	1.000000E-10
655.500081	420.904907	1.886215E-10	9.263124E-12	1.037111E-10	1.527824E-12	1.000000E-9	1.000000E-9	1.000000E-9	1.000000E-10
655.999650	421.218994	1.889159E-10	9.262009E-12	1.043003E-10	1.490337E-12	1.000000E-9	1.000000E-9	1.000000E-9	1.000000E-10
656.499330	421.616547	1.895894E-10	9.046347E-12	1.041870E-10	1.477748E-12	1.000000E-9	1.000000E-9	1.000000E-9	1.000000E-10
657.000739	422.024506	1.894485E-10	9.053369E-12	1.040596E-10	1.477633E-12	1.000000E-9	1.000000E-9	1.000000E-9	1.000000E-10
657.498412	422.355896	1.893501E-10	9.251632E-12	1.040589E-10	1.484582E-12	1.000000E-9	1.000000E-9	1.000000E-9	1.000000E-10
657.999025	422.782013	1.887235E-10	9.148534E-12	1.040571E-10	1.502591E-12	1.000000E-9	1.000000E-9	1.000000E-9	1.000000E-10
658.501686	423.120331	1.887530E-10	9.010205E-12	1.040564E-10	1.516470E-12	1.000000E-9	1.000000E-9	1.000000E-9	1.000000E-10
659.000359	423.517944	1.895932E-10	9.183236E-12	1.039258E-10	1.526964E-12	1.000000E-9	1.000000E-9	1.000000E-9	1.000000E-10
659.500029	423.852722	1.892053E-10	9.255699E-12	1.035733E-10	1.486705E-12	1.000000E-9	1.000000E-9	1.000000E-9	1.000000E-10
659.996714	424.277496	1.886208E-10	9.249085E-12	1.034352E-10	1.480443E-12	1.000000E-9	1.000000E-9	1.000000E-9	1.000000E-10
660.496471	424.618591	1.887911E-10	9.189931E-12	1.033243E-10	1.502420E-12	1.000000E-9	1.000000E-9	1.000000E-9	1.000000E-10
660.996627	425.030060	1.888666E-10	9.014887E-12	1.041243E-10	1.511894E-12	1.000000E-9	1.000000E-9	1.000000E-9	1.000000E-10
661.498578	425.359863	1.888633E-10	9.140628E-12	1.043260E-10	1.527439E-12	1.000000E-9	1.000000E-9	1.000000E-9	1.000000E-10
661.996286	425.784790	1.888046E-10	9.253527E-12	1.045426E-10	1.510794E-12	1.000000E-9	1.000000E-9	1.000000E-9	1.000000E-10
662.498318	426.179504	1.886188E-10	9.253719E-12	1.041108E-10	1.502488E-12	1.000000E-9	1.000000E-9	1.000000E-9	1.000000E-10
662.998489	426.481201	1.887466E-10	9.255863E-12	1.033289E-10	1.457404E-12	1.000000E-9	1.000000E-9	1.000000E-9	1.000000E-10
663.495440	426.884644	1.888689E-10	9.256463E-12	1.036417E-10	1.458939E-12	1.000000E-9	1.000000E-9	1.000000E-9	1.000000E-10
663.998866	427.205322	1.883028E-10	9.175496E-12	1.038195E-10	1.478239E-12	1.000000E-9	1.000000E-9	1.000000E-9	1.000000E-10
664.499532	427.609955	1.882174E-10	9.014650E-12	1.033824E-10	1.489958E-12	1.000000E-9	1.000000E-9	1.000000E-9	1.000000E-10
665.000366	427.930542	1.898423E-10	9.313033E-12	1.034191E-10	1.502995E-12	1.000000E-9	1.000000E-9	1.000000E-9	1.000000E-10
665.501031	428.339081	1.893805E-10	9.498640E-12	1.038227E-10	1.521277E-12	1.000000E-9	1.000000E-9	1.000000E-9	1.000000E-10
665.997708	428.667786	1.883765E-10	9.280449E-12	1.037131E-10	1.528905E-12	1.000000E-9	1.000000E-9	1.000000E-9	1.000000E-10
666.501372	429.057251	1.889427E-10	9.250058E-12	1.035690E-10	1.568062E-12	1.000000E-9	1.000000E-9	1.000000E-9	1.000000E-10
667.005527	429.381561	1.893534E-10	9.255317E-12	1.037458E-10	1.561990E-12	1.000000E-9	1.000000E-9	1.000000E-9	1.000000E-10
667.497873	429.810730	1.889380E-10	9.152972E-12	1.038184E-10	1.543459E-12	1.000000E-9	1.000000E-9	1.000000E-9	1.000000E-10
668.003265	430.217377	1.888328E-10	9.011552E-12	1.040588E-10	1.543591E-12	1.000000E-9	1.000000E-9	1.000000E-9	1.000000E-10
668.514313	430.557800	1.886217E-10	9.182813E-12	1.038632E-10	1.542728E-12	1.000000E-9	1.000000E-9	1.000000E-9	1.000000E-10
668.996045	430.967041	1.890231E-10	9.255604E-12	1.033348E-10	1.508760E-12	1.000000E-9	1.000000E-9	1.000000E-9	1.000000E-10
669.499025	431.326111	1.895996E-10	9.255806E-12	1.037359E-10	1.499726E-12	1.000000E-9	1.000000E-9	1.000000E-9	1.000000E-10
669.996784	431.734558	1.889407E-10	9.254261E-12	1.040635E-10	1.477844E-12	1.000000E-9	1.000000E-9	1.000000E-9	1.000000E-10
670.509623	432.065002	1.886264E-10	9.253302E-12	1.036573E-10	1.468236E-12	1.000000E-9	1.000000E-9	1.000000E-9	1.000000E-10
671.006107	432.469208	1.893357E-10	9.123936E-12	1.036205E-10	1.454049E-12	1.000000E-9	1.000000E-9	1.000000E-9	1.000000E-10
671.497300	432.809875	1.893559E-10	9.008131E-12	1.040595E-10	1.437462E-12	1.000000E-9	1.000000E-9	1.000000E-9	1.000000E-10
671.996806	433.211517	1.893560E-10	9.207693E-12	1.038821E-10	1.429703E-12	1.000000E-9	1.000000E-9	1.000000E-9	1.000000E-10
672.501876	433.546783	1.892269E-10	9.249834E-12	1.035711E-10	1.521288E-12	1.000000E-9	1.000000E-9	1.000000E-9	1.000000E-10
672.995222	433.952148	1.891152E-10	9.251221E-12	1.038957E-10	1.499403E-12	1.000000E-9	1.000000E-9	1.000000E-9	1.000000E-10
673.496510	434.347748	1.887242E-10	9.250891E-12	1.040599E-10	1.405377E-12	1.000000E-9	1.000000E-9	1.000000E-9	1.000000E-10
673.997025	434.668549	1.886531E-10	9.252082E-12	1.033853E-10	1.441525E-12	1.000000E-9	1.000000E-9	1.000000E-9	1.000000E-10
674.499623	435.098267	1.891092E-10	9.097024E-12	1.034735E-10	1.478039E-12	1.000000E-9	1.000000E-9	1.000000E-9	1.000000E-10
674.995310	435.436127	1.890221E-10	9.005080E-12	1.040568E-10	1.515665E-12	1.000000E-9	1.000000E-9	1.000000E-9	1.000000E-10
675.500183	435.856842	1.888686E-10	9.230458E-12	1.039466E-10	1.522463E-12	1.000000E-9	1.000000E-9	1.000000E-9	1.000000E-10
676.005473	436.161407	1.890189E-10	9.165607E-12	1.038185E-10	1.429837E-12	1.000000E-9	1.000000E-9	1.000000E-9	1.000000E-10
676.497555	436.542450	1.891078E-10	8.765853E-12	1.036309E-10	1.466533E-12	1.000000E-9	1.000000E-9	1.000000E-9	1.000000E-10
676.998577	436.858978	1.891090E-10	8.875756E-12	1.035849E-10	1.543082E-12	1.000000E-9	1.000000E-9	1.000000E-9	1.000000E-10
677.495583	437.251465	1.890295E-10	9.009129E-12	1.038190E-10	1.519229E-12	1.000000E-9	1.000000E-9	1.000000E-9	1.000000E-10
678.003877	437.580994	1.886272E-10	9.187704E-12	1.037407E-10	1.502471E-12	1.000000E-9	1.000000E-9	1.000000E-9	1.000000E-10
678.496994	438.009430	1.890487E-10	9.250888E-12	1.035745E-10	1.502458E-12	1.000000E-9	1.000000E-9	1.000000E-9	1.000000E-10
679.002087	438.421051	1.895977E-10	9.008613E-12	1.041230E-10	1.507366E-12	1.000000E-9	1.000000E-9	1.000000E-9	1.000000E-10
679.500457	438.756927	1.890834E-10	9.084384E-12	1.045483E-10	1.543669E-12	1.000000E-9	1.000000E-9	1.000000E-9	1.000000E-10
679.995873	439.167358	1.888704E-10	9.253668E-12	1.045439E-10	1.517483E-12	1.000000E-9	1.000000E-9	1.000000E-9	1.000000E-10
680.501306	439.494690	1.886364E-10	9.125422E-12	1.045206E-10	1.478341E-12	1.000000E-9	1.000000E-9	1.000000E-9	1.000000E-10
680.996987	439.897858	1.885699E-10	9.011189E-12	1.042997E-10	1.461651E-12	1.000000E-9	1.000000E-9	1.000000E-9	1.000000E-10
681.498783	440.235382	1.883822E-10	9.207733E-12	1.043003E-10	1.453497E-12	1.000000E-9	1.000000E-9	1.000000E-9	1.000000E-10
681.998513	440.651489	1.889916E-10	9.231275E-12	1.042958E-10	1.537942E-12	1.000000E-9	1.000000E-9	1.000000E-9	1.000000E-10
682.499462	440.972748	1.895959E-10	9.007484E-12	1.039906E-10	1.548199E-12	1.000000E-9	1.000000E-9	1.000000E-9	1.000000E-10
682.996178	441.353607	1.897912E-10	9.094384E-12	1.038159E-10	1.567558E-12	1.000000E-9	1.000000E-9	1.000000E-9	1.000000E-10
683.501834	441.672577	1.897187E-10	9.256274E-12	1.042668E-10	1.513118E-12	1.000000E-9	1.000000E-9	1.000000E-9	1.000000E-10
683.996867	442.073669	1.881377E-10	9.409660E-12	1.043015E-10	1.453467E-12	1.000000E-9	1.000000E-9	1.000000E-9	1.000000E-10
684.501518	442.501007	1.884708E-10	9.501006E-12	1.043011E-10	1.491509E-12	1.000000E-9	1.000000E-9	1.000000E-9	1.000000E-10
685.000971	442.811676	1.891113E-10	9.053428E-12	1.042997E-10	1.503683E-12	1.000000E-9	1.000000E-9	1.000000E-9	1.000000E-10
685.501641	443.245758	1.893974E-10	9.058665E-12	1.043052E-10	1.526236E-12	1.000000E-9	1.000000E-9	1.000000E-9	1.000000E-10
685.996375	443.586395	1.895935E-10	9.256635E-12	1.046749E-10	1.511778E-12	1.000000E-9	1.000000E-9	1.000000E-9	1.000000E-10
686.497052	443.979858	1.887303E-10	9.145929E-12	1.047826E-10	1.478268E-12	1.000000E-9	1.000000E-9	1.000000E-9	1.000000E-10
686.999527	444.301819	1.886640E-10	9.006561E-12	1.042990E-10	1.505750E-12	1.000000E-9	1.000000E-9	1.000000E-9	1.000000E-10
687.502241	444.701782	1.888654E-10	9.012786E-12	1.043048E-10	1.526660E-12	1.000000E-9	1.000000E-9	1.000000E-9	1.000000E-10
687.997001	445.027832	1.891810E-10	9.008917E-12	1.043037E-10	1.463115E-12	1.000000E-9	1.000000E-9	1.000000E-9	1.000000E-10
688.498082	445.433777	1.895975E-10	9.253331E-12	1.044374E-10	1.460088E-12	1.000000E-9	1.000000E-9	1.000000E-9	1.000000E-10
688.996805	445.751190	1.894184E-10	9.185881E-12	1.045406E-10	1.501902E-12	1.000000E-9	1.000000E-9	1.000000E-9	1.000000E-10
689.499472	446.150269	1.893531E-10	9.008602E-12	1.039263E-10	1.502476E-12	1.000000E-9	1.000000E-9	1.000000E-9	1.000000E-10
689.998138	446.562500	1.886428E-10	9.012248E-12	1.038667E-10	1.502084E-12	1.000000E-9	1.000000E-9	1.000000E-9	1.000000E-10
690.501853	446.899902	1.888607E-10	9.012346E-12	1.043027E-10	1.452943E-12	1.000000E-9	1.000000E-9	1.000000E-9	1.000000E-10
690.996746	447.312012	1.895949E-10	9.205388E-12	1.043928E-10	1.428769E-12	1.000000E-9	1.000000E-9	1.000000E-9	1.000000E-10
691.500614	447.622131	1.892181E-10	9.252778E-12	1.045440E-10	1.497163E-12	1.000000E-9	1.000000E-9	1.000000E-9	1.000000E-10
691.998726	448.046051	1.888658E-10	9.252174E-12	1.042293E-10	1.491818E-12	1.000000E-9	1.000000E-9	1.000000E-9	1.000000E-10
692.500390	448.349823	1.890548E-10	9.255554E-12	1.040613E-10	1.453054E-12	1.000000E-9	1.000000E-9	1.000000E-9	1.000000E-10
692.997067	448.782562	1.890553E-10	9.253309E-12	1.047271E-10	1.476869E-12	1.000000E-9	1.000000E-9	1.000000E-9	1.000000E-10
693.505493	449.094116	1.883781E-10	9.253988E-12	1.047002E-10	1.502766E-12	1.000000E-9	1.000000E-9	1.000000E-9	1.000000E-10
693.998181	449.498993	1.885441E-10	9.253752E-12	1.043034E-10	1.426529E-12	1.000000E-9	1.000000E-9	1.000000E-9	1.000000E-10
694.498778	449.893524	1.888673E-10	9.257772E-12	1.044201E-10	1.409181E-12	1.000000E-9	1.000000E-9	1.000000E-9	1.000000E-10
694.999791	450.218628	1.890137E-10	9.212454E-12	1.045460E-10	1.502418E-12	1.000000E-9	1.000000E-9	1.000000E-9	1.000000E-10
695.501459	450.600800	1.891093E-10	9.007474E-12	1.043666E-10	1.486743E-12	1.000000E-9	1.000000E-9	1.000000E-9	1.000000E-10
696.000127	450.924957	1.888949E-10	9.008558E-12	1.043072E-10	1.453113E-12	1.000000E-9	1.000000E-9	1.000000E-9	1.000000E-10
696.502790	451.343719	1.888260E-10	9.008631E-12	1.045465E-10	1.453178E-12	1.000000E-9	1.000000E-9	1.000000E-9	1.000000E-10
697.000467	451.686218	1.886193E-10	9.184646E-12	1.044074E-10	1.452992E-12	1.000000E-9	1.000000E-9	1.000000E-9	1.000000E-10
697.501325	452.078400	1.889314E-10	9.247420E-12	1.040609E-10	1.473972E-12	1.000000E-9	1.000000E-9	1.000000E-9	1.000000E-10
697.999997	452.400818	1.893500E-10	9.009012E-12	1.039128E-10	1.477658E-12	1.000000E-9	1.000000E-9	1.000000E-9	1.000000E-10
698.501641	452.805267	1.891763E-10	9.082665E-12	1.038134E-10	1.478138E-12	1.000000E-9	1.000000E-9	1.000000E-9	1.000000E-10
699.000310	453.130920	1.891069E-10	9.253658E-12	1.044313E-10	1.488251E-12	1.000000E-9	1.000000E-9	1.000000E-9	1.000000E-10
699.501977	453.537476	1.888736E-10	9.252797E-12	1.045205E-10	1.502426E-12	1.000000E-9	1.000000E-9	1.000000E-9	1.000000E-10
700.001644	453.948334	1.886792E-10	9.255388E-12	1.043004E-10	1.469021E-12	1.000000E-9	1.000000E-9	1.000000E-9	1.000000E-10
700.502227	454.285126	1.881366E-10	9.256565E-12	1.043006E-10	1.453783E-12	1.000000E-9	1.000000E-9	1.000000E-9	1.000000E-10
700.999902	454.705048	1.883981E-10	9.228210E-12	1.043016E-10	1.538487E-12	1.000000E-9	1.000000E-9	1.000000E-9	1.000000E-10
701.501368	455.034607	1.886251E-10	9.010418E-12	1.038095E-10	1.527485E-12	1.000000E-9	1.000000E-9	1.000000E-9	1.000000E-10
702.001037	455.445404	1.888188E-10	9.100726E-12	1.035724E-10	1.477826E-12	1.000000E-9	1.000000E-9	1.000000E-9	1.000000E-10
702.500718	455.768829	1.888657E-10	9.251634E-12	1.038021E-10	1.511382E-12	1.000000E-9	1.000000E-9	1.000000E-9	1.000000E-10
703.001384	456.177887	1.888640E-10	9.097723E-12	1.039259E-10	1.543144E-12	1.000000E-9	1.000000E-9	1.000000E-9	1.000000E-10
703.500860	456.511200	1.889533E-10	9.013563E-12	1.042999E-10	1.511646E-12	1.000000E-9	1.000000E-9	1.000000E-9	1.000000E-10
704.000529	456.912140	1.891080E-10	9.234239E-12	1.041814E-10	1.501010E-12	1.000000E-9	1.000000E-9	1.000000E-9	1.000000E-10
704.500199	457.313263	1.886498E-10	9.208103E-12	1.040553E-10	1.478057E-12	1.000000E-9	1.000000E-9	1.000000E-9	1.000000E-10
705.000866	457.635895	1.883786E-10	9.011694E-12	1.042398E-10	1.499433E-12	1.000000E-9	1.000000E-9	1.000000E-9	1.000000E-10
705.499540	458.050629	1.883784E-10	9.012524E-12	1.043131E-10	1.543563E-12	1.000000E-9	1.000000E-9	1.000000E-9	1.000000E-10
706.000207	458.390717	1.886299E-10	9.010177E-12	1.047855E-10	1.533742E-12	1.000000E-9	1.000000E-9	1.000000E-9	1.000000E-10
706.500874	458.803040	1.898396E-10	9.011917E-12	1.046479E-10	1.527470E-12	1.000000E-9	1.000000E-9	1.000000E-9	1.000000E-10
706.999546	459.115479	1.894052E-10	9.021438E-12	1.043013E-10	1.527573E-12	1.000000E-9	1.000000E-9	1.000000E-9	1.000000E-10
707.501211	459.506592	1.888677E-10	9.251037E-12	1.040118E-10	1.527434E-12	1.000000E-9	1.000000E-9	1.000000E-9	1.000000E-10
708.000882	459.832092	1.888697E-10	9.178965E-12	1.038175E-10	1.527520E-12	1.000000E-9	1.000000E-9	1.000000E-9	1.000000E-10
708.500558	460.231262	1.888790E-10	9.009698E-12	1.044395E-10	1.497046E-12	1.000000E-9	1.000000E-9	1.000000E-9	1.000000E-10
709.002224	460.546722	1.893540E-10	9.009796E-12	1.046143E-10	1.453904E-12	1.000000E-9	1.000000E-9	1.000000E-9	1.000000E-10
709.500306	460.927094	1.892264E-10	9.010426E-12	1.050403E-10	1.488840E-12	1.000000E-9	1.000000E-9	1.000000E-9	1.000000E-10
709.998987	461.248169	1.888671E-10	9.214773E-12	1.047292E-10	1.503060E-12	1.000000E-9	1.000000E-9	1.000000E-9	1.000000E-10
710.499654	461.654236	1.892695E-10	9.253853E-12	1.043019E-10	1.526954E-12	1.000000E-9	1.000000E-9	1.000000E-9	1.000000E-10
710.999229	462.071564	1.895974E-10	9.251765E-12	1.043004E-10	1.495261E-12	1.000000E-9	1.000000E-9	1.000000E-9	1.000000E-10
711.498899	462.408600	1.889986E-10	9.253745E-12	1.043010E-10	1.405004E-12	1.000000E-9	1.000000E-9	1.000000E-9	1.000000E-10
712.000561	462.820129	1.889173E-10	9.253608E-12	1.040618E-10	1.470885E-12	1.000000E-9	1.000000E-9	1.000000E-9	1.000000E-10
712.499236	463.131775	1.893574E-10	9.256721E-12	1.041694E-10	1.527107E-12	1.000000E-9	1.000000E-9	1.000000E-9	1.000000E-10
712.997906	463.544769	1.886465E-10	9.259748E-12	1.045407E-10	1.559911E-12	1.000000E-9	1.000000E-9	1.000000E-9	1.000000E-10
713.496588	463.871216	1.874059E-10	9.485548E-12	1.041724E-10	1.554565E-12	1.000000E-9	1.000000E-9	1.000000E-9	1.000000E-10
714.002104	464.242126	1.878796E-10	9.395165E-12	1.038151E-10	1.405202E-12	1.000000E-9	1.000000E-9	1.000000E-9	1.000000E-10
714.500779	464.544220	1.881329E-10	9.008767E-12	1.043827E-10	1.438557E-12	1.000000E-9	1.000000E-9	1.000000E-9	1.000000E-10
715.000456	464.936676	1.887973E-10	9.126806E-12	1.044979E-10	1.503124E-12	1.000000E-9	1.000000E-9	1.000000E-9	1.000000E-10
715.498131	465.324768	1.890438E-10	9.253425E-12	1.038152E-10	1.487718E-12	1.000000E-9	1.000000E-9	1.000000E-9	1.000000E-10
716.001791	465.655396	1.898371E-10	9.255576E-12	1.039734E-10	1.478560E-12	1.000000E-9	1.000000E-9	1.000000E-9	1.000000E-10
716.500826	466.062134	1.892554E-10	9.252368E-12	1.042981E-10	1.521821E-12	1.000000E-9	1.000000E-9	1.000000E-9	1.000000E-10
717.001394	466.399292	1.886224E-10	9.250988E-12	1.041513E-10	1.530555E-12	1.000000E-9	1.000000E-9	1.000000E-9	1.000000E-10
717.496150	466.805481	1.882639E-10	9.179956E-12	1.040545E-10	1.544063E-12	1.000000E-9	1.000000E-9	1.000000E-9	1.000000E-10
717.998877	467.119385	1.881459E-10	9.012358E-12	1.042651E-10	1.525438E-12	1.000000E-9	1.000000E-9	1.000000E-9	1.000000E-10
718.498668	467.509308	1.893532E-10	9.153256E-12	1.043013E-10	1.503118E-12	1.000000E-9	1.000000E-9	1.000000E-9	1.000000E-10
719.000918	467.830902	1.892117E-10	9.254784E-12	1.042990E-10	1.520424E-12	1.000000E-9	1.000000E-9	1.000000E-9	1.000000E-10
719.502577	468.231293	1.888669E-10	9.255492E-12	1.042993E-10	1.527597E-12	1.000000E-9	1.000000E-9	1.000000E-9	1.000000E-10
720.010226	468.552734	1.887279E-10	9.257168E-12	1.043020E-10	1.527863E-12	1.000000E-9	1.000000E-9	1.000000E-9	1.000000E-10
720.505908	468.959534	1.886234E-10	9.255621E-12	1.041279E-10	1.514613E-12	1.000000E-9	1.000000E-9	1.000000E-9	1.000000E-10
721.004510	469.344208	1.886256E-10	9.253274E-12	1.040568E-10	1.478459E-12	1.000000E-9	1.000000E-9	1.000000E-9	1.000000E-10
721.495431	469.661407	1.886743E-10	9.255169E-12	1.050010E-10	1.452845E-12	1.000000E-9	1.000000E-9	1.000000E-9	1.000000E-10
721.998839	470.063812	1.891077E-10	9.252074E-12	1.049706E-10	1.430074E-12	1.000000E-9	1.000000E-9	1.000000E-9	1.000000E-10
722.496577	470.370056	1.891117E-10	9.255411E-12	1.047866E-10	1.488895E-12	1.000000E-9	1.000000E-9	1.000000E-9	1.000000E-10
722.996294	470.796021	1.891110E-10	9.256361E-12	1.042771E-10	1.500540E-12	1.000000E-9	1.000000E-9	1.000000E-9	1.000000E-10
723.496125	471.119141	1.892735E-10	9.201549E-12	1.038176E-10	1.478775E-12	1.000000E-9	1.000000E-9	1.000000E-9	1.000000E-10
723.996336	471.516724	1.893534E-10	9.013960E-12	1.042002E-10	1.469460E-12	1.000000E-9	1.000000E-9	1.000000E-9	1.000000E-10
724.502059	471.832886	1.893504E-10	9.011408E-12	1.043319E-10	1.453861E-12	1.000000E-9	1.000000E-9	1.000000E-9	1.000000E-10
725.002624	472.239960	1.893494E-10	9.012343E-12	1.047842E-10	1.453982E-12	1.000000E-9	1.000000E-9	1.000000E-9	1.000000E-10
725.495010	472.557281	1.893504E-10	9.193968E-12	1.047004E-10	1.454327E-12	1.000000E-9	1.000000E-9	1.000000E-9	1.000000E-10
726.008287	472.945435	1.895890E-10	9.241955E-12	1.045462E-10	1.410320E-12	1.000000E-9	1.000000E-9	1.000000E-9	1.000000E-10
726.497392	473.348267	1.898356E-10	9.004995E-12	1.048397E-10	1.423380E-12	1.000000E-9	1.000000E-9	1.000000E-9	1.000000E-10
726.996420	473.672882	1.889224E-10	9.088577E-12	1.050301E-10	1.502894E-12	1.000000E-9	1.000000E-9	1.000000E-9	1.000000E-10
727.501097	474.064728	1.886532E-10	9.251908E-12	1.043828E-10	1.502807E-12	1.000000E-9	1.000000E-9	1.000000E-9	1.000000E-10
727.998988	474.364410	1.898387E-10	9.107318E-12	1.042995E-10	1.503088E-12	1.000000E-9	1.000000E-9	1.000000E-9	1.000000E-10
728.496772	474.750000	1.895381E-10	9.004931E-12	1.042996E-10	1.520616E-12	1.000000E-9	1.000000E-9	1.000000E-9	1.000000E-10
729.000561	475.047302	1.888637E-10	9.008662E-12	1.044071E-10	1.527373E-12	1.000000E-9	1.000000E-9	1.000000E-9	1.000000E-10
729.496388	475.443970	1.887232E-10	9.007275E-12	1.045419E-10	1.453769E-12	1.000000E-9	1.000000E-9	1.000000E-9	1.000000E-10
729.999056	475.767181	1.886211E-10	9.006894E-12	1.043651E-10	1.468247E-12	1.000000E-9	1.000000E-9	1.000000E-9	1.000000E-10
730.495630	476.140259	1.888306E-10	9.108508E-12	1.043001E-10	1.503556E-12	1.000000E-9	1.000000E-9	1.000000E-9	1.000000E-10
731.001284	476.525177	1.888611E-10	9.248188E-12	1.040584E-10	1.516673E-12	1.000000E-9	1.000000E-9	1.000000E-9	1.000000E-10
731.498028	476.825439	1.888636E-10	9.257096E-12	1.042453E-10	1.527947E-12	1.000000E-9	1.000000E-9	1.000000E-9	1.000000E-10
732.001678	477.193359	1.891547E-10	9.256971E-12	1.047850E-10	1.507147E-12	1.000000E-9	1.000000E-9	1.000000E-9	1.000000E-10
732.497362	477.492889	1.895949E-10	9.023598E-12	1.049133E-10	1.500667E-12	1.000000E-9	1.000000E-9	1.000000E-9	1.000000E-10
733.001440	477.882202	1.900835E-10	9.071772E-12	1.050281E-10	1.479019E-12	1.000000E-9	1.000000E-9	1.000000E-9	1.000000E-10
733.497125	478.184601	1.903265E-10	9.257071E-12	1.042443E-10	1.502816E-12	1.000000E-9	1.000000E-9	1.000000E-9	1.000000E-10
734.001499	478.568237	1.896380E-10	9.258161E-12	1.041009E-10	1.543797E-12	1.000000E-9	1.000000E-9	1.000000E-9	1.000000E-10
734.496205	478.872803	1.894880E-10	9.255982E-12	1.045384E-10	1.517722E-12	1.000000E-9	1.000000E-9	1.000000E-9	1.000000E-10
734.997866	479.232300	1.891073E-10	9.257248E-12	1.045421E-10	1.503319E-12	1.000000E-9	1.000000E-9	1.000000E-9	1.000000E-10
735.499532	479.564911	1.892218E-10	9.253662E-12	1.045463E-10	1.480322E-12	1.000000E-9	1.000000E-9	1.000000E-9	1.000000E-10
736.002194	479.943695	1.893504E-10	9.256800E-12	1.046935E-10	1.483339E-12	1.000000E-9	1.000000E-9	1.000000E-9	1.000000E-10
736.496887	480.330566	1.889779E-10	9.179583E-12	1.047879E-10	1.503612E-12	1.000000E-9	1.000000E-9	1.000000E-9	1.000000E-10
736.999633	480.643158	1.888778E-10	9.014388E-12	1.043468E-10	1.491698E-12	1.000000E-9	1.000000E-9	1.000000E-9	1.000000E-10
737.498348	481.043640	1.895895E-10	9.157549E-12	1.044501E-10	1.478664E-12	1.000000E-9	1.000000E-9	1.000000E-9	1.000000E-10
738.000022	481.362000	1.895155E-10	9.257871E-12	1.052749E-10	1.496985E-12	1.000000E-9	1.000000E-9	1.000000E-9	1.000000E-10
738.496739	481.763977	1.893491E-10	9.254293E-12	1.050568E-10	1.503773E-12	1.000000E-9	1.000000E-9	1.000000E-9	1.000000E-10
738.998042	482.092072	1.892119E-10	9.254276E-12	1.047841E-10	1.526986E-12	1.000000E-9	1.000000E-9	1.000000E-9	1.000000E-10
739.496988	482.488281	1.891103E-10	9.250007E-12	1.044378E-10	1.507605E-12	1.000000E-9	1.000000E-9	1.000000E-9	1.000000E-10
740.006856	482.809143	1.893127E-10	9.253363E-12	1.043018E-10	1.454002E-12	1.000000E-9	1.000000E-9	1.000000E-9	1.000000E-10
740.497088	483.200531	1.893176E-10	9.251842E-12	1.050308E-10	1.454068E-12	1.000000E-9	1.000000E-9	1.000000E-9	1.000000E-10
740.996925	483.506683	1.891030E-10	9.255119E-12	1.049642E-10	1.454141E-12	1.000000E-9	1.000000E-9	1.000000E-9	1.000000E-10
741.496379	483.904144	1.896071E-10	9.255792E-12	1.047910E-10	1.454228E-12	1.000000E-9	1.000000E-9	1.000000E-9	1.000000E-10
742.003172	484.313782	1.903269E-10	9.254522E-12	1.046544E-10	1.459962E-12	1.000000E-9	1.000000E-9	1.000000E-9	1.000000E-10
742.501848	484.624146	1.898289E-10	9.256784E-12	1.045424E-10	1.503537E-12	1.000000E-9	1.000000E-9	1.000000E-9	1.000000E-10
743.000520	485.023102	1.895944E-10	9.253973E-12	1.049360E-10	1.493840E-12	1.000000E-9	1.000000E-9	1.000000E-9	1.000000E-10
743.497269	485.355835	1.893577E-10	9.127284E-12	1.049862E-10	1.478578E-12	1.000000E-9	1.000000E-9	1.000000E-9	1.000000E-10
743.997981	485.776520	1.894053E-10	9.013064E-12	1.045505E-10	1.462619E-12	1.000000E-9	1.000000E-9	1.000000E-9	1.000000E-10
744.495656	486.115540	1.895946E-10	9.201721E-12	1.046362E-10	1.453780E-12	1.000000E-9	1.000000E-9	1.000000E-9	1.000000E-10
745.001312	486.527313	1.893461E-10	9.253711E-12	1.047852E-10	1.476618E-12	1.000000E-9	1.000000E-9	1.000000E-9	1.000000E-10
745.496990	486.838135	1.891087E-10	9.251571E-12	1.047855E-10	1.483249E-12	1.000000E-9	1.000000E-9	1.000000E-9	1.000000E-10
746.001647	487.227417	1.896686E-10	9.169396E-12	1.047869E-10	1.502729E-12	1.000000E-9	1.000000E-9	1.000000E-9	1.000000E-10
746.497327	487.615051	1.897669E-10	9.007828E-12	1.050156E-10	1.514844E-12	1.000000E-9	1.000000E-9	1.000000E-9	1.000000E-10
746.999737	487.907166	1.886197E-10	9.156519E-12	1.050324E-10	1.527069E-12	1.000000E-9	1.000000E-9	1.000000E-9	1.000000E-10
747.497494	488.306610	1.886956E-10	9.248862E-12	1.050303E-10	1.434207E-12	1.000000E-9	1.000000E-9	1.000000E-9	1.000000E-10
748.002151	488.619293	1.888634E-10	9.036053E-12	1.049202E-10	1.410758E-12	1.000000E-9	1.000000E-9	1.000000E-9	1.000000E-10
748.501822	488.997070	1.887158E-10	9.052924E-12	1.047879E-10	1.543617E-12	1.000000E-9	1.000000E-9	1.000000E-9	1.000000E-10
749.000494	489.325684	1.886200E-10	9.249433E-12	1.049686E-10	1.530700E-12	1.000000E-9	1.000000E-9	1.000000E-9	1.000000E-10
749.499634	489.723969	1.898966E-10	9.142919E-12	1.050290E-10	1.502510E-12	1.000000E-9	1.000000E-9	1.000000E-9	1.000000E-10
750.002297	490.051941	1.898798E-10	9.007821E-12	1.047902E-10	1.433098E-12	1.000000E-9	1.000000E-9	1.000000E-9	1.000000E-10
750.507124	490.445831	1.888653E-10	9.010090E-12	1.047202E-10	1.381511E-12	1.000000E-9	1.000000E-9	1.000000E-9	1.000000E-10
750.997556	490.773407	1.890704E-10	9.005997E-12	1.045486E-10	1.486466E-12	1.000000E-9	1.000000E-9	1.000000E-9	1.000000E-10
751.496570	491.200134	1.893498E-10	9.004132E-12	1.045444E-10	1.490071E-12	1.000000E-9	1.000000E-9	1.000000E-9	1.000000E-10
751.998205	491.524536	1.893485E-10	9.074217E-12	1.045458E-10	1.405792E-12	1.000000E-9	1.000000E-9	1.000000E-9	1.000000E-10
752.497002	491.946228	1.893509E-10	9.250683E-12	1.049480E-10	1.446062E-12	1.000000E-9	1.000000E-9	1.000000E-9	1.000000E-10
752.996752	492.337860	1.895959E-10	9.118490E-12	1.050571E-10	1.503159E-12	1.000000E-9	1.000000E-9	1.000000E-9	1.000000E-10
753.500939	492.640503	1.895355E-10	9.009166E-12	1.052771E-10	1.486728E-12	1.000000E-9	1.000000E-9	1.000000E-9	1.000000E-10
753.996412	493.033875	1.893493E-10	9.213915E-12	1.051777E-10	1.478637E-12	1.000000E-9	1.000000E-9	1.000000E-9	1.000000E-10
754.500432	493.366760	1.896092E-10	9.233930E-12	1.050278E-10	1.454976E-12	1.000000E-9	1.000000E-9	1.000000E-9	1.000000E-10
754.997518	493.744202	1.898388E-10	9.010815E-12	1.050270E-10	1.470342E-12	1.000000E-9	1.000000E-9	1.000000E-9	1.000000E-10
755.498898	494.061951	1.894540E-10	9.010134E-12	1.050245E-10	1.527559E-12	1.000000E-9	1.000000E-9	1.000000E-9	1.000000E-10
755.997429	494.439392	1.893993E-10	9.012077E-12	1.054716E-10	1.515120E-12	1.000000E-9	1.000000E-9	1.000000E-9	1.000000E-10
756.498806	494.726868	1.900813E-10	9.161923E-12	1.053539E-10	1.502526E-12	1.000000E-9	1.000000E-9	1.000000E-9	1.000000E-10
757.002268	495.108093	1.898211E-10	9.252928E-12	1.047847E-10	1.502592E-12	1.000000E-9	1.000000E-9	1.000000E-9	1.000000E-10
757.497250	495.504547	1.893488E-10	9.253020E-12	1.050253E-10	1.499709E-12	1.000000E-9	1.000000E-9	1.000000E-9	1.000000E-10
758.008503	495.802826	1.896543E-10	9.253007E-12	1.052740E-10	1.453482E-12	1.000000E-9	1.000000E-9	1.000000E-9	1.000000E-10
758.496985	496.184021	1.898349E-10	9.253208E-12	1.050912E-10	1.470408E-12	1.000000E-9	1.000000E-9	1.000000E-9	1.000000E-10
758.996396	496.503143	1.889595E-10	9.139179E-12	1.050201E-10	1.502841E-12	1.000000E-9	1.000000E-9	1.000000E-9	1.000000E-10
759.495286	496.897247	1.890749E-10	9.011744E-12	1.047844E-10	1.502862E-12	1.000000E-9	1.000000E-9	1.000000E-9	1.000000E-10
759.998419	497.201294	1.900829E-10	9.194361E-12	1.048638E-10	1.502717E-12	1.000000E-9	1.000000E-9	1.000000E-9	1.000000E-10
760.499770	497.581635	1.898728E-10	9.260301E-12	1.050360E-10	1.460280E-12	1.000000E-9	1.000000E-9	1.000000E-9	1.000000E-10
760.997452	497.873657	1.895921E-10	9.257661E-12	1.050315E-10	1.461245E-12	1.000000E-9	1.000000E-9	1.000000E-9	1.000000E-10
761.497001	498.245972	1.892404E-10	9.257297E-12	1.050321E-10	1.502635E-12	1.000000E-9	1.000000E-9	1.000000E-9	1.000000E-10
761.997836	498.536011	1.891064E-10	9.256025E-12	1.050329E-10	1.482125E-12	1.000000E-9	1.000000E-9	1.000000E-9	1.000000E-10
762.499181	498.894867	1.891078E-10	9.257439E-12	1.050342E-10	1.453479E-12	1.000000E-9	1.000000E-9	1.000000E-9	1.000000E-10
763.000568	499.183502	1.891053E-10	9.257629E-12	1.050278E-10	1.470064E-12	1.000000E-9	1.000000E-9	1.000000E-9	1.000000E-10
763.498298	499.545563	1.891081E-10	9.064731E-12	1.048416E-10	1.478434E-12	1.000000E-9	1.000000E-9	1.000000E-9	1.000000E-10
763.997135	499.953522	1.892370E-10	9.040461E-12	1.045478E-10	1.525464E-12	1.000000E-9	1.000000E-9	1.000000E-9	1.000000E-10
764.497407	500.266571	1.893488E-10	9.261892E-12	1.048684E-10	1.514702E-12	1.000000E-9	1.000000E-9	1.000000E-9	1.000000E-10
764.996502	500.647430	1.895490E-10	9.259375E-12	1.050344E-10	1.477634E-12	1.000000E-9	1.000000E-9	1.000000E-9	1.000000E-10
765.496184	500.936920	1.895484E-10	9.261527E-12	1.052665E-10	1.465679E-12	1.000000E-9	1.000000E-9	1.000000E-9	1.000000E-10
765.998233	501.301270	1.891064E-10	9.105404E-12	1.052225E-10	1.453162E-12	1.000000E-9	1.000000E-9	1.000000E-9	1.000000E-10
766.495909	501.600494	1.895282E-10	9.017297E-12	1.050292E-10	1.471720E-12	1.000000E-9	1.000000E-9	1.000000E-9	1.000000E-10
766.998052	501.957916	1.903289E-10	9.016173E-12	1.049149E-10	1.480526E-12	1.000000E-9	1.000000E-9	1.000000E-9	1.000000E-10
767.497759	502.235229	1.895741E-10	9.017987E-12	1.047885E-10	1.543162E-12	1.000000E-9	1.000000E-9	1.000000E-9	1.000000E-10
768.003419	502.590210	1.891047E-10	9.018321E-12	1.049671E-10	1.543036E-12	1.000000E-9	1.000000E-9	1.000000E-9	1.000000E-10
768.500103	502.905396	1.897699E-10	9.020378E-12	1.050381E-10	1.543300E-12	1.000000E-9	1.000000E-9	1.000000E-9	1.000000E-10
768.999150	503.274841	1.896656E-10	9.019724E-12	1.055198E-10	1.542896E-12	1.000000E-9	1.000000E-9	1.000000E-9	1.000000E-10
769.504822	503.666504	1.888596E-10	9.198674E-12	1.055194E-10	1.542861E-12	1.000000E-9	1.000000E-9	1.000000E-9	1.000000E-10
770.002203	503.977478	1.889662E-10	9.261015E-12	1.055161E-10	1.506896E-12	1.000000E-9	1.000000E-9	1.000000E-9	1.000000E-10
770.500875	504.350647	1.891047E-10	9.019841E-12	1.052453E-10	1.494839E-12	1.000000E-9	1.000000E-9	1.000000E-9	1.000000E-10
770.997608	504.662048	1.891088E-10	9.096146E-12	1.050327E-10	1.453800E-12	1.000000E-9	1.000000E-9	1.000000E-9	1.000000E-10
771.513292	505.035583	1.891102E-10	9.260721E-12	1.052449E-10	1.463839E-12	1.000000E-9	1.000000E-9	1.000000E-9	1.000000E-10
772.008966	505.327850	1.893491E-10	9.262470E-12	1.053088E-10	1.478233E-12	1.000000E-9	1.000000E-9	1.000000E-9	1.000000E-10
772.497668	505.689148	1.896099E-10	9.261154E-12	1.055189E-10	1.512745E-12	1.000000E-9	1.000000E-9	1.000000E-9	1.000000E-10
772.997365	505.986816	1.903263E-10	9.264858E-12	1.053300E-10	1.526613E-12	1.000000E-9	1.000000E-9	1.000000E-9	1.000000E-10
773.500026	506.398132	1.898100E-10	9.262496E-12	1.050296E-10	1.526694E-12	1.000000E-9	1.000000E-9	1.000000E-9	1.000000E-10
774.001750	506.695404	1.893494E-10	9.260992E-12	1.048645E-10	1.526745E-12	1.000000E-9	1.000000E-9	1.000000E-9	1.000000E-10
774.495435	507.078339	1.899567E-10	9.262137E-12	1.047887E-10	1.526632E-12	1.000000E-9	1.000000E-9	1.000000E-9	1.000000E-10
774.999094	507.489838	1.900617E-10	9.258624E-12	1.054945E-10	1.501224E-12	1.000000E-9	1.000000E-9	1.000000E-9	1.000000E-10
775.496904	507.813446	1.898381E-10	9.260357E-12	1.055227E-10	1.477347E-12	1.000000E-9	1.000000E-9	1.000000E-9	1.000000E-10
775.998557	508.212769	1.899245E-10	9.262313E-12	1.055213E-10	1.496848E-12	1.000000E-9	1.000000E-9	1.000000E-9	1.000000E-10
776.499225	508.532043	1.900831E-10	9.257573E-12	1.055202E-10	1.502043E-12	1.000000E-9	1.000000E-9	1.000000E-9	1.000000E-10
776.998896	508.921326	1.899289E-10	9.259033E-12	1.055242E-10	1.501727E-12	1.000000E-9	1.000000E-9	1.000000E-9	1.000000E-10
777.501881	509.224915	1.898377E-10	9.258709E-12	1.051473E-10	1.485937E-12	1.000000E-9	1.000000E-9	1.000000E-9	1.000000E-10
778.006537	509.611145	1.894074E-10	9.263669E-12	1.050320E-10	1.453222E-12	1.000000E-9	1.000000E-9	1.000000E-9	1.000000E-10
778.502950	510.007324	1.894785E-10	9.265418E-12	1.050315E-10	1.497948E-12	1.000000E-9	1.000000E-9	1.000000E-9	1.000000E-10
779.001753	510.319946	1.900836E-10	9.264345E-12	1.051066E-10	1.526662E-12	1.000000E-9	1.000000E-9	1.000000E-9	1.000000E-10
779.498952	510.624756	1.895302E-10	9.264442E-12	1.052809E-10	1.483513E-12	1.000000E-9	1.000000E-9	1.000000E-9	1.000000E-10
780.004661	511.022919	1.888682E-10	9.264682E-12	1.055560E-10	1.481469E-12	1.000000E-9	1.000000E-9	1.000000E-9	1.000000E-10
780.500341	511.444122	1.897463E-10	9.263286E-12	1.057622E-10	1.502452E-12	1.000000E-9	1.000000E-9	1.000000E-9	1.000000E-10
781.000007	511.788696	1.900802E-10	9.261931E-12	1.051286E-10	1.481468E-12	1.000000E-9	1.000000E-9	1.000000E-9	1.000000E-10
781.497764	512.186096	1.895963E-10	9.125000E-12	1.051164E-10	1.453483E-12	1.000000E-9	1.000000E-9	1.000000E-9	1.000000E-10
781.998265	512.502075	1.896572E-10	9.018569E-12	1.057625E-10	1.470531E-12	1.000000E-9	1.000000E-9	1.000000E-9	1.000000E-10
782.497030	512.882080	1.898389E-10	9.021701E-12	1.055711E-10	1.477717E-12	1.000000E-9	1.000000E-9	1.000000E-9	1.000000E-10
782.998778	513.186340	1.898372E-10	9.054249E-12	1.052797E-10	1.477839E-12	1.000000E-9	1.000000E-9	1.000000E-9	1.000000E-10
783.499447	513.567078	1.898357E-10	9.261378E-12	1.057873E-10	1.466257E-12	1.000000E-9	1.000000E-9	1.000000E-9	1.000000E-10
784.002191	513.874695	1.902304E-10	9.261797E-12	1.060086E-10	1.429293E-12	1.000000E-9	1.000000E-9	1.000000E-9	1.000000E-10
784.497910	514.282166	1.903031E-10	9.260117E-12	1.050635E-10	1.441251E-12	1.000000E-9	1.000000E-9	1.000000E-9	1.000000E-10
785.000573	514.608459	1.900805E-10	9.098187E-12	1.051435E-10	1.453064E-12	1.000000E-9	1.000000E-9	1.000000E-9	1.000000E-10
785.498247	514.996948	1.900797E-10	9.018707E-12	1.055202E-10	1.472886E-12	1.000000E-9	1.000000E-9	1.000000E-9	1.000000E-10
785.996646	515.388977	1.900803E-10	9.018037E-12	1.056454E-10	1.481319E-12	1.000000E-9	1.000000E-9	1.000000E-9	1.000000E-10
786.495623	515.695984	1.905497E-10	9.065805E-12	1.057675E-10	1.526315E-12	1.000000E-9	1.000000E-9	1.000000E-9	1.000000E-10
786.999880	516.089478	1.908200E-10	9.259947E-12	1.055783E-10	1.509627E-12	1.000000E-9	1.000000E-9	1.000000E-9	1.000000E-10
787.498194	516.394714	1.903732E-10	9.260805E-12	1.055010E-10	1.477432E-12	1.000000E-9	1.000000E-9	1.000000E-9	1.000000E-10
788.005435	516.786682	1.902771E-10	9.258664E-12	1.050380E-10	1.493028E-12	1.000000E-9	1.000000E-9	1.000000E-9	1.000000E-10
788.503553	517.088562	1.900825E-10	9.069764E-12	1.051194E-10	1.502466E-12	1.000000E-9	1.000000E-9	1.000000E-9	1.000000E-10
788.996925	517.463623	1.900841E-10	9.013432E-12	1.052827E-10	1.458635E-12	1.000000E-9	1.000000E-9	1.000000E-9	1.000000E-10
789.497372	517.869141	1.900839E-10	9.015697E-12	1.055748E-10	1.456939E-12	1.000000E-9	1.000000E-9	1.000000E-9	1.000000E-10
789.998425	518.183716	1.899091E-10	9.084582E-12	1.057627E-10	1.477894E-12	1.000000E-9	1.000000E-9	1.000000E-9	1.000000E-10
790.510051	518.537903	1.898374E-10	9.256071E-12	1.057626E-10	1.477710E-12	1.000000E-9	1.000000E-9	1.000000E-9	1.000000E-10
791.000872	518.834961	1.895940E-10	9.117305E-12	1.058012E-10	1.478065E-12	1.000000E-9	1.000000E-9	1.000000E-9	1.000000E-10
791.496749	519.206848	1.895921E-10	9.010891E-12	1.060104E-10	1.495213E-12	1.000000E-9	1.000000E-9	1.000000E-9	1.000000E-10
792.002452	519.497192	1.895924E-10	9.214434E-12	1.062063E-10	1.502083E-12	1.000000E-9	1.000000E-9	1.000000E-9	1.000000E-10
792.496143	519.865723	1.899992E-10	9.257468E-12	1.064895E-10	1.478429E-12	1.000000E-9	1.000000E-9	1.000000E-9	1.000000E-10
792.999008	520.168945	1.903235E-10	9.254636E-12	1.056448E-10	1.471521E-12	1.000000E-9	1.000000E-9	1.000000E-9	1.000000E-10
793.500478	520.540344	1.901255E-10	9.255899E-12	1.052750E-10	1.453604E-12	1.000000E-9	1.000000E-9	1.000000E-9	1.000000E-10
793.998165	520.873169	1.901036E-10	9.262818E-12	1.055152E-10	1.453713E-12	1.000000E-9	1.000000E-9	1.000000E-9	1.000000E-10
794.498799	521.252502	1.903260E-10	9.095001E-12	1.056425E-10	1.453802E-12	1.000000E-9	1.000000E-9	1.000000E-9	1.000000E-10
794.999484	521.566956	1.904217E-10	9.017757E-12	1.060133E-10	1.433568E-12	1.000000E-9	1.000000E-9	1.000000E-9	1.000000E-10
795.496146	521.967346	1.905711E-10	9.017315E-12	1.058863E-10	1.432516E-12	1.000000E-9	1.000000E-9	1.000000E-9	1.000000E-10
795.997943	522.335205	1.897841E-10	9.065013E-12	1.057700E-10	1.477330E-12	1.000000E-9	1.000000E-9	1.000000E-9	1.000000E-10
796.500625	522.654785	1.893523E-10	9.258925E-12	1.059549E-10	1.477626E-12	1.000000E-9	1.000000E-9	1.000000E-9	1.000000E-10
796.999352	523.053955	1.891246E-10	9.257202E-12	1.059878E-10	1.477603E-12	1.000000E-9	1.000000E-9	1.000000E-9	1.000000E-10
797.500017	523.354736	1.893412E-10	9.257064E-12	1.055244E-10	1.518815E-12	1.000000E-9	1.000000E-9	1.000000E-9	1.000000E-10
797.999444	523.748535	1.903258E-10	9.072131E-12	1.055240E-10	1.542836E-12	1.000000E-9	1.000000E-9	1.000000E-9	1.000000E-10
798.501107	524.075623	1.903251E-10	9.017320E-12	1.055239E-10	1.505600E-12	1.000000E-9	1.000000E-9	1.000000E-9	1.000000E-10
798.999778	524.481201	1.903248E-10	9.015603E-12	1.053728E-10	1.497477E-12	1.000000E-9	1.000000E-9	1.000000E-9	1.000000E-10
799.500332	524.781311	1.899644E-10	9.089868E-12	1.052791E-10	1.477429E-12	1.000000E-9	1.000000E-9	1.000000E-9	1.000000E-10
800.001994	525.189331	1.898368E-10	9.257071E-12	1.056996E-10	1.488073E-12	1.000000E-9	1.000000E-9	1.000000E-9	1.000000E-10
800.498667	525.501587	1.900768E-10	9.255374E-12	1.056879E-10	1.501562E-12	1.000000E-9	1.000000E-9	1.000000E-9	1.000000E-10
801.002326	525.910889	1.901521E-10	9.251126E-12	1.052768E-10	1.501968E-12	1.000000E-9	1.000000E-9	1.000000E-9	1.000000E-10
801.500005	526.250549	1.903276E-10	9.252756E-12	1.056883E-10	1.502378E-12	1.000000E-9	1.000000E-9	1.000000E-9	1.000000E-10
802.000669	526.563782	1.901890E-10	9.222609E-12	1.062494E-10	1.453562E-12	1.000000E-9	1.000000E-9	1.000000E-9	1.000000E-10
802.499966	526.933105	1.900824E-10	9.012312E-12	1.064192E-10	1.484183E-12	1.000000E-9	1.000000E-9	1.000000E-9	1.000000E-10
803.002625	527.213318	1.900810E-10	9.107644E-12	1.064937E-10	1.567860E-12	1.000000E-9	1.000000E-9	1.000000E-9	1.000000E-10
803.499305	527.603821	1.901367E-10	9.251916E-12	1.062565E-10	1.506462E-12	1.000000E-9	1.000000E-9	1.000000E-9	1.000000E-10
804.001967	527.912170	1.905716E-10	9.092642E-12	1.061945E-10	1.452956E-12	1.000000E-9	1.000000E-9	1.000000E-9	1.000000E-10
804.501408	528.274292	1.906555E-10	9.011267E-12	1.060067E-10	1.452566E-12	1.000000E-9	1.000000E-9	1.000000E-9	1.000000E-10
805.005062	528.577087	1.908151E-10	9.012441E-12	1.057609E-10	1.451060E-12	1.000000E-9	1.000000E-9	1.000000E-9	1.000000E-10
805.499485	528.932190	1.900312E-10	9.063938E-12	1.055211E-10	1.428463E-12	1.000000E-9	1.000000E-9	1.000000E-9	1.000000E-10
806.001161	529.318237	1.895944E-10	9.255763E-12	1.060772E-10	1.463004E-12	1.000000E-9	1.000000E-9	1.000000E-9	1.000000E-10
806.500301	529.606384	1.902661E-10	9.137073E-12	1.062214E-10	1.526087E-12	1.000000E-9	1.000000E-9	1.000000E-9	1.000000E-10
