# Supplementary material for: The influence of bulk stoichiometry on near-ambient pressure reactivity of bare and Pt-loaded rutile TiO2(110)
Source: Nanoscale. 2024 Aug 29;16(38):17825–37. doi: 10.1039/d4nr01702a (PMC11381967; doi:10.1039/d4nr01702a)
Supplement: NR-016-D4NR01702A-s002 [file NR-016-D4NR01702A-s002.zip › TPD_XPS/LR-TiO2_TPD_Pt-NP_1100K.lvm]

ti_240321_002	Te__240321_002	28_240321_002	30_240321_002	44_240321_002	46_240321_002	28_Qr_240321_002	30_Qr_240321_002	44_Qr_240321_002	46_Qr_240321_002
0.000000	-75.100471	1.750406E-10	1.069966E-11	9.871033E-11	1.737472E-12	1.000000E-9	1.000000E-9	1.000000E-9	1.000000E-10
0.501662	-75.109924	1.750346E-10	1.070200E-11	9.892033E-11	1.715622E-12	1.000000E-9	1.000000E-9	1.000000E-9	1.000000E-10
1.000630	-75.099716	1.745533E-10	1.056055E-11	9.895452E-11	1.688549E-12	1.000000E-9	1.000000E-9	1.000000E-9	1.000000E-10
1.499299	-75.102097	1.748285E-10	1.046086E-11	9.895479E-11	1.706064E-12	1.000000E-9	1.000000E-9	1.000000E-9	1.000000E-10
1.998965	-75.102341	1.755285E-10	1.066581E-11	9.895328E-11	1.712830E-12	1.000000E-9	1.000000E-9	1.000000E-9	1.000000E-10
2.499631	-75.103683	1.752597E-10	1.070424E-11	9.895276E-11	1.640526E-12	1.000000E-9	1.000000E-9	1.000000E-9	1.000000E-10
2.998229	-75.116570	1.750415E-10	1.070244E-11	9.895546E-11	1.645195E-12	1.000000E-9	1.000000E-9	1.000000E-9	1.000000E-10
3.500887	-75.083199	1.748403E-10	1.070521E-11	9.895520E-11	1.664174E-12	1.000000E-9	1.000000E-9	1.000000E-9	1.000000E-10
3.999555	-75.083313	1.747968E-10	1.070490E-11	9.848973E-11	1.651333E-12	1.000000E-9	1.000000E-9	1.000000E-9	1.000000E-10
4.501217	-75.076630	1.748007E-10	1.070640E-11	9.846950E-11	1.640095E-12	1.000000E-9	1.000000E-9	1.000000E-9	1.000000E-10
4.998890	-75.083809	1.748899E-10	1.070907E-11	9.847205E-11	1.659345E-12	1.000000E-9	1.000000E-9	1.000000E-9	1.000000E-10
5.500551	-75.052765	1.750419E-10	1.048418E-11	9.858496E-11	1.664448E-12	1.000000E-9	1.000000E-9	1.000000E-9	1.000000E-10
6.000217	-75.040436	1.750396E-10	1.046335E-11	9.871008E-11	1.664566E-12	1.000000E-9	1.000000E-9	1.000000E-9	1.000000E-10
6.501881	-75.048454	1.750412E-10	1.046132E-11	9.851745E-11	1.672889E-12	1.000000E-9	1.000000E-9	1.000000E-9	1.000000E-10
6.999553	-75.048843	1.748171E-10	1.057294E-11	9.847946E-11	1.688439E-12	1.000000E-9	1.000000E-9	1.000000E-9	1.000000E-10
7.500945	-75.021736	1.748861E-10	1.070314E-11	9.871041E-11	1.673210E-12	1.000000E-9	1.000000E-9	1.000000E-9	1.000000E-10
8.000615	-75.010941	1.752822E-10	1.070377E-11	9.878398E-11	1.664003E-12	1.000000E-9	1.000000E-9	1.000000E-9	1.000000E-10
8.499281	-74.976463	1.753966E-10	1.069614E-11	9.895099E-11	1.642789E-12	1.000000E-9	1.000000E-9	1.000000E-9	1.000000E-10
8.999416	-74.960632	1.755287E-10	1.045987E-11	9.880441E-11	1.648416E-12	1.000000E-9	1.000000E-9	1.000000E-9	1.000000E-10
9.499082	-74.923363	1.748045E-10	1.053529E-11	9.871204E-11	1.688714E-12	1.000000E-9	1.000000E-9	1.000000E-9	1.000000E-10
9.998750	-74.871506	1.745476E-10	1.070199E-11	9.892280E-11	1.677469E-12	1.000000E-9	1.000000E-9	1.000000E-9	1.000000E-10
10.500803	-74.830605	1.743101E-10	1.056076E-11	9.895036E-11	1.664381E-12	1.000000E-9	1.000000E-9	1.000000E-9	1.000000E-10
10.999470	-74.792740	1.743720E-10	1.045994E-11	9.894516E-11	1.664533E-12	1.000000E-9	1.000000E-9	1.000000E-9	1.000000E-10
11.498142	-74.741882	1.745551E-10	1.045997E-11	9.905638E-11	1.664283E-12	1.000000E-9	1.000000E-9	1.000000E-9	1.000000E-10
11.997552	-74.688515	1.748269E-10	1.045887E-11	9.919108E-11	1.688293E-12	1.000000E-9	1.000000E-9	1.000000E-9	1.000000E-10
12.503206	-74.621010	1.750449E-10	1.046436E-11	9.902274E-11	1.688493E-12	1.000000E-9	1.000000E-9	1.000000E-9	1.000000E-10
12.997937	-74.572388	1.748411E-10	1.055544E-11	9.894635E-11	1.688198E-12	1.000000E-9	1.000000E-9	1.000000E-9	1.000000E-10
13.501100	-74.523216	1.747485E-10	1.070429E-11	9.847324E-11	1.701024E-12	1.000000E-9	1.000000E-9	1.000000E-9	1.000000E-10
14.000771	-74.457336	1.743093E-10	1.054267E-11	9.869353E-11	1.713163E-12	1.000000E-9	1.000000E-9	1.000000E-9	1.000000E-10
14.502693	-74.370293	1.744032E-10	1.046314E-11	9.943727E-11	1.653544E-12	1.000000E-9	1.000000E-9	1.000000E-9	1.000000E-10
14.997380	-74.304039	1.745589E-10	1.069797E-11	9.893163E-11	1.639535E-12	1.000000E-9	1.000000E-9	1.000000E-9	1.000000E-10
15.498675	-74.223083	1.750350E-10	1.076317E-11	9.846596E-11	1.639745E-12	1.000000E-9	1.000000E-9	1.000000E-9	1.000000E-10
15.995350	-74.185036	1.752869E-10	1.094883E-11	9.884796E-11	1.648505E-12	1.000000E-9	1.000000E-9	1.000000E-9	1.000000E-10
16.499004	-74.093002	1.755124E-10	1.082586E-11	9.891379E-11	1.664224E-12	1.000000E-9	1.000000E-9	1.000000E-9	1.000000E-10
16.997678	-74.036987	1.754264E-10	1.070566E-11	9.846699E-11	1.695014E-12	1.000000E-9	1.000000E-9	1.000000E-9	1.000000E-10
17.502331	-73.965027	1.750402E-10	1.070670E-11	9.871747E-11	1.712356E-12	1.000000E-9	1.000000E-9	1.000000E-9	1.000000E-10
17.996014	-73.895927	1.753995E-10	1.071034E-11	9.919814E-11	1.645619E-12	1.000000E-9	1.000000E-9	1.000000E-9	1.000000E-10
18.497675	-73.829048	1.757714E-10	1.071063E-11	9.872864E-11	1.644222E-12	1.000000E-9	1.000000E-9	1.000000E-9	1.000000E-10
19.000338	-73.760452	1.755829E-10	1.071516E-11	9.846899E-11	1.663902E-12	1.000000E-9	1.000000E-9	1.000000E-9	1.000000E-10
19.499006	-73.682594	1.755265E-10	1.071154E-11	9.891362E-11	1.604561E-12	1.000000E-9	1.000000E-9	1.000000E-9	1.000000E-10
19.997674	-73.590935	1.755261E-10	1.086227E-11	9.900004E-11	1.541898E-12	1.000000E-9	1.000000E-9	1.000000E-9	1.000000E-10
20.499335	-73.468826	1.756838E-10	1.095326E-11	9.919601E-11	1.689057E-12	1.000000E-9	1.000000E-9	1.000000E-9	1.000000E-10
20.996580	-73.357170	1.760124E-10	1.095432E-11	9.908414E-11	1.736791E-12	1.000000E-9	1.000000E-9	1.000000E-9	1.000000E-10
21.499687	-73.293167	1.751594E-10	1.095450E-11	9.895118E-11	1.712556E-12	1.000000E-9	1.000000E-9	1.000000E-9	1.000000E-10
21.998355	-73.174042	1.745525E-10	1.094955E-11	9.859915E-11	1.698369E-12	1.000000E-9	1.000000E-9	1.000000E-9	1.000000E-10
22.500019	-73.088547	1.747606E-10	1.095210E-11	9.846187E-11	1.664018E-12	1.000000E-9	1.000000E-9	1.000000E-9	1.000000E-10
23.000683	-72.978561	1.748688E-10	1.095234E-11	9.822283E-11	1.677165E-12	1.000000E-9	1.000000E-9	1.000000E-9	1.000000E-10
23.498356	-72.870171	1.752847E-10	1.095014E-11	9.828640E-11	1.688006E-12	1.000000E-9	1.000000E-9	1.000000E-9	1.000000E-10
23.998023	-72.791512	1.750829E-10	1.095072E-11	9.846332E-11	1.688169E-12	1.000000E-9	1.000000E-9	1.000000E-9	1.000000E-10
24.497697	-72.654823	1.747997E-10	1.071638E-11	9.872762E-11	1.688139E-12	1.000000E-9	1.000000E-9	1.000000E-9	1.000000E-10
24.997358	-72.550064	1.756223E-10	1.077256E-11	9.895099E-11	1.688237E-12	1.000000E-9	1.000000E-9	1.000000E-9	1.000000E-10
25.498037	-72.421867	1.760146E-10	1.095553E-11	9.874764E-11	1.669411E-12	1.000000E-9	1.000000E-9	1.000000E-9	1.000000E-10
25.997696	-72.305717	1.748474E-10	1.108171E-11	9.872845E-11	1.639370E-12	1.000000E-9	1.000000E-9	1.000000E-9	1.000000E-10
26.498365	-72.212555	1.751159E-10	1.119186E-11	9.894307E-11	1.671381E-12	1.000000E-9	1.000000E-9	1.000000E-9	1.000000E-10
27.000028	-72.091240	1.762630E-10	1.100252E-11	9.912867E-11	1.688697E-12	1.000000E-9	1.000000E-9	1.000000E-9	1.000000E-10
27.501697	-71.959770	1.756547E-10	1.096929E-11	9.943404E-11	1.665979E-12	1.000000E-9	1.000000E-9	1.000000E-9	1.000000E-10
27.997374	-71.834770	1.750427E-10	1.119409E-11	9.959215E-11	1.690447E-12	1.000000E-9	1.000000E-9	1.000000E-9	1.000000E-10
28.499076	-71.721046	1.752397E-10	1.119252E-11	9.967596E-11	1.786163E-12	1.000000E-9	1.000000E-9	1.000000E-9	1.000000E-10
28.999763	-71.567879	1.753050E-10	1.119304E-11	9.855210E-11	1.774197E-12	1.000000E-9	1.000000E-9	1.000000E-9	1.000000E-10
29.501402	-71.455132	1.755337E-10	1.119542E-11	9.860739E-11	1.761841E-12	1.000000E-9	1.000000E-9	1.000000E-9	1.000000E-10
29.999078	-71.303841	1.753661E-10	1.118837E-11	9.919318E-11	1.667405E-12	1.000000E-9	1.000000E-9	1.000000E-9	1.000000E-10
30.497747	-71.206879	1.750435E-10	1.118761E-11	9.895728E-11	1.639336E-12	1.000000E-9	1.000000E-9	1.000000E-9	1.000000E-10
30.999411	-71.093719	1.753280E-10	1.123408E-11	9.870325E-11	1.639631E-12	1.000000E-9	1.000000E-9	1.000000E-9	1.000000E-10
31.497081	-70.964058	1.755323E-10	1.143285E-11	9.853104E-11	1.639555E-12	1.000000E-9	1.000000E-9	1.000000E-9	1.000000E-10
32.000736	-70.842064	1.759578E-10	1.143520E-11	9.846249E-11	1.639905E-12	1.000000E-9	1.000000E-9	1.000000E-9	1.000000E-10
32.499407	-70.688698	1.759885E-10	1.143364E-11	9.822096E-11	1.611827E-12	1.000000E-9	1.000000E-9	1.000000E-9	1.000000E-10
33.000072	-70.541962	1.757762E-10	1.143495E-11	9.864690E-11	1.591150E-12	1.000000E-9	1.000000E-9	1.000000E-9	1.000000E-10
33.499736	-70.429138	1.755675E-10	1.143313E-11	9.968247E-11	1.633402E-12	1.000000E-9	1.000000E-9	1.000000E-9	1.000000E-10
33.998414	-70.275475	1.752897E-10	1.143247E-11	9.926003E-11	1.636154E-12	1.000000E-9	1.000000E-9	1.000000E-9	1.000000E-10
34.500080	-70.113106	1.751161E-10	1.149967E-11	9.894852E-11	1.615005E-12	1.000000E-9	1.000000E-9	1.000000E-9	1.000000E-10
34.997751	-69.999481	1.750446E-10	1.167889E-11	9.915534E-11	1.671872E-12	1.000000E-9	1.000000E-9	1.000000E-9	1.000000E-10
35.497755	-69.804649	1.752765E-10	1.180808E-11	9.912692E-11	1.761706E-12	1.000000E-9	1.000000E-9	1.000000E-9	1.000000E-10
35.997705	-69.681870	1.752890E-10	1.192137E-11	9.846101E-11	1.679651E-12	1.000000E-9	1.000000E-9	1.000000E-9	1.000000E-10
36.499379	-69.527748	1.752852E-10	1.152824E-11	9.855496E-11	1.638945E-12	1.000000E-9	1.000000E-9	1.000000E-9	1.000000E-10
36.999050	-69.389191	1.755287E-10	1.146703E-11	9.870379E-11	1.661928E-12	1.000000E-9	1.000000E-9	1.000000E-9	1.000000E-10
37.500710	-69.194260	1.757745E-10	1.192210E-11	9.870686E-11	1.652863E-12	1.000000E-9	1.000000E-9	1.000000E-9	1.000000E-10
37.998382	-69.052223	1.755849E-10	1.191883E-11	9.870537E-11	1.614591E-12	1.000000E-9	1.000000E-9	1.000000E-9	1.000000E-10
38.502040	-68.873299	1.755350E-10	1.192177E-11	9.916027E-11	1.650743E-12	1.000000E-9	1.000000E-9	1.000000E-9	1.000000E-10
38.997720	-68.733475	1.755303E-10	1.207934E-11	9.919633E-11	1.687423E-12	1.000000E-9	1.000000E-9	1.000000E-9	1.000000E-10
39.497383	-68.541985	1.756136E-10	1.216770E-11	9.919646E-11	1.668900E-12	1.000000E-9	1.000000E-9	1.000000E-9	1.000000E-10
39.999044	-68.356537	1.757696E-10	1.216693E-11	9.896313E-11	1.663430E-12	1.000000E-9	1.000000E-9	1.000000E-9	1.000000E-10
40.496717	-68.177582	1.756166E-10	1.220601E-11	9.871345E-11	1.663807E-12	1.000000E-9	1.000000E-9	1.000000E-9	1.000000E-10
40.996138	-67.983528	1.755274E-10	1.240935E-11	9.834304E-11	1.633947E-12	1.000000E-9	1.000000E-9	1.000000E-9	1.000000E-10
41.497645	-67.828690	1.753169E-10	1.251429E-11	9.822662E-11	1.566074E-12	1.000000E-9	1.000000E-9	1.000000E-9	1.000000E-10
41.998744	-67.623833	1.753919E-10	1.264955E-11	9.870791E-11	1.638006E-12	1.000000E-9	1.000000E-9	1.000000E-9	1.000000E-10
42.499411	-67.484032	1.760142E-10	1.247742E-11	9.863503E-11	1.687723E-12	1.000000E-9	1.000000E-9	1.000000E-9	1.000000E-10
43.000073	-67.275208	1.758061E-10	1.240377E-11	9.846068E-11	1.646189E-12	1.000000E-9	1.000000E-9	1.000000E-9	1.000000E-10
43.499744	-67.109291	1.755298E-10	1.288817E-11	9.860192E-11	1.639470E-12	1.000000E-9	1.000000E-9	1.000000E-9	1.000000E-10
43.998413	-66.925568	1.751890E-10	1.289479E-11	9.870518E-11	1.639294E-12	1.000000E-9	1.000000E-9	1.000000E-9	1.000000E-10
44.500071	-66.766029	1.750389E-10	1.289349E-11	9.870504E-11	1.629644E-12	1.000000E-9	1.000000E-9	1.000000E-9	1.000000E-10
44.998743	-66.588638	1.764826E-10	1.302857E-11	9.873139E-11	1.614972E-12	1.000000E-9	1.000000E-9	1.000000E-9	1.000000E-10
45.495422	-66.359360	1.764416E-10	1.313789E-11	9.894787E-11	1.648128E-12	1.000000E-9	1.000000E-9	1.000000E-9	1.000000E-10
45.996759	-66.168312	1.762613E-10	1.313967E-11	9.885171E-11	1.663459E-12	1.000000E-9	1.000000E-9	1.000000E-9	1.000000E-10
46.503454	-65.957275	1.761286E-10	1.316063E-11	9.870536E-11	1.640185E-12	1.000000E-9	1.000000E-9	1.000000E-9	1.000000E-10
46.998135	-65.761002	1.760134E-10	1.337927E-11	9.870444E-11	1.645439E-12	1.000000E-9	1.000000E-9	1.000000E-9	1.000000E-10
47.499796	-65.537125	1.758226E-10	1.347253E-11	9.870944E-11	1.663660E-12	1.000000E-9	1.000000E-9	1.000000E-9	1.000000E-10
48.001460	-65.366882	1.758555E-10	1.362372E-11	9.893472E-11	1.600702E-12	1.000000E-9	1.000000E-9	1.000000E-9	1.000000E-10
48.496740	-65.123398	1.767483E-10	1.378614E-11	9.901039E-11	1.542268E-12	1.000000E-9	1.000000E-9	1.000000E-9	1.000000E-10
48.999411	-64.959297	1.762259E-10	1.386699E-11	9.919803E-11	1.620031E-12	1.000000E-9	1.000000E-9	1.000000E-9	1.000000E-10
49.500134	-64.750343	1.752840E-10	1.363996E-11	9.920131E-11	1.639458E-12	1.000000E-9	1.000000E-9	1.000000E-9	1.000000E-10
49.995867	-64.576683	1.752871E-10	1.377402E-11	9.920269E-11	1.639338E-12	1.000000E-9	1.000000E-9	1.000000E-9	1.000000E-10
50.499522	-64.339127	1.752859E-10	1.435502E-11	9.863688E-11	1.647712E-12	1.000000E-9	1.000000E-9	1.000000E-9	1.000000E-10
51.000197	-64.093903	1.757339E-10	1.447356E-11	9.850357E-11	1.663548E-12	1.000000E-9	1.000000E-9	1.000000E-9	1.000000E-10
51.497917	-63.888367	1.757282E-10	1.459345E-11	9.919627E-11	1.648714E-12	1.000000E-9	1.000000E-9	1.000000E-9	1.000000E-10
51.999579	-63.660561	1.755320E-10	1.459452E-11	9.927157E-11	1.639355E-12	1.000000E-9	1.000000E-9	1.000000E-9	1.000000E-10
52.500248	-63.493275	1.754203E-10	1.461462E-11	9.943620E-11	1.661427E-12	1.000000E-9	1.000000E-9	1.000000E-9	1.000000E-10
53.000908	-63.256439	1.752830E-10	1.500923E-11	9.899955E-11	1.656236E-12	1.000000E-9	1.000000E-9	1.000000E-9	1.000000E-10
53.498583	-63.057755	1.751073E-10	1.501032E-11	9.870816E-11	1.615549E-12	1.000000E-9	1.000000E-9	1.000000E-9	1.000000E-10
53.999248	-62.819637	1.750425E-10	1.500892E-11	9.870913E-11	1.626114E-12	1.000000E-9	1.000000E-9	1.000000E-9	1.000000E-10
54.500909	-62.640991	1.762566E-10	1.528648E-11	9.874361E-11	1.639586E-12	1.000000E-9	1.000000E-9	1.000000E-9	1.000000E-10
54.999578	-62.408443	1.761905E-10	1.549763E-11	9.895266E-11	1.656855E-12	1.000000E-9	1.000000E-9	1.000000E-9	1.000000E-10
55.498249	-62.169575	1.760098E-10	1.570681E-11	9.895587E-11	1.663778E-12	1.000000E-9	1.000000E-9	1.000000E-9	1.000000E-10
55.999909	-61.885281	1.752180E-10	1.574276E-11	9.895300E-11	1.663623E-12	1.000000E-9	1.000000E-9	1.000000E-9	1.000000E-10
56.500859	-61.618156	1.745557E-10	1.573980E-11	9.894945E-11	1.639420E-12	1.000000E-9	1.000000E-9	1.000000E-9	1.000000E-10
56.996534	-61.395409	1.747514E-10	1.592929E-11	9.894804E-11	1.566855E-12	1.000000E-9	1.000000E-9	1.000000E-9	1.000000E-10
57.500192	-61.143559	1.749614E-10	1.622829E-11	9.894886E-11	1.603924E-12	1.000000E-9	1.000000E-9	1.000000E-9	1.000000E-10
58.003382	-60.943863	1.765069E-10	1.638825E-11	9.895161E-11	1.640048E-12	1.000000E-9	1.000000E-9	1.000000E-9	1.000000E-10
58.499109	-60.704472	1.765049E-10	1.647257E-11	9.895226E-11	1.659610E-12	1.000000E-9	1.000000E-9	1.000000E-9	1.000000E-10
58.998361	-60.507057	1.765092E-10	1.647249E-11	9.907478E-11	1.661987E-12	1.000000E-9	1.000000E-9	1.000000E-9	1.000000E-10
59.497491	-60.253426	1.763492E-10	1.657196E-11	9.919580E-11	1.639791E-12	1.000000E-9	1.000000E-9	1.000000E-9	1.000000E-10
59.995664	-60.033905	1.762621E-10	1.695807E-11	9.919577E-11	1.657080E-12	1.000000E-9	1.000000E-9	1.000000E-9	1.000000E-10
60.500721	-59.739517	1.764869E-10	1.719537E-11	9.920519E-11	1.688207E-12	1.000000E-9	1.000000E-9	1.000000E-9	1.000000E-10
60.999787	-59.454964	1.765979E-10	1.744383E-11	9.944247E-11	1.657833E-12	1.000000E-9	1.000000E-9	1.000000E-9	1.000000E-10
61.502679	-59.253376	1.769974E-10	1.763262E-11	9.928578E-11	1.638950E-12	1.000000E-9	1.000000E-9	1.000000E-9	1.000000E-10
61.999338	-58.992279	1.769965E-10	1.769713E-11	9.895186E-11	1.595779E-12	1.000000E-9	1.000000E-9	1.000000E-9	1.000000E-10
62.498228	-58.782650	1.769995E-10	1.793014E-11	9.924999E-11	1.594859E-12	1.000000E-9	1.000000E-9	1.000000E-9	1.000000E-10
62.998710	-58.513245	1.760964E-10	1.807656E-11	9.943977E-11	1.615279E-12	1.000000E-9	1.000000E-9	1.000000E-9	1.000000E-10
63.503602	-58.289970	1.757934E-10	1.841607E-11	9.923011E-11	1.636960E-12	1.000000E-9	1.000000E-9	1.000000E-9	1.000000E-10
63.997525	-58.013817	1.765074E-10	1.841792E-11	9.919891E-11	1.663824E-12	1.000000E-9	1.000000E-9	1.000000E-9	1.000000E-10
64.498194	-57.811916	1.763638E-10	1.841817E-11	9.920112E-11	1.629612E-12	1.000000E-9	1.000000E-9	1.000000E-9	1.000000E-10
64.996355	-57.542522	1.760172E-10	1.883454E-11	9.930219E-11	1.615336E-12	1.000000E-9	1.000000E-9	1.000000E-9	1.000000E-10
65.498025	-57.319180	1.762907E-10	1.890392E-11	9.943925E-11	1.736625E-12	1.000000E-9	1.000000E-9	1.000000E-9	1.000000E-10
65.998795	-57.040485	1.765046E-10	1.890381E-11	9.943616E-11	1.737009E-12	1.000000E-9	1.000000E-9	1.000000E-9	1.000000E-10
66.500460	-56.762360	1.769125E-10	1.909681E-11	9.944293E-11	1.737031E-12	1.000000E-9	1.000000E-9	1.000000E-9	1.000000E-10
67.001182	-56.510479	1.769911E-10	1.939028E-11	9.897480E-11	1.736967E-12	1.000000E-9	1.000000E-9	1.000000E-9	1.000000E-10
67.510822	-56.216843	1.769920E-10	1.955089E-11	9.883481E-11	1.737129E-12	1.000000E-9	1.000000E-9	1.000000E-9	1.000000E-10
67.996992	-55.990913	1.768128E-10	1.963210E-11	9.846069E-11	1.658105E-12	1.000000E-9	1.000000E-9	1.000000E-9	1.000000E-10
68.499218	-55.700546	1.765037E-10	1.985886E-11	9.895834E-11	1.639686E-12	1.000000E-9	1.000000E-9	1.000000E-9	1.000000E-10
68.998137	-55.480568	1.766651E-10	2.003772E-11	9.943885E-11	1.639701E-12	1.000000E-9	1.000000E-9	1.000000E-9	1.000000E-10
69.499793	-55.162807	1.767487E-10	2.060660E-11	9.924658E-11	1.648284E-12	1.000000E-9	1.000000E-9	1.000000E-9	1.000000E-10
69.996628	-54.945480	1.765240E-10	2.097112E-11	9.921314E-11	1.663689E-12	1.000000E-9	1.000000E-9	1.000000E-9	1.000000E-10
70.500776	-54.642086	1.766988E-10	2.134618E-11	9.943422E-11	1.647801E-12	1.000000E-9	1.000000E-9	1.000000E-9	1.000000E-10
71.004590	-54.386909	1.774818E-10	2.078141E-11	9.935504E-11	1.638689E-12	1.000000E-9	1.000000E-9	1.000000E-9	1.000000E-10
71.499662	-54.078434	1.771324E-10	2.065141E-11	9.919528E-11	1.705115E-12	1.000000E-9	1.000000E-9	1.000000E-9	1.000000E-10
72.003020	-53.781570	1.767507E-10	2.158853E-11	9.889279E-11	1.716730E-12	1.000000E-9	1.000000E-9	1.000000E-9	1.000000E-10
72.495762	-53.533146	1.769330E-10	2.166059E-11	9.870195E-11	1.736759E-12	1.000000E-9	1.000000E-9	1.000000E-9	1.000000E-10
72.997106	-53.203316	1.769941E-10	2.182936E-11	9.912437E-11	1.681012E-12	1.000000E-9	1.000000E-9	1.000000E-9	1.000000E-10
73.500810	-52.979305	1.769951E-10	2.211146E-11	9.915406E-11	1.615024E-12	1.000000E-9	1.000000E-9	1.000000E-9	1.000000E-10
73.998636	-52.690430	1.772850E-10	2.231694E-11	9.894226E-11	1.650591E-12	1.000000E-9	1.000000E-9	1.000000E-9	1.000000E-10
74.496310	-52.424740	1.779693E-10	2.274156E-11	9.915236E-11	1.663664E-12	1.000000E-9	1.000000E-9	1.000000E-9	1.000000E-10
74.995502	-52.108459	1.779704E-10	2.281288E-11	9.943374E-11	1.663667E-12	1.000000E-9	1.000000E-9	1.000000E-9	1.000000E-10
75.497888	-51.894375	1.779695E-10	2.280938E-11	9.943177E-11	1.690590E-12	1.000000E-9	1.000000E-9	1.000000E-9	1.000000E-10
75.995680	-51.582363	1.779723E-10	2.301248E-11	9.943584E-11	1.761687E-12	1.000000E-9	1.000000E-9	1.000000E-9	1.000000E-10
76.499878	-51.343071	1.778311E-10	2.329426E-11	9.895791E-11	1.707836E-12	1.000000E-9	1.000000E-9	1.000000E-9	1.000000E-10
76.997655	-51.016945	1.767512E-10	2.346395E-11	9.913341E-11	1.663595E-12	1.000000E-9	1.000000E-9	1.000000E-9	1.000000E-10
77.497814	-50.723942	1.772332E-10	2.354185E-11	9.967830E-11	1.683144E-12	1.000000E-9	1.000000E-9	1.000000E-9	1.000000E-10
77.995212	-50.469875	1.779726E-10	2.400218E-11	9.929571E-11	1.692503E-12	1.000000E-9	1.000000E-9	1.000000E-9	1.000000E-10
78.495811	-50.176865	1.779729E-10	2.408645E-11	9.895008E-11	1.736618E-12	1.000000E-9	1.000000E-9	1.000000E-9	1.000000E-10
78.997916	-49.922321	1.779735E-10	2.427048E-11	9.894724E-11	1.745607E-12	1.000000E-9	1.000000E-9	1.000000E-9	1.000000E-10
79.496490	-49.607994	1.779706E-10	2.439287E-11	9.896603E-11	1.760664E-12	1.000000E-9	1.000000E-9	1.000000E-9	1.000000E-10
79.996681	-49.335167	1.779135E-10	2.451584E-11	9.919327E-11	1.681604E-12	1.000000E-9	1.000000E-9	1.000000E-9	1.000000E-10
80.511423	-49.006580	1.777236E-10	2.471021E-11	9.928269E-11	1.638649E-12	1.000000E-9	1.000000E-9	1.000000E-9	1.000000E-10
81.004319	-48.765903	1.780854E-10	2.478878E-11	9.943887E-11	1.638997E-12	1.000000E-9	1.000000E-9	1.000000E-9	1.000000E-10
81.497362	-48.427704	1.784529E-10	2.524521E-11	9.898995E-11	1.647610E-12	1.000000E-9	1.000000E-9	1.000000E-9	1.000000E-10
81.999020	-48.078995	1.777280E-10	2.517049E-11	9.870503E-11	1.687819E-12	1.000000E-9	1.000000E-9	1.000000E-9	1.000000E-10
82.499820	-47.838680	1.774986E-10	2.500141E-11	9.977066E-11	1.698858E-12	1.000000E-9	1.000000E-9	1.000000E-9	1.000000E-10
82.997464	-47.524006	1.782107E-10	2.543766E-11	9.984719E-11	1.712528E-12	1.000000E-9	1.000000E-9	1.000000E-9	1.000000E-10
83.499468	-47.268730	1.782126E-10	2.573456E-11	9.943474E-11	1.623499E-12	1.000000E-9	1.000000E-9	1.000000E-9	1.000000E-10
83.997239	-46.927372	1.782119E-10	2.615179E-11	9.933136E-11	1.590667E-12	1.000000E-9	1.000000E-9	1.000000E-9	1.000000E-10
84.496397	-46.655441	1.779381E-10	2.621083E-11	9.919302E-11	1.590728E-12	1.000000E-9	1.000000E-9	1.000000E-9	1.000000E-10
84.994806	-46.343842	1.777245E-10	2.621219E-11	9.936684E-11	1.631358E-12	1.000000E-9	1.000000E-9	1.000000E-9	1.000000E-10
85.497719	-46.075226	1.773132E-10	2.611360E-11	9.943608E-11	1.736850E-12	1.000000E-9	1.000000E-9	1.000000E-9	1.000000E-10
85.998674	-45.716751	1.772318E-10	2.596939E-11	9.872726E-11	1.683726E-12	1.000000E-9	1.000000E-9	1.000000E-9	1.000000E-10
86.499363	-45.438263	1.772349E-10	2.630114E-11	9.889363E-11	1.639372E-12	1.000000E-9	1.000000E-9	1.000000E-9	1.000000E-10
86.996061	-45.121662	1.776133E-10	2.645472E-11	9.943963E-11	1.698744E-12	1.000000E-9	1.000000E-9	1.000000E-9	1.000000E-10
87.497001	-44.798073	1.782122E-10	2.668589E-11	9.931392E-11	1.710315E-12	1.000000E-9	1.000000E-9	1.000000E-9	1.000000E-10
87.997671	-44.507698	1.783708E-10	2.685703E-11	9.918928E-11	1.688655E-12	1.000000E-9	1.000000E-9	1.000000E-9	1.000000E-10
88.503500	-44.189072	1.784552E-10	2.743173E-11	9.880544E-11	1.670944E-12	1.000000E-9	1.000000E-9	1.000000E-9	1.000000E-10
88.997237	-43.889626	1.782336E-10	2.731620E-11	9.876531E-11	1.639500E-12	1.000000E-9	1.000000E-9	1.000000E-9	1.000000E-10
89.499897	-43.562321	1.781642E-10	2.719186E-11	9.968281E-11	1.639932E-12	1.000000E-9	1.000000E-9	1.000000E-9	1.000000E-10
89.996572	-43.287479	1.779713E-10	2.737678E-11	9.943998E-11	1.639456E-12	1.000000E-9	1.000000E-9	1.000000E-9	1.000000E-10
90.501224	-42.947628	1.780851E-10	2.743274E-11	9.894791E-11	1.683472E-12	1.000000E-9	1.000000E-9	1.000000E-9	1.000000E-10
90.998897	-42.691288	1.782123E-10	2.743283E-11	9.879954E-11	1.696354E-12	1.000000E-9	1.000000E-9	1.000000E-9	1.000000E-10
91.501557	-42.346371	1.782146E-10	2.759389E-11	9.870853E-11	1.736889E-12	1.000000E-9	1.000000E-9	1.000000E-9	1.000000E-10
91.997240	-42.056950	1.782003E-10	2.792021E-11	9.870654E-11	1.703357E-12	1.000000E-9	1.000000E-9	1.000000E-9	1.000000E-10
92.498484	-41.742977	1.772400E-10	2.777591E-11	9.882454E-11	1.663736E-12	1.000000E-9	1.000000E-9	1.000000E-9	1.000000E-10
93.002212	-41.402458	1.774565E-10	2.767632E-11	9.943643E-11	1.735577E-12	1.000000E-9	1.000000E-9	1.000000E-9	1.000000E-10
93.497014	-41.123650	1.779660E-10	2.810384E-11	9.899971E-11	1.761754E-12	1.000000E-9	1.000000E-9	1.000000E-9	1.000000E-10
93.995537	-40.780918	1.781069E-10	2.816271E-11	9.846722E-11	1.761841E-12	1.000000E-9	1.000000E-9	1.000000E-9	1.000000E-10
94.497201	-40.490711	1.782102E-10	2.816420E-11	9.915710E-11	1.734335E-12	1.000000E-9	1.000000E-9	1.000000E-9	1.000000E-10
94.997435	-40.113865	1.773794E-10	2.816141E-11	9.943410E-11	1.664563E-12	1.000000E-9	1.000000E-9	1.000000E-9	1.000000E-10
95.496288	-39.813381	1.774319E-10	2.816258E-11	9.943392E-11	1.651042E-12	1.000000E-9	1.000000E-9	1.000000E-9	1.000000E-10
95.996518	-39.467209	1.786945E-10	2.833753E-11	9.956842E-11	1.640403E-12	1.000000E-9	1.000000E-9	1.000000E-9	1.000000E-10
96.498204	-39.179466	1.784061E-10	2.841191E-11	9.992339E-11	1.741973E-12	1.000000E-9	1.000000E-9	1.000000E-9	1.000000E-10
96.994710	-38.812981	1.779676E-10	2.841435E-11	9.967015E-11	1.749508E-12	1.000000E-9	1.000000E-9	1.000000E-9	1.000000E-10
97.497380	-38.522724	1.781272E-10	2.847033E-11	9.944584E-11	1.640525E-12	1.000000E-9	1.000000E-9	1.000000E-9	1.000000E-10
98.003136	-38.174564	1.782068E-10	2.865957E-11	9.944577E-11	1.678323E-12	1.000000E-9	1.000000E-9	1.000000E-9	1.000000E-10
98.498935	-37.790920	1.779806E-10	2.865898E-11	9.944279E-11	1.737737E-12	1.000000E-9	1.000000E-9	1.000000E-9	1.000000E-10
98.995511	-37.480888	1.779082E-10	2.865971E-11	9.944015E-11	1.689702E-12	1.000000E-9	1.000000E-9	1.000000E-9	1.000000E-10
99.497204	-37.124306	1.777244E-10	2.885827E-11	9.953197E-11	1.664442E-12	1.000000E-9	1.000000E-9	1.000000E-9	1.000000E-10
99.996624	-36.851200	1.780900E-10	2.890269E-11	9.968244E-11	1.732999E-12	1.000000E-9	1.000000E-9	1.000000E-9	1.000000E-10
100.498055	-36.483360	1.784541E-10	2.890301E-11	9.920777E-11	1.732214E-12	1.000000E-9	1.000000E-9	1.000000E-9	1.000000E-10
100.996723	-36.187286	1.782620E-10	2.890480E-11	9.895139E-11	1.713233E-12	1.000000E-9	1.000000E-9	1.000000E-9	1.000000E-10
101.501376	-35.821270	1.782447E-10	2.890383E-11	9.917315E-11	1.736427E-12	1.000000E-9	1.000000E-9	1.000000E-9	1.000000E-10
101.995739	-35.512230	1.789414E-10	2.919529E-11	9.923220E-11	1.762031E-12	1.000000E-9	1.000000E-9	1.000000E-9	1.000000E-10
102.499313	-35.160107	1.786294E-10	2.938669E-11	9.943463E-11	1.706188E-12	1.000000E-9	1.000000E-9	1.000000E-9	1.000000E-10
102.999969	-34.861031	1.779675E-10	2.917063E-11	9.921283E-11	1.688531E-12	1.000000E-9	1.000000E-9	1.000000E-9	1.000000E-10
103.495421	-34.488880	1.784068E-10	2.918586E-11	9.894874E-11	1.688303E-12	1.000000E-9	1.000000E-9	1.000000E-9	1.000000E-10
103.997662	-34.129120	1.786959E-10	2.938961E-11	9.931417E-11	1.711032E-12	1.000000E-9	1.000000E-9	1.000000E-9	1.000000E-10
104.505093	-33.820347	1.789061E-10	2.928242E-11	9.944116E-11	1.761815E-12	1.000000E-9	1.000000E-9	1.000000E-9	1.000000E-10
104.998047	-33.473457	1.788289E-10	2.914238E-11	1.001708E-10	1.775823E-12	1.000000E-9	1.000000E-9	1.000000E-9	1.000000E-10
105.496704	-33.181572	1.782104E-10	2.914736E-11	1.000323E-10	1.786648E-12	1.000000E-9	1.000000E-9	1.000000E-9	1.000000E-10
105.996336	-32.806435	1.779092E-10	2.914761E-11	9.967973E-11	1.765618E-12	1.000000E-9	1.000000E-9	1.000000E-9	1.000000E-10
106.499085	-32.495876	1.774841E-10	2.914716E-11	9.940299E-11	1.753104E-12	1.000000E-9	1.000000E-9	1.000000E-9	1.000000E-10
106.996796	-32.119667	1.786484E-10	2.927040E-11	9.919192E-11	1.688991E-12	1.000000E-9	1.000000E-9	1.000000E-9	1.000000E-10
107.500455	-31.831476	1.791840E-10	2.963083E-11	9.979500E-11	1.735983E-12	1.000000E-9	1.000000E-9	1.000000E-9	1.000000E-10
107.996131	-31.417078	1.791856E-10	2.950443E-11	9.997129E-11	1.811197E-12	1.000000E-9	1.000000E-9	1.000000E-9	1.000000E-10
108.498787	-31.121540	1.790091E-10	2.939332E-11	1.004075E-10	1.744006E-12	1.000000E-9	1.000000E-9	1.000000E-9	1.000000E-10
108.997460	-30.732038	1.784506E-10	2.938863E-11	1.001441E-10	1.713007E-12	1.000000E-9	1.000000E-9	1.000000E-9	1.000000E-10
109.501123	-30.358538	1.785732E-10	2.940617E-11	9.967882E-11	1.667133E-12	1.000000E-9	1.000000E-9	1.000000E-9	1.000000E-10
109.995817	-30.058147	1.786938E-10	2.963118E-11	9.953025E-11	1.669226E-12	1.000000E-9	1.000000E-9	1.000000E-9	1.000000E-10
110.497476	-29.693985	1.783233E-10	2.954517E-11	9.943995E-11	1.688470E-12	1.000000E-9	1.000000E-9	1.000000E-9	1.000000E-10
110.998138	-29.377935	1.782838E-10	2.938559E-11	9.944121E-11	1.688302E-12	1.000000E-9	1.000000E-9	1.000000E-9	1.000000E-10
111.497805	-28.974743	1.796692E-10	2.953798E-11	9.954082E-11	1.687811E-12	1.000000E-9	1.000000E-9	1.000000E-9	1.000000E-10
111.997481	-28.681658	1.794238E-10	2.962871E-11	9.992514E-11	1.707145E-12	1.000000E-9	1.000000E-9	1.000000E-9	1.000000E-10
112.500134	-28.296606	1.789408E-10	2.941296E-11	9.980891E-11	1.711547E-12	1.000000E-9	1.000000E-9	1.000000E-9	1.000000E-10
112.996836	-27.992514	1.785026E-10	2.938918E-11	9.968482E-11	1.664104E-12	1.000000E-9	1.000000E-9	1.000000E-9	1.000000E-10
113.501469	-27.579679	1.782124E-10	2.938733E-11	9.986315E-11	1.671720E-12	1.000000E-9	1.000000E-9	1.000000E-9	1.000000E-10
113.997330	-27.278086	1.788601E-10	2.938841E-11	9.992028E-11	1.688304E-12	1.000000E-9	1.000000E-9	1.000000E-9	1.000000E-10
114.498994	-26.890781	1.789814E-10	2.939025E-11	9.944211E-11	1.703168E-12	1.000000E-9	1.000000E-9	1.000000E-9	1.000000E-10
114.996410	-26.491453	1.791814E-10	2.974028E-11	9.936695E-11	1.713532E-12	1.000000E-9	1.000000E-9	1.000000E-9	1.000000E-10
115.498303	-26.170912	1.791843E-10	2.987193E-11	9.919507E-11	1.712701E-12	1.000000E-9	1.000000E-9	1.000000E-9	1.000000E-10
115.996511	-25.794737	1.791859E-10	2.987146E-11	9.947002E-11	1.706181E-12	1.000000E-9	1.000000E-9	1.000000E-9	1.000000E-10
116.494685	-25.460396	1.793539E-10	2.986878E-11	9.968252E-11	1.663848E-12	1.000000E-9	1.000000E-9	1.000000E-9	1.000000E-10
116.998497	-25.081980	1.794273E-10	2.986728E-11	9.927251E-11	1.674037E-12	1.000000E-9	1.000000E-9	1.000000E-9	1.000000E-10
117.501118	-24.760225	1.784938E-10	2.987196E-11	9.919755E-11	1.687977E-12	1.000000E-9	1.000000E-9	1.000000E-9	1.000000E-10
117.998242	-24.371820	1.783312E-10	2.987224E-11	9.919731E-11	1.671254E-12	1.000000E-9	1.000000E-9	1.000000E-9	1.000000E-10
118.499902	-24.051941	1.779684E-10	3.007577E-11	9.948555E-11	1.663983E-12	1.000000E-9	1.000000E-9	1.000000E-9	1.000000E-10
118.998572	-23.644705	1.778372E-10	3.006560E-11	9.992586E-11	1.780808E-12	1.000000E-9	1.000000E-9	1.000000E-9	1.000000E-10
119.500145	-23.232956	1.777212E-10	2.962953E-11	9.976179E-11	1.757987E-12	1.000000E-9	1.000000E-9	1.000000E-9	1.000000E-10
119.995825	-22.897949	1.781120E-10	2.971501E-11	9.967951E-11	1.664306E-12	1.000000E-9	1.000000E-9	1.000000E-9	1.000000E-10
120.501308	-22.511026	1.782508E-10	2.987027E-11	1.001355E-10	1.701955E-12	1.000000E-9	1.000000E-9	1.000000E-9	1.000000E-10
120.997059	-22.193195	1.787034E-10	3.002227E-11	1.001194E-10	1.737622E-12	1.000000E-9	1.000000E-9	1.000000E-9	1.000000E-10
121.500438	-21.801855	1.786098E-10	3.011015E-11	9.992575E-11	1.756369E-12	1.000000E-9	1.000000E-9	1.000000E-9	1.000000E-10
121.998112	-21.456329	1.784537E-10	2.944517E-11	1.001626E-10	1.758765E-12	1.000000E-9	1.000000E-9	1.000000E-9	1.000000E-10
122.501392	-21.034218	1.790571E-10	2.952961E-11	1.004076E-10	1.712701E-12	1.000000E-9	1.000000E-9	1.000000E-9	1.000000E-10
122.997071	-20.734564	1.794293E-10	3.011185E-11	1.005939E-10	1.696866E-12	1.000000E-9	1.000000E-9	1.000000E-9	1.000000E-10
123.496737	-20.329025	1.789921E-10	2.999722E-11	1.006353E-10	1.664255E-12	1.000000E-9	1.000000E-9	1.000000E-9	1.000000E-10
123.998400	-20.018452	1.791086E-10	2.986984E-11	1.001677E-10	1.679387E-12	1.000000E-9	1.000000E-9	1.000000E-9	1.000000E-10
124.499765	-19.617939	1.799138E-10	2.986900E-11	1.001668E-10	1.688765E-12	1.000000E-9	1.000000E-9	1.000000E-9	1.000000E-10
124.995445	-19.209976	1.795864E-10	2.987335E-11	1.001644E-10	1.666825E-12	1.000000E-9	1.000000E-9	1.000000E-9	1.000000E-10
125.499897	-18.875566	1.791812E-10	3.035242E-11	1.000246E-10	1.668200E-12	1.000000E-9	1.000000E-9	1.000000E-9	1.000000E-10
125.995997	-18.494118	1.799018E-10	3.028091E-11	9.992532E-11	1.688294E-12	1.000000E-9	1.000000E-9	1.000000E-9	1.000000E-10
126.499423	-18.183880	1.801412E-10	3.010715E-11	9.992409E-11	1.731643E-12	1.000000E-9	1.000000E-9	1.000000E-9	1.000000E-10
126.996094	-17.759745	1.789388E-10	3.010841E-11	9.991924E-11	1.786208E-12	1.000000E-9	1.000000E-9	1.000000E-9	1.000000E-10
127.499523	-17.448339	1.790093E-10	3.010796E-11	9.992257E-11	1.750917E-12	1.000000E-9	1.000000E-9	1.000000E-9	1.000000E-10
127.998886	-17.068499	1.791845E-10	2.990378E-11	1.002289E-10	1.737270E-12	1.000000E-9	1.000000E-9	1.000000E-9	1.000000E-10
128.496562	-16.747665	1.793170E-10	2.986858E-11	1.006557E-10	1.713422E-12	1.000000E-9	1.000000E-9	1.000000E-9	1.000000E-10
128.997223	-16.324974	1.794311E-10	2.986974E-11	1.001638E-10	1.707170E-12	1.000000E-9	1.000000E-9	1.000000E-9	1.000000E-10
129.496890	-16.008398	1.792344E-10	2.986667E-11	9.992458E-11	1.688594E-12	1.000000E-9	1.000000E-9	1.000000E-9	1.000000E-10
129.998568	-16.008398	1.792049E-10	2.986460E-11	9.969010E-11	1.688521E-12	1.000000E-9	1.000000E-9	1.000000E-9	1.000000E-10
130.507187	-15.566795	1.794270E-10	2.970476E-11	9.979297E-11	1.688636E-12	1.000000E-9	1.000000E-9	1.000000E-9	1.000000E-10
130.997328	-14.868712	1.797854E-10	2.962519E-11	1.001689E-10	1.747071E-12	1.000000E-9	1.000000E-9	1.000000E-9	1.000000E-10
131.504170	-14.440706	1.804041E-10	3.031061E-11	1.001709E-10	1.754597E-12	1.000000E-9	1.000000E-9	1.000000E-9	1.000000E-10
131.995933	-14.102385	1.797660E-10	3.029496E-11	1.001722E-10	1.664102E-12	1.000000E-9	1.000000E-9	1.000000E-9	1.000000E-10
132.498412	-13.703691	1.794284E-10	3.010746E-11	1.001714E-10	1.688836E-12	1.000000E-9	1.000000E-9	1.000000E-9	1.000000E-10
132.999314	-13.361834	1.792082E-10	3.010442E-11	1.001678E-10	1.736798E-12	1.000000E-9	1.000000E-9	1.000000E-9	1.000000E-10
133.497981	-12.966411	1.792293E-10	3.010762E-11	1.001662E-10	1.736840E-12	1.000000E-9	1.000000E-9	1.000000E-9	1.000000E-10
133.996652	-12.653480	1.794280E-10	3.041660E-11	1.004800E-10	1.736878E-12	1.000000E-9	1.000000E-9	1.000000E-9	1.000000E-10
134.501510	-12.234452	1.795376E-10	3.051459E-11	1.011425E-10	1.758792E-12	1.000000E-9	1.000000E-9	1.000000E-9	1.000000E-10
134.996806	-11.894947	1.796713E-10	3.035141E-11	1.005698E-10	1.754006E-12	1.000000E-9	1.000000E-9	1.000000E-9	1.000000E-10
135.510446	-11.484245	1.794946E-10	3.039983E-11	1.001653E-10	1.712562E-12	1.000000E-9	1.000000E-9	1.000000E-9	1.000000E-10
136.001826	-11.066794	1.794317E-10	3.051365E-11	1.003762E-10	1.712859E-12	1.000000E-9	1.000000E-9	1.000000E-9	1.000000E-10
136.498971	-10.747211	1.799169E-10	3.041756E-11	1.004493E-10	1.712447E-12	1.000000E-9	1.000000E-9	1.000000E-9	1.000000E-10
137.001850	-10.328704	1.797912E-10	3.034577E-11	1.006560E-10	1.695823E-12	1.000000E-9	1.000000E-9	1.000000E-9	1.000000E-10
137.498180	-9.995633	1.794295E-10	3.069173E-11	1.006545E-10	1.688418E-12	1.000000E-9	1.000000E-9	1.000000E-9	1.000000E-10
137.995231	-9.583526	1.798276E-10	3.072668E-11	1.006582E-10	1.665007E-12	1.000000E-9	1.000000E-9	1.000000E-9	1.000000E-10
138.500776	-9.251870	1.801594E-10	3.051429E-11	1.003201E-10	1.657850E-12	1.000000E-9	1.000000E-9	1.000000E-9	1.000000E-10
139.002667	-8.843794	1.801588E-10	3.051474E-11	1.001655E-10	1.639738E-12	1.000000E-9	1.000000E-9	1.000000E-9	1.000000E-10
139.504843	-8.514524	1.801125E-10	3.051544E-11	1.008720E-10	1.691546E-12	1.000000E-9	1.000000E-9	1.000000E-9	1.000000E-10
139.997114	-8.116261	1.796699E-10	3.067847E-11	1.008423E-10	1.737467E-12	1.000000E-9	1.000000E-9	1.000000E-9	1.000000E-10
140.503020	-7.674793	1.796754E-10	3.075976E-11	1.006559E-10	1.659017E-12	1.000000E-9	1.000000E-9	1.000000E-9	1.000000E-10
141.004305	-7.343402	1.796755E-10	3.075898E-11	1.009133E-10	1.647368E-12	1.000000E-9	1.000000E-9	1.000000E-9	1.000000E-10
141.499609	-6.912792	1.798303E-10	3.081196E-11	1.011354E-10	1.761515E-12	1.000000E-9	1.000000E-9	1.000000E-9	1.000000E-10
141.995568	-6.591054	1.799190E-10	3.100488E-11	1.007639E-10	1.736615E-12	1.000000E-9	1.000000E-9	1.000000E-9	1.000000E-10
142.497896	-6.591054	1.803580E-10	3.099896E-11	1.006720E-10	1.688263E-12	1.000000E-9	1.000000E-9	1.000000E-9	1.000000E-10
142.996195	-5.852677	1.804949E-10	3.099942E-11	1.008986E-10	1.703505E-12	1.000000E-9	1.000000E-9	1.000000E-9	1.000000E-10
143.511600	-5.441453	1.808916E-10	3.099651E-11	1.009804E-10	1.712475E-12	1.000000E-9	1.000000E-9	1.000000E-9	1.000000E-10
144.006567	-5.098783	1.806640E-10	3.101222E-11	1.011469E-10	1.822794E-12	1.000000E-9	1.000000E-9	1.000000E-9	1.000000E-10
144.497467	-4.672302	1.804033E-10	3.148313E-11	1.006890E-10	1.821113E-12	1.000000E-9	1.000000E-9	1.000000E-9	1.000000E-10
145.005217	-4.354232	1.800341E-10	3.139883E-11	1.004167E-10	1.761638E-12	1.000000E-9	1.000000E-9	1.000000E-9	1.000000E-10
145.501418	-3.946741	1.799320E-10	3.124126E-11	1.008533E-10	1.795417E-12	1.000000E-9	1.000000E-9	1.000000E-9	1.000000E-10
145.996084	-3.513604	1.804014E-10	3.138455E-11	1.009024E-10	1.834679E-12	1.000000E-9	1.000000E-9	1.000000E-9	1.000000E-10
146.496506	-3.183324	1.804026E-10	3.148343E-11	1.009035E-10	1.762291E-12	1.000000E-9	1.000000E-9	1.000000E-9	1.000000E-10
146.996271	-2.781966	1.804048E-10	3.190550E-11	1.011137E-10	1.736478E-12	1.000000E-9	1.000000E-9	1.000000E-9	1.000000E-10
147.496078	-2.425611	1.804042E-10	3.197058E-11	1.013905E-10	1.711951E-12	1.000000E-9	1.000000E-9	1.000000E-9	1.000000E-10
147.996693	-1.973921	1.804069E-10	3.197118E-11	1.010431E-10	1.732506E-12	1.000000E-9	1.000000E-9	1.000000E-9	1.000000E-10
148.497964	-1.643232	1.799816E-10	3.197337E-11	1.009091E-10	1.785521E-12	1.000000E-9	1.000000E-9	1.000000E-9	1.000000E-10
148.995637	-1.235879	1.798867E-10	3.197508E-11	1.011466E-10	1.730294E-12	1.000000E-9	1.000000E-9	1.000000E-9	1.000000E-10
149.496651	-0.920343	1.796722E-10	3.197530E-11	1.012860E-10	1.688074E-12	1.000000E-9	1.000000E-9	1.000000E-9	1.000000E-10
150.008661	-0.506852	1.797702E-10	3.197737E-11	1.016359E-10	1.708948E-12	1.000000E-9	1.000000E-9	1.000000E-9	1.000000E-10
150.501396	-0.162816	1.799175E-10	3.221467E-11	1.010981E-10	1.708010E-12	1.000000E-9	1.000000E-9	1.000000E-9	1.000000E-10
150.995817	0.251594	1.800815E-10	3.215886E-11	1.006594E-10	1.663975E-12	1.000000E-9	1.000000E-9	1.000000E-9	1.000000E-10
151.503332	0.562514	1.801621E-10	3.197119E-11	1.010593E-10	1.692158E-12	1.000000E-9	1.000000E-9	1.000000E-9	1.000000E-10
151.997077	0.979738	1.811010E-10	3.235794E-11	1.011696E-10	1.736972E-12	1.000000E-9	1.000000E-9	1.000000E-9	1.000000E-10
152.500387	0.979738	1.809207E-10	3.270010E-11	1.013936E-10	1.753032E-12	1.000000E-9	1.000000E-9	1.000000E-9	1.000000E-10
152.995544	1.719299	1.801628E-10	3.250736E-11	1.012066E-10	1.761165E-12	1.000000E-9	1.000000E-9	1.000000E-9	1.000000E-10
153.497073	2.143962	1.805334E-10	3.249633E-11	1.009032E-10	1.691763E-12	1.000000E-9	1.000000E-9	1.000000E-9	1.000000E-10
153.996277	2.497609	1.808997E-10	3.294763E-11	1.012153E-10	1.687867E-12	1.000000E-9	1.000000E-9	1.000000E-9	1.000000E-10
154.496983	2.890776	1.810900E-10	3.303278E-11	1.013896E-10	1.687570E-12	1.000000E-9	1.000000E-9	1.000000E-9	1.000000E-10
155.004631	3.224019	1.811105E-10	3.319004E-11	1.011610E-10	1.711657E-12	1.000000E-9	1.000000E-9	1.000000E-9	1.000000E-10
155.499883	3.657788	1.806469E-10	3.304167E-11	1.012422E-10	1.736717E-12	1.000000E-9	1.000000E-9	1.000000E-9	1.000000E-10
155.995559	3.657788	1.808146E-10	3.294692E-11	1.016303E-10	1.755507E-12	1.000000E-9	1.000000E-9	1.000000E-9	1.000000E-10
156.497294	4.097464	1.811388E-10	3.338563E-11	1.016324E-10	1.760655E-12	1.000000E-9	1.000000E-9	1.000000E-9	1.000000E-10
156.997127	4.775702	1.803917E-10	3.347918E-11	1.016334E-10	1.737212E-12	1.000000E-9	1.000000E-9	1.000000E-9	1.000000E-10
157.496799	4.775702	1.799205E-10	3.367855E-11	1.010867E-10	1.736691E-12	1.000000E-9	1.000000E-9	1.000000E-9	1.000000E-10
158.002930	5.582978	1.814254E-10	3.357042E-11	1.009131E-10	1.737019E-12	1.000000E-9	1.000000E-9	1.000000E-9	1.000000E-10
158.497593	5.893618	1.816310E-10	3.343181E-11	1.018720E-10	1.722836E-12	1.000000E-9	1.000000E-9	1.000000E-9	1.000000E-10
159.000268	5.893618	1.816262E-10	3.394163E-11	1.018722E-10	1.712333E-12	1.000000E-9	1.000000E-9	1.000000E-9	1.000000E-10
159.500929	6.626385	1.810992E-10	3.416495E-11	1.018755E-10	1.754372E-12	1.000000E-9	1.000000E-9	1.000000E-9	1.000000E-10
159.998604	7.077260	1.804076E-10	3.440508E-11	1.017343E-10	1.761347E-12	1.000000E-9	1.000000E-9	1.000000E-9	1.000000E-10
160.500559	7.415093	1.805732E-10	3.446823E-11	1.016319E-10	1.761237E-12	1.000000E-9	1.000000E-9	1.000000E-9	1.000000E-10
160.995841	7.841899	1.806499E-10	3.465161E-11	1.016338E-10	1.760921E-12	1.000000E-9	1.000000E-9	1.000000E-9	1.000000E-10
161.498363	8.166429	1.811238E-10	3.478373E-11	1.016570E-10	1.760935E-12	1.000000E-9	1.000000E-9	1.000000E-9	1.000000E-10
161.998095	8.166429	1.814535E-10	3.489608E-11	1.018666E-10	1.827587E-12	1.000000E-9	1.000000E-9	1.000000E-9	1.000000E-10
162.499467	8.942808	1.823627E-10	3.509823E-11	1.015865E-10	1.858903E-12	1.000000E-9	1.000000E-9	1.000000E-9	1.000000E-10
162.996851	9.399256	1.816101E-10	3.515588E-11	1.011423E-10	1.812604E-12	1.000000E-9	1.000000E-9	1.000000E-9	1.000000E-10
163.497510	9.399256	1.808933E-10	3.538891E-11	1.016183E-10	1.799285E-12	1.000000E-9	1.000000E-9	1.000000E-9	1.000000E-10
163.996788	10.137815	1.816507E-10	3.546774E-11	1.018687E-10	1.760859E-12	1.000000E-9	1.000000E-9	1.000000E-9	1.000000E-10
164.508082	10.137815	1.818352E-10	3.562818E-11	1.014292E-10	1.785939E-12	1.000000E-9	1.000000E-9	1.000000E-9	1.000000E-10
164.996845	10.936135	1.813834E-10	3.563008E-11	1.013889E-10	1.810442E-12	1.000000E-9	1.000000E-9	1.000000E-9	1.000000E-10
165.505527	11.340186	1.814704E-10	3.562665E-11	1.013896E-10	1.771867E-12	1.000000E-9	1.000000E-9	1.000000E-9	1.000000E-10
165.998825	11.707731	1.816306E-10	3.562611E-11	1.016207E-10	1.760269E-12	1.000000E-9	1.000000E-9	1.000000E-9	1.000000E-10
166.495535	12.128700	1.819268E-10	3.580131E-11	1.018716E-10	1.736857E-12	1.000000E-9	1.000000E-9	1.000000E-9	1.000000E-10
166.995748	12.462775	1.821178E-10	3.660303E-11	1.016954E-10	1.751758E-12	1.000000E-9	1.000000E-9	1.000000E-9	1.000000E-10
167.499361	12.462775	1.825536E-10	3.649072E-11	1.016227E-10	1.785999E-12	1.000000E-9	1.000000E-9	1.000000E-9	1.000000E-10
167.998580	12.881546	1.824909E-10	3.636656E-11	1.013890E-10	1.814944E-12	1.000000E-9	1.000000E-9	1.000000E-9	1.000000E-10
168.499008	13.664960	1.818742E-10	3.707011E-11	1.014595E-10	1.834844E-12	1.000000E-9	1.000000E-9	1.000000E-9	1.000000E-10
168.996829	14.054210	1.821935E-10	3.733255E-11	1.016271E-10	1.750071E-12	1.000000E-9	1.000000E-9	1.000000E-9	1.000000E-10
169.498134	14.403395	1.826058E-10	3.733397E-11	1.020471E-10	1.731071E-12	1.000000E-9	1.000000E-9	1.000000E-9	1.000000E-10
170.000117	14.843094	1.826059E-10	3.745603E-11	1.023583E-10	1.688337E-12	1.000000E-9	1.000000E-9	1.000000E-9	1.000000E-10
170.504065	15.182188	1.826042E-10	3.781966E-11	1.021480E-10	1.688390E-12	1.000000E-9	1.000000E-9	1.000000E-9	1.000000E-10
170.998573	15.626801	1.821320E-10	3.782037E-11	1.021403E-10	1.687975E-12	1.000000E-9	1.000000E-9	1.000000E-9	1.000000E-10
171.501745	15.626801	1.821802E-10	3.781952E-11	1.023548E-10	1.755481E-12	1.000000E-9	1.000000E-9	1.000000E-9	1.000000E-10
172.003369	15.964710	1.823606E-10	3.841322E-11	1.020780E-10	1.785376E-12	1.000000E-9	1.000000E-9	1.000000E-9	1.000000E-10
172.499450	16.448933	1.822294E-10	3.855135E-11	1.016307E-10	1.714956E-12	1.000000E-9	1.000000E-9	1.000000E-9	1.000000E-10
172.995565	16.915798	1.821140E-10	3.855383E-11	1.017904E-10	1.723407E-12	1.000000E-9	1.000000E-9	1.000000E-9	1.000000E-10
173.495445	17.232431	1.815227E-10	3.864926E-11	1.018742E-10	1.760922E-12	1.000000E-9	1.000000E-9	1.000000E-9	1.000000E-10
173.998326	17.671188	1.814933E-10	3.880225E-11	1.021027E-10	1.749562E-12	1.000000E-9	1.000000E-9	1.000000E-9	1.000000E-10
174.498000	18.009062	1.828508E-10	3.911374E-11	1.019611E-10	1.736970E-12	1.000000E-9	1.000000E-9	1.000000E-9	1.000000E-10
175.002586	18.459934	1.828502E-10	3.928988E-11	1.013839E-10	1.755700E-12	1.000000E-9	1.000000E-9	1.000000E-9	1.000000E-10
175.497803	19.210037	1.828472E-10	3.951278E-11	1.017404E-10	1.756740E-12	1.000000E-9	1.000000E-9	1.000000E-9	1.000000E-10
175.995434	19.210037	1.825410E-10	3.971169E-11	1.021116E-10	1.688018E-12	1.000000E-9	1.000000E-9	1.000000E-9	1.000000E-10
176.496288	19.581163	1.823592E-10	4.050687E-11	1.021113E-10	1.695896E-12	1.000000E-9	1.000000E-9	1.000000E-9	1.000000E-10
176.995488	20.005087	1.828005E-10	4.039243E-11	1.021095E-10	1.712745E-12	1.000000E-9	1.000000E-9	1.000000E-9	1.000000E-10
177.498105	20.376625	1.829342E-10	4.026079E-11	1.021089E-10	1.756405E-12	1.000000E-9	1.000000E-9	1.000000E-9	1.000000E-10
177.997249	20.780787	1.833367E-10	4.079795E-11	1.021853E-10	1.786271E-12	1.000000E-9	1.000000E-9	1.000000E-9	1.000000E-10
178.496864	21.219946	1.826942E-10	4.099149E-11	1.023569E-10	1.807566E-12	1.000000E-9	1.000000E-9	1.000000E-9	1.000000E-10
178.997510	21.582163	1.818713E-10	4.099274E-11	1.023535E-10	1.810853E-12	1.000000E-9	1.000000E-9	1.000000E-9	1.000000E-10
179.497192	22.020033	1.829343E-10	4.120645E-11	1.023587E-10	1.811070E-12	1.000000E-9	1.000000E-9	1.000000E-9	1.000000E-10
179.996900	22.381245	1.833370E-10	4.172301E-11	1.017450E-10	1.778887E-12	1.000000E-9	1.000000E-9	1.000000E-9	1.000000E-10
180.496595	22.819220	1.826018E-10	4.186005E-11	1.016574E-10	1.736930E-12	1.000000E-9	1.000000E-9	1.000000E-9	1.000000E-10
180.995715	23.177809	1.828534E-10	4.196638E-11	1.018734E-10	1.805878E-12	1.000000E-9	1.000000E-9	1.000000E-9	1.000000E-10
181.499505	23.648687	1.835829E-10	4.236401E-11	1.018720E-10	1.835064E-12	1.000000E-9	1.000000E-9	1.000000E-9	1.000000E-10
181.999482	24.012991	1.832014E-10	4.249795E-11	1.018761E-10	1.834880E-12	1.000000E-9	1.000000E-9	1.000000E-9	1.000000E-10
182.509624	24.424507	1.828536E-10	4.293933E-11	1.020321E-10	1.845505E-12	1.000000E-9	1.000000E-9	1.000000E-9	1.000000E-10
182.995742	24.780663	1.830485E-10	4.321411E-11	1.021125E-10	1.883383E-12	1.000000E-9	1.000000E-9	1.000000E-9	1.000000E-10
183.498074	25.235548	1.831271E-10	4.367262E-11	1.023456E-10	1.846685E-12	1.000000E-9	1.000000E-9	1.000000E-9	1.000000E-10
183.998497	25.681084	1.835795E-10	4.383586E-11	1.023028E-10	1.810106E-12	1.000000E-9	1.000000E-9	1.000000E-9	1.000000E-10
184.496643	26.049538	1.836661E-10	4.392235E-11	1.021138E-10	1.771443E-12	1.000000E-9	1.000000E-9	1.000000E-9	1.000000E-10
185.005347	26.506872	1.838229E-10	4.437268E-11	1.022392E-10	1.759814E-12	1.000000E-9	1.000000E-9	1.000000E-9	1.000000E-10
185.506587	26.876726	1.832052E-10	4.450773E-11	1.023565E-10	1.737108E-12	1.000000E-9	1.000000E-9	1.000000E-9	1.000000E-10
185.995670	27.667820	1.828440E-10	4.489809E-11	1.016150E-10	1.761781E-12	1.000000E-9	1.000000E-9	1.000000E-9	1.000000E-10
186.500254	27.667820	1.835118E-10	4.500740E-11	1.013972E-10	1.810771E-12	1.000000E-9	1.000000E-9	1.000000E-9	1.000000E-10
186.998620	28.096195	1.835784E-10	4.513362E-11	1.016323E-10	1.796001E-12	1.000000E-9	1.000000E-9	1.000000E-9	1.000000E-10
187.498757	28.448254	1.835801E-10	4.600344E-11	1.017832E-10	1.786004E-12	1.000000E-9	1.000000E-9	1.000000E-9	1.000000E-10
187.999007	28.881298	1.833544E-10	4.627933E-11	1.021119E-10	1.807893E-12	1.000000E-9	1.000000E-9	1.000000E-9	1.000000E-10
188.499223	29.238647	1.830888E-10	4.627929E-11	1.019711E-10	1.814715E-12	1.000000E-9	1.000000E-9	1.000000E-9	1.000000E-10
188.996262	29.692226	1.829137E-10	4.649982E-11	1.018738E-10	1.834737E-12	1.000000E-9	1.000000E-9	1.000000E-9	1.000000E-10
189.505792	30.109533	1.828507E-10	4.700838E-11	1.020825E-10	1.803468E-12	1.000000E-9	1.000000E-9	1.000000E-9	1.000000E-10
190.000167	30.455881	1.835780E-10	4.700666E-11	1.020833E-10	1.761909E-12	1.000000E-9	1.000000E-9	1.000000E-9	1.000000E-10
190.508172	30.898682	1.835108E-10	4.700555E-11	1.018744E-10	1.779524E-12	1.000000E-9	1.000000E-9	1.000000E-9	1.000000E-10
191.003071	31.716213	1.833343E-10	4.762665E-11	1.018727E-10	1.786224E-12	1.000000E-9	1.000000E-9	1.000000E-9	1.000000E-10
191.497885	31.716213	1.834711E-10	4.783299E-11	1.018741E-10	1.809884E-12	1.000000E-9	1.000000E-9	1.000000E-9	1.000000E-10
191.998330	32.071793	1.835797E-10	4.847943E-11	1.015405E-10	1.798418E-12	1.000000E-9	1.000000E-9	1.000000E-9	1.000000E-10
192.498111	32.523952	1.835789E-10	4.876277E-11	1.013903E-10	1.761756E-12	1.000000E-9	1.000000E-9	1.000000E-9	1.000000E-10
192.997430	32.881145	1.834943E-10	4.921225E-11	1.016234E-10	1.787476E-12	1.000000E-9	1.000000E-9	1.000000E-9	1.000000E-10
193.499215	33.313839	1.826031E-10	4.953235E-11	1.014620E-10	1.810953E-12	1.000000E-9	1.000000E-9	1.000000E-9	1.000000E-10
193.999957	33.662880	1.828700E-10	4.969946E-11	1.009048E-10	1.810959E-12	1.000000E-9	1.000000E-9	1.000000E-9	1.000000E-10
194.500609	34.121315	1.833372E-10	4.992208E-11	1.012779E-10	1.812688E-12	1.000000E-9	1.000000E-9	1.000000E-9	1.000000E-10
194.997577	34.553131	1.836496E-10	5.004423E-11	1.016268E-10	1.835783E-12	1.000000E-9	1.000000E-9	1.000000E-9	1.000000E-10
195.499247	34.923347	1.838252E-10	5.043132E-11	1.020036E-10	1.827646E-12	1.000000E-9	1.000000E-9	1.000000E-9	1.000000E-10
195.996924	35.350716	1.833757E-10	5.102404E-11	1.020929E-10	1.811179E-12	1.000000E-9	1.000000E-9	1.000000E-9	1.000000E-10
196.500583	35.682396	1.834266E-10	5.164665E-11	1.016317E-10	1.810908E-12	1.000000E-9	1.000000E-9	1.000000E-9	1.000000E-10
196.996259	36.150410	1.838266E-10	5.164605E-11	1.014813E-10	1.810869E-12	1.000000E-9	1.000000E-9	1.000000E-9	1.000000E-10
197.499917	36.519844	1.838242E-10	5.165164E-11	1.011459E-10	1.789788E-12	1.000000E-9	1.000000E-9	1.000000E-9	1.000000E-10
197.998735	36.935596	1.838258E-10	5.261846E-11	1.014349E-10	1.786625E-12	1.000000E-9	1.000000E-9	1.000000E-9	1.000000E-10
198.496409	37.276382	1.843517E-10	5.282753E-11	1.016256E-10	1.786929E-12	1.000000E-9	1.000000E-9	1.000000E-9	1.000000E-10
198.997213	37.711952	1.845539E-10	5.334759E-11	1.018337E-10	1.808247E-12	1.000000E-9	1.000000E-9	1.000000E-9	1.000000E-10
199.499459	38.084427	1.843109E-10	5.363220E-11	1.018362E-10	1.835475E-12	1.000000E-9	1.000000E-9	1.000000E-9	1.000000E-10
199.996245	38.548100	1.842504E-10	5.383753E-11	1.016289E-10	1.905283E-12	1.000000E-9	1.000000E-9	1.000000E-9	1.000000E-10
200.501874	38.987885	1.840660E-10	5.383423E-11	1.016322E-10	1.932835E-12	1.000000E-9	1.000000E-9	1.000000E-9	1.000000E-10
200.997023	39.359200	1.847178E-10	5.397290E-11	1.016300E-10	1.885316E-12	1.000000E-9	1.000000E-9	1.000000E-9	1.000000E-10
201.498641	39.816795	1.852837E-10	5.505197E-11	1.013026E-10	1.865770E-12	1.000000E-9	1.000000E-9	1.000000E-9	1.000000E-10
201.999308	40.173691	1.852823E-10	5.514030E-11	1.011493E-10	1.811022E-12	1.000000E-9	1.000000E-9	1.000000E-9	1.000000E-10
202.496767	40.628273	1.852161E-10	5.529299E-11	1.016096E-10	1.785830E-12	1.000000E-9	1.000000E-9	1.000000E-9	1.000000E-10
202.996032	40.971401	1.845497E-10	5.577660E-11	1.015780E-10	1.762473E-12	1.000000E-9	1.000000E-9	1.000000E-9	1.000000E-10
203.497534	41.417309	1.846447E-10	5.602663E-11	1.013895E-10	1.800704E-12	1.000000E-9	1.000000E-9	1.000000E-9	1.000000E-10
203.995110	41.760754	1.847986E-10	5.670245E-11	1.015099E-10	1.812634E-12	1.000000E-9	1.000000E-9	1.000000E-9	1.000000E-10
204.496463	42.221573	1.847982E-10	5.690981E-11	1.016336E-10	1.835155E-12	1.000000E-9	1.000000E-9	1.000000E-9	1.000000E-10
204.994634	42.681389	1.848003E-10	5.748300E-11	1.016320E-10	1.818498E-12	1.000000E-9	1.000000E-9	1.000000E-9	1.000000E-10
205.504172	43.020599	1.852382E-10	5.771651E-11	1.016536E-10	1.786549E-12	1.000000E-9	1.000000E-9	1.000000E-9	1.000000E-10
205.995530	43.466614	1.852416E-10	5.797154E-11	1.021129E-10	1.801443E-12	1.000000E-9	1.000000E-9	1.000000E-9	1.000000E-10
206.503874	43.829468	1.850432E-10	5.832982E-11	1.018080E-10	1.810750E-12	1.000000E-9	1.000000E-9	1.000000E-9	1.000000E-10
206.996038	44.292419	1.851537E-10	5.847092E-11	1.011512E-10	1.810672E-12	1.000000E-9	1.000000E-9	1.000000E-9	1.000000E-10
207.497073	44.663898	1.852853E-10	5.894149E-11	1.014411E-10	1.810542E-12	1.000000E-9	1.000000E-9	1.000000E-9	1.000000E-10
207.998168	45.083916	1.855913E-10	5.908910E-11	1.016316E-10	1.810515E-12	1.000000E-9	1.000000E-9	1.000000E-9	1.000000E-10
208.497630	45.444664	1.857032E-10	5.942450E-11	1.011984E-10	1.842115E-12	1.000000E-9	1.000000E-9	1.000000E-9	1.000000E-10
208.999377	45.910435	1.852885E-10	5.984207E-11	1.011451E-10	1.883233E-12	1.000000E-9	1.000000E-9	1.000000E-9	1.000000E-10
209.497224	46.261730	1.853409E-10	6.015783E-11	1.011446E-10	1.865834E-12	1.000000E-9	1.000000E-9	1.000000E-9	1.000000E-10
210.000611	46.702438	1.854595E-10	6.120444E-11	1.012427E-10	1.858811E-12	1.000000E-9	1.000000E-9	1.000000E-9	1.000000E-10
210.502500	47.172592	1.854592E-10	6.134479E-11	1.013808E-10	1.883074E-12	1.000000E-9	1.000000E-9	1.000000E-9	1.000000E-10
210.996453	47.541126	1.854595E-10	6.112869E-11	1.017282E-10	1.883339E-12	1.000000E-9	1.000000E-9	1.000000E-9	1.000000E-10
211.497921	47.986259	1.854607E-10	6.129697E-11	1.018656E-10	1.883345E-12	1.000000E-9	1.000000E-9	1.000000E-9	1.000000E-10
212.000738	48.319099	1.853349E-10	6.154118E-11	1.016320E-10	1.896754E-12	1.000000E-9	1.000000E-9	1.000000E-9	1.000000E-10
212.496065	48.767616	1.843158E-10	6.220636E-11	1.016244E-10	1.907954E-12	1.000000E-9	1.000000E-9	1.000000E-9	1.000000E-10
212.995329	49.140892	1.849611E-10	6.251682E-11	1.016292E-10	1.927829E-12	1.000000E-9	1.000000E-9	1.000000E-9	1.000000E-10
213.498150	49.591362	1.859452E-10	6.298716E-11	1.016261E-10	1.925336E-12	1.000000E-9	1.000000E-9	1.000000E-9	1.000000E-10
213.997555	49.963913	1.861071E-10	6.312133E-11	1.016233E-10	1.858673E-12	1.000000E-9	1.000000E-9	1.000000E-9	1.000000E-10
214.501215	50.393845	1.861903E-10	6.348956E-11	1.014344E-10	1.850193E-12	1.000000E-9	1.000000E-9	1.000000E-9	1.000000E-10
214.996889	50.841930	1.855100E-10	6.372599E-11	1.014156E-10	1.835103E-12	1.000000E-9	1.000000E-9	1.000000E-9	1.000000E-10
215.497407	51.190598	1.856605E-10	6.397175E-11	1.018709E-10	1.865229E-12	1.000000E-9	1.000000E-9	1.000000E-9	1.000000E-10
215.994984	51.616772	1.864315E-10	6.434694E-11	1.015259E-10	1.883221E-12	1.000000E-9	1.000000E-9	1.000000E-9	1.000000E-10
216.495141	51.951878	1.865480E-10	6.448078E-11	1.008954E-10	1.860638E-12	1.000000E-9	1.000000E-9	1.000000E-9	1.000000E-10
217.001170	52.392803	1.866720E-10	6.518447E-11	1.014725E-10	1.862969E-12	1.000000E-9	1.000000E-9	1.000000E-9	1.000000E-10
217.500597	52.749821	1.863160E-10	6.533318E-11	1.018633E-10	1.883106E-12	1.000000E-9	1.000000E-9	1.000000E-9	1.000000E-10
217.997497	53.205795	1.861901E-10	6.567103E-11	1.016522E-10	1.905074E-12	1.000000E-9	1.000000E-9	1.000000E-9	1.000000E-10
218.499938	53.569084	1.861867E-10	6.581411E-11	1.016282E-10	1.932118E-12	1.000000E-9	1.000000E-9	1.000000E-9	1.000000E-10
218.996293	53.944111	1.863333E-10	6.591031E-11	1.016312E-10	1.932095E-12	1.000000E-9	1.000000E-9	1.000000E-9	1.000000E-10
219.500945	54.249008	1.866748E-10	6.632800E-11	1.015261E-10	1.931855E-12	1.000000E-9	1.000000E-9	1.000000E-9	1.000000E-10
219.999616	54.641193	1.865379E-10	6.636879E-11	1.013863E-10	1.812812E-12	1.000000E-9	1.000000E-9	1.000000E-9	1.000000E-10
220.498285	55.025421	1.864336E-10	6.615261E-11	1.017223E-10	1.829039E-12	1.000000E-9	1.000000E-9	1.000000E-9	1.000000E-10
220.999949	55.347919	1.860247E-10	6.665145E-11	1.018661E-10	1.883583E-12	1.000000E-9	1.000000E-9	1.000000E-9	1.000000E-10
221.499313	55.760334	1.860524E-10	6.736959E-11	1.011540E-10	1.909395E-12	1.000000E-9	1.000000E-9	1.000000E-9	1.000000E-10
221.999029	56.130550	1.869154E-10	6.753121E-11	1.010804E-10	1.932445E-12	1.000000E-9	1.000000E-9	1.000000E-9	1.000000E-10
222.499764	56.556828	1.868214E-10	6.761045E-11	1.008996E-10	1.932080E-12	1.000000E-9	1.000000E-9	1.000000E-9	1.000000E-10
222.995232	56.907413	1.866713E-10	6.829769E-11	1.011409E-10	1.925215E-12	1.000000E-9	1.000000E-9	1.000000E-9	1.000000E-10
223.500882	57.342392	1.863537E-10	6.839378E-11	1.013830E-10	1.859134E-12	1.000000E-9	1.000000E-9	1.000000E-9	1.000000E-10
223.996560	57.700645	1.861871E-10	6.858650E-11	1.013824E-10	1.884513E-12	1.000000E-9	1.000000E-9	1.000000E-9	1.000000E-10
224.497979	58.139240	1.866317E-10	6.846820E-11	1.014195E-10	1.932163E-12	1.000000E-9	1.000000E-9	1.000000E-9	1.000000E-10
224.995652	58.521271	1.865368E-10	6.834185E-11	1.021088E-10	1.917018E-12	1.000000E-9	1.000000E-9	1.000000E-9	1.000000E-10
225.500042	58.992863	1.859442E-10	6.890973E-11	1.019498E-10	1.907311E-12	1.000000E-9	1.000000E-9	1.000000E-9	1.000000E-10
225.997715	59.345886	1.862910E-10	6.909775E-11	1.016269E-10	1.863660E-12	1.000000E-9	1.000000E-9	1.000000E-9	1.000000E-10
226.499375	59.796509	1.866710E-10	6.956567E-11	1.017667E-10	1.871702E-12	1.000000E-9	1.000000E-9	1.000000E-9	1.000000E-10
226.997057	60.262558	1.868496E-10	6.964162E-11	1.018685E-10	1.932161E-12	1.000000E-9	1.000000E-9	1.000000E-9	1.000000E-10
227.506451	60.646645	1.868935E-10	6.980740E-11	1.014355E-10	1.954676E-12	1.000000E-9	1.000000E-9	1.000000E-9	1.000000E-10
228.009129	61.081669	1.861884E-10	6.966100E-11	1.013448E-10	1.981155E-12	1.000000E-9	1.000000E-9	1.000000E-9	1.000000E-10
228.499861	61.433979	1.861871E-10	6.956004E-11	1.011456E-10	1.926887E-12	1.000000E-9	1.000000E-9	1.000000E-9	1.000000E-10
228.994944	61.897453	1.861847E-10	7.019504E-11	1.011441E-10	1.908061E-12	1.000000E-9	1.000000E-9	1.000000E-9	1.000000E-10
229.504368	62.258293	1.863275E-10	7.029314E-11	1.011431E-10	1.980819E-12	1.000000E-9	1.000000E-9	1.000000E-9	1.000000E-10
229.994881	62.710686	1.864272E-10	7.029010E-11	1.011455E-10	1.967014E-12	1.000000E-9	1.000000E-9	1.000000E-9	1.000000E-10
230.500107	63.068829	1.868372E-10	7.038591E-11	1.011445E-10	1.931614E-12	1.000000E-9	1.000000E-9	1.000000E-9	1.000000E-10
230.998505	63.531097	1.868245E-10	7.053197E-11	1.016211E-10	1.958472E-12	1.000000E-9	1.000000E-9	1.000000E-9	1.000000E-10
231.499610	63.999882	1.861830E-10	7.053422E-11	1.016318E-10	1.980561E-12	1.000000E-9	1.000000E-9	1.000000E-9	1.000000E-10
232.003716	64.374008	1.862850E-10	7.053456E-11	1.016327E-10	1.939738E-12	1.000000E-9	1.000000E-9	1.000000E-9	1.000000E-10
232.497382	64.858452	1.864262E-10	7.100720E-11	1.016333E-10	1.931971E-12	1.000000E-9	1.000000E-9	1.000000E-9	1.000000E-10
232.995813	65.238899	1.865904E-10	7.101905E-11	1.016321E-10	1.932146E-12	1.000000E-9	1.000000E-9	1.000000E-9	1.000000E-10
233.497471	65.682899	1.866715E-10	7.101975E-11	1.018266E-10	1.950474E-12	1.000000E-9	1.000000E-9	1.000000E-9	1.000000E-10
234.000113	66.039162	1.866711E-10	7.114470E-11	1.018526E-10	1.981330E-12	1.000000E-9	1.000000E-9	1.000000E-9	1.000000E-10
234.495933	66.487938	1.867783E-10	7.126412E-11	1.016290E-10	2.029059E-12	1.000000E-9	1.000000E-9	1.000000E-9	1.000000E-10
234.996570	66.871620	1.871588E-10	7.107442E-11	1.016316E-10	2.054606E-12	1.000000E-9	1.000000E-9	1.000000E-9	1.000000E-10
235.502816	67.345016	1.866695E-10	7.105444E-11	1.016274E-10	1.918187E-12	1.000000E-9	1.000000E-9	1.000000E-9	1.000000E-10
235.996540	67.713867	1.861865E-10	7.150835E-11	1.013205E-10	1.912408E-12	1.000000E-9	1.000000E-9	1.000000E-9	1.000000E-10
236.498444	68.130241	1.865529E-10	7.134373E-11	1.011413E-10	1.932111E-12	1.000000E-9	1.000000E-9	1.000000E-9	1.000000E-10
236.998991	68.536354	1.866150E-10	7.101915E-11	1.009274E-10	1.943821E-12	1.000000E-9	1.000000E-9	1.000000E-9	1.000000E-10
237.508520	68.871880	1.852841E-10	7.116616E-11	1.009803E-10	1.956637E-12	1.000000E-9	1.000000E-9	1.000000E-9	1.000000E-10
237.994133	69.310501	1.855545E-10	7.126890E-11	1.013901E-10	1.902752E-12	1.000000E-9	1.000000E-9	1.000000E-9	1.000000E-10
238.501795	69.646927	1.861847E-10	7.190240E-11	1.015965E-10	1.884822E-12	1.000000E-9	1.000000E-9	1.000000E-9	1.000000E-10
239.003996	70.067299	1.861847E-10	7.192353E-11	1.018679E-10	1.931988E-12	1.000000E-9	1.000000E-9	1.000000E-9	1.000000E-10
239.496377	70.433250	1.861884E-10	7.150763E-11	1.015220E-10	1.932223E-12	1.000000E-9	1.000000E-9	1.000000E-9	1.000000E-10
239.995471	70.866264	1.870369E-10	7.161267E-11	1.013868E-10	1.931940E-12	1.000000E-9	1.000000E-9	1.000000E-9	1.000000E-10
240.497719	71.272697	1.870743E-10	7.175411E-11	1.013863E-10	1.904675E-12	1.000000E-9	1.000000E-9	1.000000E-9	1.000000E-10
240.995396	71.762848	1.864314E-10	7.175549E-11	1.012563E-10	1.883395E-12	1.000000E-9	1.000000E-9	1.000000E-9	1.000000E-10
241.497451	72.146561	1.862359E-10	7.175269E-11	1.008982E-10	1.924374E-12	1.000000E-9	1.000000E-9	1.000000E-9	1.000000E-10
241.999139	72.631912	1.859427E-10	7.175148E-11	1.012931E-10	1.936771E-12	1.000000E-9	1.000000E-9	1.000000E-9	1.000000E-10
242.498849	73.092804	1.861124E-10	7.193739E-11	1.016281E-10	1.981100E-12	1.000000E-9	1.000000E-9	1.000000E-9	1.000000E-10
242.996285	73.462822	1.861878E-10	7.248237E-11	1.016271E-10	1.961847E-12	1.000000E-9	1.000000E-9	1.000000E-9	1.000000E-10
243.499112	73.910172	1.859545E-10	7.222757E-11	1.015780E-10	1.932256E-12	1.000000E-9	1.000000E-9	1.000000E-9	1.000000E-10
244.003918	74.298615	1.859467E-10	7.199646E-11	1.011490E-10	1.948496E-12	1.000000E-9	1.000000E-9	1.000000E-9	1.000000E-10
244.495511	74.753059	1.859419E-10	7.180118E-11	1.011440E-10	1.957113E-12	1.000000E-9	1.000000E-9	1.000000E-9	1.000000E-10
244.997599	75.127846	1.864327E-10	7.175499E-11	1.011446E-10	1.934205E-12	1.000000E-9	1.000000E-9	1.000000E-9	1.000000E-10
245.499349	75.579071	1.869126E-10	7.175425E-11	1.016116E-10	1.937132E-12	1.000000E-9	1.000000E-9	1.000000E-9	1.000000E-10
245.995399	75.947884	1.865378E-10	7.158615E-11	1.018732E-10	1.956502E-12	1.000000E-9	1.000000E-9	1.000000E-9	1.000000E-10
246.496577	76.417114	1.864456E-10	7.126845E-11	1.014326E-10	1.956559E-12	1.000000E-9	1.000000E-9	1.000000E-9	1.000000E-10
247.006284	76.795425	1.866705E-10	7.142048E-11	1.013917E-10	1.956536E-12	1.000000E-9	1.000000E-9	1.000000E-9	1.000000E-10
247.496231	77.257652	1.864203E-10	7.150955E-11	1.013884E-10	1.956351E-12	1.000000E-9	1.000000E-9	1.000000E-9	1.000000E-10
247.997939	77.711845	1.859420E-10	7.172893E-11	1.012760E-10	1.956578E-12	1.000000E-9	1.000000E-9	1.000000E-9	1.000000E-10
248.502555	78.040108	1.862351E-10	7.166559E-11	1.011460E-10	1.956287E-12	1.000000E-9	1.000000E-9	1.000000E-9	1.000000E-10
249.003990	78.503090	1.864248E-10	7.126658E-11	1.015119E-10	1.987085E-12	1.000000E-9	1.000000E-9	1.000000E-9	1.000000E-10
249.494199	78.862793	1.862136E-10	7.115876E-11	1.016276E-10	2.054375E-12	1.000000E-9	1.000000E-9	1.000000E-9	1.000000E-10
249.995098	79.323906	1.861815E-10	7.102524E-11	1.013890E-10	2.025039E-12	1.000000E-9	1.000000E-9	1.000000E-9	1.000000E-10
250.496550	79.676750	1.861806E-10	7.155320E-11	1.014629E-10	2.005314E-12	1.000000E-9	1.000000E-9	1.000000E-9	1.000000E-10
250.993626	80.149391	1.864000E-10	7.175336E-11	1.016255E-10	2.026312E-12	1.000000E-9	1.000000E-9	1.000000E-9	1.000000E-10
251.499585	80.524872	1.866710E-10	7.102464E-11	1.013543E-10	2.012858E-12	1.000000E-9	1.000000E-9	1.000000E-9	1.000000E-10
252.001663	80.977379	1.858170E-10	7.081667E-11	1.011410E-10	1.907534E-12	1.000000E-9	1.000000E-9	1.000000E-9	1.000000E-10
252.498297	81.342506	1.854534E-10	7.029386E-11	1.013495E-10	1.967920E-12	1.000000E-9	1.000000E-9	1.000000E-9	1.000000E-10
252.996747	81.763199	1.856946E-10	7.056283E-11	1.013572E-10	2.054417E-12	1.000000E-9	1.000000E-9	1.000000E-9	1.000000E-10
253.504067	82.183754	1.857648E-10	7.077902E-11	1.011405E-10	2.020475E-12	1.000000E-9	1.000000E-9	1.000000E-9	1.000000E-10
253.997400	82.540550	1.859412E-10	7.057807E-11	1.012340E-10	2.005537E-12	1.000000E-9	1.000000E-9	1.000000E-9	1.000000E-10
254.498816	82.985413	1.859420E-10	7.051546E-11	1.013826E-10	1.936010E-12	1.000000E-9	1.000000E-9	1.000000E-9	1.000000E-10
254.998485	83.362625	1.859424E-10	7.029425E-11	1.015435E-10	1.953747E-12	1.000000E-9	1.000000E-9	1.000000E-9	1.000000E-10
255.497210	83.825401	1.855572E-10	7.046765E-11	1.016301E-10	2.030117E-12	1.000000E-9	1.000000E-9	1.000000E-9	1.000000E-10
255.997050	84.210266	1.855141E-10	7.077739E-11	1.014017E-10	1.982720E-12	1.000000E-9	1.000000E-9	1.000000E-9	1.000000E-10
256.501151	84.670761	1.864287E-10	7.031984E-11	1.013406E-10	1.932170E-12	1.000000E-9	1.000000E-9	1.000000E-9	1.000000E-10
256.996833	85.025192	1.864286E-10	7.004765E-11	1.011473E-10	2.006574E-12	1.000000E-9	1.000000E-9	1.000000E-9	1.000000E-10
257.500481	85.494202	1.864260E-10	6.983597E-11	1.012576E-10	2.026527E-12	1.000000E-9	1.000000E-9	1.000000E-9	1.000000E-10
257.997165	85.901733	1.857108E-10	6.980973E-11	1.013890E-10	1.956786E-12	1.000000E-9	1.000000E-9	1.000000E-9	1.000000E-10
258.501022	86.383415	1.852832E-10	6.980760E-11	1.008452E-10	1.949394E-12	1.000000E-9	1.000000E-9	1.000000E-9	1.000000E-10
258.998694	86.869835	1.856498E-10	6.947989E-11	1.006613E-10	1.932369E-12	1.000000E-9	1.000000E-9	1.000000E-9	1.000000E-10
259.499249	87.290619	1.857348E-10	6.907535E-11	1.011427E-10	1.932059E-12	1.000000E-9	1.000000E-9	1.000000E-9	1.000000E-10
259.997919	87.784676	1.859443E-10	6.925035E-11	1.011421E-10	1.932251E-12	1.000000E-9	1.000000E-9	1.000000E-9	1.000000E-10
260.498582	88.169868	1.857289E-10	6.932129E-11	1.011472E-10	1.889625E-12	1.000000E-9	1.000000E-9	1.000000E-9	1.000000E-10
260.999246	88.632942	1.854602E-10	6.810470E-11	1.012861E-10	1.893529E-12	1.000000E-9	1.000000E-9	1.000000E-9	1.000000E-10
261.500913	88.996506	1.861495E-10	6.817152E-11	1.013862E-10	1.956451E-12	1.000000E-9	1.000000E-9	1.000000E-9	1.000000E-10
261.997586	89.471428	1.864334E-10	6.834550E-11	1.009672E-10	1.987567E-12	1.000000E-9	1.000000E-9	1.000000E-9	1.000000E-10
262.498969	89.844116	1.869100E-10	6.821217E-11	1.008978E-10	2.029821E-12	1.000000E-9	1.000000E-9	1.000000E-9	1.000000E-10
263.001266	90.262581	1.866653E-10	6.810371E-11	1.008993E-10	1.945034E-12	1.000000E-9	1.000000E-9	1.000000E-9	1.000000E-10
263.499939	90.722481	1.859430E-10	6.731383E-11	1.011843E-10	1.907260E-12	1.000000E-9	1.000000E-9	1.000000E-9	1.000000E-10
263.998607	91.066513	1.858160E-10	6.708564E-11	1.016291E-10	1.953657E-12	1.000000E-9	1.000000E-9	1.000000E-9	1.000000E-10
264.496278	91.512535	1.856976E-10	6.664208E-11	1.011522E-10	1.950977E-12	1.000000E-9	1.000000E-9	1.000000E-9	1.000000E-10
264.998944	91.865509	1.858863E-10	6.672881E-11	1.009015E-10	1.931776E-12	1.000000E-9	1.000000E-9	1.000000E-9	1.000000E-10
265.497617	92.336876	1.859746E-10	6.688361E-11	1.013577E-10	1.931612E-12	1.000000E-9	1.000000E-9	1.000000E-9	1.000000E-10
266.001271	92.725357	1.864268E-10	6.704361E-11	1.013372E-10	1.931487E-12	1.000000E-9	1.000000E-9	1.000000E-9	1.000000E-10
266.498361	93.211060	1.857840E-10	6.713338E-11	1.011473E-10	1.950654E-12	1.000000E-9	1.000000E-9	1.000000E-9	1.000000E-10
266.999683	93.586884	1.845493E-10	6.603215E-11	1.012674E-10	1.955185E-12	1.000000E-9	1.000000E-9	1.000000E-9	1.000000E-10
267.499356	94.075470	1.851103E-10	6.582248E-11	1.013915E-10	1.931208E-12	1.000000E-9	1.000000E-9	1.000000E-9	1.000000E-10
268.001014	94.438347	1.854486E-10	6.543159E-11	1.013843E-10	1.915898E-12	1.000000E-9	1.000000E-9	1.000000E-9	1.000000E-10
268.497379	94.875397	1.856691E-10	6.543120E-11	1.013908E-10	1.883156E-12	1.000000E-9	1.000000E-9	1.000000E-9	1.000000E-10
269.000679	95.343872	1.856536E-10	6.543356E-11	1.016306E-10	1.926001E-12	1.000000E-9	1.000000E-9	1.000000E-9	1.000000E-10
269.502336	95.707939	1.854501E-10	6.490565E-11	1.014191E-10	1.955763E-12	1.000000E-9	1.000000E-9	1.000000E-9	1.000000E-10
269.998641	96.159019	1.852767E-10	6.470673E-11	1.008996E-10	1.955647E-12	1.000000E-9	1.000000E-9	1.000000E-9	1.000000E-10
270.494977	96.501549	1.850372E-10	6.421802E-11	1.008984E-10	1.965974E-12	1.000000E-9	1.000000E-9	1.000000E-9	1.000000E-10
270.998632	96.939644	1.853333E-10	6.428567E-11	1.009017E-10	2.029245E-12	1.000000E-9	1.000000E-9	1.000000E-9	1.000000E-10
271.501349	97.306221	1.854518E-10	6.446175E-11	1.006941E-10	1.979116E-12	1.000000E-9	1.000000E-9	1.000000E-9	1.000000E-10
271.995806	97.748108	1.845705E-10	6.378755E-11	1.007078E-10	1.906365E-12	1.000000E-9	1.000000E-9	1.000000E-9	1.000000E-10
272.496083	98.111343	1.848889E-10	6.324888E-11	1.011418E-10	1.989737E-12	1.000000E-9	1.000000E-9	1.000000E-9	1.000000E-10
273.000870	98.599037	1.859432E-10	6.304788E-11	1.011468E-10	2.028831E-12	1.000000E-9	1.000000E-9	1.000000E-9	1.000000E-10
273.495607	98.988083	1.853269E-10	6.295908E-11	1.011446E-10	1.911639E-12	1.000000E-9	1.000000E-9	1.000000E-9	1.000000E-10
273.997269	99.433861	1.847986E-10	6.251981E-11	1.011419E-10	1.906869E-12	1.000000E-9	1.000000E-9	1.000000E-9	1.000000E-10
274.496943	99.810387	1.851868E-10	6.233772E-11	1.011455E-10	1.907008E-12	1.000000E-9	1.000000E-9	1.000000E-9	1.000000E-10
274.996840	100.270470	1.852362E-10	6.203460E-11	1.002312E-10	1.919342E-12	1.000000E-9	1.000000E-9	1.000000E-9	1.000000E-10
275.495731	100.728966	1.845585E-10	6.187576E-11	1.003196E-10	1.931631E-12	1.000000E-9	1.000000E-9	1.000000E-9	1.000000E-10
275.999715	101.084251	1.842292E-10	6.178558E-11	1.008960E-10	1.912707E-12	1.000000E-9	1.000000E-9	1.000000E-9	1.000000E-10
276.497596	101.536224	1.835835E-10	6.097062E-11	1.008945E-10	1.907053E-12	1.000000E-9	1.000000E-9	1.000000E-9	1.000000E-10
276.996286	101.911423	1.841906E-10	6.079598E-11	1.008992E-10	1.906823E-12	1.000000E-9	1.000000E-9	1.000000E-9	1.000000E-10
277.502409	102.377121	1.845578E-10	6.040186E-11	1.005287E-10	1.922372E-12	1.000000E-9	1.000000E-9	1.000000E-9	1.000000E-10
277.996917	102.762726	1.839123E-10	6.029167E-11	1.004156E-10	1.955787E-12	1.000000E-9	1.000000E-9	1.000000E-9	1.000000E-10
278.495544	103.229446	1.840586E-10	6.016181E-11	1.006581E-10	2.013876E-12	1.000000E-9	1.000000E-9	1.000000E-9	1.000000E-10
279.005287	103.615982	1.852928E-10	5.962440E-11	1.006573E-10	2.053415E-12	1.000000E-9	1.000000E-9	1.000000E-9	1.000000E-10
279.502409	104.076897	1.850724E-10	5.941943E-11	1.006554E-10	1.967981E-12	1.000000E-9	1.000000E-9	1.000000E-9	1.000000E-10
280.004758	104.532295	1.848020E-10	5.869910E-11	1.009365E-10	1.948734E-12	1.000000E-9	1.000000E-9	1.000000E-9	1.000000E-10
280.499717	104.901329	1.844463E-10	5.877387E-11	1.011447E-10	1.907069E-12	1.000000E-9	1.000000E-9	1.000000E-9	1.000000E-10
280.998390	105.365852	1.843098E-10	5.894299E-11	1.005126E-10	1.886295E-12	1.000000E-9	1.000000E-9	1.000000E-9	1.000000E-10
281.502489	105.752312	1.847955E-10	5.839806E-11	1.004445E-10	1.858529E-12	1.000000E-9	1.000000E-9	1.000000E-9	1.000000E-10
281.997518	106.221748	1.846164E-10	5.796614E-11	1.006599E-10	1.908748E-12	1.000000E-9	1.000000E-9	1.000000E-9	1.000000E-10
282.505960	106.606720	1.840657E-10	5.736919E-11	1.007535E-10	1.931510E-12	1.000000E-9	1.000000E-9	1.000000E-9	1.000000E-10
283.007622	107.051636	1.843318E-10	5.721710E-11	1.009002E-10	1.907462E-12	1.000000E-9	1.000000E-9	1.000000E-9	1.000000E-10
283.498545	107.426163	1.845543E-10	5.699756E-11	1.007318E-10	1.918547E-12	1.000000E-9	1.000000E-9	1.000000E-9	1.000000E-10
284.006320	107.897469	1.837582E-10	5.680702E-11	1.006550E-10	1.956046E-12	1.000000E-9	1.000000E-9	1.000000E-9	1.000000E-10
284.494772	108.288811	1.835115E-10	5.650884E-11	1.004259E-10	1.905073E-12	1.000000E-9	1.000000E-9	1.000000E-9	1.000000E-10
284.996868	108.748650	1.828459E-10	5.634750E-11	1.004122E-10	1.858737E-12	1.000000E-9	1.000000E-9	1.000000E-9	1.000000E-10
285.495544	109.215828	1.832052E-10	5.626371E-11	1.004160E-10	1.956525E-12	1.000000E-9	1.000000E-9	1.000000E-9	1.000000E-10
285.996268	109.591278	1.838226E-10	5.558377E-11	1.006579E-10	1.980321E-12	1.000000E-9	1.000000E-9	1.000000E-9	1.000000E-10
286.495932	110.060013	1.835078E-10	5.538204E-11	1.008970E-10	1.980132E-12	1.000000E-9	1.000000E-9	1.000000E-9	1.000000E-10
286.999399	110.433762	1.833346E-10	5.480375E-11	1.007081E-10	1.954933E-12	1.000000E-9	1.000000E-9	1.000000E-9	1.000000E-10
287.499243	110.908546	1.833364E-10	5.457055E-11	1.006318E-10	1.906829E-12	1.000000E-9	1.000000E-9	1.000000E-9	1.000000E-10
287.997085	111.273422	1.832895E-10	5.432023E-11	1.001709E-10	1.891678E-12	1.000000E-9	1.000000E-9	1.000000E-9	1.000000E-10
288.503050	111.747375	1.830928E-10	5.375984E-11	1.002501E-10	1.882913E-12	1.000000E-9	1.000000E-9	1.000000E-9	1.000000E-10
288.997731	112.119408	1.829833E-10	5.357154E-11	1.004087E-10	1.947950E-12	1.000000E-9	1.000000E-9	1.000000E-9	1.000000E-10
289.495066	112.604172	1.828461E-10	5.309403E-11	1.007055E-10	1.955802E-12	1.000000E-9	1.000000E-9	1.000000E-9	1.000000E-10
289.995721	112.992569	1.826679E-10	5.310021E-11	1.009009E-10	1.955930E-12	1.000000E-9	1.000000E-9	1.000000E-9	1.000000E-10
290.499166	113.462891	1.826043E-10	5.310068E-11	1.008980E-10	1.914017E-12	1.000000E-9	1.000000E-9	1.000000E-9	1.000000E-10
290.998525	113.918968	1.840526E-10	5.254628E-11	1.008974E-10	1.858441E-12	1.000000E-9	1.000000E-9	1.000000E-9	1.000000E-10
291.495918	114.279877	1.838699E-10	5.212566E-11	1.009026E-10	1.910602E-12	1.000000E-9	1.000000E-9	1.000000E-9	1.000000E-10
291.997574	114.738754	1.833377E-10	5.151402E-11	1.007013E-10	1.931269E-12	1.000000E-9	1.000000E-9	1.000000E-9	1.000000E-10
292.494949	115.118599	1.828030E-10	5.139624E-11	1.004094E-10	1.860578E-12	1.000000E-9	1.000000E-9	1.000000E-9	1.000000E-10
292.997602	115.604500	1.823560E-10	5.139781E-11	1.004131E-10	1.864319E-12	1.000000E-9	1.000000E-9	1.000000E-9	1.000000E-10
293.497955	115.989029	1.817492E-10	5.121598E-11	1.004125E-10	1.882570E-12	1.000000E-9	1.000000E-9	1.000000E-9	1.000000E-10
293.998052	116.450821	1.816931E-10	5.091138E-11	1.011068E-10	1.907944E-12	1.000000E-9	1.000000E-9	1.000000E-9	1.000000E-10
294.495805	116.824905	1.823618E-10	5.028709E-11	1.010303E-10	1.931968E-12	1.000000E-9	1.000000E-9	1.000000E-9	1.000000E-10
294.997266	117.297920	1.822681E-10	4.994087E-11	1.006567E-10	1.873860E-12	1.000000E-9	1.000000E-9	1.000000E-9	1.000000E-10
295.504355	117.658813	1.821147E-10	4.948296E-11	1.002914E-10	1.858290E-12	1.000000E-9	1.000000E-9	1.000000E-9	1.000000E-10
295.996809	118.112770	1.824197E-10	4.931298E-11	9.992407E-11	1.858263E-12	1.000000E-9	1.000000E-9	1.000000E-9	1.000000E-10
296.504440	118.586418	1.826013E-10	4.872117E-11	9.992652E-11	1.866573E-12	1.000000E-9	1.000000E-9	1.000000E-9	1.000000E-10
296.998651	118.966309	1.821576E-10	4.883352E-11	9.993141E-11	1.882479E-12	1.000000E-9	1.000000E-9	1.000000E-9	1.000000E-10
297.499652	119.417206	1.821131E-10	4.896860E-11	9.992610E-11	1.943083E-12	1.000000E-9	1.000000E-9	1.000000E-9	1.000000E-10
297.999168	119.816849	1.821127E-10	4.860450E-11	1.001662E-10	1.980445E-12	1.000000E-9	1.000000E-9	1.000000E-9	1.000000E-10
298.507815	120.287773	1.821132E-10	4.845922E-11	1.006564E-10	1.893333E-12	1.000000E-9	1.000000E-9	1.000000E-9	1.000000E-10
298.996606	120.671272	1.821167E-10	4.749279E-11	1.000763E-10	1.875267E-12	1.000000E-9	1.000000E-9	1.000000E-9	1.000000E-10
299.498094	121.167404	1.824698E-10	4.756802E-11	9.968279E-11	1.834055E-12	1.000000E-9	1.000000E-9	1.000000E-9	1.000000E-10
299.998359	121.615677	1.826039E-10	4.774150E-11	1.005125E-10	1.875336E-12	1.000000E-9	1.000000E-9	1.000000E-9	1.000000E-10
300.496770	121.981873	1.821161E-10	4.745473E-11	1.006550E-10	1.931850E-12	1.000000E-9	1.000000E-9	1.000000E-9	1.000000E-10
300.994893	122.481163	1.824533E-10	4.724881E-11	1.006598E-10	1.931677E-12	1.000000E-9	1.000000E-9	1.000000E-9	1.000000E-10
301.495656	122.851715	1.833388E-10	4.642910E-11	1.005563E-10	1.931989E-12	1.000000E-9	1.000000E-9	1.000000E-9	1.000000E-10
301.996650	123.334877	1.825171E-10	4.622353E-11	1.004154E-10	1.932281E-12	1.000000E-9	1.000000E-9	1.000000E-9	1.000000E-10
302.495298	123.706978	1.818689E-10	4.586467E-11	9.988895E-11	1.931841E-12	1.000000E-9	1.000000E-9	1.000000E-9	1.000000E-10
302.997640	124.195793	1.814603E-10	4.592994E-11	9.968076E-11	1.931380E-12	1.000000E-9	1.000000E-9	1.000000E-9	1.000000E-10
303.496636	124.558922	1.813795E-10	4.603167E-11	1.006177E-10	1.892383E-12	1.000000E-9	1.000000E-9	1.000000E-9	1.000000E-10
303.996233	125.037605	1.813814E-10	4.574524E-11	1.005359E-10	1.858760E-12	1.000000E-9	1.000000E-9	1.000000E-9	1.000000E-10
304.501088	125.403542	1.814747E-10	4.562240E-11	1.001625E-10	1.878718E-12	1.000000E-9	1.000000E-9	1.000000E-9	1.000000E-10
304.996595	125.894638	1.816225E-10	4.561952E-11	1.001618E-10	1.883000E-12	1.000000E-9	1.000000E-9	1.000000E-9	1.000000E-10
305.502831	126.370056	1.819454E-10	4.539246E-11	1.001612E-10	1.882805E-12	1.000000E-9	1.000000E-9	1.000000E-9	1.000000E-10
305.995729	126.730461	1.821095E-10	4.464992E-11	1.003611E-10	1.882328E-12	1.000000E-9	1.000000E-9	1.000000E-9	1.000000E-10
306.494536	127.190010	1.821065E-10	4.440148E-11	1.003883E-10	1.882661E-12	1.000000E-9	1.000000E-9	1.000000E-9	1.000000E-10
306.999517	127.557808	1.820118E-10	4.416347E-11	1.001656E-10	1.898714E-12	1.000000E-9	1.000000E-9	1.000000E-9	1.000000E-10
307.495830	128.019806	1.816221E-10	4.358411E-11	1.000818E-10	1.907212E-12	1.000000E-9	1.000000E-9	1.000000E-9	1.000000E-10
307.998536	128.395721	1.813859E-10	4.346498E-11	9.992790E-11	1.884795E-12	1.000000E-9	1.000000E-9	1.000000E-9	1.000000E-10
308.496214	128.871796	1.811322E-10	4.416011E-11	9.992975E-11	1.902650E-12	1.000000E-9	1.000000E-9	1.000000E-9	1.000000E-10
308.996879	129.245331	1.815040E-10	4.399323E-11	9.993365E-11	1.980435E-12	1.000000E-9	1.000000E-9	1.000000E-9	1.000000E-10
309.496312	129.722641	1.816159E-10	4.367047E-11	9.993064E-11	1.957492E-12	1.000000E-9	1.000000E-9	1.000000E-9	1.000000E-10
309.996710	130.069962	1.813773E-10	4.324029E-11	9.992472E-11	1.931627E-12	1.000000E-9	1.000000E-9	1.000000E-9	1.000000E-10
310.494836	130.530197	1.814518E-10	4.294320E-11	9.992578E-11	1.842905E-12	1.000000E-9	1.000000E-9	1.000000E-9	1.000000E-10
310.997503	131.005173	1.816213E-10	4.294547E-11	1.000342E-10	1.810024E-12	1.000000E-9	1.000000E-9	1.000000E-9	1.000000E-10
311.501073	131.369263	1.819057E-10	4.287168E-11	1.001701E-10	1.858335E-12	1.000000E-9	1.000000E-9	1.000000E-9	1.000000E-10
311.996026	131.813889	1.821135E-10	4.245914E-11	1.003430E-10	1.851414E-12	1.000000E-9	1.000000E-9	1.000000E-9	1.000000E-10
312.495984	132.180679	1.812724E-10	4.235584E-11	1.004100E-10	1.834134E-12	1.000000E-9	1.000000E-9	1.000000E-9	1.000000E-10
312.999892	132.624146	1.811346E-10	4.221311E-11	1.004132E-10	1.874879E-12	1.000000E-9	1.000000E-9	1.000000E-9	1.000000E-10
313.498683	132.996338	1.811377E-10	4.238594E-11	1.002127E-10	1.907096E-12	1.000000E-9	1.000000E-9	1.000000E-9	1.000000E-10
313.997398	133.462250	1.812408E-10	4.245272E-11	9.968223E-11	1.887145E-12	1.000000E-9	1.000000E-9	1.000000E-9	1.000000E-10
314.496449	133.834671	1.813783E-10	4.196919E-11	1.002160E-10	1.880112E-12	1.000000E-9	1.000000E-9	1.000000E-9	1.000000E-10
314.997016	134.290863	1.813798E-10	4.208404E-11	1.006563E-10	1.858326E-12	1.000000E-9	1.000000E-9	1.000000E-9	1.000000E-10
315.496547	134.679687	1.813805E-10	4.245406E-11	1.002534E-10	1.877996E-12	1.000000E-9	1.000000E-9	1.000000E-9	1.000000E-10
315.996145	135.155899	1.813814E-10	4.206530E-11	1.001620E-10	1.907764E-12	1.000000E-9	1.000000E-9	1.000000E-9	1.000000E-10
316.496076	135.646423	1.811954E-10	4.172495E-11	1.001665E-10	1.842520E-12	1.000000E-9	1.000000E-9	1.000000E-9	1.000000E-10
316.999130	136.015762	1.806444E-10	4.152893E-11	9.988649E-11	1.809675E-12	1.000000E-9	1.000000E-9	1.000000E-9	1.000000E-10
317.501926	136.469284	1.806458E-10	4.143832E-11	9.943306E-11	1.833073E-12	1.000000E-9	1.000000E-9	1.000000E-9	1.000000E-10
317.998390	136.837708	1.806429E-10	4.099096E-11	9.975385E-11	1.834460E-12	1.000000E-9	1.000000E-9	1.000000E-9	1.000000E-10
318.495231	137.310532	1.816135E-10	4.081788E-11	9.992649E-11	1.834809E-12	1.000000E-9	1.000000E-9	1.000000E-9	1.000000E-10
318.996143	137.664734	1.818673E-10	4.050612E-11	9.970181E-11	1.858708E-12	1.000000E-9	1.000000E-9	1.000000E-9	1.000000E-10
319.497582	138.142349	1.818671E-10	4.081653E-11	9.967980E-11	1.883125E-12	1.000000E-9	1.000000E-9	1.000000E-9	1.000000E-10
319.996684	138.530106	1.816157E-10	4.099295E-11	9.968172E-11	1.957186E-12	1.000000E-9	1.000000E-9	1.000000E-9	1.000000E-10
320.497592	138.983459	1.811345E-10	4.077130E-11	9.956281E-11	1.975265E-12	1.000000E-9	1.000000E-9	1.000000E-9	1.000000E-10
321.005301	139.354004	1.815811E-10	4.075158E-11	9.943483E-11	1.834403E-12	1.000000E-9	1.000000E-9	1.000000E-9	1.000000E-10
321.493904	139.831345	1.818690E-10	4.075119E-11	1.003380E-10	1.834372E-12	1.000000E-9	1.000000E-9	1.000000E-9	1.000000E-10
321.999404	140.293732	1.805765E-10	4.064049E-11	1.006312E-10	1.834120E-12	1.000000E-9	1.000000E-9	1.000000E-9	1.000000E-10
322.496768	140.678436	1.805553E-10	4.050808E-11	9.943812E-11	1.849034E-12	1.000000E-9	1.000000E-9	1.000000E-9	1.000000E-10
322.999339	141.158417	1.813780E-10	4.050887E-11	9.958349E-11	1.859001E-12	1.000000E-9	1.000000E-9	1.000000E-9	1.000000E-10
323.495183	141.534973	1.809531E-10	4.050939E-11	9.993215E-11	1.837965E-12	1.000000E-9	1.000000E-9	1.000000E-9	1.000000E-10
323.997492	142.010834	1.804037E-10	4.026642E-11	9.993100E-11	1.841025E-12	1.000000E-9	1.000000E-9	1.000000E-9	1.000000E-10
324.496246	142.377625	1.802316E-10	4.012299E-11	9.992727E-11	1.882926E-12	1.000000E-9	1.000000E-9	1.000000E-9	1.000000E-10
324.994976	142.836716	1.801600E-10	3.977570E-11	9.972181E-11	1.863411E-12	1.000000E-9	1.000000E-9	1.000000E-9	1.000000E-10
325.495082	143.227707	1.808864E-10	3.990770E-11	9.971758E-11	1.834794E-12	1.000000E-9	1.000000E-9	1.000000E-9	1.000000E-10
326.006054	143.695724	1.811424E-10	4.001771E-11	9.993104E-11	1.885274E-12	1.000000E-9	1.000000E-9	1.000000E-9	1.000000E-10
326.494576	144.061569	1.818692E-10	3.981787E-11	9.992757E-11	1.907541E-12	1.000000E-9	1.000000E-9	1.000000E-9	1.000000E-10
326.999830	144.542313	1.813494E-10	3.972329E-11	9.992522E-11	1.907862E-12	1.000000E-9	1.000000E-9	1.000000E-9	1.000000E-10
327.494531	145.036072	1.808974E-10	3.928752E-11	9.976410E-11	1.902083E-12	1.000000E-9	1.000000E-9	1.000000E-9	1.000000E-10
327.999312	145.430176	1.816920E-10	3.928801E-11	9.968252E-11	1.883590E-12	1.000000E-9	1.000000E-9	1.000000E-9	1.000000E-10
328.495695	145.910858	1.818318E-10	3.928992E-11	1.006076E-10	1.870927E-12	1.000000E-9	1.000000E-9	1.000000E-9	1.000000E-10
328.999348	146.290039	1.813827E-10	3.961032E-11	1.003888E-10	1.858732E-12	1.000000E-9	1.000000E-9	1.000000E-9	1.000000E-10
329.497214	146.790924	1.811205E-10	3.977892E-11	9.943656E-11	1.878351E-12	1.000000E-9	1.000000E-9	1.000000E-9	1.000000E-10
329.996880	147.185974	1.806495E-10	3.955600E-11	9.979072E-11	1.885936E-12	1.000000E-9	1.000000E-9	1.000000E-9	1.000000E-10
330.495723	147.685974	1.806496E-10	3.949061E-11	1.001667E-10	1.931682E-12	1.000000E-9	1.000000E-9	1.000000E-9	1.000000E-10
331.014249	148.110443	1.806488E-10	3.928748E-11	9.998840E-11	1.915659E-12	1.000000E-9	1.000000E-9	1.000000E-9	1.000000E-10
331.503734	148.626678	1.819556E-10	3.928755E-11	9.993222E-11	1.883068E-12	1.000000E-9	1.000000E-9	1.000000E-9	1.000000E-10
332.003194	148.995300	1.819019E-10	3.928794E-11	1.001688E-10	1.883062E-12	1.000000E-9	1.000000E-9	1.000000E-9	1.000000E-10
332.500407	149.474274	1.808944E-10	3.947252E-11	1.000874E-10	1.882884E-12	1.000000E-9	1.000000E-9	1.000000E-9	1.000000E-10
333.007482	149.955658	1.810054E-10	3.952838E-11	9.992153E-11	1.904843E-12	1.000000E-9	1.000000E-9	1.000000E-9	1.000000E-10
333.504242	150.324875	1.811352E-10	3.904336E-11	9.978822E-11	1.900509E-12	1.000000E-9	1.000000E-9	1.000000E-9	1.000000E-10
334.005113	150.783585	1.809667E-10	3.911246E-11	9.968909E-11	1.858784E-12	1.000000E-9	1.000000E-9	1.000000E-9	1.000000E-10
334.497018	151.152344	1.808939E-10	3.928846E-11	1.003000E-10	1.858598E-12	1.000000E-9	1.000000E-9	1.000000E-9	1.000000E-10
334.998680	151.608536	1.816262E-10	3.914898E-11	1.003202E-10	1.858976E-12	1.000000E-9	1.000000E-9	1.000000E-9	1.000000E-10
335.494845	151.972870	1.816271E-10	3.904193E-11	9.968431E-11	1.910292E-12	1.000000E-9	1.000000E-9	1.000000E-9	1.000000E-10
336.000536	152.390854	1.816246E-10	3.924682E-11	9.998314E-11	1.931590E-12	1.000000E-9	1.000000E-9	1.000000E-9	1.000000E-10
336.493848	152.763977	1.815002E-10	3.929164E-11	1.004214E-10	1.884909E-12	1.000000E-9	1.000000E-9	1.000000E-9	1.000000E-10
337.000051	153.225464	1.813838E-10	3.929030E-11	1.002520E-10	1.895687E-12	1.000000E-9	1.000000E-9	1.000000E-9	1.000000E-10
337.494256	153.664505	1.817857E-10	3.919372E-11	1.001741E-10	1.931476E-12	1.000000E-9	1.000000E-9	1.000000E-9	1.000000E-10
337.998108	154.040634	1.818521E-10	3.904511E-11	9.970406E-11	1.881996E-12	1.000000E-9	1.000000E-9	1.000000E-9	1.000000E-10
338.501557	154.508957	1.816256E-10	3.920342E-11	9.973834E-11	1.834295E-12	1.000000E-9	1.000000E-9	1.000000E-9	1.000000E-10
339.004177	154.843979	1.814443E-10	3.929006E-11	9.992859E-11	1.834829E-12	1.000000E-9	1.000000E-9	1.000000E-9	1.000000E-10
339.496266	155.297806	1.811353E-10	3.952040E-11	9.980710E-11	1.834818E-12	1.000000E-9	1.000000E-9	1.000000E-9	1.000000E-10
340.000092	155.667557	1.809837E-10	3.943945E-11	9.968421E-11	1.834613E-12	1.000000E-9	1.000000E-9	1.000000E-9	1.000000E-10
340.494824	156.119751	1.808930E-10	3.904972E-11	9.968600E-11	1.834573E-12	1.000000E-9	1.000000E-9	1.000000E-9	1.000000E-10
340.998479	156.444138	1.817798E-10	3.904784E-11	9.968396E-11	1.834701E-12	1.000000E-9	1.000000E-9	1.000000E-9	1.000000E-10
341.498150	156.883987	1.818295E-10	3.904823E-11	9.968194E-11	1.878529E-12	1.000000E-9	1.000000E-9	1.000000E-9	1.000000E-10
341.999808	157.224380	1.816256E-10	3.922919E-11	9.984413E-11	1.907932E-12	1.000000E-9	1.000000E-9	1.000000E-9	1.000000E-10
342.495152	157.674118	1.818461E-10	3.928676E-11	1.001712E-10	1.908206E-12	1.000000E-9	1.000000E-9	1.000000E-9	1.000000E-10
342.999456	158.027237	1.821139E-10	3.904635E-11	1.001711E-10	1.904552E-12	1.000000E-9	1.000000E-9	1.000000E-9	1.000000E-10
343.496354	158.464828	1.817617E-10	3.897303E-11	1.001734E-10	1.883406E-12	1.000000E-9	1.000000E-9	1.000000E-9	1.000000E-10
344.002211	158.922333	1.816262E-10	3.879966E-11	9.975595E-11	1.882999E-12	1.000000E-9	1.000000E-9	1.000000E-9	1.000000E-10
344.494464	159.295151	1.813822E-10	3.893153E-11	9.968525E-11	1.882618E-12	1.000000E-9	1.000000E-9	1.000000E-9	1.000000E-10
344.997834	159.728241	1.815745E-10	3.904634E-11	9.968529E-11	1.865230E-12	1.000000E-9	1.000000E-9	1.000000E-9	1.000000E-10
345.494514	160.075226	1.821134E-10	3.904965E-11	9.968694E-11	1.858499E-12	1.000000E-9	1.000000E-9	1.000000E-9	1.000000E-10
345.996469	160.534561	1.818511E-10	3.904557E-11	9.968867E-11	1.905577E-12	1.000000E-9	1.000000E-9	1.000000E-9	1.000000E-10
346.495461	160.878891	1.816226E-10	3.904760E-11	9.968454E-11	1.913218E-12	1.000000E-9	1.000000E-9	1.000000E-9	1.000000E-10
346.998885	161.317657	1.816264E-10	3.904706E-11	9.968340E-11	1.931945E-12	1.000000E-9	1.000000E-9	1.000000E-9	1.000000E-10
347.496331	161.754562	1.816716E-10	3.904756E-11	9.991771E-11	1.944458E-12	1.000000E-9	1.000000E-9	1.000000E-9	1.000000E-10
347.999541	162.096436	1.821169E-10	3.888571E-11	9.987481E-11	1.955943E-12	1.000000E-9	1.000000E-9	1.000000E-9	1.000000E-10
348.493757	162.520233	1.819346E-10	3.880743E-11	9.968341E-11	1.917230E-12	1.000000E-9	1.000000E-9	1.000000E-9	1.000000E-10
349.008643	162.851303	1.816264E-10	3.857616E-11	9.956175E-11	1.899978E-12	1.000000E-9	1.000000E-9	1.000000E-9	1.000000E-10
349.495350	163.301682	1.824077E-10	3.866647E-11	9.944273E-11	1.809992E-12	1.000000E-9	1.000000E-9	1.000000E-9	1.000000E-10
349.999029	163.645538	1.828484E-10	3.905076E-11	9.981712E-11	1.853577E-12	1.000000E-9	1.000000E-9	1.000000E-9	1.000000E-10
350.501772	164.100311	1.821633E-10	3.893289E-11	9.996852E-11	1.931117E-12	1.000000E-9	1.000000E-9	1.000000E-9	1.000000E-10
351.009710	164.465424	1.820119E-10	3.880962E-11	1.006566E-10	1.868728E-12	1.000000E-9	1.000000E-9	1.000000E-9	1.000000E-10
351.498496	164.898254	1.816244E-10	3.842968E-11	1.004082E-10	1.833704E-12	1.000000E-9	1.000000E-9	1.000000E-9	1.000000E-10
352.013119	165.240234	1.817441E-10	3.831702E-11	9.992922E-11	1.811977E-12	1.000000E-9	1.000000E-9	1.000000E-9	1.000000E-10
352.500679	165.660049	1.818670E-10	3.831173E-11	9.977708E-11	1.823164E-12	1.000000E-9	1.000000E-9	1.000000E-9	1.000000E-10
352.995947	166.041626	1.820518E-10	3.838571E-11	9.968950E-11	1.882987E-12	1.000000E-9	1.000000E-9	1.000000E-9	1.000000E-10
353.499378	166.481354	1.821129E-10	3.856030E-11	9.925997E-11	1.882784E-12	1.000000E-9	1.000000E-9	1.000000E-9	1.000000E-10
354.001066	166.914154	1.821131E-10	3.841921E-11	9.923447E-11	1.883681E-12	1.000000E-9	1.000000E-9	1.000000E-9	1.000000E-10
354.495272	167.284561	1.820446E-10	3.831909E-11	9.944157E-11	1.917516E-12	1.000000E-9	1.000000E-9	1.000000E-9	1.000000E-10
354.999654	167.705566	1.818677E-10	3.810881E-11	9.974970E-11	1.931484E-12	1.000000E-9	1.000000E-9	1.000000E-9	1.000000E-10
355.498626	168.025665	1.817335E-10	3.806900E-11	1.001738E-10	1.931609E-12	1.000000E-9	1.000000E-9	1.000000E-9	1.000000E-10
355.997949	168.459518	1.816249E-10	3.806707E-11	1.000013E-10	1.912129E-12	1.000000E-9	1.000000E-9	1.000000E-9	1.000000E-10
356.497783	168.809586	1.820342E-10	3.826742E-11	9.992379E-11	1.858759E-12	1.000000E-9	1.000000E-9	1.000000E-9	1.000000E-10
357.011182	169.250290	1.820526E-10	3.855805E-11	9.968352E-11	1.912069E-12	1.000000E-9	1.000000E-9	1.000000E-9	1.000000E-10
357.495175	169.586182	1.816225E-10	3.789230E-11	9.961542E-11	1.955821E-12	1.000000E-9	1.000000E-9	1.000000E-9	1.000000E-10
358.000487	170.031662	1.819917E-10	3.758403E-11	9.943625E-11	1.896677E-12	1.000000E-9	1.000000E-9	1.000000E-9	1.000000E-10
358.502577	170.491257	1.826031E-10	3.711977E-11	9.944255E-11	1.878328E-12	1.000000E-9	1.000000E-9	1.000000E-9	1.000000E-10
359.010056	170.855164	1.814490E-10	3.715838E-11	9.944187E-11	1.834081E-12	1.000000E-9	1.000000E-9	1.000000E-9	1.000000E-10
359.496176	171.279938	1.808959E-10	3.733767E-11	9.982338E-11	1.876638E-12	1.000000E-9	1.000000E-9	1.000000E-9	1.000000E-10
360.003163	171.616180	1.815915E-10	3.695910E-11	9.992347E-11	1.955796E-12	1.000000E-9	1.000000E-9	1.000000E-9	1.000000E-10
360.494675	172.050644	1.817232E-10	3.660581E-11	9.992455E-11	1.908900E-12	1.000000E-9	1.000000E-9	1.000000E-9	1.000000E-10
360.997000	172.398392	1.821156E-10	3.679214E-11	9.992266E-11	1.882892E-12	1.000000E-9	1.000000E-9	1.000000E-9	1.000000E-10
361.494715	172.831985	1.823516E-10	3.685169E-11	9.992201E-11	1.816629E-12	1.000000E-9	1.000000E-9	1.000000E-9	1.000000E-10
361.999747	173.201202	1.826047E-10	3.685537E-11	9.977209E-11	1.805878E-12	1.000000E-9	1.000000E-9	1.000000E-9	1.000000E-10
362.495305	173.670822	1.827924E-10	3.653617E-11	9.968009E-11	1.786048E-12	1.000000E-9	1.000000E-9	1.000000E-9	1.000000E-10
363.000737	174.044250	1.828475E-10	3.588076E-11	9.967797E-11	1.831735E-12	1.000000E-9	1.000000E-9	1.000000E-9	1.000000E-10
363.495842	174.470779	1.828486E-10	3.587807E-11	9.972333E-11	1.883112E-12	1.000000E-9	1.000000E-9	1.000000E-9	1.000000E-10
363.997145	174.831116	1.827675E-10	3.588160E-11	9.992827E-11	1.810838E-12	1.000000E-9	1.000000E-9	1.000000E-9	1.000000E-10
364.493493	175.276367	1.826044E-10	3.566196E-11	9.992162E-11	1.786064E-12	1.000000E-9	1.000000E-9	1.000000E-9	1.000000E-10
364.998415	175.709366	1.827424E-10	3.559471E-11	9.992145E-11	1.882940E-12	1.000000E-9	1.000000E-9	1.000000E-9	1.000000E-10
365.499120	176.049637	1.828478E-10	3.538924E-11	9.957556E-11	1.890040E-12	1.000000E-9	1.000000E-9	1.000000E-9	1.000000E-10
365.996792	176.514572	1.822115E-10	3.518439E-11	9.943554E-11	1.907503E-12	1.000000E-9	1.000000E-9	1.000000E-9	1.000000E-10
366.499371	176.886902	1.822310E-10	3.490118E-11	9.943653E-11	1.839755E-12	1.000000E-9	1.000000E-9	1.000000E-9	1.000000E-10
366.998419	177.341156	1.830914E-10	3.489888E-11	9.962624E-11	1.785616E-12	1.000000E-9	1.000000E-9	1.000000E-9	1.000000E-10
367.496433	177.683060	1.828037E-10	3.489898E-11	1.001692E-10	1.846137E-12	1.000000E-9	1.000000E-9	1.000000E-9	1.000000E-10
367.999426	178.122925	1.823605E-10	3.489957E-11	1.000395E-10	1.856109E-12	1.000000E-9	1.000000E-9	1.000000E-9	1.000000E-10
368.494559	178.468353	1.823588E-10	3.466554E-11	9.992292E-11	1.834426E-12	1.000000E-9	1.000000E-9	1.000000E-9	1.000000E-10
369.004145	178.925705	1.823570E-10	3.392290E-11	9.914249E-11	1.816400E-12	1.000000E-9	1.000000E-9	1.000000E-9	1.000000E-10
369.501191	179.356277	1.818951E-10	3.392466E-11	9.901105E-11	1.785681E-12	1.000000E-9	1.000000E-9	1.000000E-9	1.000000E-10
369.997366	179.732162	1.818099E-10	3.392735E-11	9.968525E-11	1.833805E-12	1.000000E-9	1.000000E-9	1.000000E-9	1.000000E-10
370.496225	180.174973	1.816222E-10	3.353546E-11	9.959014E-11	1.859166E-12	1.000000E-9	1.000000E-9	1.000000E-9	1.000000E-10
370.995953	180.501740	1.816257E-10	3.339967E-11	9.943947E-11	1.722731E-12	1.000000E-9	1.000000E-9	1.000000E-9	1.000000E-10
371.502543	180.923019	1.816294E-10	3.295091E-11	9.896071E-11	1.702508E-12	1.000000E-9	1.000000E-9	1.000000E-9	1.000000E-10
371.998426	181.281784	1.822009E-10	3.286613E-11	9.870795E-11	1.663487E-12	1.000000E-9	1.000000E-9	1.000000E-9	1.000000E-10
372.501809	181.720627	1.823273E-10	3.270983E-11	9.938220E-11	1.723328E-12	1.000000E-9	1.000000E-9	1.000000E-9	1.000000E-10
372.996338	182.056213	1.818670E-10	3.226564E-11	9.948099E-11	1.785277E-12	1.000000E-9	1.000000E-9	1.000000E-9	1.000000E-10
373.496217	182.534744	1.818690E-10	3.197953E-11	9.968073E-11	1.767699E-12	1.000000E-9	1.000000E-9	1.000000E-9	1.000000E-10
373.997144	182.867386	1.818674E-10	3.155153E-11	9.968467E-11	1.761066E-12	1.000000E-9	1.000000E-9	1.000000E-9	1.000000E-10
374.500800	183.295288	1.820142E-10	3.149652E-11	9.968207E-11	1.761562E-12	1.000000E-9	1.000000E-9	1.000000E-9	1.000000E-10
374.997487	183.743500	1.821130E-10	3.149462E-11	9.986293E-11	1.769929E-12	1.000000E-9	1.000000E-9	1.000000E-9	1.000000E-10
375.495777	184.107208	1.808135E-10	3.127117E-11	9.991770E-11	1.785985E-12	1.000000E-9	1.000000E-9	1.000000E-9	1.000000E-10
375.997078	184.532364	1.807469E-10	3.100455E-11	9.943801E-11	1.744320E-12	1.000000E-9	1.000000E-9	1.000000E-9	1.000000E-10
376.496386	184.858566	1.813798E-10	3.053708E-11	9.943616E-11	1.713042E-12	1.000000E-9	1.000000E-9	1.000000E-9	1.000000E-10
376.994872	185.292221	1.817081E-10	3.035143E-11	9.943820E-11	1.734102E-12	1.000000E-9	1.000000E-9	1.000000E-9	1.000000E-10
377.493682	185.641006	1.821130E-10	2.986845E-11	9.957812E-11	1.743590E-12	1.000000E-9	1.000000E-9	1.000000E-9	1.000000E-10
377.998687	186.090576	1.812546E-10	2.973815E-11	9.967998E-11	1.785973E-12	1.000000E-9	1.000000E-9	1.000000E-9	1.000000E-10
378.499466	186.428848	1.808885E-10	2.938442E-11	9.988378E-11	1.776378E-12	1.000000E-9	1.000000E-9	1.000000E-9	1.000000E-10
378.999449	186.846176	1.820956E-10	2.899169E-11	9.986871E-11	1.761778E-12	1.000000E-9	1.000000E-9	1.000000E-9	1.000000E-10
379.494853	187.186691	1.819283E-10	2.865390E-11	9.944110E-11	1.745207E-12	1.000000E-9	1.000000E-9	1.000000E-9	1.000000E-10
379.999110	187.628738	1.813762E-10	2.845301E-11	9.934716E-11	1.737262E-12	1.000000E-9	1.000000E-9	1.000000E-9	1.000000E-10
380.496700	188.063675	1.816273E-10	2.837233E-11	9.919478E-11	1.713909E-12	1.000000E-9	1.000000E-9	1.000000E-9	1.000000E-10
381.000987	188.418015	1.818616E-10	2.792382E-11	9.966605E-11	1.713089E-12	1.000000E-9	1.000000E-9	1.000000E-9	1.000000E-10
381.496380	188.872513	1.814810E-10	2.767033E-11	9.991948E-11	1.712962E-12	1.000000E-9	1.000000E-9	1.000000E-9	1.000000E-10
381.998046	189.213242	1.813885E-10	2.718933E-11	9.926078E-11	1.725485E-12	1.000000E-9	1.000000E-9	1.000000E-9	1.000000E-10
382.497712	189.651428	1.816176E-10	2.688255E-11	9.924407E-11	1.737498E-12	1.000000E-9	1.000000E-9	1.000000E-9	1.000000E-10
382.998104	190.001617	1.815386E-10	2.670448E-11	9.943465E-11	1.680725E-12	1.000000E-9	1.000000E-9	1.000000E-9	1.000000E-10
383.504753	190.454086	1.813764E-10	2.670247E-11	9.954577E-11	1.664897E-12	1.000000E-9	1.000000E-9	1.000000E-9	1.000000E-10
383.998171	190.806107	1.812323E-10	2.649703E-11	9.967853E-11	1.688363E-12	1.000000E-9	1.000000E-9	1.000000E-9	1.000000E-10
384.496843	191.222397	1.811355E-10	2.548466E-11	9.968255E-11	1.680860E-12	1.000000E-9	1.000000E-9	1.000000E-9	1.000000E-10
384.999500	191.552689	1.815635E-10	2.527212E-11	9.967983E-11	1.664068E-12	1.000000E-9	1.000000E-9	1.000000E-9	1.000000E-10
385.496174	191.985199	1.815501E-10	2.499666E-11	9.943885E-11	1.649852E-12	1.000000E-9	1.000000E-9	1.000000E-9	1.000000E-10
385.997998	192.426651	1.811300E-10	2.483022E-11	9.951017E-11	1.639588E-12	1.000000E-9	1.000000E-9	1.000000E-9	1.000000E-10
386.499365	192.807938	1.811325E-10	2.475113E-11	9.967603E-11	1.681735E-12	1.000000E-9	1.000000E-9	1.000000E-9	1.000000E-10
386.998206	193.255432	1.811336E-10	2.402765E-11	9.954129E-11	1.676453E-12	1.000000E-9	1.000000E-9	1.000000E-9	1.000000E-10
387.496880	193.621872	1.806311E-10	2.389935E-11	9.944004E-11	1.591358E-12	1.000000E-9	1.000000E-9	1.000000E-9	1.000000E-10
388.008405	194.090683	1.804011E-10	2.353794E-11	9.883801E-11	1.600818E-12	1.000000E-9	1.000000E-9	1.000000E-9	1.000000E-10
388.494117	194.433853	1.815792E-10	2.340231E-11	9.879716E-11	1.615707E-12	1.000000E-9	1.000000E-9	1.000000E-9	1.000000E-10
389.008162	194.886337	1.816773E-10	2.329495E-11	9.944055E-11	1.599165E-12	1.000000E-9	1.000000E-9	1.000000E-9	1.000000E-10
389.497579	195.243988	1.818632E-10	2.271386E-11	9.916384E-11	1.591560E-12	1.000000E-9	1.000000E-9	1.000000E-9	1.000000E-10
389.997189	195.696564	1.814966E-10	2.252863E-11	9.870643E-11	1.614005E-12	1.000000E-9	1.000000E-9	1.000000E-9	1.000000E-10
390.496859	196.072876	1.811331E-10	2.207875E-11	9.902056E-11	1.625705E-12	1.000000E-9	1.000000E-9	1.000000E-9	1.000000E-10
390.999516	196.542236	1.811324E-10	2.182612E-11	9.919514E-11	1.664024E-12	1.000000E-9	1.000000E-9	1.000000E-9	1.000000E-10
391.497192	197.021027	1.810517E-10	2.134952E-11	9.874700E-11	1.663848E-12	1.000000E-9	1.000000E-9	1.000000E-9	1.000000E-10
391.998850	197.376877	1.799120E-10	2.119585E-11	9.880816E-11	1.663553E-12	1.000000E-9	1.000000E-9	1.000000E-9	1.000000E-10
392.498520	197.810593	1.803084E-10	2.110654E-11	9.919688E-11	1.682489E-12	1.000000E-9	1.000000E-9	1.000000E-9	1.000000E-10
392.998941	198.196854	1.811372E-10	2.045386E-11	9.908696E-11	1.683270E-12	1.000000E-9	1.000000E-9	1.000000E-9	1.000000E-10
393.497607	198.653625	1.809898E-10	2.029155E-11	9.895426E-11	1.542177E-12	1.000000E-9	1.000000E-9	1.000000E-9	1.000000E-10
393.998940	199.028244	1.808901E-10	1.988751E-11	9.931227E-11	1.578241E-12	1.000000E-9	1.000000E-9	1.000000E-9	1.000000E-10
394.496608	199.466187	1.806734E-10	1.966647E-11	9.943788E-11	1.663566E-12	1.000000E-9	1.000000E-9	1.000000E-9	1.000000E-10
394.996940	199.814224	1.805439E-10	1.939611E-11	9.919722E-11	1.606550E-12	1.000000E-9	1.000000E-9	1.000000E-9	1.000000E-10
395.500335	200.245407	1.799107E-10	1.922253E-11	9.934468E-11	1.566512E-12	1.000000E-9	1.000000E-9	1.000000E-9	1.000000E-10
395.998689	200.615341	1.800168E-10	1.915726E-11	9.969042E-11	1.587544E-12	1.000000E-9	1.000000E-9	1.000000E-9	1.000000E-10
396.500350	201.065506	1.801522E-10	1.867163E-11	9.928808E-11	1.587843E-12	1.000000E-9	1.000000E-9	1.000000E-9	1.000000E-10
396.998111	201.522659	1.804832E-10	1.848305E-11	9.896187E-11	1.566787E-12	1.000000E-9	1.000000E-9	1.000000E-9	1.000000E-10
397.495789	201.876114	1.806409E-10	1.793919E-11	9.916531E-11	1.566463E-12	1.000000E-9	1.000000E-9	1.000000E-9	1.000000E-10
397.999441	202.348938	1.799157E-10	1.766961E-11	9.913838E-11	1.567211E-12	1.000000E-9	1.000000E-9	1.000000E-9	1.000000E-10
398.496120	202.725128	1.799132E-10	1.745014E-11	9.870575E-11	1.566881E-12	1.000000E-9	1.000000E-9	1.000000E-9	1.000000E-10
398.996608	203.188858	1.799147E-10	1.704965E-11	9.880173E-11	1.566247E-12	1.000000E-9	1.000000E-9	1.000000E-9	1.000000E-10
399.495280	203.514587	1.801737E-10	1.693844E-11	9.895369E-11	1.613915E-12	1.000000E-9	1.000000E-9	1.000000E-9	1.000000E-10
399.995948	203.950882	1.803983E-10	1.672040E-11	9.863060E-11	1.604816E-12	1.000000E-9	1.000000E-9	1.000000E-9	1.000000E-10
400.496491	204.292862	1.796288E-10	1.644976E-11	9.846657E-11	1.566533E-12	1.000000E-9	1.000000E-9	1.000000E-9	1.000000E-10
400.995867	204.751160	1.793530E-10	1.598743E-11	9.915011E-11	1.545537E-12	1.000000E-9	1.000000E-9	1.000000E-9	1.000000E-10
401.496385	205.199219	1.784493E-10	1.583607E-11	9.914769E-11	1.526107E-12	1.000000E-9	1.000000E-9	1.000000E-9	1.000000E-10
402.000045	205.565964	1.787687E-10	1.574571E-11	9.895413E-11	1.507175E-12	1.000000E-9	1.000000E-9	1.000000E-9	1.000000E-10
402.499711	206.018524	1.794222E-10	1.551797E-11	9.883591E-11	1.502697E-12	1.000000E-9	1.000000E-9	1.000000E-9	1.000000E-10
402.998379	206.359650	1.798767E-10	1.537378E-11	9.871198E-11	1.526199E-12	1.000000E-9	1.000000E-9	1.000000E-9	1.000000E-10
403.498052	206.819412	1.801592E-10	1.484669E-11	9.889628E-11	1.502223E-12	1.000000E-9	1.000000E-9	1.000000E-9	1.000000E-10
403.999714	207.196045	1.797195E-10	1.473286E-11	9.898050E-11	1.452265E-12	1.000000E-9	1.000000E-9	1.000000E-9	1.000000E-10
404.500381	207.651581	1.796288E-10	1.460123E-11	9.944990E-11	1.495506E-12	1.000000E-9	1.000000E-9	1.000000E-9	1.000000E-10
404.999058	208.009827	1.794223E-10	1.442148E-11	9.922050E-11	1.526181E-12	1.000000E-9	1.000000E-9	1.000000E-9	1.000000E-10
405.497176	208.468872	1.793172E-10	1.435196E-11	9.871713E-11	1.526058E-12	1.000000E-9	1.000000E-9	1.000000E-9	1.000000E-10
405.996746	208.837646	1.791808E-10	1.386814E-11	9.899040E-11	1.528169E-12	1.000000E-9	1.000000E-9	1.000000E-9	1.000000E-10
406.496471	209.288177	1.797104E-10	1.379907E-11	9.919722E-11	1.542281E-12	1.000000E-9	1.000000E-9	1.000000E-9	1.000000E-10
406.995359	209.726364	1.799128E-10	1.362741E-11	9.836438E-11	1.514712E-12	1.000000E-9	1.000000E-9	1.000000E-9	1.000000E-10
407.495729	210.086899	1.801527E-10	1.335474E-11	9.825265E-11	1.476722E-12	1.000000E-9	1.000000E-9	1.000000E-9	1.000000E-10
407.999925	210.552917	1.798906E-10	1.314486E-11	9.846275E-11	1.460145E-12	1.000000E-9	1.000000E-9	1.000000E-9	1.000000E-10
408.496644	210.917648	1.791804E-10	1.314433E-11	9.865146E-11	1.452571E-12	1.000000E-9	1.000000E-9	1.000000E-9	1.000000E-10
408.998051	211.366943	1.793158E-10	1.311464E-11	9.895555E-11	1.452813E-12	1.000000E-9	1.000000E-9	1.000000E-9	1.000000E-10
409.494996	211.723511	1.794208E-10	1.290130E-11	9.845466E-11	1.452953E-12	1.000000E-9	1.000000E-9	1.000000E-9	1.000000E-10
409.999555	212.178436	1.790285E-10	1.270531E-11	9.822754E-11	1.452908E-12	1.000000E-9	1.000000E-9	1.000000E-9	1.000000E-10
410.496233	212.518066	1.789821E-10	1.241225E-11	9.869226E-11	1.499828E-12	1.000000E-9	1.000000E-9	1.000000E-9	1.000000E-10
410.997063	212.957092	1.794228E-10	1.225478E-11	9.876977E-11	1.541966E-12	1.000000E-9	1.000000E-9	1.000000E-9	1.000000E-10
411.498877	213.299438	1.791608E-10	1.217153E-11	9.895588E-11	1.509498E-12	1.000000E-9	1.000000E-9	1.000000E-9	1.000000E-10
411.998559	213.767242	1.786914E-10	1.171886E-11	9.859084E-11	1.501307E-12	1.000000E-9	1.000000E-9	1.000000E-9	1.000000E-10
412.494540	214.239853	1.786930E-10	1.163329E-11	9.822598E-11	1.501328E-12	1.000000E-9	1.000000E-9	1.000000E-9	1.000000E-10
412.993967	214.601974	1.786950E-10	1.143770E-11	9.860435E-11	1.492073E-12	1.000000E-9	1.000000E-9	1.000000E-9	1.000000E-10
413.493499	215.065018	1.795974E-10	1.131839E-11	9.873847E-11	1.476718E-12	1.000000E-9	1.000000E-9	1.000000E-9	1.000000E-10
413.997824	215.415482	1.794881E-10	1.118990E-11	9.919920E-11	1.491844E-12	1.000000E-9	1.000000E-9	1.000000E-9	1.000000E-10
414.506218	215.893616	1.786938E-10	1.100988E-11	9.911461E-11	1.501416E-12	1.000000E-9	1.000000E-9	1.000000E-9	1.000000E-10
415.001083	216.265182	1.785756E-10	1.094974E-11	9.895700E-11	1.537924E-12	1.000000E-9	1.000000E-9	1.000000E-9	1.000000E-10
415.497026	216.726410	1.784514E-10	1.094709E-11	9.881000E-11	1.515478E-12	1.000000E-9	1.000000E-9	1.000000E-9	1.000000E-10
415.996813	217.079956	1.786329E-10	1.087024E-11	9.871297E-11	1.380081E-12	1.000000E-9	1.000000E-9	1.000000E-9	1.000000E-10
416.498656	217.540680	1.786916E-10	1.070448E-11	9.892675E-11	1.412775E-12	1.000000E-9	1.000000E-9	1.000000E-9	1.000000E-10
416.997508	217.917740	1.786899E-10	1.041829E-11	9.891053E-11	1.452634E-12	1.000000E-9	1.000000E-9	1.000000E-9	1.000000E-10
417.496223	218.380692	1.785499E-10	1.022004E-11	9.870931E-11	1.435159E-12	1.000000E-9	1.000000E-9	1.000000E-9	1.000000E-10
417.995890	218.825500	1.782063E-10	1.022293E-11	9.871221E-11	1.428031E-12	1.000000E-9	1.000000E-9	1.000000E-9	1.000000E-10
418.498234	219.163635	1.780656E-10	1.022313E-11	9.871768E-11	1.452613E-12	1.000000E-9	1.000000E-9	1.000000E-9	1.000000E-10
418.998943	219.592087	1.779629E-10	1.022309E-11	9.853986E-11	1.452962E-12	1.000000E-9	1.000000E-9	1.000000E-9	1.000000E-10
419.496647	219.972519	1.783719E-10	1.012150E-11	9.847150E-11	1.452466E-12	1.000000E-9	1.000000E-9	1.000000E-9	1.000000E-10
420.006063	220.407822	1.784211E-10	9.976081E-12	9.871068E-11	1.426124E-12	1.000000E-9	1.000000E-9	1.000000E-9	1.000000E-10
420.498269	220.765488	1.782076E-10	9.816457E-12	9.871263E-11	1.404483E-12	1.000000E-9	1.000000E-9	1.000000E-9	1.000000E-10
420.997983	221.236191	1.777337E-10	9.738872E-12	9.871501E-11	1.501480E-12	1.000000E-9	1.000000E-9	1.000000E-9	1.000000E-10
421.496617	221.603561	1.769929E-10	9.736342E-12	9.896072E-11	1.509605E-12	1.000000E-9	1.000000E-9	1.000000E-9	1.000000E-10
421.998277	222.079926	1.773094E-10	9.736303E-12	9.919597E-11	1.355137E-12	1.000000E-9	1.000000E-9	1.000000E-9	1.000000E-10
422.497947	222.444977	1.774773E-10	9.740455E-12	9.899904E-11	1.391276E-12	1.000000E-9	1.000000E-9	1.000000E-9	1.000000E-10
422.999605	222.927460	1.781585E-10	9.737966E-12	9.895458E-11	1.452594E-12	1.000000E-9	1.000000E-9	1.000000E-9	1.000000E-10
423.498359	223.388092	1.779460E-10	9.734968E-12	9.895231E-11	1.452948E-12	1.000000E-9	1.000000E-9	1.000000E-9	1.000000E-10
424.001019	223.744949	1.769939E-10	9.545050E-12	9.878934E-11	1.453080E-12	1.000000E-9	1.000000E-9	1.000000E-9	1.000000E-10
424.498742	224.214386	1.772272E-10	9.485646E-12	9.846867E-11	1.452752E-12	1.000000E-9	1.000000E-9	1.000000E-9	1.000000E-10
424.996475	224.580307	1.774779E-10	9.255885E-12	9.862879E-11	1.448226E-12	1.000000E-9	1.000000E-9	1.000000E-9	1.000000E-10
425.497157	225.047150	1.778528E-10	9.254771E-12	9.871513E-11	1.428171E-12	1.000000E-9	1.000000E-9	1.000000E-9	1.000000E-10
425.996515	225.410645	1.779627E-10	9.252912E-12	9.893170E-11	1.428587E-12	1.000000E-9	1.000000E-9	1.000000E-9	1.000000E-10
426.496284	225.841232	1.779614E-10	9.250363E-12	9.899809E-11	1.428433E-12	1.000000E-9	1.000000E-9	1.000000E-9	1.000000E-10
426.997033	226.199677	1.781839E-10	9.250698E-12	9.920042E-11	1.427862E-12	1.000000E-9	1.000000E-9	1.000000E-9	1.000000E-10
427.499232	226.670425	1.786945E-10	9.248070E-12	9.920055E-11	1.427866E-12	1.000000E-9	1.000000E-9	1.000000E-9	1.000000E-10
427.993462	227.049057	1.781191E-10	9.245626E-12	9.920388E-11	1.379729E-12	1.000000E-9	1.000000E-9	1.000000E-9	1.000000E-10
428.494534	227.519897	1.777213E-10	9.248103E-12	9.850808E-11	1.379686E-12	1.000000E-9	1.000000E-9	1.000000E-9	1.000000E-10
428.997203	227.972687	1.785536E-10	9.247653E-12	9.822363E-11	1.379843E-12	1.000000E-9	1.000000E-9	1.000000E-9	1.000000E-10
429.497869	228.337189	1.785809E-10	9.249609E-12	9.846689E-11	1.393542E-12	1.000000E-9	1.000000E-9	1.000000E-9	1.000000E-10
429.998439	228.793442	1.777233E-10	9.247379E-12	9.853616E-11	1.404315E-12	1.000000E-9	1.000000E-9	1.000000E-9	1.000000E-10
430.497187	229.182388	1.778133E-10	9.249610E-12	9.871471E-11	1.384553E-12	1.000000E-9	1.000000E-9	1.000000E-9	1.000000E-10
431.009008	229.651901	1.779619E-10	9.250321E-12	9.831400E-11	1.391175E-12	1.000000E-9	1.000000E-9	1.000000E-9	1.000000E-10
431.498258	230.023941	1.774730E-10	9.249479E-12	9.798398E-11	1.477200E-12	1.000000E-9	1.000000E-9	1.000000E-9	1.000000E-10
431.996563	230.473816	1.772365E-10	9.249772E-12	9.837712E-11	1.430447E-12	1.000000E-9	1.000000E-9	1.000000E-9	1.000000E-10
432.496054	230.921127	1.772348E-10	9.251933E-12	9.842629E-11	1.355761E-12	1.000000E-9	1.000000E-9	1.000000E-9	1.000000E-10
432.996451	231.291718	1.772338E-10	9.248114E-12	9.797868E-11	1.403581E-12	1.000000E-9	1.000000E-9	1.000000E-9	1.000000E-10
433.494339	231.660767	1.772339E-10	9.250216E-12	9.823322E-11	1.428448E-12	1.000000E-9	1.000000E-9	1.000000E-9	1.000000E-10
434.000725	232.108444	1.773575E-10	9.231734E-12	9.870554E-11	1.405973E-12	1.000000E-9	1.000000E-9	1.000000E-9	1.000000E-10
434.498409	232.577652	1.774785E-10	9.003550E-12	9.870979E-11	1.399362E-12	1.000000E-9	1.000000E-9	1.000000E-9	1.000000E-10
434.996134	232.950043	1.772914E-10	9.002128E-12	9.871400E-11	1.379836E-12	1.000000E-9	1.000000E-9	1.000000E-9	1.000000E-10
435.501310	233.417236	1.772332E-10	9.004133E-12	9.848907E-11	1.367314E-12	1.000000E-9	1.000000E-9	1.000000E-9	1.000000E-10
435.999072	233.783768	1.772333E-10	8.999712E-12	9.847171E-11	1.355579E-12	1.000000E-9	1.000000E-9	1.000000E-9	1.000000E-10
436.497911	234.257477	1.774702E-10	9.000770E-12	9.847142E-11	1.355780E-12	1.000000E-9	1.000000E-9	1.000000E-9	1.000000E-10
436.995632	234.620865	1.779691E-10	8.999848E-12	9.835479E-11	1.358693E-12	1.000000E-9	1.000000E-9	1.000000E-9	1.000000E-10
437.496157	235.098969	1.779701E-10	8.999796E-12	9.822682E-11	1.428521E-12	1.000000E-9	1.000000E-9	1.000000E-9	1.000000E-10
437.993709	235.543198	1.779658E-10	9.001038E-12	9.804482E-11	1.421347E-12	1.000000E-9	1.000000E-9	1.000000E-9	1.000000E-10
438.496435	235.912140	1.775461E-10	9.001702E-12	9.798775E-11	1.404041E-12	1.000000E-9	1.000000E-9	1.000000E-9	1.000000E-10
438.995770	236.365311	1.775546E-10	9.001502E-12	9.822495E-11	1.418440E-12	1.000000E-9	1.000000E-9	1.000000E-9	1.000000E-10
439.496483	236.741592	1.779666E-10	9.000621E-12	9.843860E-11	1.428595E-12	1.000000E-9	1.000000E-9	1.000000E-9	1.000000E-10
439.997483	237.191360	1.780710E-10	8.999900E-12	9.895586E-11	1.428449E-12	1.000000E-9	1.000000E-9	1.000000E-9	1.000000E-10
440.493732	237.535568	1.782114E-10	9.000801E-12	9.895629E-11	1.431943E-12	1.000000E-9	1.000000E-9	1.000000E-9	1.000000E-10
440.996404	238.028061	1.780399E-10	9.003099E-12	9.895003E-11	1.452796E-12	1.000000E-9	1.000000E-9	1.000000E-9	1.000000E-10
441.499900	238.404373	1.779675E-10	9.001829E-12	9.811528E-11	1.422104E-12	1.000000E-9	1.000000E-9	1.000000E-9	1.000000E-10
441.997955	238.828476	1.772441E-10	8.999969E-12	9.801121E-11	1.379794E-12	1.000000E-9	1.000000E-9	1.000000E-9	1.000000E-10
442.495445	239.194168	1.774312E-10	9.002842E-12	9.822308E-11	1.413617E-12	1.000000E-9	1.000000E-9	1.000000E-9	1.000000E-10
442.997430	239.658325	1.779681E-10	8.799571E-12	9.821997E-11	1.428414E-12	1.000000E-9	1.000000E-9	1.000000E-9	1.000000E-10
443.499187	240.100510	1.778405E-10	8.781098E-12	9.822372E-11	1.358530E-12	1.000000E-9	1.000000E-9	1.000000E-9	1.000000E-10
443.997936	240.461334	1.777229E-10	9.003423E-12	9.838386E-11	1.367119E-12	1.000000E-9	1.000000E-9	1.000000E-9	1.000000E-10
444.504007	240.926941	1.777261E-10	8.913624E-12	9.846400E-11	1.404378E-12	1.000000E-9	1.000000E-9	1.000000E-9	1.000000E-10
444.996006	241.304077	1.776816E-10	8.759285E-12	9.779107E-11	1.379994E-12	1.000000E-9	1.000000E-9	1.000000E-9	1.000000E-10
445.502014	241.759766	1.769949E-10	8.914494E-12	9.778712E-11	1.355253E-12	1.000000E-9	1.000000E-9	1.000000E-9	1.000000E-10
445.995994	242.125504	1.769052E-10	8.998106E-12	9.797689E-11	1.393955E-12	1.000000E-9	1.000000E-9	1.000000E-9	1.000000E-10
446.499876	242.575409	1.767497E-10	9.000493E-12	9.821849E-11	1.405637E-12	1.000000E-9	1.000000E-9	1.000000E-9	1.000000E-10
446.998121	242.956940	1.773591E-10	8.952546E-12	9.846566E-11	1.428141E-12	1.000000E-9	1.000000E-9	1.000000E-9	1.000000E-10
447.494849	243.403168	1.777237E-10	8.757886E-12	9.827565E-11	1.428319E-12	1.000000E-9	1.000000E-9	1.000000E-9	1.000000E-10
447.996910	243.750977	1.777240E-10	8.757743E-12	9.822692E-11	1.427978E-12	1.000000E-9	1.000000E-9	1.000000E-9	1.000000E-10
448.494785	244.222534	1.775937E-10	8.757679E-12	9.846380E-11	1.413670E-12	1.000000E-9	1.000000E-9	1.000000E-9	1.000000E-10
448.997011	244.664505	1.769937E-10	8.939983E-12	9.854075E-11	1.403874E-12	1.000000E-9	1.000000E-9	1.000000E-9	1.000000E-10
449.494653	245.033646	1.775470E-10	8.996939E-12	9.870822E-11	1.425297E-12	1.000000E-9	1.000000E-9	1.000000E-9	1.000000E-10
449.998042	245.492264	1.782095E-10	8.754090E-12	9.856554E-11	1.424407E-12	1.000000E-9	1.000000E-9	1.000000E-9	1.000000E-10
450.506337	245.868958	1.785613E-10	8.822559E-12	9.846243E-11	1.404120E-12	1.000000E-9	1.000000E-9	1.000000E-9	1.000000E-10
451.005854	246.301544	1.786914E-10	8.996845E-12	9.887550E-11	1.383701E-12	1.000000E-9	1.000000E-9	1.000000E-9	1.000000E-10
451.494871	246.663223	1.777220E-10	8.859668E-12	9.883210E-11	1.355163E-12	1.000000E-9	1.000000E-9	1.000000E-9	1.000000E-10
451.999311	247.129425	1.775858E-10	8.753936E-12	9.797195E-11	1.388797E-12	1.000000E-9	1.000000E-9	1.000000E-9	1.000000E-10
452.498067	247.498917	1.772357E-10	8.756583E-12	9.816808E-11	1.403877E-12	1.000000E-9	1.000000E-9	1.000000E-9	1.000000E-10
452.998729	247.943665	1.771045E-10	8.756838E-12	9.846462E-11	1.451316E-12	1.000000E-9	1.000000E-9	1.000000E-9	1.000000E-10
453.496403	248.284119	1.769938E-10	8.759074E-12	9.862106E-11	1.446326E-12	1.000000E-9	1.000000E-9	1.000000E-9	1.000000E-10
454.000059	248.748688	1.768001E-10	8.851914E-12	9.870708E-11	1.427970E-12	1.000000E-9	1.000000E-9	1.000000E-9	1.000000E-10
454.495736	249.198334	1.768117E-10	9.004182E-12	9.824753E-11	1.439951E-12	1.000000E-9	1.000000E-9	1.000000E-9	1.000000E-10
454.999274	249.559219	1.774810E-10	9.002766E-12	9.822184E-11	1.452357E-12	1.000000E-9	1.000000E-9	1.000000E-9	1.000000E-10
455.494949	250.033981	1.774813E-10	9.006932E-12	9.822159E-11	1.452074E-12	1.000000E-9	1.000000E-9	1.000000E-9	1.000000E-10
455.995763	250.387909	1.774830E-10	9.002216E-12	9.810771E-11	1.450704E-12	1.000000E-9	1.000000E-9	1.000000E-9	1.000000E-10
456.499436	250.828766	1.779381E-10	8.997039E-12	9.797858E-11	1.427711E-12	1.000000E-9	1.000000E-9	1.000000E-9	1.000000E-10
456.997147	251.178894	1.782140E-10	9.000906E-12	9.816224E-11	1.436024E-12	1.000000E-9	1.000000E-9	1.000000E-9	1.000000E-10
457.495822	251.635284	1.766643E-10	9.003212E-12	9.822590E-11	1.451757E-12	1.000000E-9	1.000000E-9	1.000000E-9	1.000000E-10
457.998479	251.998550	1.765814E-10	9.002845E-12	9.846487E-11	1.393985E-12	1.000000E-9	1.000000E-9	1.000000E-9	1.000000E-10
458.497147	252.470490	1.769971E-10	8.648307E-12	9.846687E-11	1.355126E-12	1.000000E-9	1.000000E-9	1.000000E-9	1.000000E-10
458.999809	252.841446	1.774269E-10	8.520020E-12	9.846512E-11	1.418642E-12	1.000000E-9	1.000000E-9	1.000000E-9	1.000000E-10
459.494837	253.305954	1.779668E-10	8.763298E-12	9.846458E-11	1.431378E-12	1.000000E-9	1.000000E-9	1.000000E-9	1.000000E-10
459.994233	253.773026	1.779675E-10	8.760468E-12	9.846484E-11	1.452268E-12	1.000000E-9	1.000000E-9	1.000000E-9	1.000000E-10
460.495997	254.149475	1.779720E-10	8.762361E-12	9.763434E-11	1.452647E-12	1.000000E-9	1.000000E-9	1.000000E-9	1.000000E-10
460.995831	254.593155	1.774923E-10	8.758159E-12	9.764658E-11	1.452405E-12	1.000000E-9	1.000000E-9	1.000000E-9	1.000000E-10
461.493981	254.954880	1.772936E-10	8.760767E-12	9.871487E-11	1.435563E-12	1.000000E-9	1.000000E-9	1.000000E-9	1.000000E-10
461.999118	255.395752	1.767546E-10	8.760584E-12	9.841357E-11	1.428245E-12	1.000000E-9	1.000000E-9	1.000000E-9	1.000000E-10
462.495356	255.787857	1.770103E-10	8.760657E-12	9.798429E-11	1.428181E-12	1.000000E-9	1.000000E-9	1.000000E-9	1.000000E-10
463.001007	256.214661	1.772382E-10	8.759677E-12	9.814696E-11	1.416707E-12	1.000000E-9	1.000000E-9	1.000000E-9	1.000000E-10
463.527947	256.588348	1.774347E-10	8.760445E-12	9.822770E-11	1.379711E-12	1.000000E-9	1.000000E-9	1.000000E-9	1.000000E-10
463.994703	257.039398	1.773983E-10	8.762640E-12	9.845438E-11	1.379941E-12	1.000000E-9	1.000000E-9	1.000000E-9	1.000000E-10
464.496201	257.482086	1.765051E-10	8.921086E-12	9.852245E-11	1.379909E-12	1.000000E-9	1.000000E-9	1.000000E-9	1.000000E-10
464.998947	257.849152	1.770538E-10	9.006998E-12	9.871548E-11	1.456359E-12	1.000000E-9	1.000000E-9	1.000000E-9	1.000000E-10
465.501751	258.313049	1.779687E-10	9.007520E-12	9.859063E-11	1.469471E-12	1.000000E-9	1.000000E-9	1.000000E-9	1.000000E-10
465.994735	258.660065	1.779699E-10	8.955011E-12	9.846661E-11	1.380702E-12	1.000000E-9	1.000000E-9	1.000000E-9	1.000000E-10
466.497007	259.118958	1.779672E-10	8.760359E-12	9.866068E-11	1.388621E-12	1.000000E-9	1.000000E-9	1.000000E-9	1.000000E-10
466.997055	259.484497	1.777399E-10	8.885314E-12	9.869349E-11	1.404307E-12	1.000000E-9	1.000000E-9	1.000000E-9	1.000000E-10
467.494702	259.954926	1.776259E-10	9.005974E-12	9.846664E-11	1.373760E-12	1.000000E-9	1.000000E-9	1.000000E-9	1.000000E-10
467.995667	260.317627	1.772367E-10	8.818629E-12	9.855141E-11	1.355572E-12	1.000000E-9	1.000000E-9	1.000000E-9	1.000000E-10
468.502226	260.776947	1.773542E-10	8.768232E-12	9.871389E-11	1.376901E-12	1.000000E-9	1.000000E-9	1.000000E-9	1.000000E-10
468.994195	261.157104	1.774834E-10	9.003155E-12	9.856904E-11	1.384592E-12	1.000000E-9	1.000000E-9	1.000000E-9	1.000000E-10
469.495201	261.605957	1.774813E-10	8.925233E-12	9.846953E-11	1.404432E-12	1.000000E-9	1.000000E-9	1.000000E-9	1.000000E-10
469.997858	262.089996	1.774906E-10	8.760543E-12	9.803958E-11	1.404461E-12	1.000000E-9	1.000000E-9	1.000000E-9	1.000000E-10
470.494535	262.487122	1.777304E-10	8.906167E-12	9.809073E-11	1.404270E-12	1.000000E-9	1.000000E-9	1.000000E-9	1.000000E-10
470.996901	262.937531	1.777262E-10	9.006049E-12	9.871152E-11	1.368801E-12	1.000000E-9	1.000000E-9	1.000000E-9	1.000000E-10
471.500001	263.287384	1.777287E-10	8.794271E-12	9.849266E-11	1.355619E-12	1.000000E-9	1.000000E-9	1.000000E-9	1.000000E-10
471.995879	263.732483	1.774490E-10	8.765643E-12	9.822262E-11	1.404161E-12	1.000000E-9	1.000000E-9	1.000000E-9	1.000000E-10
472.497035	264.114136	1.772391E-10	8.764890E-12	9.873703E-11	1.404230E-12	1.000000E-9	1.000000E-9	1.000000E-9	1.000000E-10
472.997566	264.587433	1.776503E-10	8.763798E-12	9.895177E-11	1.404289E-12	1.000000E-9	1.000000E-9	1.000000E-9	1.000000E-10
473.496241	264.957672	1.777280E-10	8.758373E-12	9.775604E-11	1.430637E-12	1.000000E-9	1.000000E-9	1.000000E-9	1.000000E-10
473.996818	265.396851	1.777259E-10	8.927189E-12	9.804136E-11	1.452614E-12	1.000000E-9	1.000000E-9	1.000000E-9	1.000000E-10
474.494942	265.770325	1.772444E-10	9.005504E-12	9.895666E-11	1.372658E-12	1.000000E-9	1.000000E-9	1.000000E-9	1.000000E-10
474.998900	266.223053	1.765051E-10	8.534126E-12	9.895221E-11	1.367925E-12	1.000000E-9	1.000000E-9	1.000000E-9	1.000000E-10
475.495341	266.678802	1.768288E-10	8.640933E-12	9.895578E-11	1.477333E-12	1.000000E-9	1.000000E-9	1.000000E-9	1.000000E-10
475.998109	267.044159	1.769919E-10	9.009375E-12	9.816023E-11	1.431647E-12	1.000000E-9	1.000000E-9	1.000000E-9	1.000000E-10
476.507112	267.485229	1.779181E-10	8.882391E-12	9.795198E-11	1.355760E-12	1.000000E-9	1.000000E-9	1.000000E-9	1.000000E-10
476.995876	267.832184	1.780197E-10	8.762628E-12	9.773248E-11	1.371603E-12	1.000000E-9	1.000000E-9	1.000000E-9	1.000000E-10
477.500933	268.317719	1.782111E-10	8.762554E-12	9.808929E-11	1.380154E-12	1.000000E-9	1.000000E-9	1.000000E-9	1.000000E-10
477.997750	268.680969	1.779710E-10	8.771972E-12	9.870603E-11	1.446645E-12	1.000000E-9	1.000000E-9	1.000000E-9	1.000000E-10
478.503571	269.142273	1.777230E-10	9.006846E-12	9.856125E-11	1.452683E-12	1.000000E-9	1.000000E-9	1.000000E-9	1.000000E-10
478.999422	269.502655	1.777242E-10	8.922066E-12	9.846776E-11	1.452998E-12	1.000000E-9	1.000000E-9	1.000000E-9	1.000000E-10
479.495934	269.945740	1.777070E-10	8.764318E-12	9.846938E-11	1.429406E-12	1.000000E-9	1.000000E-9	1.000000E-9	1.000000E-10
479.999795	270.299744	1.772345E-10	8.762274E-12	9.842190E-11	1.404212E-12	1.000000E-9	1.000000E-9	1.000000E-9	1.000000E-10
480.497730	270.737854	1.773064E-10	8.761852E-12	9.822130E-11	1.404124E-12	1.000000E-9	1.000000E-9	1.000000E-9	1.000000E-10
480.994757	271.176514	1.774801E-10	8.547700E-12	9.855013E-11	1.404397E-12	1.000000E-9	1.000000E-9	1.000000E-9	1.000000E-10
481.498485	271.531952	1.776274E-10	8.558959E-12	9.895260E-11	1.404137E-12	1.000000E-9	1.000000E-9	1.000000E-9	1.000000E-10
481.995459	271.976746	1.777266E-10	8.763759E-12	9.842377E-11	1.396572E-12	1.000000E-9	1.000000E-9	1.000000E-9	1.000000E-10
482.496336	272.340942	1.781452E-10	8.661450E-12	9.822775E-11	1.379602E-12	1.000000E-9	1.000000E-9	1.000000E-9	1.000000E-10
483.006934	272.797424	1.781762E-10	8.521011E-12	9.895677E-11	1.393382E-12	1.000000E-9	1.000000E-9	1.000000E-9	1.000000E-10
483.495423	273.151855	1.779691E-10	8.520463E-12	9.883300E-11	1.403949E-12	1.000000E-9	1.000000E-9	1.000000E-9	1.000000E-10
483.998892	273.608826	1.777751E-10	8.517431E-12	9.846652E-11	1.484527E-12	1.000000E-9	1.000000E-9	1.000000E-9	1.000000E-10
484.495653	273.974487	1.774843E-10	8.754894E-12	9.846971E-11	1.492841E-12	1.000000E-9	1.000000E-9	1.000000E-9	1.000000E-10
484.996316	274.412750	1.779843E-10	8.759725E-12	9.846598E-11	1.428445E-12	1.000000E-9	1.000000E-9	1.000000E-9	1.000000E-10
485.494993	274.784088	1.782151E-10	8.760524E-12	9.826469E-11	1.447669E-12	1.000000E-9	1.000000E-9	1.000000E-9	1.000000E-10
485.999687	275.256134	1.779786E-10	8.633268E-12	9.822276E-11	1.476862E-12	1.000000E-9	1.000000E-9	1.000000E-9	1.000000E-10
486.494322	275.712616	1.780286E-10	8.515257E-12	9.822476E-11	1.412810E-12	1.000000E-9	1.000000E-9	1.000000E-9	1.000000E-10
486.997375	276.075592	1.782091E-10	8.911277E-12	9.831060E-11	1.379787E-12	1.000000E-9	1.000000E-9	1.000000E-9	1.000000E-10
487.493320	276.517151	1.779616E-10	8.986547E-12	9.846426E-11	1.356637E-12	1.000000E-9	1.000000E-9	1.000000E-9	1.000000E-10
487.995143	276.889069	1.777226E-10	8.760521E-12	9.830641E-11	1.365840E-12	1.000000E-9	1.000000E-9	1.000000E-9	1.000000E-10
488.497950	277.329010	1.779133E-10	8.844942E-12	9.822161E-11	1.404070E-12	1.000000E-9	1.000000E-9	1.000000E-9	1.000000E-10
488.997035	277.675751	1.779388E-10	9.003642E-12	9.866863E-11	1.391943E-12	1.000000E-9	1.000000E-9	1.000000E-9	1.000000E-10
489.504311	278.146820	1.774778E-10	8.848945E-12	9.879016E-11	1.379454E-12	1.000000E-9	1.000000E-9	1.000000E-9	1.000000E-10
489.996216	278.483307	1.775595E-10	8.759603E-12	9.919017E-11	1.398090E-12	1.000000E-9	1.000000E-9	1.000000E-9	1.000000E-10
490.494335	278.928040	1.777214E-10	8.759973E-12	9.885294E-11	1.404214E-12	1.000000E-9	1.000000E-9	1.000000E-9	1.000000E-10
490.999474	279.396484	1.774229E-10	8.760695E-12	9.845857E-11	1.428025E-12	1.000000E-9	1.000000E-9	1.000000E-9	1.000000E-10
491.494153	279.760651	1.772376E-10	8.762939E-12	9.845935E-11	1.413528E-12	1.000000E-9	1.000000E-9	1.000000E-9	1.000000E-10
491.996466	280.230621	1.776688E-10	8.764486E-12	9.846430E-11	1.379843E-12	1.000000E-9	1.000000E-9	1.000000E-9	1.000000E-10
492.499296	280.598297	1.779488E-10	8.761660E-12	9.846245E-11	1.422505E-12	1.000000E-9	1.000000E-9	1.000000E-9	1.000000E-10
493.003176	281.063477	1.791873E-10	8.764311E-12	9.853717E-11	1.452372E-12	1.000000E-9	1.000000E-9	1.000000E-9	1.000000E-10
493.500715	281.427368	1.786691E-10	8.762521E-12	9.870976E-11	1.431244E-12	1.000000E-9	1.000000E-9	1.000000E-9	1.000000E-10
494.004940	281.860596	1.779659E-10	8.761208E-12	9.870814E-11	1.421608E-12	1.000000E-9	1.000000E-9	1.000000E-9	1.000000E-10
494.496788	282.197327	1.771088E-10	8.757104E-12	9.870704E-11	1.379880E-12	1.000000E-9	1.000000E-9	1.000000E-9	1.000000E-10
494.996511	282.657715	1.767427E-10	8.759245E-12	9.809587E-11	1.379767E-12	1.000000E-9	1.000000E-9	1.000000E-9	1.000000E-10
495.495856	283.016571	1.784124E-10	8.756827E-12	9.805633E-11	1.379571E-12	1.000000E-9	1.000000E-9	1.000000E-9	1.000000E-10
495.996862	283.461823	1.784499E-10	8.756548E-12	9.870647E-11	1.363130E-12	1.000000E-9	1.000000E-9	1.000000E-9	1.000000E-10
496.496666	283.902557	1.784510E-10	8.759721E-12	9.851911E-11	1.355392E-12	1.000000E-9	1.000000E-9	1.000000E-9	1.000000E-10
496.995942	284.259674	1.784533E-10	8.760995E-12	9.821767E-11	1.402139E-12	1.000000E-9	1.000000E-9	1.000000E-9	1.000000E-10
497.494201	284.712646	1.784530E-10	8.759433E-12	9.886622E-11	1.403810E-12	1.000000E-9	1.000000E-9	1.000000E-9	1.000000E-10
497.995779	285.063263	1.782570E-10	8.667747E-12	9.919224E-11	1.403935E-12	1.000000E-9	1.000000E-9	1.000000E-9	1.000000E-10
498.503345	285.498566	1.781938E-10	8.520032E-12	9.826871E-11	1.391436E-12	1.000000E-9	1.000000E-9	1.000000E-9	1.000000E-10
498.999827	285.878784	1.779654E-10	8.674334E-12	9.832666E-11	1.379683E-12	1.000000E-9	1.000000E-9	1.000000E-9	1.000000E-10
499.495768	286.305328	1.778857E-10	8.759440E-12	9.870192E-11	1.398054E-12	1.000000E-9	1.000000E-9	1.000000E-9	1.000000E-10
499.994617	286.657227	1.777251E-10	8.758951E-12	9.846333E-11	1.403646E-12	1.000000E-9	1.000000E-9	1.000000E-9	1.000000E-10
500.507433	287.102173	1.783357E-10	8.760237E-12	9.822173E-11	1.403239E-12	1.000000E-9	1.000000E-9	1.000000E-9	1.000000E-10
500.995060	287.496338	1.786941E-10	8.757656E-12	9.859462E-11	1.418101E-12	1.000000E-9	1.000000E-9	1.000000E-9	1.000000E-10
501.493841	287.941010	1.784822E-10	8.759033E-12	9.871025E-11	1.451846E-12	1.000000E-9	1.000000E-9	1.000000E-9	1.000000E-10
501.997627	288.404785	1.784133E-10	8.759207E-12	9.870969E-11	1.395887E-12	1.000000E-9	1.000000E-9	1.000000E-9	1.000000E-10
502.495381	288.762878	1.782114E-10	8.582947E-12	9.863691E-11	1.355125E-12	1.000000E-9	1.000000E-9	1.000000E-9	1.000000E-10
502.996519	289.201477	1.778972E-10	8.514430E-12	9.846810E-11	1.417760E-12	1.000000E-9	1.000000E-9	1.000000E-9	1.000000E-10
503.494770	289.561340	1.774817E-10	8.759433E-12	9.889112E-11	1.417352E-12	1.000000E-9	1.000000E-9	1.000000E-9	1.000000E-10
503.999035	290.034729	1.781766E-10	8.762193E-12	9.919776E-11	1.354750E-12	1.000000E-9	1.000000E-9	1.000000E-9	1.000000E-10
504.502761	290.385895	1.784538E-10	8.760699E-12	9.899132E-11	1.385692E-12	1.000000E-9	1.000000E-9	1.000000E-9	1.000000E-10
504.994895	290.856049	1.782144E-10	8.761046E-12	9.883614E-11	1.427768E-12	1.000000E-9	1.000000E-9	1.000000E-9	1.000000E-10
505.501790	291.219604	1.783437E-10	8.760927E-12	9.797174E-11	1.444280E-12	1.000000E-9	1.000000E-9	1.000000E-9	1.000000E-10
505.996969	291.655182	1.787018E-10	8.762927E-12	9.807240E-11	1.452354E-12	1.000000E-9	1.000000E-9	1.000000E-9	1.000000E-10
506.496450	292.011871	1.783135E-10	8.762984E-12	9.822204E-11	1.382072E-12	1.000000E-9	1.000000E-9	1.000000E-9	1.000000E-10
506.997513	292.457611	1.779707E-10	8.760880E-12	9.822245E-11	1.384880E-12	1.000000E-9	1.000000E-9	1.000000E-9	1.000000E-10
507.494925	292.872955	1.785483E-10	8.675308E-12	9.822325E-11	1.404006E-12	1.000000E-9	1.000000E-9	1.000000E-9	1.000000E-10
507.997405	293.230042	1.786322E-10	8.516542E-12	9.845376E-11	1.391964E-12	1.000000E-9	1.000000E-9	1.000000E-9	1.000000E-10
508.494614	293.666107	1.777256E-10	8.668650E-12	9.836055E-11	1.379848E-12	1.000000E-9	1.000000E-9	1.000000E-9	1.000000E-10
508.995389	294.033630	1.778861E-10	8.757648E-12	9.797962E-11	1.417230E-12	1.000000E-9	1.000000E-9	1.000000E-9	1.000000E-10
509.503007	294.471985	1.782086E-10	8.755872E-12	9.809871E-11	1.425841E-12	1.000000E-9	1.000000E-9	1.000000E-9	1.000000E-10
510.001705	294.853210	1.785036E-10	8.715078E-12	9.822017E-11	1.379228E-12	1.000000E-9	1.000000E-9	1.000000E-9	1.000000E-10
510.493903	295.301422	1.786960E-10	8.514456E-12	9.822153E-11	1.395528E-12	1.000000E-9	1.000000E-9	1.000000E-9	1.000000E-10
510.995987	295.671509	1.784805E-10	8.514900E-12	9.823096E-11	1.428056E-12	1.000000E-9	1.000000E-9	1.000000E-9	1.000000E-10
511.494144	296.112427	1.784110E-10	8.512774E-12	9.846370E-11	1.384854E-12	1.000000E-9	1.000000E-9	1.000000E-9	1.000000E-10
511.996496	296.465546	1.782082E-10	8.515156E-12	9.846149E-11	1.355197E-12	1.000000E-9	1.000000E-9	1.000000E-9	1.000000E-10
512.498959	296.925720	1.786677E-10	8.512140E-12	9.845646E-11	1.463537E-12	1.000000E-9	1.000000E-9	1.000000E-9	1.000000E-10
513.001630	297.378967	1.791873E-10	8.510373E-12	9.831739E-11	1.450652E-12	1.000000E-9	1.000000E-9	1.000000E-9	1.000000E-10
513.497908	297.749207	1.784662E-10	8.579677E-12	9.822352E-11	1.330031E-12	1.000000E-9	1.000000E-9	1.000000E-9	1.000000E-10
513.995847	298.181824	1.782120E-10	8.755606E-12	9.822274E-11	1.351688E-12	1.000000E-9	1.000000E-9	1.000000E-9	1.000000E-10
514.495509	298.521667	1.774842E-10	8.755239E-12	9.828679E-11	1.379265E-12	1.000000E-9	1.000000E-9	1.000000E-9	1.000000E-10
514.996660	298.960663	1.777352E-10	8.754445E-12	9.870808E-11	1.379018E-12	1.000000E-9	1.000000E-9	1.000000E-9	1.000000E-10
515.497325	299.298889	1.784536E-10	8.550106E-12	9.861106E-11	1.379493E-12	1.000000E-9	1.000000E-9	1.000000E-9	1.000000E-10
515.997000	299.747040	1.780600E-10	8.540765E-12	9.846467E-11	1.403204E-12	1.000000E-9	1.000000E-9	1.000000E-9	1.000000E-10
516.495114	300.100708	1.777267E-10	8.757035E-12	9.863068E-11	1.409697E-12	1.000000E-9	1.000000E-9	1.000000E-9	1.000000E-10
516.996777	300.536377	1.783214E-10	8.657534E-12	9.870762E-11	1.427281E-12	1.000000E-9	1.000000E-9	1.000000E-9	1.000000E-10
517.496162	300.975800	1.784566E-10	8.513163E-12	9.801495E-11	1.389380E-12	1.000000E-9	1.000000E-9	1.000000E-9	1.000000E-10
517.998817	301.314362	1.784557E-10	8.673469E-12	9.815163E-11	1.354346E-12	1.000000E-9	1.000000E-9	1.000000E-9	1.000000E-10
518.496488	301.731018	1.785430E-10	8.752802E-12	9.871197E-11	1.373363E-12	1.000000E-9	1.000000E-9	1.000000E-9	1.000000E-10
518.996154	302.099884	1.787022E-10	8.758610E-12	9.809286E-11	1.377096E-12	1.000000E-9	1.000000E-9	1.000000E-9	1.000000E-10
519.498750	302.548126	1.786997E-10	8.713205E-12	9.749653E-11	1.354822E-12	1.000000E-9	1.000000E-9	1.000000E-9	1.000000E-10
520.002416	302.894287	1.787030E-10	8.520034E-12	9.825022E-11	1.354904E-12	1.000000E-9	1.000000E-9	1.000000E-9	1.000000E-10
520.497089	303.347931	1.782506E-10	8.518549E-12	9.845346E-11	1.354315E-12	1.000000E-9	1.000000E-9	1.000000E-9	1.000000E-10
520.998750	303.707397	1.783424E-10	8.516440E-12	9.822069E-11	1.369394E-12	1.000000E-9	1.000000E-9	1.000000E-9	1.000000E-10
521.500522	304.157898	1.789471E-10	8.698525E-12	9.822079E-11	1.379641E-12	1.000000E-9	1.000000E-9	1.000000E-9	1.000000E-10
521.998192	304.510315	1.784924E-10	8.758924E-12	9.822345E-11	1.423598E-12	1.000000E-9	1.000000E-9	1.000000E-9	1.000000E-10
522.497862	304.937408	1.779712E-10	8.754845E-12	9.836396E-11	1.420340E-12	1.000000E-9	1.000000E-9	1.000000E-9	1.000000E-10
522.998526	305.392548	1.785040E-10	8.685784E-12	9.846750E-11	1.379426E-12	1.000000E-9	1.000000E-9	1.000000E-9	1.000000E-10
523.496199	305.751526	1.787023E-10	8.518946E-12	9.867297E-11	1.379394E-12	1.000000E-9	1.000000E-9	1.000000E-9	1.000000E-10
523.998859	306.190826	1.784577E-10	8.656793E-12	9.863225E-11	1.379685E-12	1.000000E-9	1.000000E-9	1.000000E-9	1.000000E-10
524.497529	306.513519	1.784568E-10	8.762864E-12	9.821858E-11	1.413722E-12	1.000000E-9	1.000000E-9	1.000000E-9	1.000000E-10
524.998193	306.987549	1.784542E-10	8.551277E-12	9.821275E-11	1.427617E-12	1.000000E-9	1.000000E-9	1.000000E-9	1.000000E-10
525.497858	307.346252	1.783179E-10	8.543514E-12	9.821113E-11	1.427392E-12	1.000000E-9	1.000000E-9	1.000000E-9	1.000000E-10
525.997545	307.786530	1.782123E-10	8.759275E-12	9.838329E-11	1.415336E-12	1.000000E-9	1.000000E-9	1.000000E-9	1.000000E-10
526.495220	308.144562	1.786117E-10	8.671094E-12	9.846068E-11	1.379635E-12	1.000000E-9	1.000000E-9	1.000000E-9	1.000000E-10
526.996876	308.568695	1.786363E-10	8.520407E-12	9.799219E-11	1.405833E-12	1.000000E-9	1.000000E-9	1.000000E-9	1.000000E-10
527.499591	308.898071	1.779709E-10	8.679576E-12	9.808663E-11	1.428246E-12	1.000000E-9	1.000000E-9	1.000000E-9	1.000000E-10
527.999254	309.324615	1.785176E-10	8.763586E-12	9.846539E-11	1.369985E-12	1.000000E-9	1.000000E-9	1.000000E-9	1.000000E-10
528.498923	309.772888	1.794311E-10	8.758840E-12	9.846311E-11	1.356842E-12	1.000000E-9	1.000000E-9	1.000000E-9	1.000000E-10
528.996595	310.121338	1.786642E-10	8.704548E-12	9.846458E-11	1.379672E-12	1.000000E-9	1.000000E-9	1.000000E-9	1.000000E-10
529.496267	310.574799	1.782113E-10	8.513885E-12	9.865362E-11	1.396838E-12	1.000000E-9	1.000000E-9	1.000000E-9	1.000000E-10
529.995934	310.925476	1.790929E-10	8.512925E-12	9.869608E-11	1.428307E-12	1.000000E-9	1.000000E-9	1.000000E-9	1.000000E-10
530.499591	311.366821	1.790959E-10	8.514627E-12	9.845804E-11	1.398227E-12	1.000000E-9	1.000000E-9	1.000000E-9	1.000000E-10
530.999581	311.717957	1.786976E-10	8.701842E-12	9.837721E-11	1.380046E-12	1.000000E-9	1.000000E-9	1.000000E-9	1.000000E-10
531.497252	312.137482	1.786995E-10	8.758707E-12	9.821899E-11	1.313991E-12	1.000000E-9	1.000000E-9	1.000000E-9	1.000000E-10
531.997915	312.509399	1.786957E-10	8.760322E-12	9.807763E-11	1.317998E-12	1.000000E-9	1.000000E-9	1.000000E-9	1.000000E-10
532.494593	312.958557	1.788726E-10	8.761404E-12	9.797347E-11	1.379813E-12	1.000000E-9	1.000000E-9	1.000000E-9	1.000000E-10
532.997253	313.318848	1.789381E-10	8.762707E-12	9.838982E-11	1.379935E-12	1.000000E-9	1.000000E-9	1.000000E-9	1.000000E-10
533.498914	313.747925	1.786977E-10	8.759484E-12	9.846040E-11	1.380095E-12	1.000000E-9	1.000000E-9	1.000000E-9	1.000000E-10
533.996585	314.187744	1.785599E-10	8.762513E-12	9.845963E-11	1.362652E-12	1.000000E-9	1.000000E-9	1.000000E-9	1.000000E-10
534.499365	314.545288	1.782089E-10	8.353887E-12	9.856690E-11	1.355511E-12	1.000000E-9	1.000000E-9	1.000000E-9	1.000000E-10
534.994045	314.998291	1.783416E-10	8.328281E-12	9.870539E-11	1.379629E-12	1.000000E-9	1.000000E-9	1.000000E-9	1.000000E-10
535.494713	315.343719	1.784517E-10	8.765720E-12	9.804504E-11	1.373851E-12	1.000000E-9	1.000000E-9	1.000000E-9	1.000000E-10
535.996374	315.784851	1.778389E-10	8.764768E-12	9.772936E-11	1.355881E-12	1.000000E-9	1.000000E-9	1.000000E-9	1.000000E-10
536.495979	316.129974	1.777938E-10	8.766906E-12	9.843666E-11	1.368585E-12	1.000000E-9	1.000000E-9	1.000000E-9	1.000000E-10
536.995646	316.562012	1.784556E-10	8.602778E-12	9.840493E-11	1.380382E-12	1.000000E-9	1.000000E-9	1.000000E-9	1.000000E-10
537.496001	316.914917	1.786387E-10	8.521259E-12	9.821723E-11	1.380143E-12	1.000000E-9	1.000000E-9	1.000000E-9	1.000000E-10
537.997735	317.362488	1.789393E-10	8.522899E-12	9.859613E-11	1.378322E-12	1.000000E-9	1.000000E-9	1.000000E-9	1.000000E-10
538.495664	317.700989	1.784681E-10	8.521131E-12	9.894692E-11	1.356163E-12	1.000000E-9	1.000000E-9	1.000000E-9	1.000000E-10
538.997326	318.139008	1.782123E-10	8.521337E-12	9.856631E-11	1.347572E-12	1.000000E-9	1.000000E-9	1.000000E-9	1.000000E-10
539.495059	318.571381	1.786663E-10	8.521301E-12	9.846434E-11	1.331435E-12	1.000000E-9	1.000000E-9	1.000000E-9	1.000000E-10
539.996786	318.916016	1.786016E-10	8.520013E-12	9.846503E-11	1.377509E-12	1.000000E-9	1.000000E-9	1.000000E-9	1.000000E-10
540.495506	319.359253	1.782065E-10	8.516945E-12	9.838381E-11	1.404326E-12	1.000000E-9	1.000000E-9	1.000000E-9	1.000000E-10
540.999181	319.721313	1.782118E-10	8.519377E-12	9.822320E-11	1.426625E-12	1.000000E-9	1.000000E-9	1.000000E-9	1.000000E-10
541.494302	320.133270	1.782118E-10	8.518383E-12	9.822210E-11	1.423916E-12	1.000000E-9	1.000000E-9	1.000000E-9	1.000000E-10
541.997958	320.489746	1.783923E-10	8.592673E-12	9.821974E-11	1.404333E-12	1.000000E-9	1.000000E-9	1.000000E-9	1.000000E-10
542.497283	320.930908	1.784613E-10	8.761058E-12	9.842950E-11	1.371983E-12	1.000000E-9	1.000000E-9	1.000000E-9	1.000000E-10
542.996953	321.285797	1.789407E-10	8.619917E-12	9.845748E-11	1.330749E-12	1.000000E-9	1.000000E-9	1.000000E-9	1.000000E-10
543.495636	321.710663	1.789386E-10	8.515152E-12	9.845762E-11	1.365469E-12	1.000000E-9	1.000000E-9	1.000000E-9	1.000000E-10
543.995434	322.043518	1.789353E-10	8.516746E-12	9.835454E-11	1.379757E-12	1.000000E-9	1.000000E-9	1.000000E-9	1.000000E-10
544.503067	322.480896	1.785223E-10	8.517024E-12	9.821823E-11	1.404016E-12	1.000000E-9	1.000000E-9	1.000000E-9	1.000000E-10
545.004517	322.925842	1.782078E-10	8.513991E-12	9.839259E-11	1.371340E-12	1.000000E-9	1.000000E-9	1.000000E-9	1.000000E-10
545.495497	323.262390	1.786221E-10	8.513987E-12	9.846170E-11	1.281824E-12	1.000000E-9	1.000000E-9	1.000000E-9	1.000000E-10
545.997405	323.685516	1.786702E-10	8.516906E-12	9.798486E-11	1.308920E-12	1.000000E-9	1.000000E-9	1.000000E-9	1.000000E-10
546.496914	324.043335	1.784540E-10	8.516858E-12	9.809119E-11	1.330795E-12	1.000000E-9	1.000000E-9	1.000000E-9	1.000000E-10
546.995315	324.474731	1.787205E-10	8.513625E-12	9.846014E-11	1.350919E-12	1.000000E-9	1.000000E-9	1.000000E-9	1.000000E-10
547.493985	324.817627	1.791831E-10	8.517346E-12	9.821423E-11	1.358520E-12	1.000000E-9	1.000000E-9	1.000000E-9	1.000000E-10
547.996487	325.238861	1.788588E-10	8.572631E-12	9.797612E-11	1.380352E-12	1.000000E-9	1.000000E-9	1.000000E-9	1.000000E-10
548.496240	325.597412	1.786972E-10	8.755534E-12	9.797341E-11	1.361727E-12	1.000000E-9	1.000000E-9	1.000000E-9	1.000000E-10
548.999622	326.024445	1.789315E-10	8.759026E-12	9.795778E-11	1.330922E-12	1.000000E-9	1.000000E-9	1.000000E-9	1.000000E-10
549.494400	326.376923	1.787824E-10	8.759576E-12	9.772987E-11	1.378481E-12	1.000000E-9	1.000000E-9	1.000000E-9	1.000000E-10
549.995431	326.835937	1.782095E-10	8.565839E-12	9.789367E-11	1.404332E-12	1.000000E-9	1.000000E-9	1.000000E-9	1.000000E-10
550.494999	327.281708	1.783292E-10	8.525477E-12	9.821436E-11	1.426605E-12	1.000000E-9	1.000000E-9	1.000000E-9	1.000000E-10
551.006604	327.613861	1.784592E-10	8.756642E-12	9.867179E-11	1.414589E-12	1.000000E-9	1.000000E-9	1.000000E-9	1.000000E-10
551.495728	328.048004	1.786422E-10	8.677195E-12	9.895164E-11	1.355880E-12	1.000000E-9	1.000000E-9	1.000000E-9	1.000000E-10
551.997643	328.387238	1.786921E-10	8.512693E-12	9.851445E-11	1.333193E-12	1.000000E-9	1.000000E-9	1.000000E-9	1.000000E-10
552.497529	328.803619	1.784543E-10	8.513826E-12	9.841918E-11	1.306534E-12	1.000000E-9	1.000000E-9	1.000000E-9	1.000000E-10
552.996053	329.131836	1.785273E-10	8.517433E-12	9.821911E-11	1.325351E-12	1.000000E-9	1.000000E-9	1.000000E-9	1.000000E-10
553.495430	329.580750	1.786960E-10	8.514941E-12	9.843650E-11	1.332013E-12	1.000000E-9	1.000000E-9	1.000000E-9	1.000000E-10
553.996151	329.935852	1.788349E-10	8.514311E-12	9.870557E-11	1.355974E-12	1.000000E-9	1.000000E-9	1.000000E-9	1.000000E-10
554.496817	330.364075	1.789383E-10	8.510950E-12	9.836318E-11	1.362641E-12	1.000000E-9	1.000000E-9	1.000000E-9	1.000000E-10
554.998243	330.712585	1.787342E-10	8.511138E-12	9.821495E-11	1.380307E-12	1.000000E-9	1.000000E-9	1.000000E-9	1.000000E-10
555.508056	331.150726	1.786679E-10	8.510715E-12	9.821669E-11	1.367136E-12	1.000000E-9	1.000000E-9	1.000000E-9	1.000000E-10
556.003240	331.574219	1.784487E-10	8.507632E-12	9.821317E-11	1.356107E-12	1.000000E-9	1.000000E-9	1.000000E-9	1.000000E-10
556.495664	331.914856	1.786428E-10	8.516025E-12	9.821496E-11	1.395604E-12	1.000000E-9	1.000000E-9	1.000000E-9	1.000000E-10
556.996370	332.345947	1.789400E-10	8.515251E-12	9.846899E-11	1.404697E-12	1.000000E-9	1.000000E-9	1.000000E-9	1.000000E-10
557.506010	332.707520	1.784415E-10	8.514726E-12	9.869810E-11	1.404836E-12	1.000000E-9	1.000000E-9	1.000000E-9	1.000000E-10
557.997831	333.132599	1.782021E-10	8.512991E-12	9.792558E-11	1.404747E-12	1.000000E-9	1.000000E-9	1.000000E-9	1.000000E-10
558.497504	333.466003	1.786587E-10	8.638898E-12	9.777117E-11	1.405252E-12	1.000000E-9	1.000000E-9	1.000000E-9	1.000000E-10
558.996240	333.900391	1.789820E-10	8.757982E-12	9.822008E-11	1.373931E-12	1.000000E-9	1.000000E-9	1.000000E-9	1.000000E-10
559.492858	334.352264	1.801593E-10	8.574061E-12	9.822117E-11	1.355928E-12	1.000000E-9	1.000000E-9	1.000000E-9	1.000000E-10
559.995482	334.695923	1.795655E-10	8.528293E-12	9.821370E-11	1.333423E-12	1.000000E-9	1.000000E-9	1.000000E-9	1.000000E-10
560.495074	335.031586	1.789360E-10	8.764247E-12	9.836999E-11	1.340747E-12	1.000000E-9	1.000000E-9	1.000000E-9	1.000000E-10
560.997290	335.468018	1.796682E-10	8.681435E-12	9.846129E-11	1.380184E-12	1.000000E-9	1.000000E-9	1.000000E-9	1.000000E-10
561.504842	335.902222	1.798839E-10	8.518256E-12	9.867863E-11	1.368838E-12	1.000000E-9	1.000000E-9	1.000000E-9	1.000000E-10
561.997805	336.257263	1.786929E-10	8.522338E-12	9.867310E-11	1.355773E-12	1.000000E-9	1.000000E-9	1.000000E-9	1.000000E-10
562.495670	336.673828	1.786971E-10	8.521589E-12	9.846863E-11	1.338059E-12	1.000000E-9	1.000000E-9	1.000000E-9	1.000000E-10
562.997762	337.007172	1.786965E-10	8.520052E-12	9.846273E-11	1.331491E-12	1.000000E-9	1.000000E-9	1.000000E-9	1.000000E-10
563.496118	337.441528	1.789853E-10	8.483341E-12	9.846562E-11	1.356008E-12	1.000000E-9	1.000000E-9	1.000000E-9	1.000000E-10
563.996559	337.804565	1.791858E-10	8.274941E-12	9.846419E-11	1.356091E-12	1.000000E-9	1.000000E-9	1.000000E-9	1.000000E-10
564.499182	338.250885	1.787694E-10	8.373492E-12	9.846152E-11	1.355889E-12	1.000000E-9	1.000000E-9	1.000000E-9	1.000000E-10
564.995856	338.676605	1.788646E-10	8.520740E-12	9.846201E-11	1.369356E-12	1.000000E-9	1.000000E-9	1.000000E-9	1.000000E-10
565.502594	339.022034	1.799173E-10	8.519086E-12	9.846308E-11	1.380383E-12	1.000000E-9	1.000000E-9	1.000000E-9	1.000000E-10
566.000402	339.436646	1.794199E-10	8.519996E-12	9.846332E-11	1.339178E-12	1.000000E-9	1.000000E-9	1.000000E-9	1.000000E-10
566.494901	339.783020	1.786993E-10	8.520233E-12	9.846387E-11	1.330825E-12	1.000000E-9	1.000000E-9	1.000000E-9	1.000000E-10
566.995060	340.250702	1.787006E-10	8.518560E-12	9.846295E-11	1.331167E-12	1.000000E-9	1.000000E-9	1.000000E-9	1.000000E-10
567.495718	340.600006	1.786945E-10	8.516409E-12	9.826679E-11	1.349218E-12	1.000000E-9	1.000000E-9	1.000000E-9	1.000000E-10
567.998772	341.027863	1.784708E-10	8.639067E-12	9.826684E-11	1.379982E-12	1.000000E-9	1.000000E-9	1.000000E-9	1.000000E-10
568.497442	341.383789	1.786052E-10	8.758665E-12	9.870922E-11	1.379839E-12	1.000000E-9	1.000000E-9	1.000000E-9	1.000000E-10
568.997108	341.815247	1.791806E-10	8.569516E-12	9.870659E-11	1.379810E-12	1.000000E-9	1.000000E-9	1.000000E-9	1.000000E-10
569.494809	342.155060	1.788254E-10	8.528612E-12	9.870820E-11	1.334708E-12	1.000000E-9	1.000000E-9	1.000000E-9	1.000000E-10
569.996773	342.589325	1.784536E-10	8.759919E-12	9.855357E-11	1.326071E-12	1.000000E-9	1.000000E-9	1.000000E-9	1.000000E-10
570.495360	342.933563	1.788265E-10	8.676734E-12	9.846198E-11	1.306505E-12	1.000000E-9	1.000000E-9	1.000000E-9	1.000000E-10
570.997143	343.357544	1.789772E-10	8.517595E-12	9.845976E-11	1.306811E-12	1.000000E-9	1.000000E-9	1.000000E-9	1.000000E-10
571.494986	343.788605	1.796740E-10	8.513147E-12	9.846153E-11	1.306700E-12	1.000000E-9	1.000000E-9	1.000000E-9	1.000000E-10
571.996670	344.129364	1.796723E-10	8.514377E-12	9.846495E-11	1.343318E-12	1.000000E-9	1.000000E-9	1.000000E-9	1.000000E-10
572.495707	344.569092	1.796707E-10	8.512389E-12	9.867974E-11	1.356140E-12	1.000000E-9	1.000000E-9	1.000000E-9	1.000000E-10
572.997164	344.905151	1.789454E-10	8.514068E-12	9.894841E-11	1.380564E-12	1.000000E-9	1.000000E-9	1.000000E-9	1.000000E-10
573.502187	345.337677	1.784587E-10	8.515302E-12	9.895051E-11	1.394167E-12	1.000000E-9	1.000000E-9	1.000000E-9	1.000000E-10
573.995502	345.688873	1.790861E-10	8.517076E-12	9.894690E-11	1.429031E-12	1.000000E-9	1.000000E-9	1.000000E-9	1.000000E-10
574.496147	346.110168	1.791586E-10	8.518983E-12	9.871317E-11	1.388503E-12	1.000000E-9	1.000000E-9	1.000000E-9	1.000000E-10
574.996180	346.482758	1.789428E-10	8.520222E-12	9.858132E-11	1.355609E-12	1.000000E-9	1.000000E-9	1.000000E-9	1.000000E-10
575.498771	346.916412	1.791358E-10	8.520021E-12	9.821880E-11	1.355933E-12	1.000000E-9	1.000000E-9	1.000000E-9	1.000000E-10
575.996119	347.357391	1.794320E-10	8.519880E-12	9.808839E-11	1.350583E-12	1.000000E-9	1.000000E-9	1.000000E-9	1.000000E-10
576.498510	347.710266	1.797601E-10	8.515126E-12	9.797368E-11	1.306649E-12	1.000000E-9	1.000000E-9	1.000000E-9	1.000000E-10
576.997845	348.116821	1.799185E-10	8.515392E-12	9.856081E-11	1.334529E-12	1.000000E-9	1.000000E-9	1.000000E-9	1.000000E-10
577.492941	348.451996	1.792247E-10	8.516500E-12	9.864733E-11	1.380130E-12	1.000000E-9	1.000000E-9	1.000000E-9	1.000000E-10
577.996919	348.883331	1.791841E-10	8.519274E-12	9.796717E-11	1.380303E-12	1.000000E-9	1.000000E-9	1.000000E-9	1.000000E-10
578.494853	349.212646	1.791869E-10	8.521518E-12	9.788489E-11	1.379697E-12	1.000000E-9	1.000000E-9	1.000000E-9	1.000000E-10
578.996761	349.637817	1.793093E-10	8.536287E-12	9.773057E-11	1.356689E-12	1.000000E-9	1.000000E-9	1.000000E-9	1.000000E-10
579.502788	349.971008	1.794329E-10	8.761442E-12	9.819504E-11	1.350700E-12	1.000000E-9	1.000000E-9	1.000000E-9	1.000000E-10
579.996482	350.405579	1.792380E-10	8.683630E-12	9.845899E-11	1.330983E-12	1.000000E-9	1.000000E-9	1.000000E-9	1.000000E-10
580.501287	350.755585	1.791947E-10	8.521878E-12	9.823086E-11	1.342654E-12	1.000000E-9	1.000000E-9	1.000000E-9	1.000000E-10
580.998663	351.184296	1.794282E-10	8.521590E-12	9.830828E-11	1.355427E-12	1.000000E-9	1.000000E-9	1.000000E-9	1.000000E-10
581.495040	351.612030	1.795085E-10	8.518294E-12	9.870484E-11	1.374082E-12	1.000000E-9	1.000000E-9	1.000000E-9	1.000000E-10
581.996760	351.965027	1.796736E-10	8.522104E-12	9.848333E-11	1.377794E-12	1.000000E-9	1.000000E-9	1.000000E-9	1.000000E-10
582.494484	352.399597	1.787996E-10	8.519987E-12	9.822136E-11	1.330836E-12	1.000000E-9	1.000000E-9	1.000000E-9	1.000000E-10
583.008877	352.735077	1.782115E-10	8.514426E-12	9.822048E-11	1.316000E-12	1.000000E-9	1.000000E-9	1.000000E-9	1.000000E-10
583.492924	353.185425	1.792883E-10	8.403254E-12	9.822029E-11	1.281453E-12	1.000000E-9	1.000000E-9	1.000000E-9	1.000000E-10
583.997683	353.514496	1.793942E-10	8.270068E-12	9.894792E-11	1.338368E-12	1.000000E-9	1.000000E-9	1.000000E-9	1.000000E-10
584.498142	353.955688	1.791839E-10	8.445299E-12	9.901445E-11	1.379272E-12	1.000000E-9	1.000000E-9	1.000000E-9	1.000000E-10
585.008288	354.289307	1.791859E-10	8.514859E-12	9.919297E-11	1.400518E-12	1.000000E-9	1.000000E-9	1.000000E-9	1.000000E-10
585.495036	354.708374	1.791860E-10	8.514904E-12	9.877941E-11	1.403695E-12	1.000000E-9	1.000000E-9	1.000000E-9	1.000000E-10
585.996704	355.037842	1.793546E-10	8.512804E-12	9.845860E-11	1.403827E-12	1.000000E-9	1.000000E-9	1.000000E-9	1.000000E-10
586.495372	355.452484	1.794302E-10	8.507113E-12	9.845892E-11	1.384182E-12	1.000000E-9	1.000000E-9	1.000000E-9	1.000000E-10
586.995089	355.888397	1.787228E-10	8.514567E-12	9.841424E-11	1.355488E-12	1.000000E-9	1.000000E-9	1.000000E-9	1.000000E-10
587.497763	356.221497	1.785759E-10	8.511883E-12	9.797733E-11	1.355448E-12	1.000000E-9	1.000000E-9	1.000000E-9	1.000000E-10
587.998745	356.634247	1.782097E-10	8.512646E-12	9.806559E-11	1.355223E-12	1.000000E-9	1.000000E-9	1.000000E-9	1.000000E-10
588.494875	356.983978	1.785854E-10	8.513742E-12	9.821845E-11	1.331973E-12	1.000000E-9	1.000000E-9	1.000000E-9	1.000000E-10
588.995854	357.405426	1.789374E-10	8.512781E-12	9.806171E-11	1.336288E-12	1.000000E-9	1.000000E-9	1.000000E-9	1.000000E-10
589.496520	357.756714	1.785569E-10	8.514172E-12	9.796827E-11	1.355693E-12	1.000000E-9	1.000000E-9	1.000000E-9	1.000000E-10
589.996137	358.184357	1.784978E-10	8.516961E-12	9.797250E-11	1.368114E-12	1.000000E-9	1.000000E-9	1.000000E-9	1.000000E-10
590.494658	358.536926	1.791851E-10	8.517116E-12	9.792799E-11	1.380000E-12	1.000000E-9	1.000000E-9	1.000000E-9	1.000000E-10
591.002377	358.968292	1.791056E-10	8.515704E-12	9.773265E-11	1.379655E-12	1.000000E-9	1.000000E-9	1.000000E-9	1.000000E-10
591.496054	359.289673	1.789438E-10	8.516390E-12	9.805770E-11	1.377699E-12	1.000000E-9	1.000000E-9	1.000000E-9	1.000000E-10
591.995915	359.742615	1.787936E-10	8.467934E-12	9.846037E-11	1.331466E-12	1.000000E-9	1.000000E-9	1.000000E-9	1.000000E-10
592.495673	360.142395	1.787013E-10	8.270436E-12	9.846362E-11	1.346556E-12	1.000000E-9	1.000000E-9	1.000000E-9	1.000000E-10
592.995295	360.476379	1.784815E-10	8.377873E-12	9.846220E-11	1.380261E-12	1.000000E-9	1.000000E-9	1.000000E-9	1.000000E-10
593.493452	360.888519	1.785252E-10	8.512709E-12	9.821591E-11	1.366278E-12	1.000000E-9	1.000000E-9	1.000000E-9	1.000000E-10
593.999590	361.229095	1.789419E-10	8.513201E-12	9.828865E-11	1.355621E-12	1.000000E-9	1.000000E-9	1.000000E-9	1.000000E-10
594.494193	361.671143	1.794543E-10	8.509651E-12	9.845833E-11	1.418236E-12	1.000000E-9	1.000000E-9	1.000000E-9	1.000000E-10
594.996281	361.995056	1.801580E-10	8.511083E-12	9.845803E-11	1.417150E-12	1.000000E-9	1.000000E-9	1.000000E-9	1.000000E-10
595.496059	362.423859	1.794888E-10	8.512757E-12	9.845554E-11	1.331378E-12	1.000000E-9	1.000000E-9	1.000000E-9	1.000000E-10
595.998713	362.764648	1.791822E-10	8.513078E-12	9.845663E-11	1.321263E-12	1.000000E-9	1.000000E-9	1.000000E-9	1.000000E-10
596.494793	363.198822	1.789458E-10	8.513188E-12	9.846151E-11	1.307152E-12	1.000000E-9	1.000000E-9	1.000000E-9	1.000000E-10
596.995523	363.631775	1.790627E-10	8.512757E-12	9.846314E-11	1.323706E-12	1.000000E-9	1.000000E-9	1.000000E-9	1.000000E-10
597.499179	363.982697	1.794290E-10	8.515027E-12	9.818051E-11	1.331530E-12	1.000000E-9	1.000000E-9	1.000000E-9	1.000000E-10
597.995936	364.393250	1.793026E-10	8.511973E-12	9.773111E-11	1.354415E-12	1.000000E-9	1.000000E-9	1.000000E-9	1.000000E-10
598.496638	364.720673	1.791847E-10	8.511692E-12	9.836421E-11	1.355933E-12	1.000000E-9	1.000000E-9	1.000000E-9	1.000000E-10
598.995309	365.146362	1.793742E-10	8.510539E-12	9.870456E-11	1.355383E-12	1.000000E-9	1.000000E-9	1.000000E-9	1.000000E-10
599.493980	365.490173	1.794276E-10	8.509937E-12	9.779195E-11	1.368070E-12	1.000000E-9	1.000000E-9	1.000000E-9	1.000000E-10
599.996637	365.900055	1.794265E-10	8.512013E-12	9.792084E-11	1.380333E-12	1.000000E-9	1.000000E-9	1.000000E-9	1.000000E-10
600.495571	366.243011	1.793454E-10	8.511808E-12	9.870907E-11	1.324958E-12	1.000000E-9	1.000000E-9	1.000000E-9	1.000000E-10
600.997535	366.663574	1.791795E-10	8.512184E-12	9.882169E-11	1.309805E-12	1.000000E-9	1.000000E-9	1.000000E-9	1.000000E-10
601.496164	367.008270	1.788905E-10	8.513798E-12	9.894843E-11	1.404618E-12	1.000000E-9	1.000000E-9	1.000000E-9	1.000000E-10
601.995837	367.429840	1.786922E-10	8.516386E-12	9.840224E-11	1.373910E-12	1.000000E-9	1.000000E-9	1.000000E-9	1.000000E-10
602.495500	367.850006	1.786919E-10	8.408446E-12	9.822511E-11	1.306865E-12	1.000000E-9	1.000000E-9	1.000000E-9	1.000000E-10
602.995172	368.179871	1.787276E-10	8.269135E-12	9.870609E-11	1.306577E-12	1.000000E-9	1.000000E-9	1.000000E-9	1.000000E-10
603.497832	368.639343	1.789373E-10	8.442436E-12	9.884609E-11	1.306875E-12	1.000000E-9	1.000000E-9	1.000000E-9	1.000000E-10
604.000497	368.965240	1.791463E-10	8.510536E-12	9.919766E-11	1.391442E-12	1.000000E-9	1.000000E-9	1.000000E-9	1.000000E-10
604.495174	369.357452	1.794279E-10	8.509838E-12	9.906200E-11	1.404467E-12	1.000000E-9	1.000000E-9	1.000000E-9	1.000000E-10
604.995793	369.714691	1.790889E-10	8.511686E-12	9.894992E-11	1.404404E-12	1.000000E-9	1.000000E-9	1.000000E-9	1.000000E-10
605.494460	370.145416	1.789421E-10	8.512468E-12	9.875389E-11	1.404216E-12	1.000000E-9	1.000000E-9	1.000000E-9	1.000000E-10
605.997027	370.457764	1.791802E-10	8.382263E-12	9.865340E-11	1.404025E-12	1.000000E-9	1.000000E-9	1.000000E-9	1.000000E-10
606.496531	370.880219	1.791854E-10	8.271423E-12	9.822450E-11	1.355194E-12	1.000000E-9	1.000000E-9	1.000000E-9	1.000000E-10
607.003794	371.308472	1.791832E-10	8.466120E-12	9.803535E-11	1.330345E-12	1.000000E-9	1.000000E-9	1.000000E-9	1.000000E-10
607.498075	371.660675	1.791847E-10	8.515057E-12	9.773269E-11	1.354471E-12	1.000000E-9	1.000000E-9	1.000000E-9	1.000000E-10
607.994299	372.056091	1.791874E-10	8.516326E-12	9.805577E-11	1.355628E-12	1.000000E-9	1.000000E-9	1.000000E-9	1.000000E-10
608.494092	372.413544	1.795740E-10	8.513204E-12	9.821800E-11	1.355476E-12	1.000000E-9	1.000000E-9	1.000000E-9	1.000000E-10
608.999496	372.835846	1.796417E-10	8.510661E-12	9.798763E-11	1.367776E-12	1.000000E-9	1.000000E-9	1.000000E-9	1.000000E-10
609.499163	373.153015	1.791826E-10	8.513686E-12	9.802149E-11	1.379720E-12	1.000000E-9	1.000000E-9	1.000000E-9	1.000000E-10
609.997250	373.580231	1.793442E-10	8.517125E-12	9.821544E-11	1.379809E-12	1.000000E-9	1.000000E-9	1.000000E-9	1.000000E-10
610.497145	373.919250	1.796722E-10	8.293741E-12	9.833390E-11	1.376944E-12	1.000000E-9	1.000000E-9	1.000000E-9	1.000000E-10
610.997811	374.337677	1.795255E-10	8.314255E-12	9.846121E-11	1.305942E-12	1.000000E-9	1.000000E-9	1.000000E-9	1.000000E-10
611.497481	374.678192	1.794290E-10	8.510715E-12	9.845585E-11	1.306467E-12	1.000000E-9	1.000000E-9	1.000000E-9	1.000000E-10
611.999498	375.117401	1.794310E-10	8.509814E-12	9.845095E-11	1.306437E-12	1.000000E-9	1.000000E-9	1.000000E-9	1.000000E-10
612.498166	375.539520	1.793158E-10	8.511885E-12	9.821642E-11	1.335002E-12	1.000000E-9	1.000000E-9	1.000000E-9	1.000000E-10
612.997832	375.883728	1.786969E-10	8.511961E-12	9.807249E-11	1.354767E-12	1.000000E-9	1.000000E-9	1.000000E-9	1.000000E-10
613.497500	376.300781	1.790037E-10	8.511344E-12	9.772541E-11	1.334152E-12	1.000000E-9	1.000000E-9	1.000000E-9	1.000000E-10
613.997168	376.653809	1.794258E-10	8.512078E-12	9.801210E-11	1.327225E-12	1.000000E-9	1.000000E-9	1.000000E-9	1.000000E-10
614.497485	377.081787	1.789000E-10	8.442927E-12	9.821553E-11	1.306561E-12	1.000000E-9	1.000000E-9	1.000000E-9	1.000000E-10
615.000144	377.401855	1.786892E-10	8.268766E-12	9.800925E-11	1.337139E-12	1.000000E-9	1.000000E-9	1.000000E-9	1.000000E-10
615.497818	377.827637	1.798865E-10	8.403551E-12	9.805170E-11	1.379943E-12	1.000000E-9	1.000000E-9	1.000000E-9	1.000000E-10
615.998484	378.171112	1.796645E-10	8.512020E-12	9.870540E-11	1.362492E-12	1.000000E-9	1.000000E-9	1.000000E-9	1.000000E-10
616.499147	378.578125	1.789410E-10	8.513414E-12	9.841247E-11	1.355226E-12	1.000000E-9	1.000000E-9	1.000000E-9	1.000000E-10
616.999809	378.921143	1.785487E-10	8.485302E-12	9.797580E-11	1.378523E-12	1.000000E-9	1.000000E-9	1.000000E-9	1.000000E-10
617.498484	379.350311	1.782074E-10	8.265320E-12	9.830096E-11	1.373820E-12	1.000000E-9	1.000000E-9	1.000000E-9	1.000000E-10
618.000145	379.705994	1.788045E-10	8.448664E-12	9.845874E-11	1.355282E-12	1.000000E-9	1.000000E-9	1.000000E-9	1.000000E-10
618.496816	380.125397	1.789625E-10	8.749882E-12	9.823283E-11	1.355381E-12	1.000000E-9	1.000000E-9	1.000000E-9	1.000000E-10
618.997482	380.551392	1.791858E-10	8.430489E-12	9.831947E-11	1.355355E-12	1.000000E-9	1.000000E-9	1.000000E-9	1.000000E-10
619.498150	380.886047	1.789286E-10	8.267759E-12	9.869972E-11	1.336292E-12	1.000000E-9	1.000000E-9	1.000000E-9	1.000000E-10
619.996816	381.304230	1.784557E-10	8.489249E-12	9.858383E-11	1.331995E-12	1.000000E-9	1.000000E-9	1.000000E-9	1.000000E-10
620.497139	381.655518	1.789068E-10	8.515291E-12	9.845692E-11	1.355355E-12	1.000000E-9	1.000000E-9	1.000000E-9	1.000000E-10
620.995811	382.057678	1.791845E-10	8.515447E-12	9.827595E-11	1.338690E-12	1.000000E-9	1.000000E-9	1.000000E-9	1.000000E-10
621.497472	382.379883	1.787368E-10	8.514871E-12	9.822892E-11	1.305839E-12	1.000000E-9	1.000000E-9	1.000000E-9	1.000000E-10
621.997139	382.823395	1.786961E-10	8.514156E-12	9.846053E-11	1.351717E-12	1.000000E-9	1.000000E-9	1.000000E-9	1.000000E-10
622.495526	383.187500	1.786972E-10	8.332161E-12	9.824725E-11	1.379264E-12	1.000000E-9	1.000000E-9	1.000000E-9	1.000000E-10
622.996857	383.588409	1.783636E-10	8.271592E-12	9.773420E-11	1.314260E-12	1.000000E-9	1.000000E-9	1.000000E-9	1.000000E-10
623.496524	383.924713	1.779651E-10	8.270251E-12	9.815496E-11	1.309870E-12	1.000000E-9	1.000000E-9	1.000000E-9	1.000000E-10
623.994198	384.364044	1.783218E-10	8.337544E-12	9.846551E-11	1.330436E-12	1.000000E-9	1.000000E-9	1.000000E-9	1.000000E-10
624.497857	384.794373	1.784542E-10	8.513896E-12	9.846080E-11	1.340730E-12	1.000000E-9	1.000000E-9	1.000000E-9	1.000000E-10
625.002505	385.124054	1.784548E-10	8.511967E-12	9.842657E-11	1.355392E-12	1.000000E-9	1.000000E-9	1.000000E-9	1.000000E-10
625.495832	385.530243	1.784530E-10	8.511954E-12	9.821657E-11	1.337810E-12	1.000000E-9	1.000000E-9	1.000000E-9	1.000000E-10
625.996346	385.873901	1.784532E-10	8.515607E-12	9.831600E-11	1.330668E-12	1.000000E-9	1.000000E-9	1.000000E-9	1.000000E-10
626.501672	386.270752	1.784560E-10	8.516272E-12	9.846313E-11	1.306221E-12	1.000000E-9	1.000000E-9	1.000000E-9	1.000000E-10
626.995383	386.599792	1.784551E-10	8.510472E-12	9.829760E-11	1.289015E-12	1.000000E-9	1.000000E-9	1.000000E-9	1.000000E-10
627.498046	387.040192	1.786547E-10	8.509736E-12	9.821619E-11	1.232715E-12	1.000000E-9	1.000000E-9	1.000000E-9	1.000000E-10
627.995719	387.369141	1.787221E-10	8.510634E-12	9.891709E-11	1.271023E-12	1.000000E-9	1.000000E-9	1.000000E-9	1.000000E-10
628.498421	387.781891	1.789431E-10	8.513035E-12	9.883450E-11	1.306119E-12	1.000000E-9	1.000000E-9	1.000000E-9	1.000000E-10
628.994096	388.107697	1.791220E-10	8.514501E-12	9.845878E-11	1.345585E-12	1.000000E-9	1.000000E-9	1.000000E-9	1.000000E-10
629.497897	388.551056	1.794338E-10	8.514356E-12	9.833967E-11	1.356434E-12	1.000000E-9	1.000000E-9	1.000000E-9	1.000000E-10
629.996765	388.966125	1.786647E-10	8.514144E-12	9.821865E-11	1.379569E-12	1.000000E-9	1.000000E-9	1.000000E-9	1.000000E-10
630.506156	389.295532	1.782123E-10	8.512275E-12	9.822204E-11	1.379382E-12	1.000000E-9	1.000000E-9	1.000000E-9	1.000000E-10
631.002055	389.688232	1.786513E-10	8.514362E-12	9.821021E-11	1.379387E-12	1.000000E-9	1.000000E-9	1.000000E-9	1.000000E-10
631.508692	390.009369	1.788315E-10	8.515859E-12	9.797798E-11	1.364938E-12	1.000000E-9	1.000000E-9	1.000000E-9	1.000000E-10
631.995902	390.424255	1.794261E-10	8.514292E-12	9.831039E-11	1.355393E-12	1.000000E-9	1.000000E-9	1.000000E-9	1.000000E-10
632.494826	390.776001	1.790827E-10	8.500366E-12	9.895221E-11	1.355279E-12	1.000000E-9	1.000000E-9	1.000000E-9	1.000000E-10
632.996275	391.208344	1.786985E-10	8.270315E-12	9.880288E-11	1.347084E-12	1.000000E-9	1.000000E-9	1.000000E-9	1.000000E-10
633.495561	391.527954	1.788750E-10	8.346541E-12	9.870627E-11	1.306361E-12	1.000000E-9	1.000000E-9	1.000000E-9	1.000000E-10
633.999563	391.919128	1.789392E-10	8.515765E-12	9.849204E-11	1.347895E-12	1.000000E-9	1.000000E-9	1.000000E-9	1.000000E-10
634.495328	392.253815	1.789354E-10	8.378153E-12	9.853285E-11	1.403860E-12	1.000000E-9	1.000000E-9	1.000000E-9	1.000000E-10
634.994991	392.666016	1.787370E-10	8.274239E-12	9.895564E-11	1.386410E-12	1.000000E-9	1.000000E-9	1.000000E-9	1.000000E-10
635.495649	393.064270	1.782085E-10	8.271872E-12	9.865843E-11	1.379355E-12	1.000000E-9	1.000000E-9	1.000000E-9	1.000000E-10
635.996847	393.388824	1.787575E-10	8.300744E-12	9.821827E-11	1.379271E-12	1.000000E-9	1.000000E-9	1.000000E-9	1.000000E-10
636.496391	393.823700	1.791786E-10	8.512164E-12	9.855834E-11	1.353509E-12	1.000000E-9	1.000000E-9	1.000000E-9	1.000000E-10
636.995060	394.156555	1.787763E-10	8.417617E-12	9.870859E-11	1.281263E-12	1.000000E-9	1.000000E-9	1.000000E-9	1.000000E-10
637.498454	394.559143	1.786423E-10	8.268036E-12	9.822907E-11	1.346770E-12	1.000000E-9	1.000000E-9	1.000000E-9	1.000000E-10
637.997127	394.905518	1.782064E-10	8.429571E-12	9.821919E-11	1.403887E-12	1.000000E-9	1.000000E-9	1.000000E-9	1.000000E-10
638.495794	395.323212	1.783987E-10	8.508533E-12	9.821894E-11	1.384006E-12	1.000000E-9	1.000000E-9	1.000000E-9	1.000000E-10
638.995846	395.658630	1.786975E-10	8.513102E-12	9.822338E-11	1.375508E-12	1.000000E-9	1.000000E-9	1.000000E-9	1.000000E-10
639.500508	396.075073	1.786980E-10	8.514063E-12	9.822367E-11	1.330848E-12	1.000000E-9	1.000000E-9	1.000000E-9	1.000000E-10
639.994194	396.412231	1.786991E-10	8.512525E-12	9.841304E-11	1.330907E-12	1.000000E-9	1.000000E-9	1.000000E-9	1.000000E-10
640.495783	396.829132	1.780282E-10	8.515341E-12	9.849374E-11	1.331070E-12	1.000000E-9	1.000000E-9	1.000000E-9	1.000000E-10
640.995453	397.226105	1.781586E-10	8.515289E-12	9.895104E-11	1.240229E-12	1.000000E-9	1.000000E-9	1.000000E-9	1.000000E-10
641.494780	397.548523	1.789443E-10	8.517217E-12	9.872112E-11	1.185169E-12	1.000000E-9	1.000000E-9	1.000000E-9	1.000000E-10
641.995192	397.975555	1.790574E-10	8.515698E-12	9.822836E-11	1.335637E-12	1.000000E-9	1.000000E-9	1.000000E-9	1.000000E-10
642.495363	398.298859	1.791850E-10	8.514987E-12	9.852306E-11	1.363889E-12	1.000000E-9	1.000000E-9	1.000000E-9	1.000000E-10
642.995707	398.709991	1.784604E-10	8.438611E-12	9.871261E-11	1.404554E-12	1.000000E-9	1.000000E-9	1.000000E-9	1.000000E-10
643.497371	399.072571	1.782206E-10	8.271172E-12	9.850070E-11	1.382860E-12	1.000000E-9	1.000000E-9	1.000000E-9	1.000000E-10
643.997035	399.488007	1.791813E-10	8.267112E-12	9.850890E-11	1.355688E-12	1.000000E-9	1.000000E-9	1.000000E-9	1.000000E-10
644.496466	399.803192	1.792495E-10	8.270140E-12	9.871218E-11	1.320808E-12	1.000000E-9	1.000000E-9	1.000000E-9	1.000000E-10
644.997128	400.232361	1.794308E-10	8.272813E-12	9.871341E-11	1.306840E-12	1.000000E-9	1.000000E-9	1.000000E-9	1.000000E-10
645.495799	400.557434	1.795638E-10	8.272476E-12	9.871251E-11	1.355454E-12	1.000000E-9	1.000000E-9	1.000000E-9	1.000000E-10
646.000153	400.963959	1.796712E-10	8.269877E-12	9.854870E-11	1.349106E-12	1.000000E-9	1.000000E-9	1.000000E-9	1.000000E-10
646.494058	401.399139	1.788578E-10	8.369084E-12	9.847218E-11	1.331045E-12	1.000000E-9	1.000000E-9	1.000000E-9	1.000000E-10
646.993742	401.717773	1.786922E-10	8.510876E-12	9.870992E-11	1.345048E-12	1.000000E-9	1.000000E-9	1.000000E-9	1.000000E-10
647.496960	402.128937	1.786943E-10	8.346615E-12	9.865490E-11	1.355774E-12	1.000000E-9	1.000000E-9	1.000000E-9	1.000000E-10
647.994184	402.452545	1.786007E-10	8.267038E-12	9.847523E-11	1.355875E-12	1.000000E-9	1.000000E-9	1.000000E-9	1.000000E-10
648.497588	402.856110	1.784532E-10	8.731109E-12	9.847223E-11	1.355526E-12	1.000000E-9	1.000000E-9	1.000000E-9	1.000000E-10
648.998375	403.184784	1.786124E-10	8.641516E-12	9.846675E-11	1.355120E-12	1.000000E-9	1.000000E-9	1.000000E-9	1.000000E-10
649.495492	403.589752	1.786932E-10	8.270412E-12	9.847054E-11	1.355373E-12	1.000000E-9	1.000000E-9	1.000000E-9	1.000000E-10
649.994346	403.931763	1.786920E-10	8.397257E-12	9.845982E-11	1.355178E-12	1.000000E-9	1.000000E-9	1.000000E-9	1.000000E-10
650.496226	404.346710	1.787427E-10	8.511734E-12	9.822525E-11	1.324476E-12	1.000000E-9	1.000000E-9	1.000000E-9	1.000000E-10
650.995886	404.766174	1.789406E-10	8.324587E-12	9.830871E-11	1.306568E-12	1.000000E-9	1.000000E-9	1.000000E-9	1.000000E-10
651.497222	405.101837	1.789390E-10	8.277796E-12	9.846855E-11	1.284289E-12	1.000000E-9	1.000000E-9	1.000000E-9	1.000000E-10
651.995648	405.524841	1.789397E-10	8.512428E-12	9.876243E-11	1.306428E-12	1.000000E-9	1.000000E-9	1.000000E-9	1.000000E-10
652.497024	405.842102	1.785833E-10	8.440506E-12	9.895417E-11	1.428178E-12	1.000000E-9	1.000000E-9	1.000000E-9	1.000000E-10
652.996688	406.223877	1.784508E-10	8.272403E-12	9.874184E-11	1.397056E-12	1.000000E-9	1.000000E-9	1.000000E-9	1.000000E-10
653.495308	406.556488	1.786938E-10	8.408267E-12	9.861695E-11	1.355392E-12	1.000000E-9	1.000000E-9	1.000000E-9	1.000000E-10
654.002813	406.986145	1.788278E-10	8.515101E-12	9.797640E-11	1.337983E-12	1.000000E-9	1.000000E-9	1.000000E-9	1.000000E-10
654.495371	407.307098	1.791823E-10	8.310672E-12	9.797731E-11	1.331093E-12	1.000000E-9	1.000000E-9	1.000000E-9	1.000000E-10
654.994987	407.727417	1.789239E-10	8.270544E-12	9.797615E-11	1.330697E-12	1.000000E-9	1.000000E-9	1.000000E-9	1.000000E-10
655.495352	408.062744	1.786987E-10	8.271915E-12	9.830507E-11	1.330509E-12	1.000000E-9	1.000000E-9	1.000000E-9	1.000000E-10
655.991863	408.489685	1.786984E-10	8.370636E-12	9.846228E-11	1.330654E-12	1.000000E-9	1.000000E-9	1.000000E-9	1.000000E-10
656.495106	408.892548	1.786732E-10	8.517718E-12	9.799722E-11	1.356588E-12	1.000000E-9	1.000000E-9	1.000000E-9	1.000000E-10
656.998023	409.209961	1.784539E-10	8.352563E-12	9.815061E-11	1.379551E-12	1.000000E-9	1.000000E-9	1.000000E-9	1.000000E-10
657.494542	409.589447	1.785424E-10	8.272919E-12	9.871015E-11	1.340498E-12	1.000000E-9	1.000000E-9	1.000000E-9	1.000000E-10
657.995434	409.920044	1.786929E-10	8.276342E-12	9.907439E-11	1.334608E-12	1.000000E-9	1.000000E-9	1.000000E-9	1.000000E-10
658.493573	410.340424	1.790107E-10	8.325275E-12	9.943812E-11	1.379987E-12	1.000000E-9	1.000000E-9	1.000000E-9	1.000000E-10
659.007698	410.652435	1.791852E-10	8.514920E-12	9.868301E-11	1.363299E-12	1.000000E-9	1.000000E-9	1.000000E-9	1.000000E-10
659.492904	411.061493	1.800835E-10	8.514142E-12	9.847837E-11	1.330789E-12	1.000000E-9	1.000000E-9	1.000000E-9	1.000000E-10
659.993610	411.402283	1.798348E-10	8.515320E-12	9.870747E-11	1.315290E-12	1.000000E-9	1.000000E-9	1.000000E-9	1.000000E-10
660.497172	411.791107	1.784540E-10	8.513241E-12	9.870518E-11	1.306392E-12	1.000000E-9	1.000000E-9	1.000000E-9	1.000000E-10
660.994177	412.101410	1.790222E-10	8.508652E-12	9.870705E-11	1.328035E-12	1.000000E-9	1.000000E-9	1.000000E-9	1.000000E-10
661.501305	412.499908	1.796739E-10	8.271305E-12	9.841470E-11	1.325865E-12	1.000000E-9	1.000000E-9	1.000000E-9	1.000000E-10
661.996274	412.920837	1.787580E-10	8.271780E-12	9.822435E-11	1.306230E-12	1.000000E-9	1.000000E-9	1.000000E-9	1.000000E-10
662.496973	413.225281	1.784533E-10	8.275606E-12	9.844143E-11	1.317394E-12	1.000000E-9	1.000000E-9	1.000000E-9	1.000000E-10
662.993636	413.631073	1.782105E-10	8.417926E-12	9.857463E-11	1.330684E-12	1.000000E-9	1.000000E-9	1.000000E-9	1.000000E-10
663.498336	413.967590	1.782739E-10	8.519185E-12	9.920192E-11	1.313396E-12	1.000000E-9	1.000000E-9	1.000000E-9	1.000000E-10
663.996017	414.354980	1.784513E-10	8.311206E-12	9.890391E-11	1.306208E-12	1.000000E-9	1.000000E-9	1.000000E-9	1.000000E-10
664.496067	414.691833	1.788619E-10	8.301247E-12	9.846932E-11	1.282063E-12	1.000000E-9	1.000000E-9	1.000000E-9	1.000000E-10
664.994675	415.085175	1.791863E-10	8.511486E-12	9.830358E-11	1.335168E-12	1.000000E-9	1.000000E-9	1.000000E-9	1.000000E-10
665.499154	415.422455	1.789759E-10	8.512095E-12	9.822832E-11	1.476990E-12	1.000000E-9	1.000000E-9	1.000000E-9	1.000000E-10
665.994512	415.816071	1.789935E-10	8.511567E-12	9.798369E-11	1.383728E-12	1.000000E-9	1.000000E-9	1.000000E-9	1.000000E-10
666.493239	416.159393	1.794259E-10	8.344013E-12	9.804444E-11	1.306890E-12	1.000000E-9	1.000000E-9	1.000000E-9	1.000000E-10
666.999065	416.570190	1.790487E-10	8.270481E-12	9.822475E-11	1.307016E-12	1.000000E-9	1.000000E-9	1.000000E-9	1.000000E-10
667.498035	416.969543	1.784490E-10	8.502561E-12	9.848061E-11	1.308879E-12	1.000000E-9	1.000000E-9	1.000000E-9	1.000000E-10
667.993340	417.284729	1.787741E-10	8.513382E-12	9.871360E-11	1.331198E-12	1.000000E-9	1.000000E-9	1.000000E-9	1.000000E-10
668.497181	417.706116	1.789420E-10	8.514350E-12	9.929133E-11	1.322438E-12	1.000000E-9	1.000000E-9	1.000000E-9	1.000000E-10
668.994333	418.041992	1.782580E-10	8.390008E-12	9.936595E-11	1.306835E-12	1.000000E-9	1.000000E-9	1.000000E-9	1.000000E-10
669.494902	418.440918	1.784067E-10	8.268526E-12	9.822114E-11	1.367924E-12	1.000000E-9	1.000000E-9	1.000000E-9	1.000000E-10
669.993787	418.765442	1.791875E-10	8.457893E-12	9.813894E-11	1.404315E-12	1.000000E-9	1.000000E-9	1.000000E-9	1.000000E-10
670.503351	419.161835	1.790697E-10	8.501643E-12	9.798163E-11	1.337666E-12	1.000000E-9	1.000000E-9	1.000000E-9	1.000000E-10
670.994360	419.483948	1.789431E-10	8.273246E-12	9.798141E-11	1.343681E-12	1.000000E-9	1.000000E-9	1.000000E-9	1.000000E-10
671.498319	419.883698	1.791211E-10	8.269637E-12	9.798097E-11	1.404062E-12	1.000000E-9	1.000000E-9	1.000000E-9	1.000000E-10
671.993910	420.219238	1.791822E-10	8.274003E-12	9.841214E-11	1.381908E-12	1.000000E-9	1.000000E-9	1.000000E-9	1.000000E-10
672.503590	420.625824	1.791827E-10	8.421584E-12	9.854847E-11	1.355201E-12	1.000000E-9	1.000000E-9	1.000000E-9	1.000000E-10
672.997288	421.036194	1.792539E-10	8.515187E-12	9.895875E-11	1.337191E-12	1.000000E-9	1.000000E-9	1.000000E-9	1.000000E-10
673.496678	421.362030	1.794276E-10	8.301500E-12	9.895568E-11	1.331130E-12	1.000000E-9	1.000000E-9	1.000000E-9	1.000000E-10
673.998338	421.765198	1.794272E-10	8.308388E-12	9.895775E-11	1.355034E-12	1.000000E-9	1.000000E-9	1.000000E-9	1.000000E-10
674.497007	422.082550	1.794253E-10	8.518928E-12	9.878433E-11	1.355358E-12	1.000000E-9	1.000000E-9	1.000000E-9	1.000000E-10
674.997052	422.471954	1.790153E-10	8.517857E-12	9.871244E-11	1.355247E-12	1.000000E-9	1.000000E-9	1.000000E-9	1.000000E-10
675.496720	422.804901	1.788771E-10	8.518101E-12	9.846916E-11	1.383092E-12	1.000000E-9	1.000000E-9	1.000000E-9	1.000000E-10
675.997431	423.205658	1.784487E-10	8.345335E-12	9.853125E-11	1.404334E-12	1.000000E-9	1.000000E-9	1.000000E-9	1.000000E-10
676.495277	423.532318	1.786408E-10	8.273780E-12	9.870977E-11	1.383931E-12	1.000000E-9	1.000000E-9	1.000000E-9	1.000000E-10
676.995059	423.933929	1.789377E-10	8.508332E-12	9.871174E-11	1.372891E-12	1.000000E-9	1.000000E-9	1.000000E-9	1.000000E-10
677.499517	424.223328	1.789390E-10	8.515154E-12	9.871292E-11	1.306797E-12	1.000000E-9	1.000000E-9	1.000000E-9	1.000000E-10
677.996149	424.627045	1.789392E-10	8.513018E-12	9.870953E-11	1.315647E-12	1.000000E-9	1.000000E-9	1.000000E-9	1.000000E-10
678.496858	425.049438	1.793947E-10	8.515522E-12	9.870990E-11	1.330807E-12	1.000000E-9	1.000000E-9	1.000000E-9	1.000000E-10
678.997419	425.357880	1.793712E-10	8.517895E-12	9.871124E-11	1.330965E-12	1.000000E-9	1.000000E-9	1.000000E-9	1.000000E-10
679.497085	425.759613	1.791825E-10	8.517230E-12	9.871410E-11	1.331232E-12	1.000000E-9	1.000000E-9	1.000000E-9	1.000000E-10
680.008022	426.071350	1.791831E-10	8.514950E-12	9.871644E-11	1.353453E-12	1.000000E-9	1.000000E-9	1.000000E-9	1.000000E-10
680.498304	426.469849	1.791826E-10	8.515934E-12	9.947363E-11	1.360706E-12	1.000000E-9	1.000000E-9	1.000000E-9	1.000000E-10
680.995265	426.812378	1.788045E-10	8.517304E-12	9.993120E-11	1.380255E-12	1.000000E-9	1.000000E-9	1.000000E-9	1.000000E-10
681.497737	427.224426	1.787227E-10	8.517734E-12	9.904665E-11	1.346001E-12	1.000000E-9	1.000000E-9	1.000000E-9	1.000000E-10
681.999493	427.545685	1.794245E-10	8.516282E-12	9.895546E-11	1.306776E-12	1.000000E-9	1.000000E-9	1.000000E-9	1.000000E-10
682.495996	427.974609	1.792717E-10	8.513821E-12	9.895479E-11	1.343124E-12	1.000000E-9	1.000000E-9	1.000000E-9	1.000000E-10
682.996817	428.381195	1.789371E-10	8.299127E-12	9.894796E-11	1.355237E-12	1.000000E-9	1.000000E-9	1.000000E-9	1.000000E-10
683.498476	428.696838	1.795175E-10	8.310607E-12	9.895124E-11	1.331141E-12	1.000000E-9	1.000000E-9	1.000000E-9	1.000000E-10
683.995860	429.080597	1.799143E-10	8.518397E-12	9.859877E-11	1.338139E-12	1.000000E-9	1.000000E-9	1.000000E-9	1.000000E-10
684.495080	429.428772	1.790685E-10	8.514937E-12	9.846744E-11	1.355099E-12	1.000000E-9	1.000000E-9	1.000000E-9	1.000000E-10
684.996534	429.823242	1.789029E-10	8.517762E-12	9.895400E-11	1.383651E-12	1.000000E-9	1.000000E-9	1.000000E-9	1.000000E-10
685.493554	430.136108	1.786970E-10	8.345465E-12	9.874567E-11	1.404082E-12	1.000000E-9	1.000000E-9	1.000000E-9	1.000000E-10
685.995053	430.526398	1.790053E-10	8.271038E-12	9.822273E-11	1.342099E-12	1.000000E-9	1.000000E-9	1.000000E-9	1.000000E-10
686.494030	430.848297	1.794302E-10	8.511473E-12	9.863023E-11	1.336282E-12	1.000000E-9	1.000000E-9	1.000000E-9	1.000000E-10
687.003104	431.250458	1.794310E-10	8.452993E-12	9.895452E-11	1.379290E-12	1.000000E-9	1.000000E-9	1.000000E-9	1.000000E-10
687.504902	431.577057	1.794303E-10	8.272212E-12	9.875803E-11	1.370725E-12	1.000000E-9	1.000000E-9	1.000000E-9	1.000000E-10
687.998128	431.981567	1.798921E-10	8.275827E-12	9.871316E-11	1.355354E-12	1.000000E-9	1.000000E-9	1.000000E-9	1.000000E-10
688.495847	432.393372	1.797960E-10	8.271269E-12	9.871051E-11	1.338658E-12	1.000000E-9	1.000000E-9	1.000000E-9	1.000000E-10
688.993521	432.751984	1.794259E-10	8.471496E-12	9.880170E-11	1.330820E-12	1.000000E-9	1.000000E-9	1.000000E-9	1.000000E-10
689.495181	433.144836	1.789430E-10	8.498489E-12	9.895061E-11	1.400381E-12	1.000000E-9	1.000000E-9	1.000000E-9	1.000000E-10
689.998937	433.481262	1.784547E-10	8.277817E-12	9.879677E-11	1.394063E-12	1.000000E-9	1.000000E-9	1.000000E-9	1.000000E-10
690.496380	433.867889	1.784533E-10	8.275724E-12	9.870988E-11	1.355223E-12	1.000000E-9	1.000000E-9	1.000000E-9	1.000000E-10
690.997085	434.184418	1.784694E-10	8.272283E-12	9.848397E-11	1.355132E-12	1.000000E-9	1.000000E-9	1.000000E-9	1.000000E-10
691.499989	434.583069	1.786974E-10	8.272441E-12	9.856196E-11	1.355225E-12	1.000000E-9	1.000000E-9	1.000000E-9	1.000000E-10
691.993397	434.898254	1.788538E-10	8.269672E-12	9.895086E-11	1.318228E-12	1.000000E-9	1.000000E-9	1.000000E-9	1.000000E-10
692.501828	435.297577	1.791851E-10	8.486498E-12	9.871913E-11	1.305424E-12	1.000000E-9	1.000000E-9	1.000000E-9	1.000000E-10
692.993014	435.621399	1.793346E-10	8.472572E-12	9.846258E-11	1.281710E-12	1.000000E-9	1.000000E-9	1.000000E-9	1.000000E-10
693.500104	436.042511	1.794266E-10	8.268869E-12	9.883412E-11	1.312890E-12	1.000000E-9	1.000000E-9	1.000000E-9	1.000000E-10
693.994408	436.422638	1.789985E-10	8.271604E-12	9.895720E-11	1.379496E-12	1.000000E-9	1.000000E-9	1.000000E-9	1.000000E-10
694.509139	436.738739	1.789433E-10	8.274330E-12	9.895321E-11	1.336384E-12	1.000000E-9	1.000000E-9	1.000000E-9	1.000000E-10
694.994314	437.130066	1.789424E-10	8.453221E-12	9.887961E-11	1.306163E-12	1.000000E-9	1.000000E-9	1.000000E-9	1.000000E-10
695.494460	437.449829	1.787307E-10	8.514595E-12	9.870834E-11	1.306100E-12	1.000000E-9	1.000000E-9	1.000000E-9	1.000000E-10
695.994333	437.832825	1.784534E-10	8.270820E-12	9.912590E-11	1.316108E-12	1.000000E-9	1.000000E-9	1.000000E-9	1.000000E-10
696.496359	438.156097	1.791386E-10	8.273895E-12	9.944267E-11	1.379417E-12	1.000000E-9	1.000000E-9	1.000000E-9	1.000000E-10
696.994267	438.538818	1.794296E-10	8.270633E-12	9.840137E-11	1.369483E-12	1.000000E-9	1.000000E-9	1.000000E-9	1.000000E-10
697.498113	438.958710	1.791911E-10	8.272276E-12	9.825572E-11	1.355410E-12	1.000000E-9	1.000000E-9	1.000000E-9	1.000000E-10
697.994485	439.273895	1.791840E-10	8.273588E-12	9.846520E-11	1.321649E-12	1.000000E-9	1.000000E-9	1.000000E-9	1.000000E-10
698.496561	439.605927	1.791855E-10	8.475848E-12	9.876046E-11	1.305616E-12	1.000000E-9	1.000000E-9	1.000000E-9	1.000000E-10
698.995312	440.029663	1.794496E-10	8.518049E-12	9.919858E-11	1.376789E-12	1.000000E-9	1.000000E-9	1.000000E-9	1.000000E-10
699.495370	440.435059	1.796731E-10	8.520057E-12	9.886042E-11	1.349446E-12	1.000000E-9	1.000000E-9	1.000000E-9	1.000000E-10
699.995040	440.760132	1.790759E-10	8.431832E-12	9.870844E-11	1.257028E-12	1.000000E-9	1.000000E-9	1.000000E-9	1.000000E-10
700.495711	441.152557	1.789190E-10	8.278376E-12	9.847850E-11	1.295265E-12	1.000000E-9	1.000000E-9	1.000000E-9	1.000000E-10
700.996756	441.462036	1.786963E-10	8.432988E-12	9.857501E-11	1.330148E-12	1.000000E-9	1.000000E-9	1.000000E-9	1.000000E-10
701.495795	441.849823	1.791410E-10	8.520170E-12	9.895731E-11	1.252679E-12	1.000000E-9	1.000000E-9	1.000000E-9	1.000000E-10
701.994793	442.178650	1.799147E-10	8.294854E-12	9.883381E-11	1.238577E-12	1.000000E-9	1.000000E-9	1.000000E-9	1.000000E-10
702.501840	442.600494	1.789932E-10	8.328591E-12	9.871190E-11	1.305983E-12	1.000000E-9	1.000000E-9	1.000000E-9	1.000000E-10
702.994761	443.001160	1.784503E-10	8.515840E-12	9.889761E-11	1.323035E-12	1.000000E-9	1.000000E-9	1.000000E-9	1.000000E-10
703.497336	443.330414	1.788938E-10	8.399987E-12	9.898211E-11	1.355399E-12	1.000000E-9	1.000000E-9	1.000000E-9	1.000000E-10
703.993554	443.751282	1.790244E-10	8.271849E-12	9.944406E-11	1.354975E-12	1.000000E-9	1.000000E-9	1.000000E-9	1.000000E-10
704.495769	444.053314	1.794309E-10	8.456154E-12	9.929046E-11	1.355325E-12	1.000000E-9	1.000000E-9	1.000000E-9	1.000000E-10
704.998182	444.473053	1.790912E-10	8.505612E-12	9.895175E-11	1.355103E-12	1.000000E-9	1.000000E-9	1.000000E-9	1.000000E-10
705.499843	444.778198	1.786962E-10	8.271943E-12	9.866293E-11	1.350950E-12	1.000000E-9	1.000000E-9	1.000000E-9	1.000000E-10
705.993528	445.192230	1.794055E-10	8.421122E-12	9.846915E-11	1.330620E-12	1.000000E-9	1.000000E-9	1.000000E-9	1.000000E-10
706.496948	445.509979	1.796660E-10	8.759969E-12	9.846567E-11	1.308721E-12	1.000000E-9	1.000000E-9	1.000000E-9	1.000000E-10
706.994812	445.911438	1.789401E-10	8.758292E-12	9.849898E-11	1.281449E-12	1.000000E-9	1.000000E-9	1.000000E-9	1.000000E-10
707.496747	446.241455	1.790778E-10	8.759494E-12	9.870975E-11	1.334025E-12	1.000000E-9	1.000000E-9	1.000000E-9	1.000000E-10
707.994087	446.668915	1.794268E-10	8.760309E-12	9.860955E-11	1.355302E-12	1.000000E-9	1.000000E-9	1.000000E-9	1.000000E-10
708.497630	447.064819	1.794295E-10	8.724847E-12	9.846332E-11	1.307081E-12	1.000000E-9	1.000000E-9	1.000000E-9	1.000000E-10
708.999218	447.375092	1.794261E-10	8.517982E-12	9.914088E-11	1.312841E-12	1.000000E-9	1.000000E-9	1.000000E-9	1.000000E-10
709.503340	447.785309	1.796319E-10	8.417188E-12	9.943982E-11	1.331382E-12	1.000000E-9	1.000000E-9	1.000000E-9	1.000000E-10
709.995531	448.110138	1.796226E-10	8.273189E-12	9.872663E-11	1.344653E-12	1.000000E-9	1.000000E-9	1.000000E-9	1.000000E-10
710.496235	448.531647	1.791853E-10	8.437394E-12	9.870960E-11	1.355054E-12	1.000000E-9	1.000000E-9	1.000000E-9	1.000000E-10
710.996041	448.858154	1.795542E-10	8.513686E-12	9.870913E-11	1.335509E-12	1.000000E-9	1.000000E-9	1.000000E-9	1.000000E-10
711.495886	449.282013	1.801561E-10	8.515414E-12	9.883472E-11	1.328556E-12	1.000000E-9	1.000000E-9	1.000000E-9	1.000000E-10
711.994249	449.609558	1.796787E-10	8.459743E-12	9.895518E-11	1.306532E-12	1.000000E-9	1.000000E-9	1.000000E-9	1.000000E-10
712.507897	450.045868	1.794298E-10	8.270430E-12	9.895538E-11	1.324252E-12	1.000000E-9	1.000000E-9	1.000000E-9	1.000000E-10
712.994915	450.356354	1.792041E-10	8.270386E-12	9.893838E-11	1.355255E-12	1.000000E-9	1.000000E-9	1.000000E-9	1.000000E-10
713.496934	450.760651	1.792295E-10	8.272240E-12	9.871521E-11	1.355111E-12	1.000000E-9	1.000000E-9	1.000000E-9	1.000000E-10
713.996608	451.159454	1.794291E-10	8.454314E-12	9.863395E-11	1.355444E-12	1.000000E-9	1.000000E-9	1.000000E-9	1.000000E-10
714.497522	451.467712	1.794280E-10	8.517007E-12	9.847019E-11	1.420537E-12	1.000000E-9	1.000000E-9	1.000000E-9	1.000000E-10
714.993538	451.889343	1.794285E-10	8.519108E-12	9.861842E-11	1.405173E-12	1.000000E-9	1.000000E-9	1.000000E-9	1.000000E-10
715.498902	452.205048	1.788840E-10	8.446019E-12	9.871171E-11	1.305849E-12	1.000000E-9	1.000000E-9	1.000000E-9	1.000000E-10
715.996570	452.590027	1.787132E-10	8.272323E-12	9.871697E-11	1.294631E-12	1.000000E-9	1.000000E-9	1.000000E-9	1.000000E-10
716.497234	452.925873	1.791861E-10	8.408162E-12	9.871168E-11	1.281259E-12	1.000000E-9	1.000000E-9	1.000000E-9	1.000000E-10
716.996658	453.310394	1.791875E-10	8.514196E-12	9.871798E-11	1.245836E-12	1.000000E-9	1.000000E-9	1.000000E-9	1.000000E-10
717.497326	453.623016	1.791887E-10	8.306747E-12	9.882429E-11	1.233378E-12	1.000000E-9	1.000000E-9	1.000000E-9	1.000000E-10
717.995685	454.032104	1.793258E-10	8.308392E-12	9.895832E-11	1.330445E-12	1.000000E-9	1.000000E-9	1.000000E-9	1.000000E-10
718.497346	454.369965	1.794292E-10	8.518834E-12	9.844518E-11	1.343706E-12	1.000000E-9	1.000000E-9	1.000000E-9	1.000000E-10
718.996016	454.792938	1.794261E-10	8.416371E-12	9.822781E-11	1.379447E-12	1.000000E-9	1.000000E-9	1.000000E-9	1.000000E-10
719.498679	455.192902	1.794008E-10	8.273879E-12	9.918615E-11	1.352934E-12	1.000000E-9	1.000000E-9	1.000000E-9	1.000000E-10
719.997342	455.507904	1.791885E-10	8.273686E-12	9.901980E-11	1.330898E-12	1.000000E-9	1.000000E-9	1.000000E-9	1.000000E-10
720.499008	455.910950	1.793727E-10	8.274205E-12	9.846908E-11	1.310675E-12	1.000000E-9	1.000000E-9	1.000000E-9	1.000000E-10
720.996539	456.226898	1.796704E-10	8.508155E-12	9.885235E-11	1.301959E-12	1.000000E-9	1.000000E-9	1.000000E-9	1.000000E-10
721.497199	456.629242	1.796683E-10	8.520327E-12	9.920345E-11	1.257597E-12	1.000000E-9	1.000000E-9	1.000000E-9	1.000000E-10
721.996864	456.959290	1.796727E-10	8.520969E-12	9.862337E-11	1.274503E-12	1.000000E-9	1.000000E-9	1.000000E-9	1.000000E-10
722.496535	457.356354	1.789942E-10	8.393345E-12	9.849308E-11	1.306073E-12	1.000000E-9	1.000000E-9	1.000000E-9	1.000000E-10
722.994204	457.668732	1.790340E-10	8.270634E-12	9.871462E-11	1.305918E-12	1.000000E-9	1.000000E-9	1.000000E-9	1.000000E-10
723.496749	458.064209	1.794278E-10	8.269938E-12	9.880116E-11	1.305867E-12	1.000000E-9	1.000000E-9	1.000000E-9	1.000000E-10
723.995401	458.392578	1.790793E-10	8.279691E-12	9.896006E-11	1.351211E-12	1.000000E-9	1.000000E-9	1.000000E-9	1.000000E-10
724.497544	458.801575	1.786989E-10	8.513447E-12	9.834411E-11	1.345759E-12	1.000000E-9	1.000000E-9	1.000000E-9	1.000000E-10
724.997214	459.211517	1.794393E-10	8.511404E-12	9.797989E-11	1.305901E-12	1.000000E-9	1.000000E-9	1.000000E-9	1.000000E-10
725.497879	459.521027	1.796710E-10	8.513309E-12	9.885725E-11	1.329461E-12	1.000000E-9	1.000000E-9	1.000000E-9	1.000000E-10
725.994596	459.918274	1.796727E-10	8.362267E-12	9.886607E-11	1.354771E-12	1.000000E-9	1.000000E-9	1.000000E-9	1.000000E-10
726.495220	460.259308	1.793750E-10	8.270437E-12	9.846541E-11	1.300622E-12	1.000000E-9	1.000000E-9	1.000000E-9	1.000000E-10
726.994922	460.647552	1.786966E-10	8.478209E-12	9.857622E-11	1.281744E-12	1.000000E-9	1.000000E-9	1.000000E-9	1.000000E-10
727.495607	460.964691	1.792675E-10	8.474979E-12	9.871119E-11	1.281785E-12	1.000000E-9	1.000000E-9	1.000000E-9	1.000000E-10
727.994836	461.368988	1.796703E-10	8.269263E-12	9.888878E-11	1.303067E-12	1.000000E-9	1.000000E-9	1.000000E-9	1.000000E-10
728.497639	461.699005	1.796735E-10	8.270544E-12	9.895926E-11	1.354928E-12	1.000000E-9	1.000000E-9	1.000000E-9	1.000000E-10
728.994977	462.097412	1.795722E-10	8.272569E-12	9.896014E-11	1.355144E-12	1.000000E-9	1.000000E-9	1.000000E-9	1.000000E-10
729.496915	462.413971	1.789383E-10	8.272529E-12	9.895906E-11	1.354764E-12	1.000000E-9	1.000000E-9	1.000000E-9	1.000000E-10
729.997912	462.840240	1.791415E-10	8.272823E-12	9.895803E-11	1.355478E-12	1.000000E-9	1.000000E-9	1.000000E-9	1.000000E-10
730.497813	463.219910	1.794277E-10	8.033984E-12	9.909183E-11	1.360591E-12	1.000000E-9	1.000000E-9	1.000000E-9	1.000000E-10
730.992727	463.528290	1.794290E-10	8.091604E-12	9.920352E-11	1.403852E-12	1.000000E-9	1.000000E-9	1.000000E-9	1.000000E-10
731.494656	463.897003	1.794296E-10	8.274235E-12	9.900612E-11	1.374987E-12	1.000000E-9	1.000000E-9	1.000000E-9	1.000000E-10
731.994133	464.225922	1.789590E-10	8.273681E-12	9.893348E-11	1.330650E-12	1.000000E-9	1.000000E-9	1.000000E-9	1.000000E-10
732.494953	464.628510	1.789980E-10	8.270152E-12	9.871317E-11	1.363048E-12	1.000000E-9	1.000000E-9	1.000000E-9	1.000000E-10
732.995027	464.930817	1.791866E-10	8.271768E-12	9.897443E-11	1.379673E-12	1.000000E-9	1.000000E-9	1.000000E-9	1.000000E-10
733.496845	465.317444	1.786889E-10	8.270514E-12	9.944939E-11	1.266837E-12	1.000000E-9	1.000000E-9	1.000000E-9	1.000000E-10
733.994757	465.618774	1.782067E-10	8.273329E-12	9.913678E-11	1.282627E-12	1.000000E-9	1.000000E-9	1.000000E-9	1.000000E-10
734.494472	465.982574	1.787628E-10	8.352962E-12	9.896006E-11	1.379606E-12	1.000000E-9	1.000000E-9	1.000000E-9	1.000000E-10
734.995189	466.292511	1.789423E-10	8.515445E-12	9.873891E-11	1.368091E-12	1.000000E-9	1.000000E-9	1.000000E-9	1.000000E-10
735.495799	466.680298	1.789419E-10	8.365711E-12	9.879950E-11	1.355281E-12	1.000000E-9	1.000000E-9	1.000000E-9	1.000000E-10
735.994467	467.074860	1.787146E-10	8.268921E-12	9.919918E-11	1.391416E-12	1.000000E-9	1.000000E-9	1.000000E-9	1.000000E-10
736.501829	467.405792	1.782122E-10	8.271442E-12	9.898550E-11	1.402306E-12	1.000000E-9	1.000000E-9	1.000000E-9	1.000000E-10
736.996202	467.775146	1.786328E-10	8.307643E-12	9.871509E-11	1.306035E-12	1.000000E-9	1.000000E-9	1.000000E-9	1.000000E-10
737.495511	468.082062	1.789454E-10	8.511853E-12	9.888965E-11	1.313222E-12	1.000000E-9	1.000000E-9	1.000000E-9	1.000000E-10
737.997167	468.461945	1.791514E-10	8.510525E-12	9.895527E-11	1.330765E-12	1.000000E-9	1.000000E-9	1.000000E-9	1.000000E-10
738.496898	468.789154	1.791341E-10	8.511050E-12	9.822841E-11	1.317672E-12	1.000000E-9	1.000000E-9	1.000000E-9	1.000000E-10
738.994577	469.189423	1.786986E-10	8.513780E-12	9.835924E-11	1.306721E-12	1.000000E-9	1.000000E-9	1.000000E-9	1.000000E-10
739.496874	469.478088	1.788892E-10	8.515500E-12	9.871839E-11	1.386536E-12	1.000000E-9	1.000000E-9	1.000000E-9	1.000000E-10
739.994925	469.848328	1.791899E-10	8.285552E-12	9.859089E-11	1.392761E-12	1.000000E-9	1.000000E-9	1.000000E-9	1.000000E-10
740.496586	470.237488	1.791860E-10	8.325625E-12	9.846746E-11	1.305831E-12	1.000000E-9	1.000000E-9	1.000000E-9	1.000000E-10
740.998265	470.559052	1.791892E-10	8.512458E-12	9.807714E-11	1.287291E-12	1.000000E-9	1.000000E-9	1.000000E-9	1.000000E-10
741.496001	470.942902	1.787251E-10	8.512309E-12	9.803911E-11	1.257001E-12	1.000000E-9	1.000000E-9	1.000000E-9	1.000000E-10
741.991484	471.245361	1.788601E-10	8.513656E-12	9.870848E-11	1.320768E-12	1.000000E-9	1.000000E-9	1.000000E-9	1.000000E-10
742.494146	471.612762	1.794326E-10	8.325894E-12	9.870616E-11	1.354980E-12	1.000000E-9	1.000000E-9	1.000000E-9	1.000000E-10
742.994479	471.927704	1.793091E-10	8.270837E-12	9.871347E-11	1.398513E-12	1.000000E-9	1.000000E-9	1.000000E-9	1.000000E-10
743.501978	472.314941	1.791854E-10	8.271365E-12	9.886627E-11	1.403815E-12	1.000000E-9	1.000000E-9	1.000000E-9	1.000000E-10
743.997237	472.624298	1.786245E-10	8.269076E-12	9.895208E-11	1.403694E-12	1.000000E-9	1.000000E-9	1.000000E-9	1.000000E-10
744.500168	473.025238	1.784535E-10	8.270091E-12	9.895425E-11	1.368744E-12	1.000000E-9	1.000000E-9	1.000000E-9	1.000000E-10
744.995767	473.303345	1.784557E-10	8.269970E-12	9.895226E-11	1.330689E-12	1.000000E-9	1.000000E-9	1.000000E-9	1.000000E-10
745.498130	473.669556	1.787375E-10	8.269305E-12	9.895145E-11	1.330662E-12	1.000000E-9	1.000000E-9	1.000000E-9	1.000000E-10
745.994807	474.064178	1.794331E-10	8.488430E-12	9.894992E-11	1.330863E-12	1.000000E-9	1.000000E-9	1.000000E-9	1.000000E-10
746.498123	474.369568	1.790099E-10	8.517813E-12	9.895449E-11	1.306468E-12	1.000000E-9	1.000000E-9	1.000000E-9	1.000000E-10
746.998338	474.735168	1.787002E-10	8.517291E-12	9.895322E-11	1.327546E-12	1.000000E-9	1.000000E-9	1.000000E-9	1.000000E-10
747.500207	475.042877	1.791136E-10	8.517979E-12	9.895690E-11	1.379826E-12	1.000000E-9	1.000000E-9	1.000000E-9	1.000000E-10
748.000971	475.409332	1.790303E-10	8.515962E-12	9.870947E-11	1.352857E-12	1.000000E-9	1.000000E-9	1.000000E-9	1.000000E-10
748.494949	475.717987	1.779664E-10	8.516927E-12	9.877359E-11	1.330570E-12	1.000000E-9	1.000000E-9	1.000000E-9	1.000000E-10
748.998173	476.092010	1.785498E-10	8.518796E-12	9.896013E-11	1.290987E-12	1.000000E-9	1.000000E-9	1.000000E-9	1.000000E-10
749.507074	476.387207	1.794283E-10	8.518674E-12	9.882695E-11	1.284965E-12	1.000000E-9	1.000000E-9	1.000000E-9	1.000000E-10
749.994231	476.737762	1.792644E-10	8.518655E-12	9.871815E-11	1.306566E-12	1.000000E-9	1.000000E-9	1.000000E-9	1.000000E-10
750.498045	477.012665	1.791888E-10	8.517380E-12	9.891190E-11	1.315427E-12	1.000000E-9	1.000000E-9	1.000000E-9	1.000000E-10
750.996485	477.379730	1.794186E-10	8.391485E-12	9.895719E-11	1.330976E-12	1.000000E-9	1.000000E-9	1.000000E-9	1.000000E-10
751.495199	477.724213	1.792199E-10	8.274533E-12	9.895575E-11	1.282790E-12	1.000000E-9	1.000000E-9	1.000000E-9	1.000000E-10
751.994878	478.017303	1.784593E-10	8.276742E-12	9.904209E-11	1.257503E-12	1.000000E-9	1.000000E-9	1.000000E-9	1.000000E-10
752.496529	478.341522	1.785839E-10	8.290417E-12	9.920087E-11	1.349829E-12	1.000000E-9	1.000000E-9	1.000000E-9	1.000000E-10
752.996197	478.617950	1.787053E-10	8.518163E-12	9.904708E-11	1.350463E-12	1.000000E-9	1.000000E-9	1.000000E-9	1.000000E-10
753.495154	478.973175	1.786989E-10	8.516329E-12	9.895874E-11	1.331351E-12	1.000000E-9	1.000000E-9	1.000000E-9	1.000000E-10
753.995673	479.246399	1.786407E-10	8.518747E-12	9.895992E-11	1.342808E-12	1.000000E-9	1.000000E-9	1.000000E-9	1.000000E-10
754.497043	479.624573	1.774800E-10	8.370327E-12	9.895637E-11	1.355417E-12	1.000000E-9	1.000000E-9	1.000000E-9	1.000000E-10
754.995717	479.929565	1.775583E-10	8.272449E-12	9.895661E-11	1.337009E-12	1.000000E-9	1.000000E-9	1.000000E-9	1.000000E-10
755.497415	480.303497	1.777252E-10	8.270158E-12	9.872457E-11	1.331367E-12	1.000000E-9	1.000000E-9	1.000000E-9	1.000000E-10
755.994266	480.610138	1.781605E-10	8.271302E-12	9.846685E-11	1.330855E-12	1.000000E-9	1.000000E-9	1.000000E-9	1.000000E-10
756.495081	480.976898	1.784547E-10	8.272189E-12	9.901003E-11	1.323406E-12	1.000000E-9	1.000000E-9	1.000000E-9	1.000000E-10
756.997769	481.281067	1.784527E-10	8.271221E-12	9.919293E-11	1.306262E-12	1.000000E-9	1.000000E-9	1.000000E-9	1.000000E-10
757.499696	481.652924	1.784874E-10	8.272802E-12	9.895671E-11	1.306539E-12	1.000000E-9	1.000000E-9	1.000000E-9	1.000000E-10
757.995470	482.026398	1.786941E-10	8.442741E-12	9.881791E-11	1.306083E-12	1.000000E-9	1.000000E-9	1.000000E-9	1.000000E-10
758.496510	482.326965	1.787964E-10	8.513920E-12	9.846873E-11	1.265067E-12	1.000000E-9	1.000000E-9	1.000000E-9	1.000000E-10
758.996173	482.685547	1.789428E-10	8.516725E-12	9.861385E-11	1.277964E-12	1.000000E-9	1.000000E-9	1.000000E-9	1.000000E-10
759.497834	482.992462	1.789416E-10	8.452063E-12	9.871615E-11	1.404530E-12	1.000000E-9	1.000000E-9	1.000000E-9	1.000000E-10
759.995507	483.366180	1.789386E-10	8.271391E-12	9.892114E-11	1.373428E-12	1.000000E-9	1.000000E-9	1.000000E-9	1.000000E-10
760.498165	483.679840	1.789359E-10	8.270557E-12	9.893731E-11	1.330523E-12	1.000000E-9	1.000000E-9	1.000000E-9	1.000000E-10
760.997832	484.052002	1.788806E-10	8.270635E-12	9.871256E-11	1.363197E-12	1.000000E-9	1.000000E-9	1.000000E-9	1.000000E-10
761.496502	484.355255	1.786931E-10	8.274217E-12	9.890566E-11	1.379406E-12	1.000000E-9	1.000000E-9	1.000000E-9	1.000000E-10
761.996212	484.720459	1.788220E-10	8.274046E-12	9.920344E-11	1.285607E-12	1.000000E-9	1.000000E-9	1.000000E-9	1.000000E-10
762.495573	485.026947	1.789373E-10	8.275236E-12	9.935875E-11	1.292688E-12	1.000000E-9	1.000000E-9	1.000000E-9	1.000000E-10
762.995332	485.431183	1.789411E-10	8.275499E-12	9.944306E-11	1.330606E-12	1.000000E-9	1.000000E-9	1.000000E-9	1.000000E-10
763.508958	485.817505	1.789234E-10	8.277411E-12	9.876532E-11	1.318565E-12	1.000000E-9	1.000000E-9	1.000000E-9	1.000000E-10
763.996661	486.125214	1.786918E-10	8.429620E-12	9.871211E-11	1.306243E-12	1.000000E-9	1.000000E-9	1.000000E-9	1.000000E-10
764.497324	486.519775	1.785280E-10	8.516430E-12	9.870972E-11	1.286804E-12	1.000000E-9	1.000000E-9	1.000000E-9	1.000000E-10
764.995993	486.826630	1.782083E-10	8.296313E-12	9.882837E-11	1.281731E-12	1.000000E-9	1.000000E-9	1.000000E-9	1.000000E-10
765.498654	487.216461	1.780581E-10	8.274592E-12	9.896221E-11	1.282024E-12	1.000000E-9	1.000000E-9	1.000000E-9	1.000000E-10
765.996323	487.554016	1.779612E-10	8.277022E-12	9.877682E-11	1.289711E-12	1.000000E-9	1.000000E-9	1.000000E-9	1.000000E-10
766.498985	487.955688	1.790486E-10	8.388601E-12	9.873402E-11	1.306409E-12	1.000000E-9	1.000000E-9	1.000000E-9	1.000000E-10
766.998653	488.251770	1.791331E-10	8.519628E-12	9.920469E-11	1.263295E-12	1.000000E-9	1.000000E-9	1.000000E-9	1.000000E-10
767.497366	488.621521	1.789337E-10	8.332317E-12	9.897885E-11	1.233515E-12	1.000000E-9	1.000000E-9	1.000000E-9	1.000000E-10
767.995314	489.007751	1.788246E-10	8.268791E-12	9.846938E-11	1.297531E-12	1.000000E-9	1.000000E-9	1.000000E-9	1.000000E-10
768.507172	489.343445	1.786910E-10	8.269076E-12	9.818459E-11	1.321688E-12	1.000000E-9	1.000000E-9	1.000000E-9	1.000000E-10
768.993645	489.747559	1.788667E-10	8.270319E-12	9.798597E-11	1.404274E-12	1.000000E-9	1.000000E-9	1.000000E-9	1.000000E-10
769.493077	490.054596	1.789400E-10	8.269196E-12	9.819290E-11	1.352057E-12	1.000000E-9	1.000000E-9	1.000000E-9	1.000000E-10
769.993933	490.468781	1.784522E-10	8.267314E-12	9.828889E-11	1.281833E-12	1.000000E-9	1.000000E-9	1.000000E-9	1.000000E-10
770.509820	490.764038	1.782452E-10	8.267293E-12	9.871315E-11	1.333345E-12	1.000000E-9	1.000000E-9	1.000000E-9	1.000000E-10
770.995024	491.133636	1.777163E-10	8.475624E-12	9.890894E-11	1.355250E-12	1.000000E-9	1.000000E-9	1.000000E-9	1.000000E-10
771.499844	491.443787	1.786611E-10	8.511023E-12	9.919750E-11	1.284071E-12	1.000000E-9	1.000000E-9	1.000000E-9	1.000000E-10
771.996979	491.831604	1.794238E-10	8.510868E-12	9.919813E-11	1.275327E-12	1.000000E-9	1.000000E-9	1.000000E-9	1.000000E-10
772.494176	492.150665	1.788184E-10	8.415133E-12	9.920058E-11	1.257123E-12	1.000000E-9	1.000000E-9	1.000000E-9	1.000000E-10
772.994772	492.520386	1.787128E-10	8.264751E-12	9.849620E-11	1.283418E-12	1.000000E-9	1.000000E-9	1.000000E-9	1.000000E-10
773.495439	492.903717	1.789397E-10	8.427353E-12	9.847284E-11	1.306222E-12	1.000000E-9	1.000000E-9	1.000000E-9	1.000000E-10
773.994500	493.205139	1.786737E-10	8.505732E-12	9.848037E-11	1.345231E-12	1.000000E-9	1.000000E-9	1.000000E-9	1.000000E-10
774.502693	493.587830	1.782075E-10	8.286506E-12	9.859631E-11	1.353176E-12	1.000000E-9	1.000000E-9	1.000000E-9	1.000000E-10
774.995222	493.889191	1.785138E-10	8.267876E-12	9.871445E-11	1.330692E-12	1.000000E-9	1.000000E-9	1.000000E-9	1.000000E-10
775.495510	494.274048	1.786959E-10	8.268529E-12	9.909842E-11	1.330761E-12	1.000000E-9	1.000000E-9	1.000000E-9	1.000000E-10
775.994126	494.614349	1.791358E-10	8.269632E-12	9.917952E-11	1.330730E-12	1.000000E-9	1.000000E-9	1.000000E-9	1.000000E-10
776.493792	494.981934	1.790454E-10	8.272261E-12	9.871881E-11	1.330619E-12	1.000000E-9	1.000000E-9	1.000000E-9	1.000000E-10
776.997077	495.287476	1.784511E-10	8.268362E-12	9.887597E-11	1.330382E-12	1.000000E-9	1.000000E-9	1.000000E-9	1.000000E-10
777.498943	495.700043	1.785647E-10	8.268511E-12	9.920175E-11	1.308816E-12	1.000000E-9	1.000000E-9	1.000000E-9	1.000000E-10
777.996670	496.015656	1.786942E-10	8.269910E-12	9.878000E-11	1.309951E-12	1.000000E-9	1.000000E-9	1.000000E-9	1.000000E-10
778.499326	496.394592	1.785220E-10	8.270868E-12	9.846855E-11	1.330784E-12	1.000000E-9	1.000000E-9	1.000000E-9	1.000000E-10
778.998119	496.764923	1.784525E-10	8.273292E-12	9.889626E-11	1.320200E-12	1.000000E-9	1.000000E-9	1.000000E-9	1.000000E-10
779.502446	497.073822	1.779664E-10	8.410978E-12	9.895671E-11	1.306385E-12	1.000000E-9	1.000000E-9	1.000000E-9	1.000000E-10
779.995544	497.447357	1.782196E-10	8.514291E-12	9.895747E-11	1.323528E-12	1.000000E-9	1.000000E-9	1.000000E-9	1.000000E-10
780.494390	497.749512	1.789392E-10	8.512640E-12	9.905722E-11	1.330492E-12	1.000000E-9	1.000000E-9	1.000000E-9	1.000000E-10
780.995903	498.138428	1.788103E-10	8.478728E-12	9.919915E-11	1.306069E-12	1.000000E-9	1.000000E-9	1.000000E-9	1.000000E-10
781.494217	498.432373	1.786997E-10	8.267743E-12	9.869415E-11	1.318630E-12	1.000000E-9	1.000000E-9	1.000000E-9	1.000000E-10
781.994002	498.787292	1.784968E-10	8.363998E-12	9.846686E-11	1.355073E-12	1.000000E-9	1.000000E-9	1.000000E-9	1.000000E-10
782.498243	499.082092	1.784550E-10	8.515096E-12	9.917991E-11	1.355056E-12	1.000000E-9	1.000000E-9	1.000000E-9	1.000000E-10
783.001015	499.460663	1.784555E-10	8.513682E-12	9.926119E-11	1.354904E-12	1.000000E-9	1.000000E-9	1.000000E-9	1.000000E-10
783.506406	499.765594	1.783622E-10	8.511819E-12	9.944651E-11	1.316302E-12	1.000000E-9	1.000000E-9	1.000000E-9	1.000000E-10
783.991879	500.120117	1.782122E-10	8.285888E-12	9.907879E-11	1.309409E-12	1.000000E-9	1.000000E-9	1.000000E-9	1.000000E-10
784.504324	500.484589	1.788525E-10	8.322056E-12	9.871455E-11	1.355201E-12	1.000000E-9	1.000000E-9	1.000000E-9	1.000000E-10
784.996360	500.760620	1.791875E-10	8.518436E-12	9.909096E-11	1.346808E-12	1.000000E-9	1.000000E-9	1.000000E-9	1.000000E-10
785.504612	501.140717	1.785254E-10	8.284665E-12	9.917099E-11	1.330684E-12	1.000000E-9	1.000000E-9	1.000000E-9	1.000000E-10
785.994464	501.438934	1.782114E-10	8.027403E-12	9.871325E-11	1.361783E-12	1.000000E-9	1.000000E-9	1.000000E-9	1.000000E-10
786.498216	501.816956	1.772356E-10	8.212807E-12	9.886796E-11	1.379710E-12	1.000000E-9	1.000000E-9	1.000000E-9	1.000000E-10
786.993372	502.124359	1.778095E-10	8.267926E-12	9.919766E-11	1.313736E-12	1.000000E-9	1.000000E-9	1.000000E-9	1.000000E-10
787.494267	502.491760	1.784534E-10	8.269584E-12	9.905293E-11	1.301973E-12	1.000000E-9	1.000000E-9	1.000000E-9	1.000000E-10
787.997503	502.805847	1.786363E-10	8.352591E-12	9.895592E-11	1.281917E-12	1.000000E-9	1.000000E-9	1.000000E-9	1.000000E-10
788.495737	503.217926	1.786976E-10	8.515923E-12	9.852283E-11	1.316181E-12	1.000000E-9	1.000000E-9	1.000000E-9	1.000000E-10
789.000800	503.532684	1.786979E-10	8.368551E-12	9.850744E-11	1.355615E-12	1.000000E-9	1.000000E-9	1.000000E-9	1.000000E-10
789.495770	503.903564	1.786977E-10	8.268945E-12	9.871066E-11	1.284335E-12	1.000000E-9	1.000000E-9	1.000000E-9	1.000000E-10
789.994312	504.302887	1.786948E-10	8.482524E-12	9.871228E-11	1.257634E-12	1.000000E-9	1.000000E-9	1.000000E-9	1.000000E-10
790.494576	504.602966	1.782717E-10	8.513008E-12	9.871090E-11	1.257583E-12	1.000000E-9	1.000000E-9	1.000000E-9	1.000000E-10
790.993473	504.996368	1.779670E-10	8.513743E-12	9.871666E-11	1.270958E-12	1.000000E-9	1.000000E-9	1.000000E-9	1.000000E-10
791.496142	505.289001	1.777627E-10	8.409480E-12	9.871414E-11	1.306163E-12	1.000000E-9	1.000000E-9	1.000000E-9	1.000000E-10
792.002953	505.664886	1.777534E-10	8.271330E-12	9.895554E-11	1.306115E-12	1.000000E-9	1.000000E-9	1.000000E-9	1.000000E-10
792.503889	506.005219	1.779704E-10	8.270179E-12	9.888794E-11	1.305463E-12	1.000000E-9	1.000000E-9	1.000000E-9	1.000000E-10
793.003314	506.411621	1.780665E-10	8.271578E-12	9.871039E-11	1.305751E-12	1.000000E-9	1.000000E-9	1.000000E-9	1.000000E-10
793.504571	506.724579	1.782077E-10	8.272175E-12	9.871301E-11	1.303554E-12	1.000000E-9	1.000000E-9	1.000000E-9	1.000000E-10
793.999980	507.095306	1.777149E-10	8.271614E-12	9.871189E-11	1.281538E-12	1.000000E-9	1.000000E-9	1.000000E-9	1.000000E-10
794.497241	507.471741	1.774793E-10	8.268697E-12	9.871287E-11	1.310556E-12	1.000000E-9	1.000000E-9	1.000000E-9	1.000000E-10
794.997980	507.790192	1.784201E-10	8.269862E-12	9.875895E-11	1.355318E-12	1.000000E-9	1.000000E-9	1.000000E-9	1.000000E-10
795.495062	508.165344	1.784554E-10	8.269985E-12	9.919976E-11	1.322717E-12	1.000000E-9	1.000000E-9	1.000000E-9	1.000000E-10
795.993364	508.481262	1.784529E-10	8.268338E-12	9.910972E-11	1.306499E-12	1.000000E-9	1.000000E-9	1.000000E-9	1.000000E-10
796.495112	508.855957	1.784513E-10	8.275386E-12	9.895518E-11	1.306153E-12	1.000000E-9	1.000000E-9	1.000000E-9	1.000000E-10
797.001154	509.150299	1.784533E-10	8.272615E-12	9.910939E-11	1.311182E-12	1.000000E-9	1.000000E-9	1.000000E-9	1.000000E-10
797.496827	509.537201	1.780701E-10	8.271847E-12	9.919955E-11	1.330410E-12	1.000000E-9	1.000000E-9	1.000000E-9	1.000000E-10
797.991871	509.859100	1.779834E-10	8.269021E-12	9.897893E-11	1.342526E-12	1.000000E-9	1.000000E-9	1.000000E-9	1.000000E-10
798.493075	510.226532	1.784509E-10	8.269236E-12	9.900563E-11	1.355392E-12	1.000000E-9	1.000000E-9	1.000000E-9	1.000000E-10
798.995872	510.534027	1.782053E-10	8.267395E-12	9.920011E-11	1.317162E-12	1.000000E-9	1.000000E-9	1.000000E-9	1.000000E-10
799.499204	510.928497	1.777193E-10	8.268068E-12	9.873567E-11	1.306105E-12	1.000000E-9	1.000000E-9	1.000000E-9	1.000000E-10
800.002631	511.300079	1.783168E-10	8.268999E-12	9.822968E-11	1.306042E-12	1.000000E-9	1.000000E-9	1.000000E-9	1.000000E-10
800.496912	511.631012	1.786960E-10	8.266508E-12	9.914852E-11	1.313692E-12	1.000000E-9	1.000000E-9	1.000000E-9	1.000000E-10
800.994779	512.003601	1.784800E-10	8.268481E-12	9.944148E-11	1.330270E-12	1.000000E-9	1.000000E-9	1.000000E-9	1.000000E-10
801.505012	512.306274	1.784148E-10	8.270221E-12	9.920209E-11	1.344960E-12	1.000000E-9	1.000000E-9	1.000000E-9	1.000000E-10
802.000785	512.700256	1.782071E-10	8.266933E-12	9.912906E-11	1.355184E-12	1.000000E-9	1.000000E-9	1.000000E-9	1.000000E-10
802.495485	513.044861	1.784217E-10	8.267499E-12	9.895820E-11	1.376211E-12	1.000000E-9	1.000000E-9	1.000000E-9	1.000000E-10
802.995320	513.441772	1.786935E-10	8.511434E-12	9.908871E-11	1.379695E-12	1.000000E-9	1.000000E-9	1.000000E-9	1.000000E-10
803.506133	513.742554	1.783565E-10	8.378079E-12	9.920536E-11	1.379553E-12	1.000000E-9	1.000000E-9	1.000000E-9	1.000000E-10
803.995354	514.133118	1.782091E-10	8.029181E-12	9.920486E-11	1.329585E-12	1.000000E-9	1.000000E-9	1.000000E-9	1.000000E-10
804.505423	514.455566	1.786807E-10	8.289583E-12	9.914767E-11	1.257579E-12	1.000000E-9	1.000000E-9	1.000000E-9	1.000000E-10
804.991789	514.846252	1.785231E-10	8.514153E-12	9.871506E-11	1.323135E-12	1.000000E-9	1.000000E-9	1.000000E-9	1.000000E-10
805.495187	515.250549	1.779686E-10	8.317888E-12	9.890288E-11	1.355477E-12	1.000000E-9	1.000000E-9	1.000000E-9	1.000000E-10
805.999834	515.548950	1.782149E-10	8.292251E-12	9.920371E-11	1.355704E-12	1.000000E-9	1.000000E-9	1.000000E-9	1.000000E-10
806.495602	515.926819	1.784472E-10	8.516639E-12	9.904096E-11	1.344988E-12	1.000000E-9	1.000000E-9	1.000000E-9	1.000000E-10
806.992462	516.267334	1.780591E-10	8.423142E-12	9.895898E-11	1.306206E-12	1.000000E-9	1.000000E-9	1.000000E-9	1.000000E-10
807.494579	516.661926	1.779699E-10	8.267708E-12	9.895678E-11	1.306410E-12	1.000000E-9	1.000000E-9	1.000000E-9	1.000000E-10
807.993793	516.988892	1.779645E-10	8.267593E-12	9.879541E-11	1.306372E-12	1.000000E-9	1.000000E-9	1.000000E-9	1.000000E-10
808.492794	517.364258	1.777082E-10	8.269524E-12	9.822799E-11	1.286735E-12	1.000000E-9	1.000000E-9	1.000000E-9	1.000000E-10
808.993361	517.688354	1.772359E-10	8.272264E-12	9.871523E-11	1.283671E-12	1.000000E-9	1.000000E-9	1.000000E-9	1.000000E-10
809.495269	518.092712	1.776954E-10	8.272562E-12	9.920177E-11	1.330646E-12	1.000000E-9	1.000000E-9	1.000000E-9	1.000000E-10
809.993634	518.398437	1.779671E-10	8.272284E-12	9.863471E-11	1.330505E-12	1.000000E-9	1.000000E-9	1.000000E-9	1.000000E-10
810.495299	518.794250	1.786251E-10	8.272809E-12	9.849597E-11	1.330556E-12	1.000000E-9	1.000000E-9	1.000000E-9	1.000000E-10
810.995197	519.201965	1.786261E-10	8.271744E-12	9.896515E-11	1.300843E-12	1.000000E-9	1.000000E-9	1.000000E-9	1.000000E-10
811.498857	519.511475	1.782146E-10	8.269152E-12	9.896175E-11	1.281897E-12	1.000000E-9	1.000000E-9	1.000000E-9	1.000000E-10
811.992318	519.906006	1.780004E-10	8.270129E-12	9.895907E-11	1.325042E-12	1.000000E-9	1.000000E-9	1.000000E-9	1.000000E-10
812.498056	520.209412	1.777261E-10	8.270121E-12	9.910228E-11	1.337747E-12	1.000000E-9	1.000000E-9	1.000000E-9	1.000000E-10
812.993450	520.592651	1.780683E-10	8.270390E-12	9.920324E-11	1.379706E-12	1.000000E-9	1.000000E-9	1.000000E-9	1.000000E-10
813.497393	520.912659	1.782058E-10	8.271261E-12	9.900095E-11	1.358684E-12	1.000000E-9	1.000000E-9	1.000000E-9	1.000000E-10
813.997061	521.325439	1.774845E-10	8.270713E-12	9.898996E-11	1.331055E-12	1.000000E-9	1.000000E-9	1.000000E-9	1.000000E-10
814.496729	521.645142	1.777232E-10	8.267862E-12	9.920019E-11	1.314099E-12	1.000000E-9	1.000000E-9	1.000000E-9	1.000000E-10
814.994418	522.027161	1.784510E-10	8.269295E-12	9.910947E-11	1.306183E-12	1.000000E-9	1.000000E-9	1.000000E-9	1.000000E-10
815.499073	522.340332	1.785769E-10	8.249384E-12	9.895664E-11	1.259409E-12	1.000000E-9	1.000000E-9	1.000000E-9	1.000000E-10
815.995920	522.734314	1.786944E-10	8.026026E-12	9.895504E-11	1.257392E-12	1.000000E-9	1.000000E-9	1.000000E-9	1.000000E-10
816.496358	523.130920	1.781096E-10	8.116774E-12	9.895822E-11	1.257407E-12	1.000000E-9	1.000000E-9	1.000000E-9	1.000000E-10
816.994851	523.443542	1.779430E-10	8.271311E-12	9.895832E-11	1.320033E-12	1.000000E-9	1.000000E-9	1.000000E-9	1.000000E-10
817.500731	523.823730	1.774851E-10	8.272327E-12	9.890423E-11	1.379778E-12	1.000000E-9	1.000000E-9	1.000000E-9	1.000000E-10
817.993454	524.115112	1.776539E-10	8.273387E-12	9.871514E-11	1.321969E-12	1.000000E-9	1.000000E-9	1.000000E-9	1.000000E-10
818.494590	524.520935	1.779692E-10	8.272118E-12	9.883742E-11	1.307635E-12	1.000000E-9	1.000000E-9	1.000000E-9	1.000000E-10
819.002815	524.832703	1.778161E-10	8.272160E-12	9.895683E-11	1.330777E-12	1.000000E-9	1.000000E-9	1.000000E-9	1.000000E-10
819.495556	525.244995	1.777251E-10	8.272194E-12	9.858828E-11	1.313892E-12	1.000000E-9	1.000000E-9	1.000000E-9	1.000000E-10
819.996636	525.539612	1.768490E-10	8.271246E-12	9.850452E-11	1.281721E-12	1.000000E-9	1.000000E-9	1.000000E-9	1.000000E-10
820.498295	525.939880	1.769904E-10	8.271650E-12	9.944061E-11	1.325620E-12	1.000000E-9	1.000000E-9	1.000000E-9	1.000000E-10
820.992974	526.227112	1.782124E-10	8.269593E-12	9.944002E-11	1.355173E-12	1.000000E-9	1.000000E-9	1.000000E-9	1.000000E-10
821.497743	526.611389	1.782109E-10	8.267618E-12	9.943906E-11	1.312571E-12	1.000000E-9	1.000000E-9	1.000000E-9	1.000000E-10
822.005458	527.019531	1.782113E-10	8.271884E-12	9.943911E-11	1.310142E-12	1.000000E-9	1.000000E-9	1.000000E-9	1.000000E-10
822.492963	527.314514	1.771607E-10	8.275462E-12	9.944315E-11	1.331170E-12	1.000000E-9	1.000000E-9	1.000000E-9	1.000000E-10
823.000903	527.706909	1.767512E-10	8.272505E-12	9.944083E-11	1.331049E-12	1.000000E-9	1.000000E-9	1.000000E-9	1.000000E-10
823.496623	528.000427	1.774811E-10	8.132286E-12	9.937684E-11	1.330932E-12	1.000000E-9	1.000000E-9	1.000000E-9	1.000000E-10
823.994917	528.386292	1.776106E-10	8.029577E-12	9.895497E-11	1.298060E-12	1.000000E-9	1.000000E-9	1.000000E-9	1.000000E-10
824.496253	528.699646	1.779684E-10	8.223082E-12	9.895738E-11	1.281969E-12	1.000000E-9	1.000000E-9	1.000000E-9	1.000000E-10
824.993571	529.077881	1.780915E-10	8.292052E-12	9.895613E-11	1.374460E-12	1.000000E-9	1.000000E-9	1.000000E-9	1.000000E-10
825.496254	529.380798	1.782121E-10	8.512259E-12	9.879955E-11	1.363906E-12	1.000000E-9	1.000000E-9	1.000000E-9	1.000000E-10
825.993401	529.757080	1.778265E-10	8.429570E-12	9.871259E-11	1.306508E-12	1.000000E-9	1.000000E-9	1.000000E-9	1.000000E-10
826.496428	530.048462	1.777560E-10	8.269595E-12	9.916188E-11	1.255804E-12	1.000000E-9	1.000000E-9	1.000000E-9	1.000000E-10
