# Supplementary material for: The influence of bulk stoichiometry on near-ambient pressure reactivity of bare and Pt-loaded rutile TiO2(110)
Source: Nanoscale. 2024 Aug 29;16(38):17825–37. doi: 10.1039/d4nr01702a (PMC11381967; doi:10.1039/d4nr01702a)
Supplement: NR-016-D4NR01702A-s002 [file NR-016-D4NR01702A-s002.zip › TPD_XPS/LR-TiO2_XPS.vms]

VAMAS Surface Chemical Analysis Standard Data Transfer Format 1988 May 4


1
Experiment Type: XPS
NORM
REGULAR
2
0
0
0
0
0
2


2024
3
21
0
31
9
0
1
as evaporated
XPS

1486.7
400.0
1E37
1E37
1E37
1E37
FAT
50.00
5.0
4.500
1E37
1200
1200
1E37
1E37


-1
kinetic energy
eV
1430.7
-0.100
1
count rate
c/s
pulse counting
0.500
1
70E-9
1E37
1E37
1E37
0
241
6004
57730
16872
17023
17202
17413
17393
17596
17770
17798
17827
18133
18152
18326
18591
18739
18850
18925
19176
19280
19483
19656
20262
20302
20361
20606
21166
21495
21772
22170
22731
23430
23862
24328
25011
25896
26728
27549
28872
30012
31461
32795
34449
36110
37941
39744
41824
43821
46150
47779
49648
51189
52326
53415
53641
53611
53414
52574
51446
50019
48160
46405
44063
41956
40020
38097
36123
34827
34067
33007
32842
32708
33091
34000
34922
36117
37722
39454
41977
43935
46170
48302
50795
52794
54672
56111
56907
57471
57730
57149
55914
53988
51914
49086
45971
42793
39337
35688
32220
29225
26172
23355
21376
19005
17191
15817
14760
13798
13086
12465
11829
11425
11236
10785
10687
10508
10257
10120
9991
9886
9667
9589
9650
9340
9558
9328
9450
9373
9406
9423
9350
9375
9454
9415
9552
9505
9578
9774
9704
9800
9791
10012
10082
10342
10432
10607
10618
10791
10868
10870
11060
11187
11284
11233
11411
11252
11319
11189
11203
11315
11253
11363
11300
11235
11297
11313
11326
11658
11620
11779
11872
12193
12204
12463
12611
12666
12953
13063
12907
13016
13024
13196
13036
12900
12845
12616
12302
12152
11924
11849
11424
11156
10667
10436
10190
10087
9815
9650
9185
9123
8761
8818
8573
8516
8546
8272
8104
8094
7972
7933
7654
7559
7504
7249
7213
7006
6992
6862
6793
6565
6436
6423
6376
6220
6225
6195
6158
6207
6163
6166
6077
6079
6083
6100
6033
6004
6072
6148
6185
6145
6211
6150
6130


2024
3
21
0
31
9
0
1
after sintering
XPS

1486.7
400.0
1E37
1E37
1E37
1E37
FAT
50.00
5.0
4.500
1E37
1200
1200
1E37
1E37


-1
kinetic energy
eV
1430.7
-0.100
1
count rate
c/s
pulse counting
0.500
1
70E-9
1E37
1E37
1E37
0
241
5864
50417
15310
15228
15417
15410
15545
15548
15659
15895
15716
15951
16009
16343
16354
16384
16631
16824
17040
17154
16919
17198
17496
17577
17849
18022
18149
18447
18547
18758
19090
19392
19772
20188
20614
21015
21519
22113
22909
23440
24327
25319
26331
27592
28656
30107
31955
33421
35158
37037
38720
40406
42209
43847
44946
46156
46609
46746
46727
46339
45312
43625
41942
40077
38647
36436
34703
32834
31076
29706
28506
27670
27147
27120
27208
27998
28790
29636
31062
32609
34507
36271
38274
40499
42915
45027
46954
48885
49208
50289
50417
50359
49422
47711
45932
43425
40645
37722
34470
31406
28416
25571
23064
20406
18210
16627
15271
13965
13070
12324
11802
11237
10846
10688
10122
9940
9848
9635
9387
9241
9448
9434
9301
9110
9125
9009
8884
8974
8865
8899
9017
8853
8812
8879
8888
8891
8940
8989
9028
9021
9071
9129
9268
9503
9525
9527
9776
10037
9988
10144
10465
10480
10701
10531
10540
10848
10948
11032
10727
11001
10974
11022
11106
11122
11241
11363
11327
11406
11443
11513
11791
11820
11992
12102
12257
12323
12471
12427
12623
12661
12517
12604
12504
12446
12362
12165
12098
12004
11758
11373
11009
10998
10883
10419
10172
10045
9683
9295
9169
9000
8776
8609
8545
8363
8198
8107
7931
7937
7775
7792
7700
7501
7469
7352
7252
7060
6903
6936
6616
6566
6411
6342
6266
6267
6272
6103
6122
5984
6124
6017
5940
5914
5864
5996
5942
6012
6032
6018
5977
5975
6115
6167
6010
end of experiment
