# Supplementary material for: The influence of bulk stoichiometry on near-ambient pressure reactivity of bare and Pt-loaded rutile TiO2(110)
Source: Nanoscale. 2024 Aug 29;16(38):17825–37. doi: 10.1039/d4nr01702a (PMC11381967; doi:10.1039/d4nr01702a)
Supplement: NR-016-D4NR01702A-s002 [file NR-016-D4NR01702A-s002.zip › TPD_XPS/Pt111_TPD.lvm]

ti_240315_002	Te__240315_002	28_240315_002	30_240315_002	44_240315_002	46_240315_002	28_Qr_240315_002	30_Qr_240315_002	44_Qr_240315_002	46_Qr_240315_002
0.000000	-73.013062	2.627934E-10	1.553557E-11	1.766296E-10	2.201046E-12	1.000000E-9	1.000000E-9	1.000000E-9	1.000000E-10
0.497957	-72.991753	2.628004E-10	1.525945E-11	1.766285E-10	2.173211E-12	1.000000E-9	1.000000E-9	1.000000E-9	1.000000E-10
0.999307	-72.991753	2.625890E-10	1.559226E-11	1.764910E-10	2.152093E-12	1.000000E-9	1.000000E-9	1.000000E-9	1.000000E-10
1.499988	-72.979294	2.623816E-10	1.574337E-11	1.761428E-10	2.194124E-12	1.000000E-9	1.000000E-9	1.000000E-9	1.000000E-10
2.000636	-72.995056	2.620956E-10	1.551053E-11	1.766708E-10	2.201689E-12	1.000000E-9	1.000000E-9	1.000000E-9	1.000000E-10
2.505376	-72.978943	2.626944E-10	1.556868E-11	1.771149E-10	2.201602E-12	1.000000E-9	1.000000E-9	1.000000E-9	1.000000E-10
3.013185	-72.997192	2.629865E-10	1.574933E-11	1.769150E-10	2.201011E-12	1.000000E-9	1.000000E-9	1.000000E-9	1.000000E-10
3.498119	-72.976761	2.625988E-10	1.561184E-11	1.769011E-10	2.201236E-12	1.000000E-9	1.000000E-9	1.000000E-9	1.000000E-10
4.000328	-72.976761	2.625271E-10	1.549808E-11	1.771168E-10	2.184839E-12	1.000000E-9	1.000000E-9	1.000000E-9	1.000000E-10
4.500992	-72.986794	2.623417E-10	1.549504E-11	1.769277E-10	2.176809E-12	1.000000E-9	1.000000E-9	1.000000E-9	1.000000E-10
5.010653	-73.002380	2.624672E-10	1.547653E-11	1.766300E-10	2.106997E-12	1.000000E-9	1.000000E-9	1.000000E-9	1.000000E-10
5.498770	-73.003311	2.625843E-10	1.525315E-11	1.764671E-10	2.127289E-12	1.000000E-9	1.000000E-9	1.000000E-9	1.000000E-10
6.003401	-73.003311	2.629055E-10	1.525350E-11	1.763863E-10	2.201084E-12	1.000000E-9	1.000000E-9	1.000000E-9	1.000000E-10
6.506163	-73.014496	2.629873E-10	1.525766E-11	1.770667E-10	2.188466E-12	1.000000E-9	1.000000E-9	1.000000E-9	1.000000E-10
7.001047	-72.992172	2.629822E-10	1.557665E-11	1.770054E-10	2.176334E-12	1.000000E-9	1.000000E-9	1.000000E-9	1.000000E-10
7.499059	-72.992172	2.627536E-10	1.575044E-11	1.766299E-10	2.138216E-12	1.000000E-9	1.000000E-9	1.000000E-9	1.000000E-10
7.998726	-72.991257	2.623395E-10	1.575192E-11	1.769887E-10	2.133021E-12	1.000000E-9	1.000000E-9	1.000000E-9	1.000000E-10
8.497656	-72.982407	2.624951E-10	1.575257E-11	1.773615E-10	2.225752E-12	1.000000E-9	1.000000E-9	1.000000E-9	1.000000E-10
8.999090	-72.976028	2.625835E-10	1.574873E-11	1.767930E-10	2.225676E-12	1.000000E-9	1.000000E-9	1.000000E-9	1.000000E-10
9.498084	-72.985374	2.623623E-10	1.575042E-11	1.766513E-10	2.225830E-12	1.000000E-9	1.000000E-9	1.000000E-9	1.000000E-10
9.998754	-73.004150	2.623424E-10	1.574998E-11	1.768739E-10	2.226034E-12	1.000000E-9	1.000000E-9	1.000000E-9	1.000000E-10
10.497406	-72.998970	2.623410E-10	1.574599E-11	1.767094E-10	2.226131E-12	1.000000E-9	1.000000E-9	1.000000E-9	1.000000E-10
11.000947	-72.999008	2.622243E-10	1.572901E-11	1.763857E-10	2.204507E-12	1.000000E-9	1.000000E-9	1.000000E-9	1.000000E-10
11.497652	-72.960159	2.620989E-10	1.526058E-11	1.765407E-10	2.197445E-12	1.000000E-9	1.000000E-9	1.000000E-9	1.000000E-10
11.999229	-72.911156	2.619132E-10	1.534016E-11	1.766328E-10	2.177436E-12	1.000000E-9	1.000000E-9	1.000000E-9	1.000000E-10
12.503342	-72.820786	2.618828E-10	1.550601E-11	1.766338E-10	2.188445E-12	1.000000E-9	1.000000E-9	1.000000E-9	1.000000E-10
12.998706	-72.709877	2.625862E-10	1.565295E-11	1.767212E-10	2.201784E-12	1.000000E-9	1.000000E-9	1.000000E-9	1.000000E-10
13.506636	-72.552444	2.622131E-10	1.574945E-11	1.771186E-10	2.201588E-12	1.000000E-9	1.000000E-9	1.000000E-9	1.000000E-10
13.998956	-72.403534	2.613668E-10	1.575031E-11	1.767001E-10	2.201428E-12	1.000000E-9	1.000000E-9	1.000000E-9	1.000000E-10
14.497528	-72.176109	2.615095E-10	1.570864E-11	1.761447E-10	2.249771E-12	1.000000E-9	1.000000E-9	1.000000E-9	1.000000E-10
14.997508	-71.989433	2.616089E-10	1.550453E-11	1.763211E-10	2.229116E-12	1.000000E-9	1.000000E-9	1.000000E-9	1.000000E-10
15.504528	-71.730484	2.618227E-10	1.550561E-11	1.763840E-10	2.176821E-12	1.000000E-9	1.000000E-9	1.000000E-9	1.000000E-10
15.998494	-71.490250	2.619558E-10	1.550611E-11	1.768700E-10	2.219122E-12	1.000000E-9	1.000000E-9	1.000000E-9	1.000000E-10
16.497401	-71.171371	2.625855E-10	1.550483E-11	1.769425E-10	2.250512E-12	1.000000E-9	1.000000E-9	1.000000E-9	1.000000E-10
16.998724	-70.819992	2.627589E-10	1.550499E-11	1.771130E-10	2.250237E-12	1.000000E-9	1.000000E-9	1.000000E-9	1.000000E-10
17.498557	-70.538681	2.629834E-10	1.550581E-11	1.768339E-10	2.250232E-12	1.000000E-9	1.000000E-9	1.000000E-9	1.000000E-10
17.999610	-70.176125	2.628728E-10	1.550339E-11	1.766280E-10	2.249925E-12	1.000000E-9	1.000000E-9	1.000000E-9	1.000000E-10
18.500036	-69.854736	2.628282E-10	1.550214E-11	1.764187E-10	2.239400E-12	1.000000E-9	1.000000E-9	1.000000E-9	1.000000E-10
19.000525	-69.467773	2.623524E-10	1.550219E-11	1.764158E-10	2.225717E-12	1.000000E-9	1.000000E-9	1.000000E-9	1.000000E-10
19.500890	-69.108490	2.624031E-10	1.550193E-11	1.766274E-10	2.192190E-12	1.000000E-9	1.000000E-9	1.000000E-9	1.000000E-10
19.999959	-68.702652	2.625828E-10	1.550236E-11	1.766270E-10	2.176959E-12	1.000000E-9	1.000000E-9	1.000000E-9	1.000000E-10
20.500010	-68.376595	2.629288E-10	1.552782E-11	1.766334E-10	2.200995E-12	1.000000E-9	1.000000E-9	1.000000E-9	1.000000E-10
21.006261	-67.945641	2.632287E-10	1.574453E-11	1.763018E-10	2.207344E-12	1.000000E-9	1.000000E-9	1.000000E-9	1.000000E-10
21.496207	-67.502625	2.640289E-10	1.564802E-11	1.761459E-10	2.225809E-12	1.000000E-9	1.000000E-9	1.000000E-9	1.000000E-10
22.001717	-67.124290	2.640835E-10	1.550140E-11	1.766062E-10	2.212883E-12	1.000000E-9	1.000000E-9	1.000000E-9	1.000000E-10
22.497837	-66.656273	2.628266E-10	1.550107E-11	1.766283E-10	2.201343E-12	1.000000E-9	1.000000E-9	1.000000E-9	1.000000E-10
23.000240	-66.293991	2.630693E-10	1.550026E-11	1.766278E-10	2.220868E-12	1.000000E-9	1.000000E-9	1.000000E-9	1.000000E-10
23.509103	-65.801178	2.634748E-10	1.550150E-11	1.765058E-10	2.221705E-12	1.000000E-9	1.000000E-9	1.000000E-9	1.000000E-10
24.003447	-65.405678	2.627324E-10	1.544667E-11	1.763874E-10	2.176995E-12	1.000000E-9	1.000000E-9	1.000000E-9	1.000000E-10
24.506439	-64.909615	2.623400E-10	1.525855E-11	1.765781E-10	2.194335E-12	1.000000E-9	1.000000E-9	1.000000E-9	1.000000E-10
25.000600	-64.487228	2.623372E-10	1.538287E-11	1.766291E-10	2.225787E-12	1.000000E-9	1.000000E-9	1.000000E-9	1.000000E-10
25.501178	-63.988995	2.624453E-10	1.550177E-11	1.766291E-10	2.193577E-12	1.000000E-9	1.000000E-9	1.000000E-9	1.000000E-10
25.997966	-63.600079	2.628302E-10	1.550054E-11	1.767116E-10	2.177021E-12	1.000000E-9	1.000000E-9	1.000000E-9	1.000000E-10
26.506069	-63.097099	2.632480E-10	1.550128E-11	1.768725E-10	2.154874E-12	1.000000E-9	1.000000E-9	1.000000E-9	1.000000E-10
26.996361	-62.593155	2.637176E-10	1.550219E-11	1.767262E-10	2.178703E-12	1.000000E-9	1.000000E-9	1.000000E-9	1.000000E-10
27.498915	-62.163979	2.628765E-10	1.550299E-11	1.766292E-10	2.299217E-12	1.000000E-9	1.000000E-9	1.000000E-9	1.000000E-10
27.997904	-61.633060	2.625775E-10	1.550094E-11	1.766272E-10	2.232727E-12	1.000000E-9	1.000000E-9	1.000000E-9	1.000000E-10
28.499383	-61.181519	2.623411E-10	1.564624E-11	1.767106E-10	2.152425E-12	1.000000E-9	1.000000E-9	1.000000E-9	1.000000E-10
29.000054	-60.609772	2.626150E-10	1.574510E-11	1.771153E-10	2.188811E-12	1.000000E-9	1.000000E-9	1.000000E-9	1.000000E-10
29.497828	-60.142818	2.632296E-10	1.553374E-11	1.769018E-10	2.200936E-12	1.000000E-9	1.000000E-9	1.000000E-9	1.000000E-10
29.998788	-59.575493	2.632257E-10	1.557385E-11	1.766243E-10	2.176479E-12	1.000000E-9	1.000000E-9	1.000000E-9	1.000000E-10
30.497231	-58.998657	2.632245E-10	1.599386E-11	1.764529E-10	2.183568E-12	1.000000E-9	1.000000E-9	1.000000E-9	1.000000E-10
30.998524	-58.536068	2.628839E-10	1.579242E-11	1.763808E-10	2.201379E-12	1.000000E-9	1.000000E-9	1.000000E-9	1.000000E-10
31.497226	-57.981606	2.628482E-10	1.550138E-11	1.768657E-10	2.257377E-12	1.000000E-9	1.000000E-9	1.000000E-9	1.000000E-10
31.999605	-57.537048	2.629835E-10	1.566703E-11	1.768739E-10	2.298718E-12	1.000000E-9	1.000000E-9	1.000000E-9	1.000000E-10
32.497071	-57.006908	2.630846E-10	1.574087E-11	1.768713E-10	2.257193E-12	1.000000E-9	1.000000E-9	1.000000E-9	1.000000E-10
33.000056	-56.538277	2.632324E-10	1.574359E-11	1.768721E-10	2.237845E-12	1.000000E-9	1.000000E-9	1.000000E-9	1.000000E-10
33.500020	-55.996429	2.639120E-10	1.574528E-11	1.768726E-10	2.152789E-12	1.000000E-9	1.000000E-9	1.000000E-9	1.000000E-10
33.998330	-55.538704	2.642063E-10	1.574348E-11	1.770777E-10	2.172511E-12	1.000000E-9	1.000000E-9	1.000000E-9	1.000000E-10
34.499046	-55.029747	2.637259E-10	1.574158E-11	1.771407E-10	2.201415E-12	1.000000E-9	1.000000E-9	1.000000E-9	1.000000E-10
34.998763	-54.594532	2.635331E-10	1.574279E-11	1.773557E-10	2.234972E-12	1.000000E-9	1.000000E-9	1.000000E-9	1.000000E-10
35.497515	-54.013432	2.629843E-10	1.594180E-11	1.771624E-10	2.249946E-12	1.000000E-9	1.000000E-9	1.000000E-9	1.000000E-10
35.998828	-53.463509	2.633732E-10	1.598807E-11	1.768700E-10	2.179513E-12	1.000000E-9	1.000000E-9	1.000000E-9	1.000000E-10
36.497580	-53.008961	2.637176E-10	1.598895E-11	1.768674E-10	2.176833E-12	1.000000E-9	1.000000E-9	1.000000E-9	1.000000E-10
36.998576	-52.425426	2.631301E-10	1.590018E-11	1.768707E-10	2.176967E-12	1.000000E-9	1.000000E-9	1.000000E-9	1.000000E-10
37.498767	-51.957458	2.629845E-10	1.574855E-11	1.766450E-10	2.202679E-12	1.000000E-9	1.000000E-9	1.000000E-9	1.000000E-10
37.998627	-51.368565	2.629846E-10	1.590962E-11	1.766868E-10	2.226050E-12	1.000000E-9	1.000000E-9	1.000000E-9	1.000000E-10
38.499621	-50.914497	2.634164E-10	1.599067E-11	1.768762E-10	2.225610E-12	1.000000E-9	1.000000E-9	1.000000E-9	1.000000E-10
39.016553	-50.333172	2.642053E-10	1.576167E-11	1.766290E-10	2.231256E-12	1.000000E-9	1.000000E-9	1.000000E-9	1.000000E-10
39.500087	-49.871014	2.638954E-10	1.580068E-11	1.763821E-10	2.299143E-12	1.000000E-9	1.000000E-9	1.000000E-9	1.000000E-10
40.001489	-49.312454	2.637162E-10	1.598415E-11	1.769552E-10	2.281783E-12	1.000000E-9	1.000000E-9	1.000000E-9	1.000000E-10
40.499465	-48.855812	2.641635E-10	1.610377E-11	1.771575E-10	2.249950E-12	1.000000E-9	1.000000E-9	1.000000E-9	1.000000E-10
40.997855	-48.254665	2.642039E-10	1.622718E-11	1.778454E-10	2.250025E-12	1.000000E-9	1.000000E-9	1.000000E-9	1.000000E-10
41.499454	-47.694717	2.642033E-10	1.604212E-11	1.775178E-10	2.249754E-12	1.000000E-9	1.000000E-9	1.000000E-9	1.000000E-10
42.002114	-47.214134	2.643237E-10	1.599171E-11	1.768702E-10	2.249754E-12	1.000000E-9	1.000000E-9	1.000000E-9	1.000000E-10
42.497390	-46.639282	2.644479E-10	1.623117E-11	1.768708E-10	2.258973E-12	1.000000E-9	1.000000E-9	1.000000E-9	1.000000E-10
42.997985	-46.202084	2.646302E-10	1.623484E-11	1.768704E-10	2.298776E-12	1.000000E-9	1.000000E-9	1.000000E-9	1.000000E-10
43.498177	-45.624702	2.646917E-10	1.623134E-11	1.773170E-10	2.287203E-12	1.000000E-9	1.000000E-9	1.000000E-9	1.000000E-10
44.008102	-45.174999	2.646915E-10	1.623131E-11	1.773128E-10	2.274191E-12	1.000000E-9	1.000000E-9	1.000000E-9	1.000000E-10
44.497144	-44.599609	2.645317E-10	1.623345E-11	1.771136E-10	2.237698E-12	1.000000E-9	1.000000E-9	1.000000E-9	1.000000E-10
44.999458	-44.128971	2.641997E-10	1.645317E-11	1.773351E-10	2.225915E-12	1.000000E-9	1.000000E-9	1.000000E-9	1.000000E-10
45.500217	-43.525383	2.639186E-10	1.647476E-11	1.775996E-10	2.249612E-12	1.000000E-9	1.000000E-9	1.000000E-9	1.000000E-10
45.998203	-43.063099	2.637150E-10	1.647914E-11	1.767251E-10	2.271744E-12	1.000000E-9	1.000000E-9	1.000000E-9	1.000000E-10
46.497129	-42.441113	2.635054E-10	1.637094E-11	1.763894E-10	2.322675E-12	1.000000E-9	1.000000E-9	1.000000E-9	1.000000E-10
46.997308	-41.959190	2.636296E-10	1.623841E-11	1.768673E-10	2.337392E-12	1.000000E-9	1.000000E-9	1.000000E-9	1.000000E-10
47.497025	-41.399666	2.646900E-10	1.640561E-11	1.769338E-10	2.347023E-12	1.000000E-9	1.000000E-9	1.000000E-9	1.000000E-10
47.997879	-40.828606	2.640600E-10	1.647526E-11	1.771075E-10	2.326641E-12	1.000000E-9	1.000000E-9	1.000000E-9	1.000000E-10
48.502168	-40.366131	2.632277E-10	1.623536E-11	1.771037E-10	2.322818E-12	1.000000E-9	1.000000E-9	1.000000E-9	1.000000E-10
49.000154	-39.807487	2.642584E-10	1.629801E-11	1.771038E-10	2.323108E-12	1.000000E-9	1.000000E-9	1.000000E-9	1.000000E-10
49.498527	-39.372070	2.646928E-10	1.647565E-11	1.773091E-10	2.342922E-12	1.000000E-9	1.000000E-9	1.000000E-9	1.000000E-10
49.997204	-38.802074	2.637370E-10	1.661700E-11	1.772674E-10	2.372525E-12	1.000000E-9	1.000000E-9	1.000000E-9	1.000000E-10
50.496391	-38.365761	2.638462E-10	1.672151E-11	1.766263E-10	2.355548E-12	1.000000E-9	1.000000E-9	1.000000E-9	1.000000E-10
50.999028	-37.782703	2.642093E-10	1.652012E-11	1.770159E-10	2.348055E-12	1.000000E-9	1.000000E-9	1.000000E-9	1.000000E-10
51.497338	-37.341232	2.643362E-10	1.648304E-11	1.776014E-10	2.417915E-12	1.000000E-9	1.000000E-9	1.000000E-9	1.000000E-10
52.003229	-36.755405	2.644517E-10	1.648129E-11	1.766240E-10	2.415524E-12	1.000000E-9	1.000000E-9	1.000000E-9	1.000000E-10
52.497377	-36.175995	2.640518E-10	1.648281E-11	1.761448E-10	2.397242E-12	1.000000E-9	1.000000E-9	1.000000E-9	1.000000E-10
52.998379	-35.702068	2.640220E-10	1.648096E-11	1.768305E-10	2.346188E-12	1.000000E-9	1.000000E-9	1.000000E-9	1.000000E-10
53.498111	-35.139214	2.646951E-10	1.663814E-11	1.768180E-10	2.298578E-12	1.000000E-9	1.000000E-9	1.000000E-9	1.000000E-10
53.998682	-34.665878	2.646082E-10	1.672229E-11	1.766273E-10	2.395107E-12	1.000000E-9	1.000000E-9	1.000000E-9	1.000000E-10
54.498208	-34.087265	2.644466E-10	1.672449E-11	1.763916E-10	2.411861E-12	1.000000E-9	1.000000E-9	1.000000E-9	1.000000E-10
54.999951	-33.625423	2.642963E-10	1.672412E-11	1.761429E-10	2.298476E-12	1.000000E-9	1.000000E-9	1.000000E-9	1.000000E-10
55.496673	-33.040966	2.642035E-10	1.672228E-11	1.769074E-10	2.341357E-12	1.000000E-9	1.000000E-9	1.000000E-9	1.000000E-10
55.997674	-32.582161	2.651030E-10	1.672291E-11	1.771122E-10	2.420796E-12	1.000000E-9	1.000000E-9	1.000000E-9	1.000000E-10
56.497241	-32.011333	2.650402E-10	1.672286E-11	1.771126E-10	2.345103E-12	1.000000E-9	1.000000E-9	1.000000E-9	1.000000E-10
56.998168	-31.552210	2.644486E-10	1.653642E-11	1.769497E-10	2.299281E-12	1.000000E-9	1.000000E-9	1.000000E-9	1.000000E-10
57.498113	-30.973074	2.644492E-10	1.647840E-11	1.766277E-10	2.432592E-12	1.000000E-9	1.000000E-9	1.000000E-9	1.000000E-10
57.997108	-30.395613	2.644517E-10	1.647690E-11	1.769205E-10	2.432051E-12	1.000000E-9	1.000000E-9	1.000000E-9	1.000000E-10
58.500358	-29.949270	2.640895E-10	1.655583E-11	1.771130E-10	2.371953E-12	1.000000E-9	1.000000E-9	1.000000E-9	1.000000E-10
58.997841	-29.354256	2.639701E-10	1.672491E-11	1.766815E-10	2.360544E-12	1.000000E-9	1.000000E-9	1.000000E-9	1.000000E-10
59.498104	-28.908901	2.644500E-10	1.657672E-11	1.767557E-10	2.347211E-12	1.000000E-9	1.000000E-9	1.000000E-9	1.000000E-10
59.999105	-28.338949	2.643021E-10	1.647665E-11	1.773544E-10	2.364798E-12	1.000000E-9	1.000000E-9	1.000000E-9	1.000000E-10
60.497558	-27.898762	2.639570E-10	1.647824E-11	1.773511E-10	2.371181E-12	1.000000E-9	1.000000E-9	1.000000E-9	1.000000E-10
60.999217	-27.324677	2.645264E-10	1.647496E-11	1.773522E-10	2.371670E-12	1.000000E-9	1.000000E-9	1.000000E-9	1.000000E-10
61.497818	-26.855993	2.649368E-10	1.647550E-11	1.766678E-10	2.378366E-12	1.000000E-9	1.000000E-9	1.000000E-9	1.000000E-10
61.999672	-26.267378	2.632987E-10	1.668104E-11	1.763822E-10	2.395762E-12	1.000000E-9	1.000000E-9	1.000000E-9	1.000000E-10
62.496788	-25.802193	2.630694E-10	1.696324E-11	1.773393E-10	2.382362E-12	1.000000E-9	1.000000E-9	1.000000E-9	1.000000E-10
62.997452	-25.232203	2.637194E-10	1.679639E-11	1.771004E-10	2.371411E-12	1.000000E-9	1.000000E-9	1.000000E-9	1.000000E-10
63.499711	-24.695137	2.642240E-10	1.671839E-11	1.763832E-10	2.432442E-12	1.000000E-9	1.000000E-9	1.000000E-9	1.000000E-10
63.999379	-24.231821	2.649392E-10	1.672062E-11	1.766499E-10	2.447711E-12	1.000000E-9	1.000000E-9	1.000000E-9	1.000000E-10
64.499091	-23.655075	2.639410E-10	1.665760E-11	1.768710E-10	2.468989E-12	1.000000E-9	1.000000E-9	1.000000E-9	1.000000E-10
65.001848	-23.226107	2.634788E-10	1.647595E-11	1.770738E-10	2.429913E-12	1.000000E-9	1.000000E-9	1.000000E-9	1.000000E-10
65.497527	-22.655222	2.632372E-10	1.647859E-11	1.770856E-10	2.371763E-12	1.000000E-9	1.000000E-9	1.000000E-9	1.000000E-10
65.999872	-22.226366	2.632287E-10	1.647672E-11	1.768717E-10	2.405335E-12	1.000000E-9	1.000000E-9	1.000000E-9	1.000000E-10
66.500096	-21.660036	2.632265E-10	1.647993E-11	1.766937E-10	2.420343E-12	1.000000E-9	1.000000E-9	1.000000E-9	1.000000E-10
67.000024	-21.223209	2.634869E-10	1.649981E-11	1.763813E-10	2.443249E-12	1.000000E-9	1.000000E-9	1.000000E-9	1.000000E-10
67.496051	-20.632147	2.637188E-10	1.672275E-11	1.765456E-10	2.423546E-12	1.000000E-9	1.000000E-9	1.000000E-9	1.000000E-10
67.998162	-20.052317	2.641001E-10	1.654236E-11	1.766330E-10	2.347358E-12	1.000000E-9	1.000000E-9	1.000000E-9	1.000000E-10
68.497112	-19.579805	2.641104E-10	1.623420E-11	1.775366E-10	2.395477E-12	1.000000E-9	1.000000E-9	1.000000E-9	1.000000E-10
68.997349	-19.030712	2.628284E-10	1.638567E-11	1.774612E-10	2.444694E-12	1.000000E-9	1.000000E-9	1.000000E-9	1.000000E-10
69.497815	-18.572939	2.631386E-10	1.647730E-11	1.768736E-10	2.386894E-12	1.000000E-9	1.000000E-9	1.000000E-9	1.000000E-10
69.997886	-18.010525	2.637179E-10	1.670222E-11	1.772246E-10	2.375544E-12	1.000000E-9	1.000000E-9	1.000000E-9	1.000000E-10
70.496077	-17.564320	2.638707E-10	1.667426E-11	1.776042E-10	2.445174E-12	1.000000E-9	1.000000E-9	1.000000E-9	1.000000E-10
71.000023	-17.011301	2.639574E-10	1.647901E-11	1.770481E-10	2.437008E-12	1.000000E-9	1.000000E-9	1.000000E-9	1.000000E-10
71.499784	-16.566294	2.639600E-10	1.659382E-11	1.768485E-10	2.420406E-12	1.000000E-9	1.000000E-9	1.000000E-9	1.000000E-10
72.012280	-16.015013	2.641393E-10	1.671963E-11	1.763876E-10	2.435180E-12	1.000000E-9	1.000000E-9	1.000000E-9	1.000000E-10
72.495480	-15.531785	2.649337E-10	1.672193E-11	1.765357E-10	2.444759E-12	1.000000E-9	1.000000E-9	1.000000E-9	1.000000E-10
73.000412	-14.970733	2.641653E-10	1.671705E-11	1.768758E-10	2.401282E-12	1.000000E-9	1.000000E-9	1.000000E-9	1.000000E-10
73.497787	-14.392451	2.632284E-10	1.648115E-11	1.765966E-10	2.413322E-12	1.000000E-9	1.000000E-9	1.000000E-9	1.000000E-10
73.998060	-13.958055	2.641410E-10	1.662397E-11	1.763896E-10	2.493013E-12	1.000000E-9	1.000000E-9	1.000000E-9	1.000000E-10
74.497518	-13.428398	2.644373E-10	1.696546E-11	1.768087E-10	2.437420E-12	1.000000E-9	1.000000E-9	1.000000E-9	1.000000E-10
75.003619	-12.973221	2.642055E-10	1.681916E-11	1.768784E-10	2.371871E-12	1.000000E-9	1.000000E-9	1.000000E-9	1.000000E-10
75.498302	-12.385916	2.643391E-10	1.672683E-11	1.768736E-10	2.422936E-12	1.000000E-9	1.000000E-9	1.000000E-9	1.000000E-10
75.997695	-11.946424	2.646927E-10	1.693906E-11	1.766565E-10	2.444402E-12	1.000000E-9	1.000000E-9	1.000000E-9	1.000000E-10
76.496964	-11.375681	2.649681E-10	1.696786E-11	1.763895E-10	2.371688E-12	1.000000E-9	1.000000E-9	1.000000E-9	1.000000E-10
76.996726	-10.916660	2.651759E-10	1.696516E-11	1.765628E-10	2.391943E-12	1.000000E-9	1.000000E-9	1.000000E-9	1.000000E-10
77.497778	-10.365569	2.637410E-10	1.696733E-11	1.766345E-10	2.444550E-12	1.000000E-9	1.000000E-9	1.000000E-9	1.000000E-10
77.998136	-9.913621	2.634368E-10	1.696527E-11	1.773545E-10	2.457997E-12	1.000000E-9	1.000000E-9	1.000000E-9	1.000000E-10
78.496888	-9.348264	2.632277E-10	1.696374E-11	1.769860E-10	2.469136E-12	1.000000E-9	1.000000E-9	1.000000E-9	1.000000E-10
79.000642	-8.788685	2.633270E-10	1.696148E-11	1.759041E-10	2.408331E-12	1.000000E-9	1.000000E-9	1.000000E-9	1.000000E-10
79.497644	-8.367661	2.634714E-10	1.720318E-11	1.766895E-10	2.403541E-12	1.000000E-9	1.000000E-9	1.000000E-9	1.000000E-10
79.998510	-7.828948	2.639668E-10	1.727256E-11	1.773584E-10	2.468796E-12	1.000000E-9	1.000000E-9	1.000000E-9	1.000000E-10
80.497754	-7.381459	2.642031E-10	1.745355E-11	1.767642E-10	2.488285E-12	1.000000E-9	1.000000E-9	1.000000E-9	1.000000E-10
80.997343	-6.813336	2.635087E-10	1.732991E-11	1.766514E-10	2.517606E-12	1.000000E-9	1.000000E-9	1.000000E-9	1.000000E-10
81.498908	-6.374664	2.634734E-10	1.721235E-11	1.768730E-10	2.422048E-12	1.000000E-9	1.000000E-9	1.000000E-9	1.000000E-10
81.997000	-5.814524	2.634744E-10	1.759630E-11	1.766961E-10	2.371618E-12	1.000000E-9	1.000000E-9	1.000000E-9	1.000000E-10
82.496173	-5.365795	2.632261E-10	1.767994E-11	1.763864E-10	2.303280E-12	1.000000E-9	1.000000E-9	1.000000E-9	1.000000E-10
82.998878	-4.772346	2.629844E-10	1.745596E-11	1.762318E-10	2.315012E-12	1.000000E-9	1.000000E-9	1.000000E-9	1.000000E-10
83.499445	-4.337083	2.629842E-10	1.762527E-11	1.761486E-10	2.371719E-12	1.000000E-9	1.000000E-9	1.000000E-9	1.000000E-10
83.997731	-3.783962	2.630478E-10	1.794569E-11	1.765836E-10	2.383766E-12	1.000000E-9	1.000000E-9	1.000000E-9	1.000000E-10
84.498573	-3.200405	2.639590E-10	1.778922E-11	1.766265E-10	2.396277E-12	1.000000E-9	1.000000E-9	1.000000E-9	1.000000E-10
84.997355	-2.737961	2.639582E-10	1.769684E-11	1.766299E-10	2.415171E-12	1.000000E-9	1.000000E-9	1.000000E-9	1.000000E-10
85.497446	-2.195904	2.639591E-10	1.813338E-11	1.766271E-10	2.418660E-12	1.000000E-9	1.000000E-9	1.000000E-9	1.000000E-10
86.001714	-1.753810	2.639629E-10	1.818533E-11	1.766271E-10	2.347881E-12	1.000000E-9	1.000000E-9	1.000000E-9	1.000000E-10
86.496716	-1.209776	2.639624E-10	1.818364E-11	1.764443E-10	2.323476E-12	1.000000E-9	1.000000E-9	1.000000E-9	1.000000E-10
87.001000	-0.781699	2.639605E-10	1.841716E-11	1.764236E-10	2.274904E-12	1.000000E-9	1.000000E-9	1.000000E-9	1.000000E-10
87.497849	-0.235765	2.638376E-10	1.867224E-11	1.773564E-10	2.363510E-12	1.000000E-9	1.000000E-9	1.000000E-9	1.000000E-10
88.000367	0.224836	2.632277E-10	1.866998E-11	1.771318E-10	2.421073E-12	1.000000E-9	1.000000E-9	1.000000E-9	1.000000E-10
88.496041	0.757418	2.633382E-10	1.867225E-11	1.766339E-10	2.333879E-12	1.000000E-9	1.000000E-9	1.000000E-9	1.000000E-10
88.999844	1.298364	2.634675E-10	1.867444E-11	1.764890E-10	2.310741E-12	1.000000E-9	1.000000E-9	1.000000E-9	1.000000E-10
89.504189	1.725705	2.640093E-10	1.889556E-11	1.763886E-10	2.250367E-12	1.000000E-9	1.000000E-9	1.000000E-9	1.000000E-10
90.001948	2.310582	2.641954E-10	1.940349E-11	1.763856E-10	2.280744E-12	1.000000E-9	1.000000E-9	1.000000E-9	1.000000E-10
90.496288	2.760627	2.632255E-10	1.954153E-11	1.763496E-10	2.323121E-12	1.000000E-9	1.000000E-9	1.000000E-9	1.000000E-10
90.998019	3.336478	2.632259E-10	1.965111E-11	1.761420E-10	2.305722E-12	1.000000E-9	1.000000E-9	1.000000E-9	1.000000E-10
91.496394	3.783942	2.632284E-10	1.985031E-11	1.764424E-10	2.298677E-12	1.000000E-9	1.000000E-9	1.000000E-9	1.000000E-10
91.997520	4.351072	2.637704E-10	1.991859E-11	1.768708E-10	2.250650E-12	1.000000E-9	1.000000E-9	1.000000E-9	1.000000E-10
92.499264	4.798006	2.642040E-10	2.013026E-11	1.767022E-10	2.243319E-12	1.000000E-9	1.000000E-9	1.000000E-9	1.000000E-10
92.998329	5.333157	2.642029E-10	2.022876E-11	1.766264E-10	2.225432E-12	1.000000E-9	1.000000E-9	1.000000E-9	1.000000E-10
93.499137	5.762977	2.641231E-10	2.037084E-11	1.768622E-10	2.238604E-12	1.000000E-9	1.000000E-9	1.000000E-9	1.000000E-10
93.998978	6.306231	2.634673E-10	2.037396E-11	1.769895E-10	2.249335E-12	1.000000E-9	1.000000E-9	1.000000E-9	1.000000E-10
94.495412	6.880716	2.636540E-10	2.037591E-11	1.773572E-10	2.150243E-12	1.000000E-9	1.000000E-9	1.000000E-9	1.000000E-10
95.003006	7.314418	2.639571E-10	2.060817E-11	1.771054E-10	2.130602E-12	1.000000E-9	1.000000E-9	1.000000E-9	1.000000E-10
95.500114	7.877755	2.642833E-10	2.061734E-11	1.768727E-10	2.152131E-12	1.000000E-9	1.000000E-9	1.000000E-9	1.000000E-10
96.003670	8.336302	2.644449E-10	2.061963E-11	1.770662E-10	2.187926E-12	1.000000E-9	1.000000E-9	1.000000E-9	1.000000E-10
96.497402	8.889327	2.642153E-10	2.087299E-11	1.770768E-10	2.249983E-12	1.000000E-9	1.000000E-9	1.000000E-9	1.000000E-10
97.007318	9.339612	2.641508E-10	2.110937E-11	1.766294E-10	2.250362E-12	1.000000E-9	1.000000E-9	1.000000E-9	1.000000E-10
97.496121	9.905948	2.639609E-10	2.148560E-11	1.767173E-10	2.250538E-12	1.000000E-9	1.000000E-9	1.000000E-9	1.000000E-10
97.997885	10.368517	2.643148E-10	2.159296E-11	1.768730E-10	2.159587E-12	1.000000E-9	1.000000E-9	1.000000E-9	1.000000E-10
98.501541	10.904486	2.646872E-10	2.159277E-11	1.768726E-10	2.152564E-12	1.000000E-9	1.000000E-9	1.000000E-9	1.000000E-10
99.000936	11.338219	2.630531E-10	2.167907E-11	1.768720E-10	2.152860E-12	1.000000E-9	1.000000E-9	1.000000E-9	1.000000E-10
99.496500	11.869021	2.626690E-10	2.183462E-11	1.764338E-10	2.152943E-12	1.000000E-9	1.000000E-9	1.000000E-9	1.000000E-10
100.002931	12.419085	2.646911E-10	2.198349E-11	1.763392E-10	2.152602E-12	1.000000E-9	1.000000E-9	1.000000E-9	1.000000E-10
100.509418	12.871505	2.642855E-10	2.207901E-11	1.761466E-10	2.134157E-12	1.000000E-9	1.000000E-9	1.000000E-9	1.000000E-10
100.998114	13.436002	2.634691E-10	2.229441E-11	1.764809E-10	2.134447E-12	1.000000E-9	1.000000E-9	1.000000E-9	1.000000E-10
101.499875	13.917879	2.637634E-10	2.236269E-11	1.768725E-10	2.299483E-12	1.000000E-9	1.000000E-9	1.000000E-9	1.000000E-10
101.999470	14.468233	2.639563E-10	2.256378E-11	1.763293E-10	2.254451E-12	1.000000E-9	1.000000E-9	1.000000E-9	1.000000E-10
102.496119	14.924465	2.652243E-10	2.245488E-11	1.761415E-10	2.152204E-12	1.000000E-9	1.000000E-9	1.000000E-9	1.000000E-10
103.000810	15.461274	2.654200E-10	2.231998E-11	1.763835E-10	2.224981E-12	1.000000E-9	1.000000E-9	1.000000E-9	1.000000E-10
103.496581	15.925550	2.654174E-10	2.285046E-11	1.763857E-10	2.274977E-12	1.000000E-9	1.000000E-9	1.000000E-9	1.000000E-10
103.998289	16.448332	2.653091E-10	2.305942E-11	1.763848E-10	2.189301E-12	1.000000E-9	1.000000E-9	1.000000E-9	1.000000E-10
104.497197	16.865093	2.651750E-10	2.329666E-11	1.765298E-10	2.184235E-12	1.000000E-9	1.000000E-9	1.000000E-9	1.000000E-10
104.996555	17.458660	2.644817E-10	2.350916E-11	1.766306E-10	2.225917E-12	1.000000E-9	1.000000E-9	1.000000E-9	1.000000E-10
105.497566	18.027935	2.642105E-10	2.402536E-11	1.776907E-10	2.226101E-12	1.000000E-9	1.000000E-9	1.000000E-9	1.000000E-10
105.997129	18.488132	2.649328E-10	2.484573E-11	1.777001E-10	2.225868E-12	1.000000E-9	1.000000E-9	1.000000E-9	1.000000E-10
106.497476	19.097860	2.650046E-10	2.547985E-11	1.768686E-10	2.155039E-12	1.000000E-9	1.000000E-9	1.000000E-9	1.000000E-10
107.005841	19.530275	2.651795E-10	2.548346E-11	1.767702E-10	2.128365E-12	1.000000E-9	1.000000E-9	1.000000E-9	1.000000E-10
107.497639	20.067795	2.650439E-10	2.558461E-11	1.766321E-10	2.200939E-12	1.000000E-9	1.000000E-9	1.000000E-9	1.000000E-10
107.998351	20.509624	2.649314E-10	2.621333E-11	1.769692E-10	2.214822E-12	1.000000E-9	1.000000E-9	1.000000E-9	1.000000E-10
108.497813	21.082266	2.653409E-10	2.670299E-11	1.771145E-10	2.250317E-12	1.000000E-9	1.000000E-9	1.000000E-9	1.000000E-10
108.998879	21.516836	2.653947E-10	2.742718E-11	1.768788E-10	2.250125E-12	1.000000E-9	1.000000E-9	1.000000E-9	1.000000E-10
109.496626	22.050285	2.651774E-10	2.823933E-11	1.768169E-10	2.250790E-12	1.000000E-9	1.000000E-9	1.000000E-9	1.000000E-10
110.001114	22.480501	2.650878E-10	2.864568E-11	1.766330E-10	2.250488E-12	1.000000E-9	1.000000E-9	1.000000E-9	1.000000E-10
110.497349	23.068598	2.649353E-10	3.029003E-11	1.762438E-10	2.254866E-12	1.000000E-9	1.000000E-9	1.000000E-9	1.000000E-10
110.998706	23.654905	2.649344E-10	3.068252E-11	1.759045E-10	2.299321E-12	1.000000E-9	1.000000E-9	1.000000E-9	1.000000E-10
111.499940	24.113295	2.649349E-10	3.173826E-11	1.759024E-10	2.308686E-12	1.000000E-9	1.000000E-9	1.000000E-9	1.000000E-10
111.998614	24.662388	2.658583E-10	3.272421E-11	1.759756E-10	2.323747E-12	1.000000E-9	1.000000E-9	1.000000E-9	1.000000E-10
112.499282	25.114349	2.661257E-10	3.368787E-11	1.768684E-10	2.308091E-12	1.000000E-9	1.000000E-9	1.000000E-9	1.000000E-10
113.000875	25.678659	2.668842E-10	3.503091E-11	1.770441E-10	2.299344E-12	1.000000E-9	1.000000E-9	1.000000E-9	1.000000E-10
113.499545	26.137209	2.664003E-10	3.551780E-11	1.773595E-10	2.254259E-12	1.000000E-9	1.000000E-9	1.000000E-9	1.000000E-10
114.001730	26.736687	2.659072E-10	3.758492E-11	1.772046E-10	2.250483E-12	1.000000E-9	1.000000E-9	1.000000E-9	1.000000E-10
114.500407	27.168127	2.662764E-10	3.829651E-11	1.771147E-10	2.250547E-12	1.000000E-9	1.000000E-9	1.000000E-9	1.000000E-10
115.001066	27.715609	2.664314E-10	3.978080E-11	1.773325E-10	2.239098E-12	1.000000E-9	1.000000E-9	1.000000E-9	1.000000E-10
115.501736	28.292105	2.668862E-10	4.162450E-11	1.774041E-10	2.226088E-12	1.000000E-9	1.000000E-9	1.000000E-9	1.000000E-10
115.998411	28.724976	2.671300E-10	4.270508E-11	1.776006E-10	2.282284E-12	1.000000E-9	1.000000E-9	1.000000E-9	1.000000E-10
116.498078	29.278328	2.676158E-10	4.445865E-11	1.772540E-10	2.302201E-12	1.000000E-9	1.000000E-9	1.000000E-9	1.000000E-10
116.999741	29.704260	2.679165E-10	4.518885E-11	1.768700E-10	2.372335E-12	1.000000E-9	1.000000E-9	1.000000E-9	1.000000E-10
117.499413	30.263247	2.681079E-10	4.751351E-11	1.777882E-10	2.356079E-12	1.000000E-9	1.000000E-9	1.000000E-9	1.000000E-10
117.998091	30.694529	2.683252E-10	4.949226E-11	1.781072E-10	2.323622E-12	1.000000E-9	1.000000E-9	1.000000E-9	1.000000E-10
118.500435	31.244770	2.683944E-10	5.189364E-11	1.785721E-10	2.308531E-12	1.000000E-9	1.000000E-9	1.000000E-9	1.000000E-10
119.000099	31.709597	2.685982E-10	5.461623E-11	1.781205E-10	2.299461E-12	1.000000E-9	1.000000E-9	1.000000E-9	1.000000E-10
119.501761	32.256111	2.691402E-10	5.560280E-11	1.771134E-10	2.342502E-12	1.000000E-9	1.000000E-9	1.000000E-9	1.000000E-10
119.997482	32.699055	2.698128E-10	5.943927E-11	1.775344E-10	2.351913E-12	1.000000E-9	1.000000E-9	1.000000E-9	1.000000E-10
120.500219	33.264435	2.694670E-10	6.075994E-11	1.778464E-10	2.372492E-12	1.000000E-9	1.000000E-9	1.000000E-9	1.000000E-10
121.000843	33.822784	2.693208E-10	6.421952E-11	1.782711E-10	2.425707E-12	1.000000E-9	1.000000E-9	1.000000E-9	1.000000E-10
121.497090	34.280445	2.690801E-10	6.682118E-11	1.784243E-10	2.494412E-12	1.000000E-9	1.000000E-9	1.000000E-9	1.000000E-10
121.996515	34.869877	2.695953E-10	6.884430E-11	1.790557E-10	2.442820E-12	1.000000E-9	1.000000E-9	1.000000E-9	1.000000E-10
122.499290	35.317551	2.707889E-10	7.337905E-11	1.790553E-10	2.421244E-12	1.000000E-9	1.000000E-9	1.000000E-9	1.000000E-10
123.008585	35.856735	2.705158E-10	7.493976E-11	1.790554E-10	2.541174E-12	1.000000E-9	1.000000E-9	1.000000E-9	1.000000E-10
123.498708	36.311920	2.703061E-10	7.994447E-11	1.787217E-10	2.542560E-12	1.000000E-9	1.000000E-9	1.000000E-9	1.000000E-10
123.998399	36.865845	2.721592E-10	8.219223E-11	1.785737E-10	2.542184E-12	1.000000E-9	1.000000E-9	1.000000E-9	1.000000E-10
124.498254	37.317345	2.725992E-10	8.530396E-11	1.795339E-10	2.583449E-12	1.000000E-9	1.000000E-9	1.000000E-9	1.000000E-10
124.998440	37.877720	2.732333E-10	8.988961E-11	1.796725E-10	2.614479E-12	1.000000E-9	1.000000E-9	1.000000E-9	1.000000E-10
125.501635	38.310852	2.734358E-10	9.188147E-11	1.800294E-10	2.533039E-12	1.000000E-9	1.000000E-9	1.000000E-9	1.000000E-10
126.001302	38.836010	2.737146E-10	9.881668E-11	1.797611E-10	2.529380E-12	1.000000E-9	1.000000E-9	1.000000E-9	1.000000E-10
126.497054	39.393166	2.740520E-10	1.007141E-10	1.795393E-10	2.615093E-12	1.000000E-9	1.000000E-9	1.000000E-9	1.000000E-10
126.998254	39.812237	2.742005E-10	1.059227E-10	1.797389E-10	2.595282E-12	1.000000E-9	1.000000E-9	1.000000E-9	1.000000E-10
127.500642	40.356506	2.756006E-10	1.100072E-10	1.798409E-10	2.566068E-12	1.000000E-9	1.000000E-9	1.000000E-9	1.000000E-10
127.997530	40.762295	2.759078E-10	1.133968E-10	1.802697E-10	2.615594E-12	1.000000E-9	1.000000E-9	1.000000E-9	1.000000E-10
128.495046	41.313770	2.766390E-10	1.207237E-10	1.800762E-10	2.639301E-12	1.000000E-9	1.000000E-9	1.000000E-9	1.000000E-10
129.000287	41.769657	2.774060E-10	1.228855E-10	1.797875E-10	2.732576E-12	1.000000E-9	1.000000E-9	1.000000E-9	1.000000E-10
129.498915	42.334797	2.780971E-10	1.306236E-10	1.804488E-10	2.742561E-12	1.000000E-9	1.000000E-9	1.000000E-9	1.000000E-10
130.001910	42.774891	2.782961E-10	1.340403E-10	1.807589E-10	2.761744E-12	1.000000E-9	1.000000E-9	1.000000E-9	1.000000E-10
130.498448	43.343399	2.784404E-10	1.397952E-10	1.809911E-10	2.774736E-12	1.000000E-9	1.000000E-9	1.000000E-9	1.000000E-10
130.998499	43.770340	2.792334E-10	1.462830E-10	1.811133E-10	2.785737E-12	1.000000E-9	1.000000E-9	1.000000E-9	1.000000E-10
131.498827	44.338100	2.800150E-10	1.495486E-10	1.814857E-10	2.882256E-12	1.000000E-9	1.000000E-9	1.000000E-9	1.000000E-10
131.997089	44.893757	2.814243E-10	1.590927E-10	1.814835E-10	2.911399E-12	1.000000E-9	1.000000E-9	1.000000E-9	1.000000E-10
132.497786	45.344612	2.817384E-10	1.617540E-10	1.814830E-10	2.955765E-12	1.000000E-9	1.000000E-9	1.000000E-9	1.000000E-10
132.997100	45.870235	2.819078E-10	1.692386E-10	1.814808E-10	2.964823E-12	1.000000E-9	1.000000E-9	1.000000E-9	1.000000E-10
133.499807	46.303314	2.837561E-10	1.741667E-10	1.815486E-10	2.980448E-12	1.000000E-9	1.000000E-9	1.000000E-9	1.000000E-10
133.997380	46.864136	2.839649E-10	1.786817E-10	1.822090E-10	3.012574E-12	1.000000E-9	1.000000E-9	1.000000E-9	1.000000E-10
134.496090	47.311867	2.843482E-10	1.879495E-10	1.827517E-10	3.029430E-12	1.000000E-9	1.000000E-9	1.000000E-9	1.000000E-10
135.005225	47.819843	2.853349E-10	1.911513E-10	1.836643E-10	3.159654E-12	1.000000E-9	1.000000E-9	1.000000E-9	1.000000E-10
135.500264	48.238743	2.862995E-10	2.005733E-10	1.835047E-10	3.167958E-12	1.000000E-9	1.000000E-9	1.000000E-9	1.000000E-10
135.996572	48.755322	2.868631E-10	2.047566E-10	1.834142E-10	3.167793E-12	1.000000E-9	1.000000E-9	1.000000E-9	1.000000E-10
136.496758	49.306480	2.871261E-10	2.126726E-10	1.838594E-10	3.213866E-12	1.000000E-9	1.000000E-9	1.000000E-9	1.000000E-10
137.001825	49.773682	2.887362E-10	2.202796E-10	1.839059E-10	3.265569E-12	1.000000E-9	1.000000E-9	1.000000E-9	1.000000E-10
137.499547	50.317513	2.893932E-10	2.247572E-10	1.839044E-10	3.303473E-12	1.000000E-9	1.000000E-9	1.000000E-9	1.000000E-10
137.998016	50.745255	2.906889E-10	2.362166E-10	1.844818E-10	3.318451E-12	1.000000E-9	1.000000E-9	1.000000E-9	1.000000E-10
138.498237	51.292358	2.914490E-10	2.395263E-10	1.851233E-10	3.387154E-12	1.000000E-9	1.000000E-9	1.000000E-9	1.000000E-10
138.996888	51.750065	2.919098E-10	2.487036E-10	1.849381E-10	3.387115E-12	1.000000E-9	1.000000E-9	1.000000E-9	1.000000E-10
139.499664	52.291878	2.934359E-10	2.550717E-10	1.849026E-10	3.387326E-12	1.000000E-9	1.000000E-9	1.000000E-9	1.000000E-10
139.997049	52.716900	2.937599E-10	2.618739E-10	1.853604E-10	3.448824E-12	1.000000E-9	1.000000E-9	1.000000E-9	1.000000E-10
140.500616	53.252838	2.945054E-10	2.695457E-10	1.855117E-10	3.485273E-12	1.000000E-9	1.000000E-9	1.000000E-9	1.000000E-10
141.008647	53.700024	2.952622E-10	2.725607E-10	1.858469E-10	3.571554E-12	1.000000E-9	1.000000E-9	1.000000E-9	1.000000E-10
141.501206	54.260315	2.962012E-10	2.843709E-10	1.865233E-10	3.599007E-12	1.000000E-9	1.000000E-9	1.000000E-9	1.000000E-10
142.002895	54.811066	2.976169E-10	2.879985E-10	1.869888E-10	3.680360E-12	1.000000E-9	1.000000E-9	1.000000E-9	1.000000E-10
142.499630	55.258308	2.981777E-10	2.964742E-10	1.868384E-10	3.669400E-12	1.000000E-9	1.000000E-9	1.000000E-9	1.000000E-10
142.997851	55.801537	3.001000E-10	3.030840E-10	1.869565E-10	3.656031E-12	1.000000E-9	1.000000E-9	1.000000E-9	1.000000E-10
143.500360	56.238186	3.003263E-10	3.076753E-10	1.877123E-10	3.726660E-12	1.000000E-9	1.000000E-9	1.000000E-9	1.000000E-10
144.008080	56.797691	3.008274E-10	3.184690E-10	1.878193E-10	3.753656E-12	1.000000E-9	1.000000E-9	1.000000E-9	1.000000E-10
144.498586	57.223286	3.014081E-10	3.215900E-10	1.879534E-10	3.899409E-12	1.000000E-9	1.000000E-9	1.000000E-9	1.000000E-10
145.000112	57.756035	3.018052E-10	3.303912E-10	1.883079E-10	3.871159E-12	1.000000E-9	1.000000E-9	1.000000E-9	1.000000E-10
145.497299	58.199879	3.041100E-10	3.353432E-10	1.884386E-10	3.802111E-12	1.000000E-9	1.000000E-9	1.000000E-9	1.000000E-10
146.001978	58.716328	3.046510E-10	3.420199E-10	1.884403E-10	3.911763E-12	1.000000E-9	1.000000E-9	1.000000E-9	1.000000E-10
146.498492	59.243938	3.057087E-10	3.510348E-10	1.887959E-10	3.997317E-12	1.000000E-9	1.000000E-9	1.000000E-9	1.000000E-10
146.998607	59.693665	3.061303E-10	3.549259E-10	1.896547E-10	3.997461E-12	1.000000E-9	1.000000E-9	1.000000E-9	1.000000E-10
147.497637	60.231361	3.066828E-10	3.652537E-10	1.893818E-10	4.010125E-12	1.000000E-9	1.000000E-9	1.000000E-9	1.000000E-10
148.007687	60.690735	3.076861E-10	3.679123E-10	1.891693E-10	4.095264E-12	1.000000E-9	1.000000E-9	1.000000E-9	1.000000E-10
148.496647	61.258869	3.081449E-10	3.751813E-10	1.893647E-10	4.094939E-12	1.000000E-9	1.000000E-9	1.000000E-9	1.000000E-10
148.998703	61.684338	3.090742E-10	3.812973E-10	1.894639E-10	4.095343E-12	1.000000E-9	1.000000E-9	1.000000E-9	1.000000E-10
149.497708	62.227489	3.095089E-10	3.868595E-10	1.898925E-10	4.244224E-12	1.000000E-9	1.000000E-9	1.000000E-9	1.000000E-10
149.998417	62.669506	3.107309E-10	3.942314E-10	1.904307E-10	4.314198E-12	1.000000E-9	1.000000E-9	1.000000E-9	1.000000E-10
150.498552	63.227013	3.114979E-10	3.968402E-10	1.913511E-10	4.244865E-12	1.000000E-9	1.000000E-9	1.000000E-9	1.000000E-10
150.998220	63.657379	3.121914E-10	4.047272E-10	1.913527E-10	4.279264E-12	1.000000E-9	1.000000E-9	1.000000E-9	1.000000E-10
151.501591	64.201912	3.121939E-10	4.081132E-10	1.913509E-10	4.410794E-12	1.000000E-9	1.000000E-9	1.000000E-9	1.000000E-10
151.996272	64.730637	3.123099E-10	4.139902E-10	1.908943E-10	4.473782E-12	1.000000E-9	1.000000E-9	1.000000E-9	1.000000E-10
152.497072	65.167473	3.136467E-10	4.192335E-10	1.910919E-10	4.532331E-12	1.000000E-9	1.000000E-9	1.000000E-9	1.000000E-10
152.997436	65.723495	3.141134E-10	4.219297E-10	1.918328E-10	4.532802E-12	1.000000E-9	1.000000E-9	1.000000E-9	1.000000E-10
153.497305	66.163628	3.148700E-10	4.307668E-10	1.918342E-10	4.534349E-12	1.000000E-9	1.000000E-9	1.000000E-9	1.000000E-10
153.999777	66.708694	3.150282E-10	4.328014E-10	1.918327E-10	4.557018E-12	1.000000E-9	1.000000E-9	1.000000E-9	1.000000E-10
154.497859	67.145981	3.151074E-10	4.383864E-10	1.914421E-10	4.548035E-12	1.000000E-9	1.000000E-9	1.000000E-9	1.000000E-10
155.006523	67.683243	3.155637E-10	4.414721E-10	1.914383E-10	4.532790E-12	1.000000E-9	1.000000E-9	1.000000E-9	1.000000E-10
155.496801	68.128304	3.161586E-10	4.444575E-10	1.923173E-10	4.597313E-12	1.000000E-9	1.000000E-9	1.000000E-9	1.000000E-10
155.998594	68.678276	3.180329E-10	4.492430E-10	1.924975E-10	4.630138E-12	1.000000E-9	1.000000E-9	1.000000E-9	1.000000E-10
156.499133	69.128853	3.177940E-10	4.507929E-10	1.928100E-10	4.668447E-12	1.000000E-9	1.000000E-9	1.000000E-9	1.000000E-10
156.997349	69.666428	3.175450E-10	4.563023E-10	1.929614E-10	4.681057E-12	1.000000E-9	1.000000E-9	1.000000E-9	1.000000E-10
157.498492	70.223572	3.175437E-10	4.577240E-10	1.930507E-10	4.720172E-12	1.000000E-9	1.000000E-9	1.000000E-9	1.000000E-10
158.001106	70.638542	3.175829E-10	4.604372E-10	1.932720E-10	4.684957E-12	1.000000E-9	1.000000E-9	1.000000E-9	1.000000E-10
158.501831	71.169716	3.182707E-10	4.640125E-10	1.932031E-10	4.646737E-12	1.000000E-9	1.000000E-9	1.000000E-9	1.000000E-10
158.997048	71.629646	3.182719E-10	4.661852E-10	1.928087E-10	4.757488E-12	1.000000E-9	1.000000E-9	1.000000E-9	1.000000E-10
159.496962	72.181099	3.182719E-10	4.703600E-10	1.930369E-10	4.795327E-12	1.000000E-9	1.000000E-9	1.000000E-9	1.000000E-10
159.997200	72.611107	3.190272E-10	4.708557E-10	1.932931E-10	4.865424E-12	1.000000E-9	1.000000E-9	1.000000E-9	1.000000E-10
160.496808	73.166817	3.194933E-10	4.710539E-10	1.931119E-10	4.825675E-12	1.000000E-9	1.000000E-9	1.000000E-9	1.000000E-10
161.005445	73.596443	3.197119E-10	4.729580E-10	1.930734E-10	4.743815E-12	1.000000E-9	1.000000E-9	1.000000E-9	1.000000E-10
161.502878	74.166878	3.197835E-10	4.751991E-10	1.937798E-10	4.743867E-12	1.000000E-9	1.000000E-9	1.000000E-9	1.000000E-10
162.004020	74.594643	3.199815E-10	4.772310E-10	1.936200E-10	4.743900E-12	1.000000E-9	1.000000E-9	1.000000E-9	1.000000E-10
162.497285	75.155083	3.197478E-10	4.778800E-10	1.932941E-10	4.831048E-12	1.000000E-9	1.000000E-9	1.000000E-9	1.000000E-10
162.998218	75.714851	3.194902E-10	4.778812E-10	1.934392E-10	4.845425E-12	1.000000E-9	1.000000E-9	1.000000E-9	1.000000E-10
163.496896	76.153618	3.198517E-10	4.788101E-10	1.935363E-10	4.865354E-12	1.000000E-9	1.000000E-9	1.000000E-9	1.000000E-10
164.006609	76.704308	3.199806E-10	4.809576E-10	1.933199E-10	4.909836E-12	1.000000E-9	1.000000E-9	1.000000E-9	1.000000E-10
164.506488	77.141060	3.202177E-10	4.797344E-10	1.933301E-10	4.962605E-12	1.000000E-9	1.000000E-9	1.000000E-9	1.000000E-10
164.998107	77.685951	3.202958E-10	4.788601E-10	1.935373E-10	4.874455E-12	1.000000E-9	1.000000E-9	1.000000E-9	1.000000E-10
165.496715	78.129951	3.204635E-10	4.794930E-10	1.932259E-10	4.840860E-12	1.000000E-9	1.000000E-9	1.000000E-9	1.000000E-10
166.007009	78.689857	3.201914E-10	4.796705E-10	1.928054E-10	4.864712E-12	1.000000E-9	1.000000E-9	1.000000E-9	1.000000E-10
166.507871	79.156998	3.199775E-10	4.802276E-10	1.931519E-10	4.864841E-12	1.000000E-9	1.000000E-9	1.000000E-9	1.000000E-10
166.998130	79.685715	3.199783E-10	4.797567E-10	1.932892E-10	4.864736E-12	1.000000E-9	1.000000E-9	1.000000E-9	1.000000E-10
167.498804	80.224716	3.198184E-10	4.791028E-10	1.935290E-10	4.797608E-12	1.000000E-9	1.000000E-9	1.000000E-9	1.000000E-10
168.008528	80.668945	3.187644E-10	4.791030E-10	1.937258E-10	4.743720E-12	1.000000E-9	1.000000E-9	1.000000E-9	1.000000E-10
168.496284	81.210274	3.189568E-10	4.791013E-10	1.942659E-10	4.905992E-12	1.000000E-9	1.000000E-9	1.000000E-9	1.000000E-10
169.006252	81.658768	3.192507E-10	4.788644E-10	1.943965E-10	4.929987E-12	1.000000E-9	1.000000E-9	1.000000E-9	1.000000E-10
169.496995	82.204132	3.195832E-10	4.788015E-10	1.945099E-10	4.865170E-12	1.000000E-9	1.000000E-9	1.000000E-9	1.000000E-10
170.003341	82.660629	3.197361E-10	4.786167E-10	1.941109E-10	4.826771E-12	1.000000E-9	1.000000E-9	1.000000E-9	1.000000E-10
170.496313	83.230019	3.190332E-10	4.782334E-10	1.938702E-10	4.767823E-12	1.000000E-9	1.000000E-9	1.000000E-9	1.000000E-10
171.004017	83.673721	3.188947E-10	4.778849E-10	1.923208E-10	4.768359E-12	1.000000E-9	1.000000E-9	1.000000E-9	1.000000E-10
171.498568	84.215439	3.185162E-10	4.770925E-10	1.926841E-10	4.768292E-12	1.000000E-9	1.000000E-9	1.000000E-9	1.000000E-10
172.009452	84.794006	3.190061E-10	4.768901E-10	1.932924E-10	4.768244E-12	1.000000E-9	1.000000E-9	1.000000E-9	1.000000E-10
172.500630	85.226204	3.194908E-10	4.766678E-10	1.934520E-10	4.816840E-12	1.000000E-9	1.000000E-9	1.000000E-9	1.000000E-10
172.997386	85.759895	3.183362E-10	4.760677E-10	1.935358E-10	4.987541E-12	1.000000E-9	1.000000E-9	1.000000E-9	1.000000E-10
173.497732	86.192009	3.181291E-10	4.749558E-10	1.917467E-10	5.011041E-12	1.000000E-9	1.000000E-9	1.000000E-9	1.000000E-10
174.009246	86.750572	3.197398E-10	4.758918E-10	1.918428E-10	5.036060E-12	1.000000E-9	1.000000E-9	1.000000E-9	1.000000E-10
174.502082	87.201317	3.193167E-10	4.764244E-10	1.928033E-10	4.885960E-12	1.000000E-9	1.000000E-9	1.000000E-9	1.000000E-10
174.998187	87.764359	3.185193E-10	4.766463E-10	1.928009E-10	4.840959E-12	1.000000E-9	1.000000E-9	1.000000E-9	1.000000E-10
175.497011	88.203362	3.183740E-10	4.762008E-10	1.928037E-10	4.841362E-12	1.000000E-9	1.000000E-9	1.000000E-9	1.000000E-10
176.000087	88.735268	3.182796E-10	4.739759E-10	1.931739E-10	4.871229E-12	1.000000E-9	1.000000E-9	1.000000E-9	1.000000E-10
176.499775	89.163933	3.182782E-10	4.740926E-10	1.932940E-10	4.938582E-12	1.000000E-9	1.000000E-9	1.000000E-9	1.000000E-10
176.998199	89.729889	3.182743E-10	4.742209E-10	1.932877E-10	4.908244E-12	1.000000E-9	1.000000E-9	1.000000E-9	1.000000E-10
177.499643	90.273117	3.182759E-10	4.733151E-10	1.933647E-10	4.889812E-12	1.000000E-9	1.000000E-9	1.000000E-9	1.000000E-10
177.997401	90.724747	3.180577E-10	4.730175E-10	1.935356E-10	4.975339E-12	1.000000E-9	1.000000E-9	1.000000E-9	1.000000E-10
178.496973	91.286568	3.177900E-10	4.739789E-10	1.931150E-10	4.960318E-12	1.000000E-9	1.000000E-9	1.000000E-9	1.000000E-10
178.998343	91.723557	3.174393E-10	4.733299E-10	1.928051E-10	4.816832E-12	1.000000E-9	1.000000E-9	1.000000E-9	1.000000E-10
179.496732	92.291069	3.173032E-10	4.717890E-10	1.917598E-10	4.837399E-12	1.000000E-9	1.000000E-9	1.000000E-9	1.000000E-10
179.998558	92.729218	3.180301E-10	4.723477E-10	1.918886E-10	4.864933E-12	1.000000E-9	1.000000E-9	1.000000E-9	1.000000E-10
180.496762	93.282372	3.178287E-10	4.727556E-10	1.935386E-10	4.917822E-12	1.000000E-9	1.000000E-9	1.000000E-9	1.000000E-10
180.998487	93.750679	3.173034E-10	4.717238E-10	1.932284E-10	4.938298E-12	1.000000E-9	1.000000E-9	1.000000E-9	1.000000E-10
181.499152	94.280693	3.170249E-10	4.713836E-10	1.928065E-10	4.865005E-12	1.000000E-9	1.000000E-9	1.000000E-9	1.000000E-10
182.000432	94.727806	3.168109E-10	4.703209E-10	1.923046E-10	4.878028E-12	1.000000E-9	1.000000E-9	1.000000E-9	1.000000E-10
182.497928	95.245087	3.178352E-10	4.700217E-10	1.920834E-10	4.913435E-12	1.000000E-9	1.000000E-9	1.000000E-9	1.000000E-10
182.997166	95.800591	3.179080E-10	4.695910E-10	1.916112E-10	4.926964E-12	1.000000E-9	1.000000E-9	1.000000E-9	1.000000E-10
183.498453	96.235291	3.168148E-10	4.699189E-10	1.919591E-10	4.938103E-12	1.000000E-9	1.000000E-9	1.000000E-9	1.000000E-10
183.998775	96.793076	3.169063E-10	4.700816E-10	1.930509E-10	4.978095E-12	1.000000E-9	1.000000E-9	1.000000E-9	1.000000E-10
184.497905	97.266388	3.170589E-10	4.719301E-10	1.930520E-10	4.974751E-12	1.000000E-9	1.000000E-9	1.000000E-9	1.000000E-10
184.995778	97.814377	3.168980E-10	4.716381E-10	1.930490E-10	4.864995E-12	1.000000E-9	1.000000E-9	1.000000E-9	1.000000E-10
185.498774	98.258797	3.168182E-10	4.703227E-10	1.924685E-10	4.856057E-12	1.000000E-9	1.000000E-9	1.000000E-9	1.000000E-10
185.996837	98.820389	3.175182E-10	4.706855E-10	1.923004E-10	4.840415E-12	1.000000E-9	1.000000E-9	1.000000E-9	1.000000E-10
186.499499	99.256294	3.171999E-10	4.710584E-10	1.920758E-10	4.872276E-12	1.000000E-9	1.000000E-9	1.000000E-9	1.000000E-10
187.019295	99.829094	3.160895E-10	4.702771E-10	1.919929E-10	4.889499E-12	1.000000E-9	1.000000E-9	1.000000E-9	1.000000E-10
187.496940	100.247833	3.170471E-10	4.699416E-10	1.918393E-10	4.936003E-12	1.000000E-9	1.000000E-9	1.000000E-9	1.000000E-10
188.011269	100.808487	3.180336E-10	4.683813E-10	1.924705E-10	4.938468E-12	1.000000E-9	1.000000E-9	1.000000E-9	1.000000E-10
188.499906	101.348236	3.174575E-10	4.687298E-10	1.928087E-10	4.938241E-12	1.000000E-9	1.000000E-9	1.000000E-9	1.000000E-10
189.008906	101.781906	3.172848E-10	4.693513E-10	1.928082E-10	4.938613E-12	1.000000E-9	1.000000E-9	1.000000E-9	1.000000E-10
189.496112	102.310745	3.170573E-10	4.692006E-10	1.928083E-10	4.938841E-12	1.000000E-9	1.000000E-9	1.000000E-9	1.000000E-10
190.001156	102.752182	3.170575E-10	4.691072E-10	1.928069E-10	4.901918E-12	1.000000E-9	1.000000E-9	1.000000E-9	1.000000E-10
190.505931	103.325935	3.170565E-10	4.691074E-10	1.926986E-10	4.890944E-12	1.000000E-9	1.000000E-9	1.000000E-9	1.000000E-10
191.008732	103.758812	3.173505E-10	4.692336E-10	1.925610E-10	4.938578E-12	1.000000E-9	1.000000E-9	1.000000E-9	1.000000E-10
191.498711	104.264999	3.175476E-10	4.698379E-10	1.922009E-10	4.916144E-12	1.000000E-9	1.000000E-9	1.000000E-9	1.000000E-10
191.999775	104.713554	3.164793E-10	4.700628E-10	1.921088E-10	4.865974E-12	1.000000E-9	1.000000E-9	1.000000E-9	1.000000E-10
192.497105	105.284286	3.164204E-10	4.703217E-10	1.930519E-10	4.908085E-12	1.000000E-9	1.000000E-9	1.000000E-9	1.000000E-10
192.998354	105.733582	3.168176E-10	4.708675E-10	1.932794E-10	4.939249E-12	1.000000E-9	1.000000E-9	1.000000E-9	1.000000E-10
193.496331	106.271317	3.171398E-10	4.710689E-10	1.937815E-10	4.831951E-12	1.000000E-9	1.000000E-9	1.000000E-9	1.000000E-10
194.006469	106.847382	3.175471E-10	4.715406E-10	1.929209E-10	4.833211E-12	1.000000E-9	1.000000E-9	1.000000E-9	1.000000E-10
194.497361	107.294876	3.177219E-10	4.713986E-10	1.923202E-10	4.914328E-12	1.000000E-9	1.000000E-9	1.000000E-9	1.000000E-10
194.997315	107.835861	3.177767E-10	4.710505E-10	1.931645E-10	4.935573E-12	1.000000E-9	1.000000E-9	1.000000E-9	1.000000E-10
195.497181	108.278557	3.165699E-10	4.711960E-10	1.933285E-10	4.963134E-12	1.000000E-9	1.000000E-9	1.000000E-9	1.000000E-10
195.998679	108.837852	3.167125E-10	4.712981E-10	1.935374E-10	4.963135E-12	1.000000E-9	1.000000E-9	1.000000E-9	1.000000E-10
196.499676	109.275673	3.170592E-10	4.706777E-10	1.927244E-10	4.963286E-12	1.000000E-9	1.000000E-9	1.000000E-9	1.000000E-10
197.000469	109.799561	3.170599E-10	4.704177E-10	1.915881E-10	4.866100E-12	1.000000E-9	1.000000E-9	1.000000E-9	1.000000E-10
197.496755	110.231133	3.170613E-10	4.693527E-10	1.919315E-10	4.891424E-12	1.000000E-9	1.000000E-9	1.000000E-9	1.000000E-10
197.999029	110.759796	3.164539E-10	4.697400E-10	1.920751E-10	4.963384E-12	1.000000E-9	1.000000E-9	1.000000E-9	1.000000E-10
198.498429	111.204857	3.164531E-10	4.703258E-10	1.923134E-10	5.015381E-12	1.000000E-9	1.000000E-9	1.000000E-9	1.000000E-10
198.997621	111.763115	3.175503E-10	4.696626E-10	1.923226E-10	5.060429E-12	1.000000E-9	1.000000E-9	1.000000E-9	1.000000E-10
199.498930	112.324860	3.174580E-10	4.693526E-10	1.923205E-10	4.961169E-12	1.000000E-9	1.000000E-9	1.000000E-9	1.000000E-10
199.997878	112.749023	3.173074E-10	4.714263E-10	1.929473E-10	4.945237E-12	1.000000E-9	1.000000E-9	1.000000E-9	1.000000E-10
200.496699	113.285423	3.177852E-10	4.714893E-10	1.935338E-10	5.011636E-12	1.000000E-9	1.000000E-9	1.000000E-9	1.000000E-10
201.000168	113.735039	3.180353E-10	4.712977E-10	1.931497E-10	5.012114E-12	1.000000E-9	1.000000E-9	1.000000E-9	1.000000E-10
201.496990	114.284660	3.171304E-10	4.704491E-10	1.929924E-10	5.012032E-12	1.000000E-9	1.000000E-9	1.000000E-9	1.000000E-10
201.997919	114.728577	3.170091E-10	4.695933E-10	1.923215E-10	4.949144E-12	1.000000E-9	1.000000E-9	1.000000E-9	1.000000E-10
202.497711	115.269951	3.168148E-10	4.711098E-10	1.924889E-10	4.914232E-12	1.000000E-9	1.000000E-9	1.000000E-9	1.000000E-10
203.001516	115.720459	3.170511E-10	4.715180E-10	1.928066E-10	4.980960E-12	1.000000E-9	1.000000E-9	1.000000E-9	1.000000E-10
203.497410	116.291763	3.173039E-10	4.710565E-10	1.923544E-10	4.987555E-12	1.000000E-9	1.000000E-9	1.000000E-9	1.000000E-10
204.000197	116.842430	3.176796E-10	4.709720E-10	1.920775E-10	4.987649E-12	1.000000E-9	1.000000E-9	1.000000E-9	1.000000E-10
204.496475	117.287964	3.178035E-10	4.708115E-10	1.927303E-10	4.918473E-12	1.000000E-9	1.000000E-9	1.000000E-9	1.000000E-10
205.001045	117.859062	3.180338E-10	4.708083E-10	1.928065E-10	4.841040E-12	1.000000E-9	1.000000E-9	1.000000E-9	1.000000E-10
205.496208	118.294556	3.175557E-10	4.708069E-10	1.928051E-10	4.970469E-12	1.000000E-9	1.000000E-9	1.000000E-9	1.000000E-10
205.999979	118.836082	3.165727E-10	4.692928E-10	1.925771E-10	5.006928E-12	1.000000E-9	1.000000E-9	1.000000E-9	1.000000E-10
206.509059	119.258789	3.176173E-10	4.687593E-10	1.923182E-10	4.889919E-12	1.000000E-9	1.000000E-9	1.000000E-9	1.000000E-10
206.999183	119.812462	3.182771E-10	4.671612E-10	1.924997E-10	4.918273E-12	1.000000E-9	1.000000E-9	1.000000E-9	1.000000E-10
207.495858	120.354828	3.172209E-10	4.667408E-10	1.925712E-10	4.987239E-12	1.000000E-9	1.000000E-9	1.000000E-9	1.000000E-10
207.998218	120.803223	3.172088E-10	4.661880E-10	1.930486E-10	4.914960E-12	1.000000E-9	1.000000E-9	1.000000E-9	1.000000E-10
208.496013	121.240791	3.180344E-10	4.650359E-10	1.930443E-10	4.865080E-12	1.000000E-9	1.000000E-9	1.000000E-9	1.000000E-10
209.000171	121.779976	3.180389E-10	4.645711E-10	1.930489E-10	4.972608E-12	1.000000E-9	1.000000E-9	1.000000E-9	1.000000E-10
209.497931	122.348549	3.180376E-10	4.638428E-10	1.929108E-10	4.984099E-12	1.000000E-9	1.000000E-9	1.000000E-9	1.000000E-10
210.004900	122.802956	3.168079E-10	4.633664E-10	1.928060E-10	4.962500E-12	1.000000E-9	1.000000E-9	1.000000E-9	1.000000E-10
210.496238	123.346672	3.163289E-10	4.621339E-10	1.923984E-10	5.013891E-12	1.000000E-9	1.000000E-9	1.000000E-9	1.000000E-10
211.002191	123.767479	3.168103E-10	4.618655E-10	1.923522E-10	5.084130E-12	1.000000E-9	1.000000E-9	1.000000E-9	1.000000E-10
211.497048	124.354881	3.166251E-10	4.616458E-10	1.925648E-10	5.016827E-12	1.000000E-9	1.000000E-9	1.000000E-9	1.000000E-10
211.999401	124.782677	3.160885E-10	4.614470E-10	1.924636E-10	4.987094E-12	1.000000E-9	1.000000E-9	1.000000E-9	1.000000E-10
212.496345	125.344398	3.166206E-10	4.610835E-10	1.923221E-10	4.987335E-12	1.000000E-9	1.000000E-9	1.000000E-9	1.000000E-10
213.000857	125.891167	3.170619E-10	4.587279E-10	1.919864E-10	4.968614E-12	1.000000E-9	1.000000E-9	1.000000E-9	1.000000E-10
213.499608	126.339958	3.170570E-10	4.582317E-10	1.918368E-10	4.913979E-12	1.000000E-9	1.000000E-9	1.000000E-9	1.000000E-10
214.008385	126.896088	3.171106E-10	4.575113E-10	1.920719E-10	4.861985E-12	1.000000E-9	1.000000E-9	1.000000E-9	1.000000E-10
214.498116	127.349136	3.175467E-10	4.562028E-10	1.921406E-10	4.816118E-12	1.000000E-9	1.000000E-9	1.000000E-9	1.000000E-10
214.999524	127.905853	3.167100E-10	4.555729E-10	1.923240E-10	4.836506E-12	1.000000E-9	1.000000E-9	1.000000E-9	1.000000E-10
215.499818	128.330109	3.153518E-10	4.537290E-10	1.919532E-10	4.836849E-12	1.000000E-9	1.000000E-9	1.000000E-9	1.000000E-10
215.999262	128.873428	3.159860E-10	4.527293E-10	1.915931E-10	4.792095E-12	1.000000E-9	1.000000E-9	1.000000E-9	1.000000E-10
216.503030	129.288406	3.163286E-10	4.497273E-10	1.915943E-10	4.819488E-12	1.000000E-9	1.000000E-9	1.000000E-9	1.000000E-10
217.000795	129.829285	3.154144E-10	4.486693E-10	1.915742E-10	4.865423E-12	1.000000E-9	1.000000E-9	1.000000E-9	1.000000E-10
217.497095	130.270126	3.153571E-10	4.476262E-10	1.913491E-10	4.849420E-12	1.000000E-9	1.000000E-9	1.000000E-9	1.000000E-10
217.998667	130.813171	3.153577E-10	4.474281E-10	1.915344E-10	4.841005E-12	1.000000E-9	1.000000E-9	1.000000E-9	1.000000E-10
218.495860	131.346756	3.159664E-10	4.472865E-10	1.918386E-10	4.772790E-12	1.000000E-9	1.000000E-9	1.000000E-9	1.000000E-10
219.000209	131.772247	3.165729E-10	4.461621E-10	1.912072E-10	4.768016E-12	1.000000E-9	1.000000E-9	1.000000E-9	1.000000E-10
219.500679	132.322739	3.158000E-10	4.455492E-10	1.908656E-10	4.767820E-12	1.000000E-9	1.000000E-9	1.000000E-9	1.000000E-10
220.008358	132.764801	3.156455E-10	4.444564E-10	1.908680E-10	4.743281E-12	1.000000E-9	1.000000E-9	1.000000E-9	1.000000E-10
220.497680	133.322235	3.163259E-10	4.447637E-10	1.907704E-10	4.719192E-12	1.000000E-9	1.000000E-9	1.000000E-9	1.000000E-10
220.998160	133.775528	3.158349E-10	4.449456E-10	1.903845E-10	4.719484E-12	1.000000E-9	1.000000E-9	1.000000E-9	1.000000E-10
221.504560	134.316925	3.148718E-10	4.431676E-10	1.906212E-10	4.724805E-12	1.000000E-9	1.000000E-9	1.000000E-9	1.000000E-10
221.996202	134.758163	3.153221E-10	4.425636E-10	1.908689E-10	4.816174E-12	1.000000E-9	1.000000E-9	1.000000E-9	1.000000E-10
222.501113	135.348068	3.155986E-10	4.408084E-10	1.910545E-10	4.791616E-12	1.000000E-9	1.000000E-9	1.000000E-9	1.000000E-10
223.001007	135.805405	3.145044E-10	4.395520E-10	1.911095E-10	4.743876E-12	1.000000E-9	1.000000E-9	1.000000E-9	1.000000E-10
223.505206	136.371201	3.142039E-10	4.381478E-10	1.911138E-10	4.819513E-12	1.000000E-9	1.000000E-9	1.000000E-9	1.000000E-10
224.003803	136.919724	3.134123E-10	4.353747E-10	1.909571E-10	4.865036E-12	1.000000E-9	1.000000E-9	1.000000E-9	1.000000E-10
224.497526	137.363358	3.139870E-10	4.343271E-10	1.906292E-10	4.843456E-12	1.000000E-9	1.000000E-9	1.000000E-9	1.000000E-10
224.998563	137.893616	3.146237E-10	4.311812E-10	1.906268E-10	4.822998E-12	1.000000E-9	1.000000E-9	1.000000E-9	1.000000E-10
225.496883	138.331284	3.144472E-10	4.303178E-10	1.906276E-10	4.743783E-12	1.000000E-9	1.000000E-9	1.000000E-9	1.000000E-10
226.010991	138.867584	3.143473E-10	4.285030E-10	1.904039E-10	4.690137E-12	1.000000E-9	1.000000E-9	1.000000E-9	1.000000E-10
226.496173	139.291855	3.131677E-10	4.261890E-10	1.903398E-10	4.629811E-12	1.000000E-9	1.000000E-9	1.000000E-9	1.000000E-10
227.003310	139.821075	3.127930E-10	4.246083E-10	1.901349E-10	4.768207E-12	1.000000E-9	1.000000E-9	1.000000E-9	1.000000E-10
227.496606	140.235580	3.119560E-10	4.210228E-10	1.900254E-10	4.814720E-12	1.000000E-9	1.000000E-9	1.000000E-9	1.000000E-10
227.996166	140.773041	3.132482E-10	4.203220E-10	1.898895E-10	4.645762E-12	1.000000E-9	1.000000E-9	1.000000E-9	1.000000E-10
228.500202	141.204025	3.141381E-10	4.195037E-10	1.902368E-10	4.652870E-12	1.000000E-9	1.000000E-9	1.000000E-9	1.000000E-10
228.997287	141.751343	3.130975E-10	4.189270E-10	1.903710E-10	4.670511E-12	1.000000E-9	1.000000E-9	1.000000E-9	1.000000E-10
229.500401	142.303879	3.129881E-10	4.181346E-10	1.896507E-10	4.619240E-12	1.000000E-9	1.000000E-9	1.000000E-9	1.000000E-10
229.997303	142.743790	3.134112E-10	4.176152E-10	1.897122E-10	4.580446E-12	1.000000E-9	1.000000E-9	1.000000E-9	1.000000E-10
230.497895	143.288345	3.130123E-10	4.174061E-10	1.898965E-10	4.718805E-12	1.000000E-9	1.000000E-9	1.000000E-9	1.000000E-10
230.997544	143.743881	3.124458E-10	4.133475E-10	1.898991E-10	4.724634E-12	1.000000E-9	1.000000E-9	1.000000E-9	1.000000E-10
231.495829	144.307739	3.124475E-10	4.121944E-10	1.899003E-10	4.605047E-12	1.000000E-9	1.000000E-9	1.000000E-9	1.000000E-10
231.996607	144.742218	3.124488E-10	4.093584E-10	1.894881E-10	4.594482E-12	1.000000E-9	1.000000E-9	1.000000E-9	1.000000E-10
232.501168	145.274658	3.122035E-10	4.079926E-10	1.894381E-10	4.580391E-12	1.000000E-9	1.000000E-9	1.000000E-9	1.000000E-10
232.998102	145.694321	3.121327E-10	4.069217E-10	1.896509E-10	4.613350E-12	1.000000E-9	1.000000E-9	1.000000E-9	1.000000E-10
233.498806	146.248245	3.119568E-10	4.034709E-10	1.897524E-10	4.629268E-12	1.000000E-9	1.000000E-9	1.000000E-9	1.000000E-10
233.998990	146.705475	3.116957E-10	4.024944E-10	1.898965E-10	4.582252E-12	1.000000E-9	1.000000E-9	1.000000E-9	1.000000E-10
234.497105	147.253830	3.114691E-10	4.001710E-10	1.900606E-10	4.551821E-12	1.000000E-9	1.000000E-9	1.000000E-9	1.000000E-10
234.997681	147.813232	3.112703E-10	3.984207E-10	1.901353E-10	4.458714E-12	1.000000E-9	1.000000E-9	1.000000E-9	1.000000E-10
235.500498	148.260376	3.112671E-10	3.955399E-10	1.889875E-10	4.509817E-12	1.000000E-9	1.000000E-9	1.000000E-9	1.000000E-10
235.996760	148.813477	3.117124E-10	3.949121E-10	1.890931E-10	4.556134E-12	1.000000E-9	1.000000E-9	1.000000E-9	1.000000E-10
236.497973	149.248093	3.111708E-10	3.945675E-10	1.896511E-10	4.556625E-12	1.000000E-9	1.000000E-9	1.000000E-9	1.000000E-10
236.996814	149.796997	3.102516E-10	3.886857E-10	1.887678E-10	4.554790E-12	1.000000E-9	1.000000E-9	1.000000E-9	1.000000E-10
237.498759	150.236633	3.102539E-10	3.873156E-10	1.879561E-10	4.532728E-12	1.000000E-9	1.000000E-9	1.000000E-9	1.000000E-10
237.997132	150.792542	3.102527E-10	3.841870E-10	1.887332E-10	4.497203E-12	1.000000E-9	1.000000E-9	1.000000E-9	1.000000E-10
238.497912	151.228455	3.095684E-10	3.807831E-10	1.888876E-10	4.435117E-12	1.000000E-9	1.000000E-9	1.000000E-9	1.000000E-10
238.998111	151.769852	3.094874E-10	3.773699E-10	1.884368E-10	4.466435E-12	1.000000E-9	1.000000E-9	1.000000E-9	1.000000E-10
239.500035	152.306091	3.093637E-10	3.735459E-10	1.883521E-10	4.483971E-12	1.000000E-9	1.000000E-9	1.000000E-9	1.000000E-10
240.000051	152.711578	3.090059E-10	3.723276E-10	1.881976E-10	4.438379E-12	1.000000E-9	1.000000E-9	1.000000E-9	1.000000E-10
240.496546	153.249207	3.086321E-10	3.696673E-10	1.885056E-10	4.439894E-12	1.000000E-9	1.000000E-9	1.000000E-9	1.000000E-10
240.998430	153.685028	3.084474E-10	3.679155E-10	1.886795E-10	4.459445E-12	1.000000E-9	1.000000E-9	1.000000E-9	1.000000E-10
241.505144	154.251877	3.083458E-10	3.645816E-10	1.884576E-10	4.471419E-12	1.000000E-9	1.000000E-9	1.000000E-9	1.000000E-10
241.996790	154.702423	3.074227E-10	3.609566E-10	1.882563E-10	4.484480E-12	1.000000E-9	1.000000E-9	1.000000E-9	1.000000E-10
242.499766	155.261292	3.078294E-10	3.587389E-10	1.874706E-10	4.446459E-12	1.000000E-9	1.000000E-9	1.000000E-9	1.000000E-10
242.997481	155.689987	3.086354E-10	3.554927E-10	1.873533E-10	4.430970E-12	1.000000E-9	1.000000E-9	1.000000E-9	1.000000E-10
243.496143	156.245956	3.080306E-10	3.539719E-10	1.872324E-10	4.361957E-12	1.000000E-9	1.000000E-9	1.000000E-9	1.000000E-10
243.996870	156.691528	3.076639E-10	3.488377E-10	1.867330E-10	4.362167E-12	1.000000E-9	1.000000E-9	1.000000E-9	1.000000E-10
244.496582	157.237442	3.061576E-10	3.469626E-10	1.866331E-10	4.361852E-12	1.000000E-9	1.000000E-9	1.000000E-9	1.000000E-10
244.999630	157.666672	3.059997E-10	3.446932E-10	1.877156E-10	4.361307E-12	1.000000E-9	1.000000E-9	1.000000E-9	1.000000E-10
245.497729	158.237793	3.062050E-10	3.392260E-10	1.874893E-10	4.361554E-12	1.000000E-9	1.000000E-9	1.000000E-9	1.000000E-10
245.997153	158.779770	3.059850E-10	3.370883E-10	1.869905E-10	4.425483E-12	1.000000E-9	1.000000E-9	1.000000E-9	1.000000E-10
246.497328	159.222885	3.057144E-10	3.325962E-10	1.868837E-10	4.383056E-12	1.000000E-9	1.000000E-9	1.000000E-9	1.000000E-10
246.999986	159.760605	3.053528E-10	3.307647E-10	1.868194E-10	4.143142E-12	1.000000E-9	1.000000E-9	1.000000E-9	1.000000E-10
247.511096	160.214706	3.051506E-10	3.267321E-10	1.866064E-10	4.143650E-12	1.000000E-9	1.000000E-9	1.000000E-9	1.000000E-10
247.997413	160.745728	3.030322E-10	3.227571E-10	1.864856E-10	4.143932E-12	1.000000E-9	1.000000E-9	1.000000E-9	1.000000E-10
248.497107	161.191849	3.027966E-10	3.202430E-10	1.860937E-10	4.217234E-12	1.000000E-9	1.000000E-9	1.000000E-9	1.000000E-10
248.998764	161.752335	3.022969E-10	3.136385E-10	1.859796E-10	4.236033E-12	1.000000E-9	1.000000E-9	1.000000E-9	1.000000E-10
249.496747	162.189835	3.025925E-10	3.118239E-10	1.858530E-10	4.070343E-12	1.000000E-9	1.000000E-9	1.000000E-9	1.000000E-10
250.006795	162.730286	3.027862E-10	3.069446E-10	1.862075E-10	4.085908E-12	1.000000E-9	1.000000E-9	1.000000E-9	1.000000E-10
250.496568	163.289291	3.021397E-10	3.037776E-10	1.863112E-10	4.119360E-12	1.000000E-9	1.000000E-9	1.000000E-9	1.000000E-10
251.000229	163.729340	3.018179E-10	2.998833E-10	1.848799E-10	4.076567E-12	1.000000E-9	1.000000E-9	1.000000E-9	1.000000E-10
251.497386	164.300476	3.005905E-10	2.937135E-10	1.851583E-10	4.046513E-12	1.000000E-9	1.000000E-9	1.000000E-9	1.000000E-10
252.001655	164.724442	3.001781E-10	2.911924E-10	1.858475E-10	4.004626E-12	1.000000E-9	1.000000E-9	1.000000E-9	1.000000E-10
252.501386	165.248856	2.996204E-10	2.843997E-10	1.850136E-10	3.983637E-12	1.000000E-9	1.000000E-9	1.000000E-9	1.000000E-10
252.997554	165.682114	2.994454E-10	2.821942E-10	1.843929E-10	3.900010E-12	1.000000E-9	1.000000E-9	1.000000E-9	1.000000E-10
253.500032	166.238708	2.993670E-10	2.771428E-10	1.841892E-10	3.930967E-12	1.000000E-9	1.000000E-9	1.000000E-9	1.000000E-10
253.998319	166.694107	2.981630E-10	2.723563E-10	1.841538E-10	3.972888E-12	1.000000E-9	1.000000E-9	1.000000E-9	1.000000E-10
254.498983	167.247437	2.980218E-10	2.686122E-10	1.841523E-10	3.937896E-12	1.000000E-9	1.000000E-9	1.000000E-9	1.000000E-10
255.000651	167.690292	2.976743E-10	2.628956E-10	1.841571E-10	3.923795E-12	1.000000E-9	1.000000E-9	1.000000E-9	1.000000E-10
255.500324	168.203812	2.968755E-10	2.609181E-10	1.841584E-10	3.852211E-12	1.000000E-9	1.000000E-9	1.000000E-9	1.000000E-10
256.000988	168.772247	2.962076E-10	2.533266E-10	1.841540E-10	3.831796E-12	1.000000E-9	1.000000E-9	1.000000E-9	1.000000E-10
256.499671	169.219162	2.958020E-10	2.503327E-10	1.841580E-10	3.777506E-12	1.000000E-9	1.000000E-9	1.000000E-9	1.000000E-10
257.000343	169.757126	2.955289E-10	2.456211E-10	1.834612E-10	3.713422E-12	1.000000E-9	1.000000E-9	1.000000E-9	1.000000E-10
257.498016	170.183365	2.938653E-10	2.394105E-10	1.833690E-10	3.655450E-12	1.000000E-9	1.000000E-9	1.000000E-9	1.000000E-10
258.001675	170.721008	2.937750E-10	2.363791E-10	1.831839E-10	3.655656E-12	1.000000E-9	1.000000E-9	1.000000E-9	1.000000E-10
258.499352	171.163651	2.936228E-10	2.276656E-10	1.829345E-10	3.650469E-12	1.000000E-9	1.000000E-9	1.000000E-9	1.000000E-10
259.000745	171.691803	2.921786E-10	2.252736E-10	1.827017E-10	3.607041E-12	1.000000E-9	1.000000E-9	1.000000E-9	1.000000E-10
259.499422	172.118912	2.914255E-10	2.189368E-10	1.817399E-10	3.580568E-12	1.000000E-9	1.000000E-9	1.000000E-9	1.000000E-10
259.999096	172.662125	2.911935E-10	2.135800E-10	1.815112E-10	3.533662E-12	1.000000E-9	1.000000E-9	1.000000E-9	1.000000E-10
260.499769	173.099884	2.910172E-10	2.085279E-10	1.817374E-10	3.439110E-12	1.000000E-9	1.000000E-9	1.000000E-9	1.000000E-10
260.999434	173.663269	2.904447E-10	2.015825E-10	1.816505E-10	3.387055E-12	1.000000E-9	1.000000E-9	1.000000E-9	1.000000E-10
261.501101	174.200043	2.897061E-10	1.989435E-10	1.814904E-10	3.523476E-12	1.000000E-9	1.000000E-9	1.000000E-9	1.000000E-10
262.001570	174.653091	2.889834E-10	1.900866E-10	1.811805E-10	3.491799E-12	1.000000E-9	1.000000E-9	1.000000E-9	1.000000E-10
262.500348	175.232010	2.876392E-10	1.870288E-10	1.810024E-10	3.338436E-12	1.000000E-9	1.000000E-9	1.000000E-9	1.000000E-10
263.006049	175.711639	2.872624E-10	1.816087E-10	1.812271E-10	3.362669E-12	1.000000E-9	1.000000E-9	1.000000E-9	1.000000E-10
263.498815	176.277725	2.870325E-10	1.757029E-10	1.811168E-10	3.387064E-12	1.000000E-9	1.000000E-9	1.000000E-9	1.000000E-10
263.998512	176.710632	2.863553E-10	1.723366E-10	1.805180E-10	3.368021E-12	1.000000E-9	1.000000E-9	1.000000E-9	1.000000E-10
264.498179	177.290939	2.850799E-10	1.626054E-10	1.803984E-10	3.357087E-12	1.000000E-9	1.000000E-9	1.000000E-9	1.000000E-10
265.008492	177.719772	2.838855E-10	1.596299E-10	1.802766E-10	3.240905E-12	1.000000E-9	1.000000E-9	1.000000E-9	1.000000E-10
265.501369	178.288818	2.831261E-10	1.507629E-10	1.789822E-10	3.207569E-12	1.000000E-9	1.000000E-9	1.000000E-9	1.000000E-10
265.998374	178.822983	2.826829E-10	1.460119E-10	1.785761E-10	3.143311E-12	1.000000E-9	1.000000E-9	1.000000E-9	1.000000E-10
266.496787	179.245163	2.822452E-10	1.410152E-10	1.785741E-10	3.204679E-12	1.000000E-9	1.000000E-9	1.000000E-9	1.000000E-10
266.998055	179.790558	2.804463E-10	1.336535E-10	1.784211E-10	3.240903E-12	1.000000E-9	1.000000E-9	1.000000E-9	1.000000E-10
267.502284	180.241470	2.806714E-10	1.308229E-10	1.780920E-10	3.109797E-12	1.000000E-9	1.000000E-9	1.000000E-9	1.000000E-10
268.007667	180.776321	2.809364E-10	1.219386E-10	1.776510E-10	3.083467E-12	1.000000E-9	1.000000E-9	1.000000E-9	1.000000E-10
268.496945	181.225281	2.794804E-10	1.192735E-10	1.773620E-10	3.029353E-12	1.000000E-9	1.000000E-9	1.000000E-9	1.000000E-10
268.998603	181.771210	2.789436E-10	1.134057E-10	1.777985E-10	2.995955E-12	1.000000E-9	1.000000E-9	1.000000E-9	1.000000E-10
269.499837	182.211761	2.773666E-10	1.077914E-10	1.778500E-10	2.956727E-12	1.000000E-9	1.000000E-9	1.000000E-9	1.000000E-10
269.996492	182.763275	2.768221E-10	1.042295E-10	1.778480E-10	2.882879E-12	1.000000E-9	1.000000E-9	1.000000E-9	1.000000E-10
270.497989	183.202728	2.756667E-10	9.712748E-11	1.772938E-10	2.857576E-12	1.000000E-9	1.000000E-9	1.000000E-9	1.000000E-10
270.998775	183.742706	2.750937E-10	9.494609E-11	1.766306E-10	2.810559E-12	1.000000E-9	1.000000E-9	1.000000E-9	1.000000E-10
271.503455	184.159317	2.746882E-10	8.872057E-11	1.764538E-10	2.795766E-12	1.000000E-9	1.000000E-9	1.000000E-9	1.000000E-10
271.999130	184.732285	2.746903E-10	8.510872E-11	1.763943E-10	2.761519E-12	1.000000E-9	1.000000E-9	1.000000E-9	1.000000E-10
272.499694	185.295670	2.744666E-10	8.068318E-11	1.766303E-10	2.690452E-12	1.000000E-9	1.000000E-9	1.000000E-9	1.000000E-10
272.997893	185.767746	2.732285E-10	7.587311E-11	1.764233E-10	2.639525E-12	1.000000E-9	1.000000E-9	1.000000E-9	1.000000E-10
273.505095	186.318359	2.730098E-10	7.392840E-11	1.759044E-10	2.766762E-12	1.000000E-9	1.000000E-9	1.000000E-9	1.000000E-10
274.006528	186.764969	2.727390E-10	6.763195E-11	1.757669E-10	2.758270E-12	1.000000E-9	1.000000E-9	1.000000E-9	1.000000E-10
274.495292	187.299606	2.710162E-10	6.594995E-11	1.756615E-10	2.590455E-12	1.000000E-9	1.000000E-9	1.000000E-9	1.000000E-10
275.002764	187.720581	2.703016E-10	6.154842E-11	1.760698E-10	2.549952E-12	1.000000E-9	1.000000E-9	1.000000E-9	1.000000E-10
275.495640	188.256088	2.717332E-10	5.864146E-11	1.760836E-10	2.493773E-12	1.000000E-9	1.000000E-9	1.000000E-9	1.000000E-10
276.003998	188.694183	2.712627E-10	5.628515E-11	1.756591E-10	2.610866E-12	1.000000E-9	1.000000E-9	1.000000E-9	1.000000E-10
276.495491	189.246902	2.698187E-10	5.246124E-11	1.757637E-10	2.663315E-12	1.000000E-9	1.000000E-9	1.000000E-9	1.000000E-10
276.996652	189.697052	2.687638E-10	5.122267E-11	1.759062E-10	2.546486E-12	1.000000E-9	1.000000E-9	1.000000E-9	1.000000E-10
277.496610	190.243835	2.678631E-10	4.727155E-11	1.749007E-10	2.529578E-12	1.000000E-9	1.000000E-9	1.000000E-9	1.000000E-10
277.996535	190.807190	2.680641E-10	4.584010E-11	1.744480E-10	2.493340E-12	1.000000E-9	1.000000E-9	1.000000E-9	1.000000E-10
278.505780	191.245132	2.681329E-10	4.369455E-11	1.742119E-10	2.455320E-12	1.000000E-9	1.000000E-9	1.000000E-9	1.000000E-10
278.997862	191.799301	2.683513E-10	4.136926E-11	1.744454E-10	2.421297E-12	1.000000E-9	1.000000E-9	1.000000E-9	1.000000E-10
279.497302	192.221741	2.679912E-10	4.026919E-11	1.751747E-10	2.479467E-12	1.000000E-9	1.000000E-9	1.000000E-9	1.000000E-10
279.998377	192.774155	2.673747E-10	3.819843E-11	1.748071E-10	2.495589E-12	1.000000E-9	1.000000E-9	1.000000E-9	1.000000E-10
280.498260	193.197937	2.675369E-10	3.741119E-11	1.744465E-10	2.517974E-12	1.000000E-9	1.000000E-9	1.000000E-9	1.000000E-10
280.999189	193.787048	2.676188E-10	3.515474E-11	1.748308E-10	2.421688E-12	1.000000E-9	1.000000E-9	1.000000E-9	1.000000E-10
281.504311	194.240692	2.655861E-10	3.418056E-11	1.748940E-10	2.249928E-12	1.000000E-9	1.000000E-9	1.000000E-9	1.000000E-10
281.998889	194.785202	2.655207E-10	3.319733E-11	1.742062E-10	2.312214E-12	1.000000E-9	1.000000E-9	1.000000E-9	1.000000E-10
282.496985	195.319122	2.659093E-10	3.187875E-11	1.739586E-10	2.347865E-12	1.000000E-9	1.000000E-9	1.000000E-9	1.000000E-10
282.998192	195.756348	2.664970E-10	3.143838E-11	1.734834E-10	2.414164E-12	1.000000E-9	1.000000E-9	1.000000E-9	1.000000E-10
283.496007	196.322052	2.671286E-10	3.035289E-11	1.736267E-10	2.397167E-12	1.000000E-9	1.000000E-9	1.000000E-9	1.000000E-10
283.995778	196.775833	2.665736E-10	2.987746E-11	1.737230E-10	2.299031E-12	1.000000E-9	1.000000E-9	1.000000E-9	1.000000E-10
284.495630	197.332977	2.664005E-10	2.889380E-11	1.739414E-10	2.299163E-12	1.000000E-9	1.000000E-9	1.000000E-9	1.000000E-10
284.995883	197.798538	2.666382E-10	2.800799E-11	1.739251E-10	2.299311E-12	1.000000E-9	1.000000E-9	1.000000E-9	1.000000E-10
285.497710	198.366913	2.664064E-10	2.743356E-11	1.737218E-10	2.317059E-12	1.000000E-9	1.000000E-9	1.000000E-9	1.000000E-10
285.998103	198.808167	2.659070E-10	2.678007E-11	1.737217E-10	2.322364E-12	1.000000E-9	1.000000E-9	1.000000E-9	1.000000E-10
286.497314	199.359283	2.660491E-10	2.655534E-11	1.737186E-10	2.274473E-12	1.000000E-9	1.000000E-9	1.000000E-9	1.000000E-10
286.998744	199.763458	2.661527E-10	2.572658E-11	1.735427E-10	2.282205E-12	1.000000E-9	1.000000E-9	1.000000E-9	1.000000E-10
287.499542	200.289948	2.661504E-10	2.552039E-11	1.734819E-10	2.299247E-12	1.000000E-9	1.000000E-9	1.000000E-9	1.000000E-10
287.999679	200.835770	2.659356E-10	2.524672E-11	1.737221E-10	2.299370E-12	1.000000E-9	1.000000E-9	1.000000E-9	1.000000E-10
288.498621	201.238922	2.646891E-10	2.454271E-11	1.737898E-10	2.299232E-12	1.000000E-9	1.000000E-9	1.000000E-9	1.000000E-10
288.998510	201.788788	2.648996E-10	2.427735E-11	1.739641E-10	2.340668E-12	1.000000E-9	1.000000E-9	1.000000E-9	1.000000E-10
289.496920	202.255600	2.651746E-10	2.403392E-11	1.738254E-10	2.338393E-12	1.000000E-9	1.000000E-9	1.000000E-9	1.000000E-10
289.998018	202.812988	2.651784E-10	2.383942E-11	1.737261E-10	2.274863E-12	1.000000E-9	1.000000E-9	1.000000E-9	1.000000E-10
290.496928	203.267090	2.651767E-10	2.330203E-11	1.739234E-10	2.284857E-12	1.000000E-9	1.000000E-9	1.000000E-9	1.000000E-10
290.999094	203.815613	2.651781E-10	2.303885E-11	1.739629E-10	2.299458E-12	1.000000E-9	1.000000E-9	1.000000E-9	1.000000E-10
291.500484	204.254059	2.654117E-10	2.280964E-11	1.739613E-10	2.282944E-12	1.000000E-9	1.000000E-9	1.000000E-9	1.000000E-10
291.998209	204.788437	2.661524E-10	2.261043E-11	1.739629E-10	2.275036E-12	1.000000E-9	1.000000E-9	1.000000E-9	1.000000E-10
292.498470	205.258377	2.654864E-10	2.251435E-11	1.739625E-10	2.228385E-12	1.000000E-9	1.000000E-9	1.000000E-9	1.000000E-10
293.005598	205.795486	2.649318E-10	2.207956E-11	1.736316E-10	2.220670E-12	1.000000E-9	1.000000E-9	1.000000E-9	1.000000E-10
293.497115	206.328308	2.641293E-10	2.198741E-11	1.734709E-10	2.202443E-12	1.000000E-9	1.000000E-9	1.000000E-9	1.000000E-10
294.007318	206.770752	2.639601E-10	2.183892E-11	1.734716E-10	2.240651E-12	1.000000E-9	1.000000E-9	1.000000E-9	1.000000E-10
294.498907	207.340851	2.639608E-10	2.167373E-11	1.735324E-10	2.275557E-12	1.000000E-9	1.000000E-9	1.000000E-9	1.000000E-10
294.999201	207.774094	2.645151E-10	2.159586E-11	1.737176E-10	2.216688E-12	1.000000E-9	1.000000E-9	1.000000E-9	1.000000E-10
295.504798	208.328552	2.654247E-10	2.136610E-11	1.735978E-10	2.202047E-12	1.000000E-9	1.000000E-9	1.000000E-9	1.000000E-10
296.013560	208.758301	2.648050E-10	2.129449E-11	1.734768E-10	2.202366E-12	1.000000E-9	1.000000E-9	1.000000E-9	1.000000E-10
296.498942	209.314331	2.644488E-10	2.110360E-11	1.729069E-10	2.219251E-12	1.000000E-9	1.000000E-9	1.000000E-9	1.000000E-10
297.001117	209.767349	2.653511E-10	2.098551E-11	1.728033E-10	2.250773E-12	1.000000E-9	1.000000E-9	1.000000E-9	1.000000E-10
297.504601	210.330719	2.653237E-10	2.086273E-11	1.737224E-10	2.265919E-12	1.000000E-9	1.000000E-9	1.000000E-9	1.000000E-10
297.997795	210.766907	2.649355E-10	2.067582E-11	1.737167E-10	2.275003E-12	1.000000E-9	1.000000E-9	1.000000E-9	1.000000E-10
298.497095	211.324844	2.641167E-10	2.062174E-11	1.737152E-10	2.252846E-12	1.000000E-9	1.000000E-9	1.000000E-9	1.000000E-10
299.009527	211.840225	2.632272E-10	2.062168E-11	1.732724E-10	2.237662E-12	1.000000E-9	1.000000E-9	1.000000E-9	1.000000E-10
299.495994	212.300964	2.639597E-10	2.045857E-11	1.729934E-10	2.176938E-12	1.000000E-9	1.000000E-9	1.000000E-9	1.000000E-10
299.996431	212.839630	2.642134E-10	2.013075E-11	1.734273E-10	2.176904E-12	1.000000E-9	1.000000E-9	1.000000E-9	1.000000E-10
300.503303	213.270233	2.644452E-10	1.998666E-11	1.734305E-10	2.176552E-12	1.000000E-9	1.000000E-9	1.000000E-9	1.000000E-10
301.001255	213.794464	2.642987E-10	1.988665E-11	1.732318E-10	2.122919E-12	1.000000E-9	1.000000E-9	1.000000E-9	1.000000E-10
301.495448	214.214447	2.639626E-10	2.010411E-11	1.736721E-10	2.105616E-12	1.000000E-9	1.000000E-9	1.000000E-9	1.000000E-10
302.009333	214.747910	2.641052E-10	2.004864E-11	1.742058E-10	2.152727E-12	1.000000E-9	1.000000E-9	1.000000E-9	1.000000E-10
302.494678	215.179977	2.642042E-10	1.964805E-11	1.736690E-10	2.174244E-12	1.000000E-9	1.000000E-9	1.000000E-9	1.000000E-10
302.997973	215.720581	2.635734E-10	1.953494E-11	1.734790E-10	2.225925E-12	1.000000E-9	1.000000E-9	1.000000E-9	1.000000E-10
303.499053	216.286667	2.635422E-10	1.940112E-11	1.734796E-10	2.211453E-12	1.000000E-9	1.000000E-9	1.000000E-9	1.000000E-10
303.997019	216.722794	2.639599E-10	1.940114E-11	1.736202E-10	2.201250E-12	1.000000E-9	1.000000E-9	1.000000E-9	1.000000E-10
304.497066	217.283569	2.637565E-10	1.939870E-11	1.739629E-10	2.265011E-12	1.000000E-9	1.000000E-9	1.000000E-9	1.000000E-10
304.996942	217.715759	2.634759E-10	1.891244E-11	1.738287E-10	2.262296E-12	1.000000E-9	1.000000E-9	1.000000E-9	1.000000E-10
305.498841	218.286224	2.639812E-10	1.891418E-11	1.737181E-10	2.177317E-12	1.000000E-9	1.000000E-9	1.000000E-9	1.000000E-10
305.998318	218.764786	2.642072E-10	1.891614E-11	1.731017E-10	2.167079E-12	1.000000E-9	1.000000E-9	1.000000E-9	1.000000E-10
306.497181	219.357895	2.637252E-10	1.891343E-11	1.730168E-10	2.152684E-12	1.000000E-9	1.000000E-9	1.000000E-9	1.000000E-10
306.997097	219.806091	2.637190E-10	1.891400E-11	1.732330E-10	2.153050E-12	1.000000E-9	1.000000E-9	1.000000E-9	1.000000E-10
307.500077	220.346207	2.637155E-10	1.871486E-11	1.732334E-10	2.153337E-12	1.000000E-9	1.000000E-9	1.000000E-9	1.000000E-10
307.997184	220.784134	2.638448E-10	1.867266E-11	1.732335E-10	2.153253E-12	1.000000E-9	1.000000E-9	1.000000E-9	1.000000E-10
308.497211	221.312271	2.639615E-10	1.867255E-11	1.735580E-10	2.164726E-12	1.000000E-9	1.000000E-9	1.000000E-9	1.000000E-10
308.997923	221.879211	2.635580E-10	1.867426E-11	1.737166E-10	2.201453E-12	1.000000E-9	1.000000E-9	1.000000E-9	1.000000E-10
309.496168	222.329712	2.634934E-10	1.867313E-11	1.732521E-10	2.163401E-12	1.000000E-9	1.000000E-9	1.000000E-9	1.000000E-10
309.999656	222.893173	2.637134E-10	1.867513E-11	1.730233E-10	2.128569E-12	1.000000E-9	1.000000E-9	1.000000E-9	1.000000E-10
310.497876	223.324814	2.635324E-10	1.867466E-11	1.722650E-10	2.128893E-12	1.000000E-9	1.000000E-9	1.000000E-9	1.000000E-10
310.997739	223.867767	2.632250E-10	1.822211E-11	1.728599E-10	2.130497E-12	1.000000E-9	1.000000E-9	1.000000E-9	1.000000E-10
311.498091	224.311356	2.630740E-10	1.823968E-11	1.734796E-10	2.152643E-12	1.000000E-9	1.000000E-9	1.000000E-9	1.000000E-10
312.000970	224.875061	2.629856E-10	1.843475E-11	1.727258E-10	2.135956E-12	1.000000E-9	1.000000E-9	1.000000E-9	1.000000E-10
312.498257	225.313797	2.629853E-10	1.831792E-11	1.725715E-10	2.103934E-12	1.000000E-9	1.000000E-9	1.000000E-9	1.000000E-10
312.997350	225.881210	2.630270E-10	1.819210E-11	1.734790E-10	2.148539E-12	1.000000E-9	1.000000E-9	1.000000E-9	1.000000E-10
313.495610	226.314011	2.632252E-10	1.800226E-11	1.735591E-10	2.177218E-12	1.000000E-9	1.000000E-9	1.000000E-9	1.000000E-10
314.002396	226.870911	2.627914E-10	1.794172E-11	1.737192E-10	2.132670E-12	1.000000E-9	1.000000E-9	1.000000E-9	1.000000E-10
314.498686	227.410233	2.623375E-10	1.770784E-11	1.734140E-10	2.124226E-12	1.000000E-9	1.000000E-9	1.000000E-9	1.000000E-10
315.000348	227.858109	2.631754E-10	1.770486E-11	1.732375E-10	2.104533E-12	1.000000E-9	1.000000E-9	1.000000E-9	1.000000E-10
315.497025	228.399078	2.634391E-10	1.770636E-11	1.734533E-10	2.127516E-12	1.000000E-9	1.000000E-9	1.000000E-9	1.000000E-10
315.999682	228.832993	2.625858E-10	1.770629E-11	1.733885E-10	2.153233E-12	1.000000E-9	1.000000E-9	1.000000E-9	1.000000E-10
316.500347	229.393570	2.629423E-10	1.770689E-11	1.729920E-10	2.117126E-12	1.000000E-9	1.000000E-9	1.000000E-9	1.000000E-10
316.996692	229.820770	2.637168E-10	1.770251E-11	1.731054E-10	2.107059E-12	1.000000E-9	1.000000E-9	1.000000E-9	1.000000E-10
317.496687	230.350571	2.632747E-10	1.766826E-11	1.732389E-10	2.225928E-12	1.000000E-9	1.000000E-9	1.000000E-9	1.000000E-10
317.999665	230.770752	2.629822E-10	1.746211E-11	1.730553E-10	2.205236E-12	1.000000E-9	1.000000E-9	1.000000E-9	1.000000E-10
318.501112	231.332703	2.629822E-10	1.757478E-11	1.729867E-10	2.152594E-12	1.000000E-9	1.000000E-9	1.000000E-9	1.000000E-10
318.999115	231.746109	2.630237E-10	1.770544E-11	1.725111E-10	2.110122E-12	1.000000E-9	1.000000E-9	1.000000E-9	1.000000E-10
319.497140	232.269455	2.632268E-10	1.752404E-11	1.725845E-10	2.079847E-12	1.000000E-9	1.000000E-9	1.000000E-9	1.000000E-10
319.999748	232.818115	2.630553E-10	1.745493E-11	1.727522E-10	2.206581E-12	1.000000E-9	1.000000E-9	1.000000E-9	1.000000E-10
320.497133	233.263794	2.628285E-10	1.697293E-11	1.727500E-10	2.207859E-12	1.000000E-9	1.000000E-9	1.000000E-9	1.000000E-10
320.997201	233.838120	2.626471E-10	1.710767E-11	1.727463E-10	2.104643E-12	1.000000E-9	1.000000E-9	1.000000E-9	1.000000E-10
321.503498	234.288651	2.625824E-10	1.745972E-11	1.723419E-10	2.124830E-12	1.000000E-9	1.000000E-9	1.000000E-9	1.000000E-10
321.999881	234.837921	2.625831E-10	1.732166E-11	1.722924E-10	2.153089E-12	1.000000E-9	1.000000E-9	1.000000E-9	1.000000E-10
322.496480	235.296921	2.626938E-10	1.721643E-11	1.725002E-10	2.118821E-12	1.000000E-9	1.000000E-9	1.000000E-9	1.000000E-10
323.000945	235.832169	2.629833E-10	1.721745E-11	1.727019E-10	2.104680E-12	1.000000E-9	1.000000E-9	1.000000E-9	1.000000E-10
323.497508	236.278351	2.627571E-10	1.718496E-11	1.729902E-10	2.152400E-12	1.000000E-9	1.000000E-9	1.000000E-9	1.000000E-10
323.998942	236.858292	2.625831E-10	1.697338E-11	1.728194E-10	2.153319E-12	1.000000E-9	1.000000E-9	1.000000E-9	1.000000E-10
324.502868	237.397675	2.619659E-10	1.697167E-11	1.727499E-10	2.152908E-12	1.000000E-9	1.000000E-9	1.000000E-9	1.000000E-10
325.005082	237.834244	2.619839E-10	1.697204E-11	1.732210E-10	2.125823E-12	1.000000E-9	1.000000E-9	1.000000E-9	1.000000E-10
325.497268	238.417664	2.629815E-10	1.713990E-11	1.730391E-10	2.104333E-12	1.000000E-9	1.000000E-9	1.000000E-9	1.000000E-10
325.999239	238.845367	2.629187E-10	1.721632E-11	1.725007E-10	2.124276E-12	1.000000E-9	1.000000E-9	1.000000E-9	1.000000E-10
326.497042	239.383362	2.628214E-10	1.674644E-11	1.728925E-10	2.127975E-12	1.000000E-9	1.000000E-9	1.000000E-9	1.000000E-10
327.004068	239.818680	2.630870E-10	1.672865E-11	1.732292E-10	2.128558E-12	1.000000E-9	1.000000E-9	1.000000E-9	1.000000E-10
327.498559	240.391037	2.632247E-10	1.672758E-11	1.736210E-10	2.129149E-12	1.000000E-9	1.000000E-9	1.000000E-9	1.000000E-10
328.004013	240.822922	2.626075E-10	1.684991E-11	1.736127E-10	2.129349E-12	1.000000E-9	1.000000E-9	1.000000E-9	1.000000E-10
328.496744	241.368439	2.626332E-10	1.696523E-11	1.725077E-10	2.145211E-12	1.000000E-9	1.000000E-9	1.000000E-9	1.000000E-10
329.006500	241.934601	2.628199E-10	1.657336E-11	1.724261E-10	2.153425E-12	1.000000E-9	1.000000E-9	1.000000E-9	1.000000E-10
329.509611	242.342117	2.629064E-10	1.645953E-11	1.722688E-10	2.037870E-12	1.000000E-9	1.000000E-9	1.000000E-9	1.000000E-10
329.999305	242.874649	2.629787E-10	1.623238E-11	1.727393E-10	2.058630E-12	1.000000E-9	1.000000E-9	1.000000E-9	1.000000E-10
330.496581	243.325012	2.628529E-10	1.623482E-11	1.729903E-10	2.152672E-12	1.000000E-9	1.000000E-9	1.000000E-9	1.000000E-10
331.001034	243.916382	2.628061E-10	1.623510E-11	1.729891E-10	2.128765E-12	1.000000E-9	1.000000E-9	1.000000E-9	1.000000E-10
331.496716	244.340134	2.625818E-10	1.623125E-11	1.730387E-10	2.104149E-12	1.000000E-9	1.000000E-9	1.000000E-9	1.000000E-10
331.995427	244.854950	2.627226E-10	1.623316E-11	1.732337E-10	2.123088E-12	1.000000E-9	1.000000E-9	1.000000E-9	1.000000E-10
332.498099	245.314621	2.629819E-10	1.623266E-11	1.732333E-10	2.125659E-12	1.000000E-9	1.000000E-9	1.000000E-9	1.000000E-10
332.998763	245.845566	2.625899E-10	1.623530E-11	1.732328E-10	2.055764E-12	1.000000E-9	1.000000E-9	1.000000E-9	1.000000E-10
333.498853	246.237366	2.623393E-10	1.623250E-11	1.732303E-10	2.104265E-12	1.000000E-9	1.000000E-9	1.000000E-9	1.000000E-10
334.000627	246.744781	2.618953E-10	1.634202E-11	1.732248E-10	2.201906E-12	1.000000E-9	1.000000E-9	1.000000E-9	1.000000E-10
334.502436	247.273071	2.618530E-10	1.647959E-11	1.729890E-10	2.141903E-12	1.000000E-9	1.000000E-9	1.000000E-9	1.000000E-10
334.999110	247.667786	2.618515E-10	1.611542E-11	1.731379E-10	2.104192E-12	1.000000E-9	1.000000E-9	1.000000E-9	1.000000E-10
335.498779	248.234512	2.619556E-10	1.599219E-11	1.734773E-10	2.104690E-12	1.000000E-9	1.000000E-9	1.000000E-9	1.000000E-10
336.001437	248.654877	2.620926E-10	1.623506E-11	1.731962E-10	2.104253E-12	1.000000E-9	1.000000E-9	1.000000E-9	1.000000E-10
336.500107	249.248489	2.620927E-10	1.623487E-11	1.729968E-10	2.104492E-12	1.000000E-9	1.000000E-9	1.000000E-9	1.000000E-10
337.008437	249.707413	2.620980E-10	1.623403E-11	1.725674E-10	2.061488E-12	1.000000E-9	1.000000E-9	1.000000E-9	1.000000E-10
337.500128	250.294952	2.623387E-10	1.609868E-11	1.724714E-10	2.006848E-12	1.000000E-9	1.000000E-9	1.000000E-9	1.000000E-10
337.998793	250.729904	2.622683E-10	1.599583E-11	1.722620E-10	2.006958E-12	1.000000E-9	1.000000E-9	1.000000E-9	1.000000E-10
338.500457	251.279282	2.620955E-10	1.620219E-11	1.722640E-10	2.007091E-12	1.000000E-9	1.000000E-9	1.000000E-9	1.000000E-10
339.001121	251.728226	2.623717E-10	1.617477E-11	1.722627E-10	2.128354E-12	1.000000E-9	1.000000E-9	1.000000E-9	1.000000E-10
339.500790	252.270355	2.625786E-10	1.575601E-11	1.726060E-10	2.102536E-12	1.000000E-9	1.000000E-9	1.000000E-9	1.000000E-10
340.001217	252.841263	2.621676E-10	1.585736E-11	1.727454E-10	2.030763E-12	1.000000E-9	1.000000E-9	1.000000E-9	1.000000E-10
340.498890	253.286072	2.620946E-10	1.599430E-11	1.732253E-10	2.098407E-12	1.000000E-9	1.000000E-9	1.000000E-9	1.000000E-10
340.997559	253.796265	2.620953E-10	1.599376E-11	1.729303E-10	2.152988E-12	1.000000E-9	1.000000E-9	1.000000E-9	1.000000E-10
341.501985	254.268494	2.623890E-10	1.599701E-11	1.720191E-10	2.132667E-12	1.000000E-9	1.000000E-9	1.000000E-9	1.000000E-10
341.999656	254.887405	2.628237E-10	1.599897E-11	1.724133E-10	2.119699E-12	1.000000E-9	1.000000E-9	1.000000E-9	1.000000E-10
342.499327	255.334381	2.624857E-10	1.593336E-11	1.727526E-10	2.031663E-12	1.000000E-9	1.000000E-9	1.000000E-9	1.000000E-10
343.002079	255.889374	2.623354E-10	1.575071E-11	1.723566E-10	2.012598E-12	1.000000E-9	1.000000E-9	1.000000E-9	1.000000E-10
343.500746	256.329193	2.618710E-10	1.575210E-11	1.722243E-10	1.982214E-12	1.000000E-9	1.000000E-9	1.000000E-9	1.000000E-10
343.999418	256.879852	2.618479E-10	1.575269E-11	1.717846E-10	2.014945E-12	1.000000E-9	1.000000E-9	1.000000E-9	1.000000E-10
344.511093	257.304474	2.618502E-10	1.575204E-11	1.721369E-10	2.030740E-12	1.000000E-9	1.000000E-9	1.000000E-9	1.000000E-10
345.006779	257.830566	2.624359E-10	1.577142E-11	1.727470E-10	2.099747E-12	1.000000E-9	1.000000E-9	1.000000E-9	1.000000E-10
345.497235	258.238708	2.629818E-10	1.599406E-11	1.725879E-10	2.109575E-12	1.000000E-9	1.000000E-9	1.000000E-9	1.000000E-10
345.999308	258.788879	2.628595E-10	1.581687E-11	1.725053E-10	2.128413E-12	1.000000E-9	1.000000E-9	1.000000E-9	1.000000E-10
346.496528	259.348145	2.627598E-10	1.550851E-11	1.725081E-10	2.080140E-12	1.000000E-9	1.000000E-9	1.000000E-9	1.000000E-10
347.006146	259.791809	2.618528E-10	1.550596E-11	1.725081E-10	2.031515E-12	1.000000E-9	1.000000E-9	1.000000E-9	1.000000E-10
347.494351	260.377258	2.619379E-10	1.550827E-11	1.725090E-10	2.031310E-12	1.000000E-9	1.000000E-9	1.000000E-9	1.000000E-10
347.997054	260.820557	2.620973E-10	1.550725E-11	1.727435E-10	2.032687E-12	1.000000E-9	1.000000E-9	1.000000E-9	1.000000E-10
348.498233	261.390045	2.616460E-10	1.555529E-11	1.729928E-10	2.055654E-12	1.000000E-9	1.000000E-9	1.000000E-9	1.000000E-10
348.996876	261.836670	2.613653E-10	1.575148E-11	1.729890E-10	2.071462E-12	1.000000E-9	1.000000E-9	1.000000E-9	1.000000E-10
349.498862	262.396515	2.620127E-10	1.563789E-11	1.729607E-10	2.104507E-12	1.000000E-9	1.000000E-9	1.000000E-9	1.000000E-10
349.996441	262.861328	2.623642E-10	1.550837E-11	1.720181E-10	2.075349E-12	1.000000E-9	1.000000E-9	1.000000E-9	1.000000E-10
350.498096	263.363159	2.637178E-10	1.550443E-11	1.721644E-10	2.056223E-12	1.000000E-9	1.000000E-9	1.000000E-9	1.000000E-10
350.997383	263.899017	2.630902E-10	1.550520E-11	1.725014E-10	2.035118E-12	1.000000E-9	1.000000E-9	1.000000E-9	1.000000E-10
351.496421	264.303650	2.623441E-10	1.550625E-11	1.726465E-10	2.042639E-12	1.000000E-9	1.000000E-9	1.000000E-9	1.000000E-10
351.997537	264.818909	2.625190E-10	1.557755E-11	1.727441E-10	2.104982E-12	1.000000E-9	1.000000E-9	1.000000E-9	1.000000E-10
352.497780	265.250183	2.625756E-10	1.574986E-11	1.725366E-10	2.073173E-12	1.000000E-9	1.000000E-9	1.000000E-9	1.000000E-10
352.999182	265.795074	2.611186E-10	1.574992E-11	1.724387E-10	2.032018E-12	1.000000E-9	1.000000E-9	1.000000E-9	1.000000E-10
353.494912	266.221436	2.613876E-10	1.575302E-11	1.720241E-10	2.083356E-12	1.000000E-9	1.000000E-9	1.000000E-9	1.000000E-10
353.995573	266.734253	2.620942E-10	1.554493E-11	1.720212E-10	2.104458E-12	1.000000E-9	1.000000E-9	1.000000E-9	1.000000E-10
354.497164	267.178558	2.624956E-10	1.550556E-11	1.720178E-10	2.104858E-12	1.000000E-9	1.000000E-9	1.000000E-9	1.000000E-10
354.995167	267.712433	2.628281E-10	1.550657E-11	1.720177E-10	2.085733E-12	1.000000E-9	1.000000E-9	1.000000E-9	1.000000E-10
355.496974	268.125732	2.624203E-10	1.540187E-11	1.720216E-10	2.031844E-12	1.000000E-9	1.000000E-9	1.000000E-9	1.000000E-10
355.996828	268.677948	2.622380E-10	1.526194E-11	1.713751E-10	2.072849E-12	1.000000E-9	1.000000E-9	1.000000E-9	1.000000E-10
356.494723	269.240997	2.616111E-10	1.543305E-11	1.717409E-10	2.104568E-12	1.000000E-9	1.000000E-9	1.000000E-9	1.000000E-10
356.997197	269.677063	2.621956E-10	1.550477E-11	1.727488E-10	2.104440E-12	1.000000E-9	1.000000E-9	1.000000E-9	1.000000E-10
357.496501	270.221710	2.629854E-10	1.550441E-11	1.723577E-10	2.110879E-12	1.000000E-9	1.000000E-9	1.000000E-9	1.000000E-10
357.998101	270.638214	2.623645E-10	1.544091E-11	1.720214E-10	2.152693E-12	1.000000E-9	1.000000E-9	1.000000E-9	1.000000E-10
358.496429	271.163574	2.620930E-10	1.526178E-11	1.716236E-10	2.162948E-12	1.000000E-9	1.000000E-9	1.000000E-9	1.000000E-10
359.014957	271.547791	2.618569E-10	1.526173E-11	1.716901E-10	2.177773E-12	1.000000E-9	1.000000E-9	1.000000E-9	1.000000E-10
359.498377	272.042908	2.619747E-10	1.526448E-11	1.729915E-10	2.078203E-12	1.000000E-9	1.000000E-9	1.000000E-9	1.000000E-10
359.998808	272.443542	2.623404E-10	1.526738E-11	1.729915E-10	2.031061E-12	1.000000E-9	1.000000E-9	1.000000E-9	1.000000E-10
360.495387	272.987305	2.623453E-10	1.526575E-11	1.729917E-10	2.100768E-12	1.000000E-9	1.000000E-9	1.000000E-9	1.000000E-10
360.998127	273.447876	2.623407E-10	1.526659E-11	1.723331E-10	2.086485E-12	1.000000E-9	1.000000E-9	1.000000E-9	1.000000E-10
361.495847	274.005676	2.627334E-10	1.526545E-11	1.720240E-10	2.030859E-12	1.000000E-9	1.000000E-9	1.000000E-9	1.000000E-10
361.996123	274.593384	2.628020E-10	1.526320E-11	1.729527E-10	2.055742E-12	1.000000E-9	1.000000E-9	1.000000E-9	1.000000E-10
362.495513	275.054565	2.625865E-10	1.542738E-11	1.728704E-10	2.079484E-12	1.000000E-9	1.000000E-9	1.000000E-9	1.000000E-10
362.996952	275.656403	2.624920E-10	1.550727E-11	1.725070E-10	2.099202E-12	1.000000E-9	1.000000E-9	1.000000E-9	1.000000E-10
363.496841	276.096771	2.623441E-10	1.527917E-11	1.722578E-10	2.099730E-12	1.000000E-9	1.000000E-9	1.000000E-9	1.000000E-10
363.998353	276.660583	2.629313E-10	1.526436E-11	1.720224E-10	2.055083E-12	1.000000E-9	1.000000E-9	1.000000E-9	1.000000E-10
364.496645	277.067261	2.632316E-10	1.526531E-11	1.720216E-10	2.072444E-12	1.000000E-9	1.000000E-9	1.000000E-9	1.000000E-10
365.011549	277.620819	2.621752E-10	1.526360E-11	1.721175E-10	2.103922E-12	1.000000E-9	1.000000E-9	1.000000E-9	1.000000E-10
365.496488	278.067200	2.621451E-10	1.525760E-11	1.732353E-10	2.072965E-12	1.000000E-9	1.000000E-9	1.000000E-9	1.000000E-10
365.996929	278.598175	2.623423E-10	1.544792E-11	1.728929E-10	2.055372E-12	1.000000E-9	1.000000E-9	1.000000E-9	1.000000E-10
366.498700	279.002075	2.628888E-10	1.550637E-11	1.722635E-10	2.032964E-12	1.000000E-9	1.000000E-9	1.000000E-9	1.000000E-10
366.998098	279.509247	2.634744E-10	1.550492E-11	1.719644E-10	2.030736E-12	1.000000E-9	1.000000E-9	1.000000E-9	1.000000E-10
367.496257	280.090546	2.629875E-10	1.542228E-11	1.717771E-10	2.030878E-12	1.000000E-9	1.000000E-9	1.000000E-9	1.000000E-10
367.996390	280.562622	2.628151E-10	1.526482E-11	1.719980E-10	2.054187E-12	1.000000E-9	1.000000E-9	1.000000E-9	1.000000E-10
368.495067	281.113129	2.625857E-10	1.541834E-11	1.721697E-10	2.079812E-12	1.000000E-9	1.000000E-9	1.000000E-9	1.000000E-10
369.009696	281.595825	2.625845E-10	1.550872E-11	1.727543E-10	2.005021E-12	1.000000E-9	1.000000E-9	1.000000E-9	1.000000E-10
369.497752	282.167084	2.625837E-10	1.528493E-11	1.727514E-10	1.988168E-12	1.000000E-9	1.000000E-9	1.000000E-9	1.000000E-10
370.008414	282.624329	2.628312E-10	1.525942E-11	1.727490E-10	2.103383E-12	1.000000E-9	1.000000E-9	1.000000E-9	1.000000E-10
370.498065	283.190887	2.629841E-10	1.525917E-11	1.723691E-10	2.103963E-12	1.000000E-9	1.000000E-9	1.000000E-9	1.000000E-10
370.998079	283.689178	2.632044E-10	1.525989E-11	1.722569E-10	2.104427E-12	1.000000E-9	1.000000E-9	1.000000E-9	1.000000E-10
371.499108	284.319702	2.632747E-10	1.525797E-11	1.720202E-10	2.074762E-12	1.000000E-9	1.000000E-9	1.000000E-9	1.000000E-10
371.999505	284.780975	2.634731E-10	1.507486E-11	1.721008E-10	2.055872E-12	1.000000E-9	1.000000E-9	1.000000E-9	1.000000E-10
372.498628	285.291138	2.631780E-10	1.501783E-11	1.722690E-10	2.076716E-12	1.000000E-9	1.000000E-9	1.000000E-9	1.000000E-10
372.996920	285.808594	2.628276E-10	1.525804E-11	1.722656E-10	2.083628E-12	1.000000E-9	1.000000E-9	1.000000E-9	1.000000E-10
373.495791	286.203064	2.626449E-10	1.518651E-11	1.722639E-10	2.104029E-12	1.000000E-9	1.000000E-9	1.000000E-9	1.000000E-10
373.997534	286.709106	2.625844E-10	1.501500E-11	1.724762E-10	2.040219E-12	1.000000E-9	1.000000E-9	1.000000E-9	1.000000E-10
374.496312	287.119019	2.625826E-10	1.501368E-11	1.723417E-10	1.957669E-12	1.000000E-9	1.000000E-9	1.000000E-9	1.000000E-10
374.996498	287.672272	2.626480E-10	1.501306E-11	1.713726E-10	1.957353E-12	1.000000E-9	1.000000E-9	1.000000E-9	1.000000E-10
375.495747	288.116791	2.628302E-10	1.522798E-11	1.714483E-10	1.958067E-12	1.000000E-9	1.000000E-9	1.000000E-9	1.000000E-10
375.998036	288.667084	2.630599E-10	1.522557E-11	1.715379E-10	2.006687E-12	1.000000E-9	1.000000E-9	1.000000E-9	1.000000E-10
376.496678	289.119812	2.632350E-10	1.501586E-11	1.717109E-10	1.985003E-12	1.000000E-9	1.000000E-9	1.000000E-9	1.000000E-10
376.996383	289.715027	2.640760E-10	1.512183E-11	1.717821E-10	1.933678E-12	1.000000E-9	1.000000E-9	1.000000E-9	1.000000E-10
377.498295	290.265167	2.640334E-10	1.526150E-11	1.722647E-10	1.975413E-12	1.000000E-9	1.000000E-9	1.000000E-9	1.000000E-10
377.998185	290.701813	2.629924E-10	1.526598E-11	1.721989E-10	2.006702E-12	1.000000E-9	1.000000E-9	1.000000E-9	1.000000E-10
378.496525	291.277405	2.629252E-10	1.526487E-11	1.720281E-10	2.048147E-12	1.000000E-9	1.000000E-9	1.000000E-9	1.000000E-10
378.998482	291.719818	2.628340E-10	1.502240E-11	1.724354E-10	2.061978E-12	1.000000E-9	1.000000E-9	1.000000E-9	1.000000E-10
379.497473	292.279846	2.628315E-10	1.509047E-11	1.727543E-10	2.103876E-12	1.000000E-9	1.000000E-9	1.000000E-9	1.000000E-10
379.997424	292.746582	2.628308E-10	1.526390E-11	1.727515E-10	2.113993E-12	1.000000E-9	1.000000E-9	1.000000E-9	1.000000E-10
380.495536	293.345856	2.641777E-10	1.513084E-11	1.727489E-10	2.127848E-12	1.000000E-9	1.000000E-9	1.000000E-9	1.000000E-10
380.998823	293.787415	2.639556E-10	1.501921E-11	1.727481E-10	2.027032E-12	1.000000E-9	1.000000E-9	1.000000E-9	1.000000E-10
381.498861	294.330566	2.632304E-10	1.521957E-11	1.727491E-10	1.982356E-12	1.000000E-9	1.000000E-9	1.000000E-9	1.000000E-10
381.999557	294.869324	2.632303E-10	1.523933E-11	1.727473E-10	1.982341E-12	1.000000E-9	1.000000E-9	1.000000E-9	1.000000E-10
382.497458	295.315491	2.632298E-10	1.501916E-11	1.725855E-10	2.011978E-12	1.000000E-9	1.000000E-9	1.000000E-9	1.000000E-10
382.998801	295.816803	2.638357E-10	1.511054E-11	1.725048E-10	2.104175E-12	1.000000E-9	1.000000E-9	1.000000E-9	1.000000E-10
383.505835	296.216095	2.638077E-10	1.525908E-11	1.718132E-10	2.066260E-12	1.000000E-9	1.000000E-9	1.000000E-9	1.000000E-10
384.009323	296.739288	2.623435E-10	1.526011E-11	1.716760E-10	2.030934E-12	1.000000E-9	1.000000E-9	1.000000E-9	1.000000E-10
384.497107	297.139008	2.624403E-10	1.525729E-11	1.713702E-10	1.990945E-12	1.000000E-9	1.000000E-9	1.000000E-9	1.000000E-10
385.009296	297.696289	2.625884E-10	1.525486E-11	1.719704E-10	1.980104E-12	1.000000E-9	1.000000E-9	1.000000E-9	1.000000E-10
385.500265	298.155579	2.630167E-10	1.519542E-11	1.725022E-10	1.958189E-12	1.000000E-9	1.000000E-9	1.000000E-9	1.000000E-10
386.007517	298.683624	2.632325E-10	1.501675E-11	1.725048E-10	2.014689E-12	1.000000E-9	1.000000E-9	1.000000E-9	1.000000E-10
386.496399	299.141998	2.636872E-10	1.514265E-11	1.724444E-10	2.104133E-12	1.000000E-9	1.000000E-9	1.000000E-9	1.000000E-10
386.997687	299.784027	2.635532E-10	1.526357E-11	1.717739E-10	2.023959E-12	1.000000E-9	1.000000E-9	1.000000E-9	1.000000E-10
387.512046	300.440826	2.629850E-10	1.506987E-11	1.718616E-10	1.982339E-12	1.000000E-9	1.000000E-9	1.000000E-9	1.000000E-10
387.996912	300.954651	2.632348E-10	1.503762E-11	1.720154E-10	2.005238E-12	1.000000E-9	1.000000E-9	1.000000E-9	1.000000E-10
388.498536	301.579193	2.634760E-10	1.526171E-11	1.720189E-10	2.011852E-12	1.000000E-9	1.000000E-9	1.000000E-9	1.000000E-10
388.995375	302.116791	2.638623E-10	1.511704E-11	1.720169E-10	2.031149E-12	1.000000E-9	1.000000E-9	1.000000E-9	1.000000E-10
389.503306	302.752594	2.639491E-10	1.485492E-11	1.722476E-10	2.007786E-12	1.000000E-9	1.000000E-9	1.000000E-9	1.000000E-10
389.998240	303.165131	2.637180E-10	1.495725E-11	1.723090E-10	1.982489E-12	1.000000E-9	1.000000E-9	1.000000E-9	1.000000E-10
390.497540	303.637451	2.638863E-10	1.502236E-11	1.725045E-10	2.000651E-12	1.000000E-9	1.000000E-9	1.000000E-9	1.000000E-10
390.997088	304.029205	2.642097E-10	1.502102E-11	1.721640E-10	2.010149E-12	1.000000E-9	1.000000E-9	1.000000E-9	1.000000E-10
391.499824	304.490021	2.639023E-10	1.506467E-11	1.717846E-10	2.080128E-12	1.000000E-9	1.000000E-9	1.000000E-9	1.000000E-10
391.999529	304.848450	2.637165E-10	1.526164E-11	1.721511E-10	2.063954E-12	1.000000E-9	1.000000E-9	1.000000E-9	1.000000E-10
392.496492	305.419952	2.637149E-10	1.514891E-11	1.722579E-10	2.031315E-12	1.000000E-9	1.000000E-9	1.000000E-9	1.000000E-10
392.998308	305.964447	2.637588E-10	1.501889E-11	1.720223E-10	2.060487E-12	1.000000E-9	1.000000E-9	1.000000E-9	1.000000E-10
393.499148	306.357300	2.639625E-10	1.519943E-11	1.720216E-10	2.079684E-12	1.000000E-9	1.000000E-9	1.000000E-9	1.000000E-10
393.999815	306.938324	2.636338E-10	1.525660E-11	1.720233E-10	2.015131E-12	1.000000E-9	1.000000E-9	1.000000E-9	1.000000E-10
394.498490	307.420776	2.632295E-10	1.485157E-11	1.721600E-10	2.013910E-12	1.000000E-9	1.000000E-9	1.000000E-9	1.000000E-10
394.999146	307.980194	2.634065E-10	1.490123E-11	1.722639E-10	2.055295E-12	1.000000E-9	1.000000E-9	1.000000E-9	1.000000E-10
395.498818	308.368652	2.634723E-10	1.501920E-11	1.718494E-10	2.065555E-12	1.000000E-9	1.000000E-9	1.000000E-9	1.000000E-10
395.998494	308.944824	2.632279E-10	1.515900E-11	1.718125E-10	2.079620E-12	1.000000E-9	1.000000E-9	1.000000E-9	1.000000E-10
396.499155	309.343018	2.634429E-10	1.526167E-11	1.720262E-10	2.010607E-12	1.000000E-9	1.000000E-9	1.000000E-9	1.000000E-10
396.997826	309.794098	2.639629E-10	1.505701E-11	1.724155E-10	1.982319E-12	1.000000E-9	1.000000E-9	1.000000E-9	1.000000E-10
397.498489	310.172974	2.634237E-10	1.501841E-11	1.729951E-10	1.982837E-12	1.000000E-9	1.000000E-9	1.000000E-9	1.000000E-10
397.999782	310.626068	2.629875E-10	1.501978E-11	1.724922E-10	1.988965E-12	1.000000E-9	1.000000E-9	1.000000E-9	1.000000E-10
398.498550	310.938049	2.635959E-10	1.495160E-11	1.722613E-10	2.007335E-12	1.000000E-9	1.000000E-9	1.000000E-9	1.000000E-10
399.000214	311.386200	2.636578E-10	1.485306E-11	1.720246E-10	2.020573E-12	1.000000E-9	1.000000E-9	1.000000E-9	1.000000E-10
399.499880	311.773041	2.632315E-10	1.496747E-11	1.718534E-10	2.031446E-12	1.000000E-9	1.000000E-9	1.000000E-9	1.000000E-10
400.000546	312.206116	2.638274E-10	1.501790E-11	1.713655E-10	2.051930E-12	1.000000E-9	1.000000E-9	1.000000E-9	1.000000E-10
400.498222	312.731567	2.646972E-10	1.525626E-11	1.718610E-10	2.047425E-12	1.000000E-9	1.000000E-9	1.000000E-9	1.000000E-10
400.999886	313.064697	2.643625E-10	1.520291E-11	1.722635E-10	1.982012E-12	1.000000E-9	1.000000E-9	1.000000E-9	1.000000E-10
401.498735	313.591339	2.642113E-10	1.501971E-11	1.718658E-10	1.991811E-12	1.000000E-9	1.000000E-9	1.000000E-9	1.000000E-10
401.997406	313.991577	2.639717E-10	1.501787E-11	1.718546E-10	2.006758E-12	1.000000E-9	1.000000E-9	1.000000E-9	1.000000E-10
402.495095	314.616882	2.636778E-10	1.501746E-11	1.725038E-10	1.990052E-12	1.000000E-9	1.000000E-9	1.000000E-9	1.000000E-10
402.997448	315.078766	2.628281E-10	1.501908E-11	1.722170E-10	1.981735E-12	1.000000E-9	1.000000E-9	1.000000E-9	1.000000E-10
403.495665	315.702576	2.634282E-10	1.504858E-11	1.717763E-10	1.935643E-12	1.000000E-9	1.000000E-9	1.000000E-9	1.000000E-10
403.997039	316.437164	2.639611E-10	1.526627E-11	1.725943E-10	1.950846E-12	1.000000E-9	1.000000E-9	1.000000E-9	1.000000E-10
404.496622	316.979340	2.639647E-10	1.517871E-11	1.729841E-10	2.006485E-12	1.000000E-9	1.000000E-9	1.000000E-9	1.000000E-10
404.997065	317.659027	2.638982E-10	1.502383E-11	1.716075E-10	1.981846E-12	1.000000E-9	1.000000E-9	1.000000E-9	1.000000E-10
405.496429	318.252167	2.629856E-10	1.502106E-11	1.715321E-10	1.957694E-12	1.000000E-9	1.000000E-9	1.000000E-9	1.000000E-10
405.999092	319.024414	2.636041E-10	1.502321E-11	1.715305E-10	1.899790E-12	1.000000E-9	1.000000E-9	1.000000E-9	1.000000E-10
406.497931	319.664001	2.646952E-10	1.486898E-11	1.720093E-10	1.884428E-12	1.000000E-9	1.000000E-9	1.000000E-9	1.000000E-10
406.998142	320.385315	2.649999E-10	1.489122E-11	1.725004E-10	1.884157E-12	1.000000E-9	1.000000E-9	1.000000E-9	1.000000E-10
407.496940	320.841156	2.651847E-10	1.502533E-11	1.717479E-10	1.933905E-12	1.000000E-9	1.000000E-9	1.000000E-9	1.000000E-10
407.996973	321.395569	2.636313E-10	1.494852E-11	1.715513E-10	2.031210E-12	1.000000E-9	1.000000E-9	1.000000E-9	1.000000E-10
408.496309	321.844513	2.634759E-10	1.485957E-11	1.720156E-10	1.985390E-12	1.000000E-9	1.000000E-9	1.000000E-9	1.000000E-10
408.999589	322.510773	2.634793E-10	1.498465E-11	1.720180E-10	1.957370E-12	1.000000E-9	1.000000E-9	1.000000E-9	1.000000E-10
409.498283	323.128693	2.637015E-10	1.502186E-11	1.720197E-10	2.023318E-12	1.000000E-9	1.000000E-9	1.000000E-9	1.000000E-10
410.000436	323.543243	2.639644E-10	1.485776E-11	1.720198E-10	2.022591E-12	1.000000E-9	1.000000E-9	1.000000E-9	1.000000E-10
410.496399	324.004456	2.634204E-10	1.485844E-11	1.720231E-10	1.981880E-12	1.000000E-9	1.000000E-9	1.000000E-9	1.000000E-10
410.998685	324.371735	2.632275E-10	1.485586E-11	1.726616E-10	1.982118E-12	1.000000E-9	1.000000E-9	1.000000E-9	1.000000E-10
411.496165	324.802887	2.632282E-10	1.485917E-11	1.726734E-10	1.982248E-12	1.000000E-9	1.000000E-9	1.000000E-9	1.000000E-10
411.996834	325.096863	2.632249E-10	1.486090E-11	1.722606E-10	1.964601E-12	1.000000E-9	1.000000E-9	1.000000E-9	1.000000E-10
412.500476	325.452850	2.632262E-10	1.485952E-11	1.717766E-10	1.957820E-12	1.000000E-9	1.000000E-9	1.000000E-9	1.000000E-10
412.996833	325.689087	2.628680E-10	1.491059E-11	1.711255E-10	2.079405E-12	1.000000E-9	1.000000E-9	1.000000E-9	1.000000E-10
413.510868	325.948517	2.625852E-10	1.526372E-11	1.719208E-10	2.059393E-12	1.000000E-9	1.000000E-9	1.000000E-9	1.000000E-10
414.008699	326.124908	2.631262E-10	1.509217E-11	1.722595E-10	2.006038E-12	1.000000E-9	1.000000E-9	1.000000E-9	1.000000E-10
414.495238	326.309814	2.630103E-10	1.485763E-11	1.720165E-10	1.978948E-12	1.000000E-9	1.000000E-9	1.000000E-9	1.000000E-10
415.009188	326.474640	2.616061E-10	1.486039E-11	1.720166E-10	1.957182E-12	1.000000E-9	1.000000E-9	1.000000E-9	1.000000E-10
415.495718	326.609772	2.621749E-10	1.486112E-11	1.720172E-10	1.977606E-12	1.000000E-9	1.000000E-9	1.000000E-9	1.000000E-10
415.997022	326.777466	2.629824E-10	1.502240E-11	1.714095E-10	1.981879E-12	1.000000E-9	1.000000E-9	1.000000E-9	1.000000E-10
416.496721	326.895966	2.628763E-10	1.491884E-11	1.708780E-10	1.982336E-12	1.000000E-9	1.000000E-9	1.000000E-9	1.000000E-10
416.996313	327.024994	2.628269E-10	1.461418E-11	1.710727E-10	1.953168E-12	1.000000E-9	1.000000E-9	1.000000E-9	1.000000E-10
417.496298	327.152130	2.629741E-10	1.474467E-11	1.711861E-10	1.908891E-12	1.000000E-9	1.000000E-9	1.000000E-9	1.000000E-10
418.003054	327.283356	2.628898E-10	1.485882E-11	1.717710E-10	1.975390E-12	1.000000E-9	1.000000E-9	1.000000E-9	1.000000E-10
418.494747	327.360931	2.625842E-10	1.485451E-11	1.717702E-10	2.006556E-12	1.000000E-9	1.000000E-9	1.000000E-9	1.000000E-10
419.001271	327.472717	2.620760E-10	1.486742E-11	1.717729E-10	2.006633E-12	1.000000E-9	1.000000E-9	1.000000E-9	1.000000E-10
