# Supplementary material for: The influence of bulk stoichiometry on near-ambient pressure reactivity of bare and Pt-loaded rutile TiO2(110)
Source: Nanoscale. 2024 Aug 29;16(38):17825–37. doi: 10.1039/d4nr01702a (PMC11381967; doi:10.1039/d4nr01702a)
Supplement: NR-016-D4NR01702A-s003 [file NR-016-D4NR01702A-s003.zip]

Archive with 51 entries (47 files):
- STM/HR-TiO2_NAP-STM/
- STM/HR-TiO2_NAP-STM/2022-12-19_001%57.gwy
- STM/HR-TiO2_NAP-STM/2022-12-20_001%05.gwy
- STM/HR-TiO2_NAP-STM/2022-12-21_000%08.gwy
- STM/HR-TiO2_NAP-STM/2022-12-22_000%02.gwy
- STM/HR-TiO2_NAP-STM/2023-01-04_000%02.gwy
- STM/HR-TiO2_NAP-STM/2023-01-04_001%63.gwy
- STM/HR-TiO2_NAP-STM/2023-01-17_001%26.gwy
- STM/HR-TiO2_NAP-STM/2023-01-17_002%05.gwy
- STM/HR-TiO2_NAP-STM/2023-01-17_003%25.gwy
- STM/HR-TiO2_NAP-STM/2023-01-17_004%07.gwy
- STM/HR-TiO2_NAP-STM/2023-01-17_005%27.gwy
- STM/HR-TiO2_NAP-STM/2023-01-17_006%16.gwy
- STM/HR-TiO2_NAP-STM/2023-05-31_002%05.gwy
- STM/HR-TiO2_NAP-STM/2023-10-24_000%04.gwy
- STM/HR-TiO2_NAP-STM/2023-10-27_000%08.gwy
- STM/HR-TiO2_NAP-STM/2023-10-30_001%58.gwy
- STM/HR-TiO2_NAP-STM/2023-10-31_000%05.gwy
- STM/HR-TiO2_NAP-STM/2023-10-31_000%32.gwy
- STM/HR-TiO2_NAP-STM/2023-11-02_000%02.gwy
- STM/HR-TiO2_NAP-STM/2023-11-27_002%01.gwy
- STM/HR-TiO2_NAP-STM/2023-11-28_000%21.gwy
- STM/HR-TiO2_NAP-STM/2023-11-28_000%30.gwy
- STM/HR-TiO2_NAP-STM/2023-11-28_001%10.gwy
- STM/HR-TiO2_NAP-STM/2024-06-11_000%18.gwy
- STM/HR-TiO2_NAP-STM/2024-07-09_000%09.gwy
- STM/HR-TiO2_VT-STM/
- STM/HR-TiO2_VT-STM/20240229-093210_--STM_Spectroscopy_0001.mtrx
- STM/HR-TiO2_VT-STM/20240229-093210_--STM_Spectroscopy--49_1.Z_mtrx
- STM/LR-TiO2_NAP-STM/
- STM/LR-TiO2_NAP-STM/2023-06-30_000%27.gwy
- STM/LR-TiO2_NAP-STM/2023-06-30_000%29.gwy
- STM/LR-TiO2_NAP-STM/2023-06-30_001%30.gwy
- STM/LR-TiO2_NAP-STM/2023-06-30_001%44.gwy
- STM/LR-TiO2_NAP-STM/2023-07-20_000%02.gwy
- STM/LR-TiO2_NAP-STM/2023-08-16_000%09.gwy
- STM/LR-TiO2_NAP-STM/2023-08-16_000%13.gwy
- STM/LR-TiO2_NAP-STM/2024-02-01_000%06.gwy
- STM/LR-TiO2_NAP-STM/2024-02-05_001%07.gwy
- STM/LR-TiO2_NAP-STM/2024-02-05_001%09.gwy
- STM/LR-TiO2_NAP-STM/2024-02-06_004%01.gwy
- STM/LR-TiO2_NAP-STM/2024-02-06_004%04.gwy
- STM/LR-TiO2_NAP-STM/2024-02-06_005%04.gwy
- STM/LR-TiO2_NAP-STM/2024-02-06_005%06.gwy
- STM/LR-TiO2_NAP-STM/2024-03-14_002%10.gwy
- STM/LR-TiO2_NAP-STM/2024-07-09_001%08.gwy
- STM/LR-TiO2_VT-STM/
- STM/LR-TiO2_VT-STM/20240321-125105_--STM_Spectroscopy_0001.mtrx
- STM/LR-TiO2_VT-STM/20240321-125105_--STM_Spectroscopy--24_1.Z_mtrx
- STM/LR-TiO2_VT-STM/20240322-153242_--STM_Spectroscopy_0001.mtrx
- STM/LR-TiO2_VT-STM/20240322-153242_--STM_Spectroscopy--14_2.Z_mtrx
